# Supplementary material for: Pan-Genome miRNomics in Brachypodium
Source: Plants (Basel). 2021 May 16;10(5):991. doi: 10.3390/plants10050991 (PMC8156279; doi:10.3390/plants10050991)
Supplement: Supplementary file 1 [file plants-10-00991-s001.zip]

Archive with 4 entries (4 files):
- Supplementary Table S1.xlsx
- Supplementary Table S2.xlsx
- Supplementary Table S3.xlsx
- Supplementary-File-S1_repr-premiRNA-alignments.zip
