# Supplementary material for: Pan-Genome miRNomics in Brachypodium
Source: Plants (Basel). 2021 May 16;10(5):991. doi: 10.3390/plants10050991 (PMC8156279; doi:10.3390/plants10050991)
Supplement: Supplementary file 1 [file plants-10-00991-s001.zip › Supplementary Table S1.xlsx]

## Sheet: miRNA families
Supplementary Table S1. The presence/absence of miRNA families and the number of precursor sequences (pre-miRNAs) for each miRNA family in each Brachypodium lineage.The number of repetitive and non-repetitive premiRNAs for each miRNA family is also given as a summary table.
	miR5063	miR5167	miR5169	miR531	miR5566	miR7709	miR7717	miR7729	miR7748	miR7765	miR9494	miR2873	miR5161	miR5179	miR7726	miR6224	miR7763	miR1139	miR7708	miR7745	miR9490	miR398	miR7766	miR8155	miR5184	miR7744	miR7727	miR5068	miR9480	miR7725	miR7781	miR5163	miR1436	miR7756	miR7732	miR7740	miR5062	miR5281	miR1133	miR7722	miR7775	miR394	miR5201	miR7715	miR7736	miR7754	miR7771	miR845	miR1127
ABR2	0	1	0	0	0	0	0	0	0	0	0	0	0	0	0	0	0	0	0	0	0	1	0	1	0	0	1	1	1	1	1	1	1	1	1	1	1	1	1	1	1	1	1	1	1	1	1	1	1
ABR3	0	0	0	0	0	0	0	0	0	0	0	0	0	0	0	0	0	0	0	0	0	1	0	1	0	0	1	1	1	1	1	1	1	1	1	0	1	1	1	1	1	1	1	1	1	1	1	1	1
ABR4	0	0	0	0	0	0	0	0	0	0	0	0	0	0	0	0	1	0	0	0	0	0	0	1	0	0	1	1	1	1	1	1	1	1	1	1	1	1	1	1	1	1	1	1	1	1	1	1	1
ABR5	0	0	0	0	0	0	0	0	0	0	0	1	0	0	0	0	0	0	0	0	0	1	0	1	0	0	1	1	1	1	1	1	1	1	1	0	1	1	1	1	1	1	1	1	1	1	1	1	1
ABR6	0	0	0	0	0	0	0	0	0	0	0	0	0	0	0	1	0	0	0	0	0	0	0	1	0	0	1	1	1	1	1	1	0	1	1	1	1	1	1	1	1	1	1	1	1	1	0	1	1
ABR7	0	0	0	0	0	0	0	0	0	0	0	0	0	0	0	0	1	0	0	0	0	0	0	1	1	0	1	1	1	1	1	1	1	1	1	1	1	1	1	1	1	1	1	1	1	1	1	1	1
ABR8	0	0	0	0	1	0	1	0	0	0	0	0	0	0	0	0	0	1	1	0	1	1	0	0	0	0	0	1	1	1	0	1	1	1	1	1	1	1	1	1	0	1	1	0	1	1	1	1	0
ABR9	0	0	0	0	0	0	0	0	0	0	0	0	0	0	0	0	0	1	0	1	1	0	1	0	0	1	1	1	0	1	1	1	0	0	1	1	1	0	1	1	1	1	1	1	1	1	1	1	1
Adi-2	0	0	0	0	0	0	0	0	0	0	0	0	0	0	0	0	0	0	0	0	0	0	1	1	1	1	0	1	1	0	1	1	1	1	1	1	1	1	1	1	1	1	1	1	1	1	1	1	1
Adi-10	0	0	0	0	0	0	0	0	0	0	0	0	0	0	0	0	0	0	0	0	1	0	1	0	1	1	0	0	1	1	1	1	1	1	1	1	1	1	1	1	1	1	1	1	1	1	1	1	1
Adi-12	0	0	0	0	0	0	0	0	0	0	0	0	0	0	0	0	0	0	1	0	1	1	0	0	1	1	0	1	1	1	1	1	1	1	1	1	1	1	1	1	1	1	1	1	1	1	1	1	1
Arn1	0	0	0	0	0	1	0	0	0	0	0	0	1	0	1	1	0	0	0	1	1	0	0	0	0	1	1	1	0	1	1	1	1	0	1	1	1	1	1	1	1	0	1	1	1	1	1	1	1
Bd1-1	0	0	0	0	0	0	0	0	1	1	0	0	0	0	1	0	0	0	0	1	0	0	0	0	0	1	0	0	0	0	0	1	0	1	1	1	0	0	1	0	1	1	0	1	1	1	1	1	1
Bd2-3	0	0	0	0	0	0	0	0	0	0	0	0	0	0	0	0	0	0	1	0	0	1	0	1	1	1	1	1	1	1	1	1	1	1	0	1	1	1	0	1	1	1	1	1	1	1	1	1	1
Bd3-1	0	0	0	0	0	0	0	0	0	0	0	0	0	0	0	0	0	0	0	0	0	1	0	0	1	1	0	0	0	0	1	1	1	1	1	1	0	1	1	1	0	1	1	1	1	1	1	1	1
Bd18-1	0	0	0	0	0	0	0	0	0	0	0	0	0	0	0	0	0	0	0	1	0	1	0	0	1	0	0	1	1	1	1	1	1	1	1	1	1	1	1	1	1	1	1	1	1	1	1	1	1
Bd21-3	0	0	0	0	0	0	0	0	0	0	0	0	0	0	0	0	0	0	0	0	1	0	0	1	1	1	0	1	1	1	1	1	1	1	1	1	1	1	1	1	1	1	1	1	1	1	1	1	1
Bd21	0	0	0	0	0	0	0	0	0	0	0	0	0	0	0	0	0	0	0	0	1	0	0	0	1	1	0	1	1	1	1	1	1	1	1	1	1	1	1	1	1	1	1	1	1	1	1	1	1
Bd29-1	0	0	0	0	0	0	0	0	0	0	0	0	0	0	0	0	0	1	0	1	1	0	1	0	0	1	1	1	0	1	1	1	1	0	1	1	1	0	1	1	1	1	1	1	1	1	1	1	1
Bd30-1	0	0	0	0	0	0	0	0	0	0	0	0	0	0	0	0	0	0	0	0	0	0	0	0	0	0	1	0	1	0	1	1	1	1	1	0	1	1	1	0	1	1	1	1	1	1	1	1	1
BdTR1i	0	0	0	0	0	0	0	0	0	0	0	0	0	0	0	0	0	0	0	0	0	0	0	1	1	1	1	1	1	1	1	1	1	1	1	1	1	1	1	1	1	1	1	1	1	1	1	1	1
BdTR2b	0	0	0	0	0	0	0	0	0	0	0	0	0	0	0	0	0	0	0	0	0	0	0	1	1	1	1	1	1	1	1	1	1	1	1	1	1	1	1	1	1	1	1	1	1	1	1	1	1
BdTR2g	0	0	0	0	0	0	0	0	0	0	0	0	0	0	0	0	0	0	0	0	0	0	0	1	1	1	1	1	1	1	1	1	1	1	1	1	1	1	1	1	1	1	1	1	1	1	1	1	1
BdTR3c	0	0	0	0	0	0	0	0	0	0	0	0	0	0	0	0	0	0	0	0	0	1	0	1	1	1	1	1	1	1	1	1	1	1	1	1	1	1	1	1	1	1	1	1	1	1	1	1	1
BdTR5i	0	0	0	0	0	0	0	0	0	0	0	0	0	0	0	0	0	0	0	0	1	1	0	1	1	1	1	1	1	1	1	1	1	1	1	1	1	1	0	1	1	1	1	1	1	1	1	1	1
BdTR7a	0	0	0	0	0	0	0	0	0	0	0	0	0	0	0	0	0	0	0	1	1	0	1	0	0	1	1	0	0	1	0	1	0	1	1	1	1	1	1	1	1	1	1	1	1	1	1	1	1
BdTR8i	0	0	1	0	0	0	0	0	0	0	0	0	0	0	0	0	0	1	0	1	0	0	1	0	0	1	1	1	0	1	0	1	0	1	1	1	1	1	1	1	1	1	1	1	1	1	1	1	1
BdTR9k	0	0	0	0	0	0	0	0	0	0	0	0	0	0	0	0	0	0	0	0	1	1	0	0	1	1	0	1	1	1	0	1	1	1	1	1	1	1	1	1	1	1	1	1	1	1	1	1	1
BdTR10c	0	0	0	0	0	0	0	0	0	0	0	0	0	0	0	0	0	0	0	0	0	0	0	0	1	1	0	1	1	1	1	1	1	1	1	1	1	1	1	1	1	1	1	1	0	0	1	1	1
BdTR11a	0	0	0	0	0	0	0	0	0	0	0	0	0	0	0	0	0	0	0	0	0	0	1	0	1	1	0	1	1	1	1	1	1	1	1	1	1	1	1	1	1	1	1	1	1	1	1	1	1
BdTR11g	0	0	0	0	0	0	0	0	0	0	0	0	0	0	0	0	0	0	0	0	0	0	1	0	1	1	1	1	1	1	1	1	1	1	1	1	1	1	1	1	1	1	1	1	0	1	1	1	1
BdTR11i	0	0	0	0	0	0	0	0	0	0	0	0	0	0	0	0	0	0	0	0	0	0	1	0	1	1	0	1	1	1	1	1	1	1	1	1	1	1	1	1	1	1	1	1	1	1	0	1	1
BdTR12c	0	0	0	0	0	0	0	0	0	0	0	0	0	0	0	0	0	0	0	0	0	0	0	0	0	1	0	1	1	0	1	1	1	1	0	1	1	1	0	1	1	1	1	1	1	1	1	1	1
BdTR13a	0	0	0	0	0	0	0	0	0	0	0	0	0	1	0	0	0	0	0	0	0	0	1	0	1	1	1	1	1	1	0	1	1	1	1	1	1	1	1	1	1	1	1	1	1	1	1	1	1
BdTR13c	0	0	0	0	0	0	0	0	0	0	0	0	0	1	0	0	0	0	0	0	0	0	0	0	1	1	1	1	1	1	0	1	1	1	1	1	1	1	1	1	1	1	1	1	1	1	1	0	1
Bis-1	0	0	0	1	0	0	0	0	0	0	0	0	0	1	0	0	0	0	0	0	0	0	1	0	1	1	1	1	1	0	0	1	1	0	1	1	1	1	1	1	1	1	1	1	1	1	1	1	1
Foz1	0	0	0	0	0	0	0	0	0	0	0	0	0	0	0	0	0	0	0	0	0	0	0	1	0	0	1	1	1	1	1	1	1	1	1	1	1	1	1	1	1	1	1	1	1	1	1	1	1
Gaz-8	0	0	0	0	0	0	0	0	0	0	0	0	0	0	0	0	0	0	0	0	0	0	0	1	1	1	0	1	0	0	1	1	1	1	0	1	1	1	1	0	1	1	1	0	1	1	1	1	1
Jer1	0	0	0	0	0	0	0	0	0	0	0	0	0	0	0	0	1	0	1	0	0	0	0	1	0	0	1	1	1	1	1	0	1	1	1	1	1	1	1	1	1	1	1	1	1	0	1	1	1
Kah-1	0	0	0	0	0	0	0	1	0	0	0	0	0	0	0	0	0	0	0	0	0	0	1	0	1	1	0	1	1	1	1	1	1	1	0	1	1	1	1	1	1	1	1	1	1	1	1	0	1
Kah-5	1	0	0	0	0	0	0	0	0	0	0	0	0	0	0	0	0	0	0	0	0	0	1	0	1	1	0	1	1	1	1	1	1	1	1	1	1	1	1	1	1	1	1	1	1	1	1	1	1
Koz-1	0	0	0	0	0	0	0	0	0	0	0	0	0	0	0	0	0	0	0	0	0	1	0	1	1	1	1	1	1	1	1	1	1	1	1	1	1	1	1	1	1	1	1	1	1	1	1	1	1
Koz-3	0	0	0	0	0	0	0	0	0	0	0	0	0	0	0	0	0	0	0	0	0	1	0	0	1	1	0	0	1	0	1	1	1	1	0	1	0	1	1	1	1	1	0	1	1	1	1	1	1
Luc1	0	0	0	0	0	0	0	0	0	0	0	0	0	0	0	0	0	0	1	0	0	0	0	1	0	0	1	1	1	1	1	0	1	1	1	1	1	1	1	1	1	1	1	1	1	1	1	1	1
Mig3	0	0	0	0	0	0	0	0	0	0	0	0	0	0	0	0	0	0	0	0	0	0	0	1	0	0	1	1	0	1	1	0	1	1	1	1	1	1	1	1	1	1	1	1	1	1	1	1	1
Mon3	0	0	0	0	0	0	0	0	0	0	0	0	1	0	1	1	0	0	0	1	0	0	0	0	0	1	1	0	0	1	1	1	1	0	1	1	1	1	1	1	1	0	1	1	1	1	1	1	1
Mur1	0	0	0	0	0	0	0	0	0	0	1	0	0	0	0	0	0	0	1	0	0	0	0	1	0	0	1	0	1	1	1	0	1	1	1	0	1	1	1	1	1	1	1	1	1	1	1	1	1
Per1	0	0	0	0	0	0	0	0	0	0	0	1	0	0	0	1	0	1	0	0	0	0	0	1	1	0	1	1	1	1	1	0	1	1	1	1	1	1	1	1	1	1	1	1	1	1	1	1	1
RON2	0	0	0	0	0	0	0	0	0	0	0	0	0	0	0	0	0	0	1	0	0	0	0	1	0	0	1	1	1	1	1	1	1	1	1	0	1	1	1	1	1	1	1	1	1	1	1	1	1
S8iiC	0	0	0	0	0	0	0	0	0	0	0	0	0	0	0	0	1	0	0	0	0	0	0	1	0	0	1	0	1	1	1	0	1	1	1	1	1	1	1	1	1	1	1	1	1	1	1	1	1
Sig2	0	0	0	0	0	0	0	0	0	0	0	0	0	0	0	0	0	0	0	0	0	0	0	1	0	0	1	1	1	1	1	1	1	1	1	1	1	1	1	1	1	1	1	1	1	1	1	1	1
Tek-2	0	0	0	0	0	0	0	0	0	0	0	0	0	0	0	0	0	1	0	0	0	0	1	0	0	1	1	0	0	0	0	1	0	1	1	1	1	1	1	1	1	1	1	1	1	1	1	1	1
Tek-4	0	0	0	0	0	0	0	0	0	0	0	0	0	0	0	0	0	0	0	0	1	0	1	0	0	1	1	0	0	0	1	1	1	0	1	1	0	0	1	1	0	1	1	1	1	1	1	1	1
Uni2	0	0	0	0	0	0	0	0	0	0	0	0	0	0	0	0	0	0	0	0	0	0	0	1	0	0	1	0	1	0	1	0	1	1	1	1	1	1	1	1	1	1	1	1	1	1	1	1	1
Total	1	1	1	1	1	1	1	1	1	1	1	2	2	3	3	4	4	6	7	8	12	13	15	26	28	35	36	42	42	43	45	47	48	48	49	49	50	50	51	51	51	52	52	52	52	52	52	52	53
[truncated: 67 more columns]

## Sheet: Pre-miRNA numbers
	miR5063	miR5167	miR5169	miR531	miR5566	miR7709	miR7717	miR7729	miR7748	miR7765	miR9494	miR2873	miR5161	miR5179	miR7726	miR6224	miR7763	miR1139	miR7708	miR7745	miR9490	miR398	miR7766	miR8155	miR5184	miR7744	miR7727	miR5068	miR9480	miR7725	miR7781	miR5163	miR1436	miR7756	miR7732	miR7740	miR5062	miR5281	miR1133	miR7722	miR7775	miR394	miR5201	miR7715	miR7736	miR7754	miR7771	miR845	miR1127
ABR2	0	2	0	0	0	0	0	0	0	0	0	0	0	0	0	0	0	0	0	0	0	1	0	1	0	0	2	1	1	1	2	2	1	2	2	2	2	2	2	1	2	2	2	2	2	2	2	1	4
ABR3	0	0	0	0	0	0	0	0	0	0	0	0	0	0	0	0	0	0	0	0	0	1	0	1	0	0	1	1	1	1	2	2	1	2	2	0	2	2	2	1	2	2	2	2	2	2	2	1	4
ABR4	0	0	0	0	0	0	0	0	0	0	0	0	0	0	0	0	2	0	0	0	0	0	0	1	0	0	2	1	1	1	2	2	1	2	2	2	2	2	2	1	2	2	2	2	2	2	2	1	4
ABR5	0	0	0	0	0	0	0	0	0	0	0	1	0	0	0	0	0	0	0	0	0	1	0	1	0	0	2	1	1	1	2	2	1	2	2	0	2	2	2	1	2	2	2	2	2	2	2	1	4
ABR6	0	0	0	0	0	0	0	0	0	0	0	0	0	0	0	1	0	0	0	0	0	0	0	1	0	0	2	1	1	1	1	2	0	2	1	2	2	2	2	1	2	2	2	2	2	2	0	1	4
ABR7	0	0	0	0	0	0	0	0	0	0	0	0	0	0	0	0	2	0	0	0	0	0	0	1	1	0	2	1	1	1	1	2	2	2	1	2	2	2	2	1	2	2	2	2	2	2	2	1	4
ABR8	0	0	0	0	1	0	1	0	0	0	0	0	0	0	0	0	0	1	1	0	2	1	0	0	0	0	0	1	1	1	0	2	1	1	1	1	2	2	1	1	0	2	2	0	2	2	2	1	0
ABR9	0	0	0	0	0	0	0	0	0	0	0	0	0	0	0	0	0	1	0	1	1	0	2	0	0	1	1	1	0	1	2	2	0	0	2	2	2	0	2	3	2	2	2	2	2	2	2	2	5
Adi-2	0	0	0	0	0	0	0	0	0	0	0	0	0	0	0	0	0	0	0	0	0	0	1	1	1	1	0	2	1	0	2	2	2	2	2	2	2	1	1	2	2	2	2	2	2	2	2	2	4
Adi-10	0	0	0	0	0	0	0	0	0	0	0	0	0	0	0	0	0	0	0	0	1	0	1	0	1	1	0	0	1	2	2	2	2	2	2	2	2	1	2	1	2	2	2	2	2	2	2	1	4
Adi-12	0	0	0	0	0	0	0	0	0	0	0	0	0	0	0	0	0	0	2	0	1	1	0	0	1	1	0	2	1	1	2	2	2	2	2	2	2	1	2	2	2	2	2	2	2	2	2	1	3
Arn1	0	0	0	0	0	1	0	0	0	0	0	0	1	0	1	1	0	0	0	1	1	0	0	0	0	1	4	1	0	1	1	2	2	0	1	2	2	2	1	3	2	0	2	2	2	2	2	2	4
Bd1-1	0	0	0	0	0	0	0	0	1	2	0	0	0	0	1	0	0	0	0	1	0	0	0	0	0	1	0	0	0	0	0	2	0	1	2	2	0	0	1	0	2	2	0	2	2	2	2	2	3
Bd2-3	0	0	0	0	0	0	0	0	0	0	0	0	0	0	0	0	0	0	2	0	0	1	0	1	1	1	2	2	1	1	2	2	2	2	0	2	2	1	0	1	2	2	2	2	2	2	2	2	4
Bd3-1	0	0	0	0	0	0	0	0	0	0	0	0	0	0	0	0	0	0	0	0	0	1	0	0	1	1	0	0	0	0	2	2	2	2	2	2	0	1	2	1	0	2	2	2	2	2	2	1	2
Bd18-1	0	0	0	0	0	0	0	0	0	0	0	0	0	0	0	0	0	0	0	1	0	1	0	0	1	0	0	2	1	1	2	2	2	2	2	2	2	1	1	1	2	2	2	2	2	2	2	1	4
Bd21-3	0	0	0	0	0	0	0	0	0	0	0	0	0	0	0	0	0	0	0	0	1	0	0	1	1	1	0	1	1	1	2	2	3	2	2	2	2	1	3	1	2	2	2	2	2	2	2	1	3
Bd21	0	0	0	0	0	0	0	0	0	0	0	0	0	0	0	0	0	0	0	0	1	0	0	0	1	1	0	2	1	1	2	2	2	2	2	2	2	1	2	2	2	2	2	2	2	2	2	2	3
Bd29-1	0	0	0	0	0	0	0	0	0	0	0	0	0	0	0	0	0	1	0	1	1	0	2	0	0	1	1	1	0	1	2	2	1	0	2	2	1	0	1	1	2	2	2	2	2	2	2	2	4
Bd30-1	0	0	0	0	0	0	0	0	0	0	0	0	0	0	0	0	0	0	0	0	0	0	0	0	0	0	1	0	1	0	1	2	2	2	1	0	2	2	1	0	2	2	2	2	2	2	2	1	3
BdTR1i	0	0	0	0	0	0	0	0	0	0	0	0	0	0	0	0	0	0	0	0	0	0	0	1	1	1	2	2	1	1	2	2	2	2	2	2	2	1	2	1	2	2	2	2	2	2	2	1	3
BdTR2b	0	0	0	0	0	0	0	0	0	0	0	0	0	0	0	0	0	0	0	0	0	0	0	1	1	1	2	2	1	1	2	2	2	2	2	2	2	1	2	1	2	2	2	2	2	2	2	1	3
BdTR2g	0	0	0	0	0	0	0	0	0	0	0	0	0	0	0	0	0	0	0	0	0	0	0	1	1	1	2	2	1	1	2	2	2	2	2	2	2	1	2	1	2	2	2	2	2	2	2	1	4
BdTR3c	0	0	0	0	0	0	0	0	0	0	0	0	0	0	0	0	0	0	0	0	0	1	0	1	1	1	1	2	1	1	2	2	2	1	2	2	2	1	2	1	2	2	2	2	2	2	2	1	4
BdTR5i	0	0	0	0	0	0	0	0	0	0	0	0	0	0	0	0	0	0	0	0	1	1	0	1	1	1	1	1	1	1	2	2	2	2	2	2	2	1	0	1	2	2	2	2	2	2	2	2	4
BdTR7a	0	0	0	0	0	0	0	0	0	0	0	0	0	0	0	0	0	0	0	1	1	0	2	0	0	1	1	0	0	1	0	2	0	1	2	2	2	1	1	3	2	2	2	2	2	2	2	2	4
BdTR8i	0	0	1	0	0	0	0	0	0	0	0	0	0	0	0	0	0	1	0	1	0	0	1	0	0	1	3	1	0	1	0	2	0	1	2	2	2	1	1	1	2	2	2	2	2	2	2	2	3
BdTR9k	0	0	0	0	0	0	0	0	0	0	0	0	0	0	0	0	0	0	0	0	1	1	0	0	1	1	0	2	1	1	0	2	3	2	1	2	2	2	2	2	2	2	2	2	2	2	2	1	3
BdTR10c	0	0	0	0	0	0	0	0	0	0	0	0	0	0	0	0	0	0	0	0	0	0	0	0	1	1	0	2	1	1	2	2	2	2	2	2	2	1	2	1	2	2	2	2	0	0	2	1	4
BdTR11a	0	0	0	0	0	0	0	0	0	0	0	0	0	0	0	0	0	0	0	0	0	0	1	0	1	1	0	2	1	1	2	2	2	2	2	2	2	1	2	2	2	2	2	2	2	2	2	1	4
BdTR11g	0	0	0	0	0	0	0	0	0	0	0	0	0	0	0	0	0	0	0	0	0	0	2	0	1	1	1	2	1	1	2	2	2	2	2	2	2	1	2	2	2	2	2	2	0	2	2	1	4
BdTR11i	0	0	0	0	0	0	0	0	0	0	0	0	0	0	0	0	0	0	0	0	0	0	1	0	1	1	0	2	1	1	2	2	2	2	2	2	2	1	2	2	2	2	2	2	2	2	0	1	4
BdTR12c	0	0	0	0	0	0	0	0	0	0	0	0	0	0	0	0	0	0	0	0	0	0	0	0	0	1	0	2	1	0	2	2	1	2	0	2	2	1	0	2	2	2	2	2	2	2	2	1	4
BdTR13a	0	0	0	0	0	0	0	0	0	0	0	0	0	1	0	0	0	0	0	0	0	0	1	0	1	1	1	2	1	1	0	2	2	2	1	2	2	1	2	2	2	2	2	2	2	2	2	1	4
BdTR13c	0	0	0	0	0	0	0	0	0	0	0	0	0	1	0	0	0	0	0	0	0	0	0	0	1	1	1	1	1	1	0	2	2	2	1	2	2	1	2	2	2	2	2	2	2	2	2	0	4
Bis-1	0	0	0	1	0	0	0	0	0	0	0	0	0	1	0	0	0	0	0	0	0	0	1	0	1	1	1	2	1	0	0	2	2	0	1	2	2	1	2	2	2	2	2	2	2	2	2	1	3
Foz1	0	0	0	0	0	0	0	0	0	0	0	0	0	0	0	0	0	0	0	0	0	0	0	1	0	0	3	1	1	1	1	2	1	2	1	2	2	2	2	1	2	2	2	2	2	2	2	1	3
Gaz-8	0	0	0	0	0	0	0	0	0	0	0	0	0	0	0	0	0	0	0	0	0	0	0	1	1	1	0	2	0	0	2	2	2	2	0	2	2	1	1	0	2	2	2	0	2	2	2	1	4
Jer1	0	0	0	0	0	0	0	0	0	0	0	0	0	0	0	0	2	0	2	0	0	0	0	1	0	0	2	1	1	1	1	0	2	2	1	2	2	2	2	1	2	2	2	2	2	0	2	1	4
Kah-1	0	0	0	0	0	0	0	1	0	0	0	0	0	0	0	0	0	0	0	0	0	0	1	0	1	1	0	2	1	1	2	2	1	2	0	2	2	1	1	1	2	2	2	2	2	2	2	0	4
Kah-5	1	0	0	0	0	0	0	0	0	0	0	0	0	0	0	0	0	0	0	0	0	0	1	0	1	1	0	2	1	1	2	2	3	2	2	2	2	1	2	1	2	2	2	2	2	2	2	2	4
Koz-1	0	0	0	0	0	0	0	0	0	0	0	0	0	0	0	0	0	0	0	0	0	1	0	1	1	1	1	2	1	1	2	2	2	1	2	2	2	1	2	1	2	2	2	2	2	2	2	2	4
Koz-3	0	0	0	0	0	0	0	0	0	0	0	0	0	0	0	0	0	0	0	0	0	1	0	0	1	1	0	0	1	0	2	2	2	2	0	2	0	1	2	2	2	2	0	2	2	2	2	1	4
Luc1	0	0	0	0	0	0	0	0	0	0	0	0	0	0	0	0	0	0	2	0	0	0	0	1	0	0	1	1	1	1	1	0	1	2	1	2	2	2	2	1	2	2	2	2	2	2	2	1	4
Mig3	0	0	0	0	0	0	0	0	0	0	0	0	0	0	0	0	0	0	0	0	0	0	0	1	0	0	3	1	0	1	1	0	1	2	1	2	2	2	2	1	2	2	2	2	2	2	2	1	4
Mon3	0	0	0	0	0	0	0	0	0	0	0	0	1	0	1	2	0	0	0	1	0	0	0	0	0	1	4	0	0	1	1	2	2	0	1	2	2	1	1	3	2	0	2	2	2	2	2	2	4
Mur1	0	0	0	0	0	0	0	0	0	0	1	0	0	0	0	0	0	0	2	0	0	0	0	1	0	0	2	0	1	1	2	0	1	2	2	0	1	2	2	1	2	2	2	2	2	2	2	1	4
Per1	0	0	0	0	0	0	0	0	0	0	0	1	0	0	0	1	0	1	0	0	0	0	0	1	1	0	3	1	1	1	1	0	2	2	1	2	2	2	2	1	2	2	2	2	2	2	2	1	4
RON2	0	0	0	0	0	0	0	0	0	0	0	0	0	0	0	0	0	0	2	0	0	0	0	1	0	0	2	1	1	1	1	2	1	2	1	0	2	2	2	1	2	2	2	2	2	2	2	1	3
S8iiC	0	0	0	0	0	0	0	0	0	0	0	0	0	0	0	0	2	0	0	0	0	0	0	1	0	0	3	0	1	1	1	0	1	2	1	2	2	3	2	1	2	2	2	2	2	2	2	1	3
Sig2	0	0	0	0	0	0	0	0	0	0	0	0	0	0	0	0	0	0	0	0	0	0	0	1	0	0	3	1	1	1	1	2	1	2	1	2	2	2	2	1	2	2	2	2	2	2	2	1	3
Tek-2	0	0	0	0	0	0	0	0	0	0	0	0	0	0	0	0	0	1	0	0	0	0	1	0	0	1	3	0	0	0	0	2	0	1	2	2	2	1	1	1	2	2	2	2	2	2	2	2	4
Tek-4	0	0	0	0	0	0	0	0	0	0	0	0	0	0	0	0	0	0	0	0	1	0	1	0	0	1	4	0	0	0	2	2	1	0	2	2	0	0	2	1	0	2	2	2	2	2	2	1	4
Uni2	0	0	0	0	0	0	0	0	0	0	0	0	0	0	0	0	0	0	0	0	0	0	0	1	0	0	2	0	1	0	3	0	2	2	3	4	2	2	2	1	2	2	2	2	2	2	2	1	4
Total	1	2	1	1	1	1	1	1	1	2	1	2	2	3	3	5	8	6	13	8	13	13	19	26	28	35	72	63	42	44	78	94	83	89	81	99	98	71	90	71	102	104	104	104	104	104	104	66	197
[truncated: 67 more columns]

## Sheet: Summary-table
miRNA family	Repetitive precursors	Non-repetitive precursors	Total precursors	Remark
miR1432	0	106	106	non-repetitive
miR156	0	1410	1410	non-repetitive
miR160	0	1130	1130	non-repetitive
miR165	0	53	53	non-repetitive
miR166	0	2519	2519	non-repetitive
miR167	0	596	596	non-repetitive
miR169	0	1867	1867	non-repetitive
miR171	0	625	625	non-repetitive
miR172	0	162	162	non-repetitive
miR2118	0	617	617	non-repetitive
miR2275	0	214	214	non-repetitive
miR393	0	216	216	non-repetitive
miR394	0	104	104	non-repetitive
miR395	0	2025	2025	non-repetitive
miR396	0	70	70	non-repetitive
miR397	0	414	414	non-repetitive
miR398	0	13	13	non-repetitive
miR399	0	515	515	non-repetitive
miR5062	0	98	98	non-repetitive
miR5163	0	94	94	non-repetitive
miR5167	0	2	2	non-repetitive
miR5176	0	108	108	non-repetitive
miR5179	0	3	3	non-repetitive
miR5184	0	28	28	non-repetitive
miR5185	0	5967	5967	non-repetitive
miR5198	0	54	54	non-repetitive
miR5199	0	54	54	non-repetitive
miR5200	0	303	303	non-repetitive
miR5201	0	104	104	non-repetitive
miR528	0	105	105	non-repetitive
miR529	0	164	164	non-repetitive
miR5522	0	107	107	non-repetitive
miR7709	0	1	1	non-repetitive
miR7715	0	104	104	non-repetitive
miR7716	0	54	54	non-repetitive
miR7717	0	1	1	non-repetitive
miR7722	0	71	71	non-repetitive
miR7723	0	220	220	non-repetitive
miR7725	0	44	44	non-repetitive
miR7726	0	3	3	non-repetitive
miR7728	0	106	106	non-repetitive
miR7731	0	54	54	non-repetitive
miR7732	0	81	81	non-repetitive
miR7733	0	54	54	non-repetitive
miR7736	0	104	104	non-repetitive
miR7738	0	142	142	non-repetitive
miR7740	0	99	99	non-repetitive
miR7744	0	35	35	non-repetitive
miR7745	0	8	8	non-repetitive
miR7748	0	1	1	non-repetitive
miR7754	0	104	104	non-repetitive
miR7755	0	108	108	non-repetitive
miR7756	1	88	89	non-repetitive
miR7763	0	8	8	non-repetitive
miR7770	0	108	108	non-repetitive
miR7771	0	104	104	non-repetitive
miR7772	0	55	55	non-repetitive
miR7773	0	106	106	non-repetitive
miR7777	0	318	318	non-repetitive
miR7781	0	78	78	non-repetitive
miR845	0	66	66	non-repetitive
miR9480	0	42	42	non-repetitive
miR9481	0	201	201	non-repetitive
miR9485	0	54	54	non-repetitive
miR9489	0	54	54	non-repetitive
miR9490	0	13	13	non-repetitive
miR9494	0	1	1	non-repetitive
miR1122	1225	0	1225	repetitive
miR1127	197	0	197	repetitive
miR1128	1257	0	1257	repetitive
miR1130	313	0	313	repetitive
miR1133	90	0	90	repetitive
miR1135	217	0	217	repetitive
miR1139	6	0	6	repetitive
miR1435	53	0	53	repetitive
miR1436	83	0	83	repetitive
miR1439	249	39	288	repetitive
miR159	53	0	53	repetitive
miR164	376	9	385	repetitive
miR2873	2	0	2	repetitive
miR5049	22293	47	22340	repetitive
miR5054	54	0	54	repetitive
miR5063	1	0	1	repetitive
miR5067	356	0	356	repetitive
miR5068	63	0	63	repetitive
miR5070	989	0	989	repetitive
miR5161	2	0	2	repetitive
miR5164	1338	0	1338	repetitive
miR5165	108	0	108	repetitive
miR5169	1	0	1	repetitive
miR5171	907	0	907	repetitive
miR5174	40331	4072	44403	repetitive
miR5175	20576	118	20694	repetitive
miR5180	2101	0	2101	repetitive
miR5181	43410	241	43651	repetitive
miR5182	103	0	103	repetitive
miR5183	1249	0	1249	repetitive
miR5202	103	0	103	repetitive
miR5281	71	0	71	repetitive
miR531	1	0	1	repetitive
miR5566	1	0	1	repetitive
miR5568	56	0	56	repetitive
miR6197	326	0	326	repetitive
miR6224	5	0	5	repetitive
miR7708	13	0	13	repetitive
miR7727	64	8	72	repetitive
miR7729	1	0	1	repetitive
miR7765	2	0	2	repetitive
miR7766	19	0	19	repetitive
miR7775	102	0	102	repetitive
miR8155	26	0	26	repetitive
miR9486	105	0	105	repetitive
miR9493	2473	46	2519	repetitive
miR9495	54	0	54	repetitive
miR9783	114	0	114	repetitive
