# Supplementary material for: Pan-Genome miRNomics in Brachypodium
Source: Plants (Basel). 2021 May 16;10(5):991. doi: 10.3390/plants10050991 (PMC8156279; doi:10.3390/plants10050991)
Supplement: Supplementary file 1 [file plants-10-00991-s001.zip › Supplementary Table S2.xlsx]

## Sheet: ABR2
Supplementary Table S2. Mature miRNA and premiRNA sequences identified in 54 Brachypodium lineages
	Mature miRNA Sequence	pre-miRNA Sequence	Conserved miRNA ID	miRNA* Sequence
miR5181-5p-1	UCCGAUCCAUAAUAAGUGUCU	CUUUGUUAAUCGGUACUCCCUCCGAUCCAUAAUAAGUGUCUCUGAUUUAGUGCAAAGUUGUACUAAAUCAGCGAGAAUUAUUAUGGGUCGGAGGGAGUAUAUAUGUAUGUAUAU	bdi-miR5181b	AGAAUUAUUAUGGGUCGGAGG
miR5183-5p-1	UAUUUGGACAAAUUUGAAUCA	UUUAAGUAUAGAUACAUUCAUAUUUGGACAAAUUUGAAUCACUUACUAUGGGACGGAGGGAGUACAACACAACUCAUAUUCCCUCCGUCUUGUAUUAAGUGACUCAAAUUUAUUUAAAUAUGAAUGUAUCUAAAAAGUGUAU	bdi-miR5183	ACUCAAAUUUAUUUAAAUAUG
miR5175-3p-1	AAGUAUUUAGGAACGGAGGGA	GUGUGCAUUCUAAAAUACUCCCUCCGUUCCAAAAUACUUGUCAUGGUUUUAGUGUAAAUUUGUACUUAAACCACGACAAGUAUUUAGGAACGGAGGGAGUAGUAACUAAAAGAAGGAC	bdi-miR5175a	CCUCCGUUCCAAAAUACUUGU
miR156-3p-1	GCUCACCCUCUCUCUGUCAGC	GAUGGCGGUGUCAGAACGGCUGACAGAAGAGAGUGAGCACACAGCGGCAGCCUGCAUCUGGAGCUAAAGACGAUGAUGUGUCGAUGCAUGUGAAGAAGGGGAAAAGAGAUAGGCGCAGCUGCUGUUGCGUGCUCACCCUCUCUCUGUCAGCUCUCCUCUCCCCCCUCGGGA	ata-miR156a-3p	UGACAGAAGAGAGUGAGCAC
miR9486-3p-1	UAAGUGAUUAGAGGUUCCAGU	UAAAAGGAUGAGAUAAAAAGUGGAACCUCUGGCCACUUAAAUGUAUCUUAGGAAAUAAAAACCUAAAGAAUCCUACCUCAGGCGGGUUUUUCGUAAAAUACUUUUAAGUGAUUAGAGGUUCCAGUUUUCAUCUAAGACUUUUAUU	bdi-miR9486b	UGGAACCUCUGGCCACUUAAA
miR5175-3p-2	AAGAAUUUAGGAACGGAGGGA	GCACAACAUAAAGAAUACUCCCUCCAUUCCUAAAUUCUUGUCGUGGUUUUAGUUCAACGACAAGAAUUUAGGAACGGAGGGAGUAUUAAUUGUUGUUGGACU	bdi-miR5175a	CCUCCAUUCCUAAAUUCUUGU
miR5181-5p-2	UCCGAUCCAUAAUAAGUGUCA	CCAAAGUAGAUUAUACUCCCUCCGAUCCAUAAUAAGUGUCAGACAUUUGGUACAAAGUUAAUACAAUUUAGUAUUAAUUGCCCAACACUUAUUAUGGAUCAGAGGGAGUACAAAAAAGAACUACA	bdi-miR5181b	ACACUUAUUAUGGAUCAGAGG
miR5175-3p-3	AAGUAUUUAGGAACGGAGGGA	UUGACAAUUAAGAGUUACUCCCUCCGUUACUAAAUACUUGUCGUGGUUUUAGUGCAAAUUUGUACUAAAACCACGACAAGUAUUUAGGAACGGAGGGAGUACAUAUAUAAGGUUCAAU	bdi-miR5175a	CCUCCGUUACUAAAUACUUGU
miR5181-5p-3	UCCGAUCCAUAAAAAGUGUCG	CUCACUACCAAAGUACUCCCUCCGAUCCAUAAAAAGUGUCGGGGCUUUAGUACAAAGUUAAUGUUAUACUAACUUUGUAUUAAAGCCCCGACACUUAUUAUGGAUCGGAGGGAGUAUAUUCUAAAUCCAAA	bdi-miR5181b	ACACUUAUUAUGGAUCGGAGG
miR5175-3p-4	AAGAAUUUAGAAACGGAGGGA	UUUAGUACAAAGCUGUACUCCCUCCGUUCCUAAAUUCUUGUCGUGGUUUUAGUGCAAAUUUGAACUAAAACGACGACAAGAAUUUAGAAACGGAGGGAGUGGAUCGGAGAGAGUACAG	bdi-miR5175a	CCUCCGUUCCUAAAUUCUUGU
miR7777-5p-1	CUUUGGUUGGGUAGAACCACC	UUUGGAAUAUGUAGUGGUAUCUUUGGUUGGGUAGAACCACCACUGACAAACAGCAUCGCAACUGAAGUAUAUCAUGUUAAAAUUGUAUCCAUGAUGUUUUGUUGUUGUGAUGGUGUGUGUUGAAGGUUGUUCCACUCAACAGAAGAUCUGAUACAUAUUCUAAGUGC	bdi-miR7777-5p.1	UUGUUCCACUCAACAGAAGAU
miR5049-3p-1	AAUAUGGAUCGGAGGGAGUAU	AAGACAGGCCAUUUUGAUAUACUCCCUUCGUUCUAUAUUAAGUGCCGAAAUAUUACAUGUAUCUCGCUUUAUAGGUAUAGAUACAUCCAUAUUUGAGCAAAUUUGAGUUACUUCCUCCAAUCCAUAUUAAUUGUCUCAAAUUUGCCCCAAUAUGGAUGCAUCUAUGCCUAAAAAGCGUCUAGAUACAUGUAAUAUUUCGACAAUUAAUAUGGAUCGGAGGGAGUAUUUAAUAUGGAGUAAAUUUCA	tae-miR5049-3p	ACUCCCUUCGUUCUAUAUUAA
miR5175-5p-1	CCUCCGUUCCUAAAUUCUUGU	AUGCUAAUCGAUAUAUACUCCCUCCGUUCCUAAAUUCUUGUCGUGAUUUUAGUACAAAUUUGAACUAAAACCACGACAAGAACUUAGGAACGGAGGGAGUACUACUUUACAUAUCUAG	bdi-miR5175b	AAGAACUUAGGAACGGAGGGA
miR5049-3p-2	AAUAUGUAUCGGAGGGAGUAC	CAAAUUUAUGAAAAAAAUCUACUCUCUCCGAUCCAUAUUAAUUGUCUUAAAUUUGCCCAAAUAUGAAUAUCUUUACGCCUAAAAAACGUCUAAAUACAUGUAAUAUUUCGACAAUUAAUAUGUAUCGGAGGGAGUACCAAUUUACAUAACUCUAAUU	tae-miR5049-3p	ACUCUCUCCGAUCCAUAUUAA
miR5181-5p-4	UCCGAUCCAUAAUAAGUGUCU	UGCCUUAAUGUAGUACUCCCUCCGAUCCAUAAUAAGUGUCUCAGACUUGGCACAACUUUGCACUAAGUUAGUACAAAAUCUGAGACACUUAUUAUGGAUCGGAAUGAGUAAUUAUCUGAUG	bdi-miR5181b	ACACUUAUUAUGGAUCGGAAU
miR5181-5p-5	UCCGAUACAUAAUAAGUGUCG	CCGUUUUGUAAAGUACUCGUUCCGAUACAUAAUAAGUGUCGGGGAUUUGGUACAAAGUUAGUACAACUUUGUACUAAAUACCUGAUACUUAUUAUGAAUCGGAGGGAGUAGUAAUUACGUA	bdi-miR5181b	AUACUUAUUAUGAAUCGGAGG
miR160-5p-1	UGCCUGGCUCCCUGUAUGCCA	AUCUGAUCAAGACUGUGCUGUGCCUGGCUCCCUGUAUGCCACACAUGUAGCCCAGCCCAUGAAUGUGGUUUGCCUGCUGUGGGUGGCGUGCAAGGAGCCAAGCAUGCAUUACGCAUUAUGAU	pab-miR160b	GCGUGCAAGGAGCCAAGCAUG
miR5174-3p-1	UUUAUGGAACGGAGGGAGUAU	AGUGAAUUAAAGAGGCAUCUAUUCCCUCCGUUUCAUAAAGAUUGGCACAGUUUUGAACUAGCUCUAAUUCAAAAUCGUGCCAAUCUUUAUGGAACGGAGGGAGUAUCAUUUUUCCUUGUCACAAAU	bdi-miR5174e-3p.2	AUUCCCUCCGUUUCAUAAAGA
miR5049-3p-3	AAUAUGGAUCGGAGGGAGUAA	CUGAAUUUAUUAAUUCUAAUACUUCCUCCGUCCCAUAUUAAGUGACGAAAUAUUACAUGUAUCUAGACGCUUUUUGGGUACAGAUACAUUCAUAUUUGGGCAAAUUUGAGUCACUUAAUAUGGGACGGAGGGAGUAUAAGAGAACUAAAUACUCCCUCCGAUCCAUAUUAAUUGUCUCAAAUUUGUCCAAGUAUGGAUGUAUCUAUGCCUAAAAAGCGUCUAGAUACAUGUAAUGUUUUGACAACUAAUAUGGAUCGGAGGGAGUAAUAUAUUUUUCUGCAGGAUGG	tae-miR5049-3p	ACUUCCUCCGUCCCAUAUUAA
miR5174-5p-1	UACUCCCUCCGUUCCAUAAAG	GAAUACAUGGUGUUAACUGUUACUCCCUCCGUUCCAUAAAGAUUGGCGCGGUUUGAACUAGCUCUAGUCCAAACCCGUGCCAAUCUUUAUGGAACGGAGGGAGUAAAUGAUUAGUAUUAGGUA	bdi-miR5174e-5p.2	UUAUGGAACGGAGGGAGUAAA
miR5174-3p-2	CAAUCUUUAUGGAACGGAGGG	CAGAUUGAAAAUAAUAGUCCCUCCGUUCCAUAAAGAUUGGUGUGGUUUUGAACCACCGCAAUCUUUAUGGAACGGAGGGAGUACAAGCCUUUGGAAAAA	bdi-miR5174b-3p	CUCCGUUCCAUAAAGAUUGGU
miR5181-3p-1	ACUUUUUAUGGACCGGAGGGA	GUAAUAAAAUAUAUGUACUUCCUCUGAUCGAUAAAGAGUGUUGUCCACUUGGUACAAAAUUUGUAUUGACUUAGUACAAAAUGGGCAACACUUUUUAUGGACCGGAGGGAGUAUUUCGUUAUGUGGCACA	bdi-miR5181d	CCUCUGAUCGAUAAAGAGUGU
miR5181-3p-2	ACUUAUUAUGGAACGGAGGGA	GGAGUGGUAAACUGGUACUCCCUCCGAUCAAUAAUUAGUGUCUCAGAUUUUGUACUAAAUCUGAGACACUUAUUAUGGAACGGAGGGAGUAAUAUGUAACCAAGACAG	bdi-miR5181d	CCUCCGAUCAAUAAUUAGUGU
miR9493-3p-1	AAGAAUUAUGAAACGGAGGGAGUA	CUAAUAUACAGUAUUUGCUACUCCCUCCGUCCCAUAAUUUUUGUCUCAAAUUUACCCAAAUAUGGAUGUAUUUAUUCUUAAAAAGCGUCUAGAUACAUGUAAUAUUUCGACAAGAAUUAUGAAACGGAGGGAGUAUAUAUAAAUGUCUAUCUCAU	bdi-miR9493	CUCCCUCCGUCCCAUAAUUUUUGU
miR5181-3p-3	CACUUAUUAUGGACCGGAGGG	CUGACACUAAAUUGUACUCCCUCCAAUCCAUAAUAAGUGUCUCGGAUUUAGUACAACUUUGUACUAACUUUCUACUAAUUCUGAGACACUUAUUAUGGACCGGAGGGAGUUCUUUUUAUUGGAAUUG	ata-miR5181-3p	CUCCAAUCCAUAAUAAGUGUC
miR5174-5p-2	UCCCUCCGUUUCAUAAAGAUUGGC	CCUGGUGAGAAGGCACGUACUCCCUCCGUUUCAUAAAGAUUGGCACGGGUUUGAGCUAGCUGUAGUCCAGAGCCGUGCCAAUCUUUAUGAAACGAAGGGAGUAGCUUUUUGGACUGCACGUU	bdi-miR5174d-5p	CAAUCUUUAUGAAACGAAGGGAGU
miR5174-5p-3	UCUCUCCGUUUCAUAAAGAUUGGC	AAAAGGAGAAAGUCUCGUACUCUCUCCGUUUCAUAAAGAUUGGCACGGAUAGUUCAAAUUCAUGCCGAUCUUUAUAAAAGGGAGGGACUAGUUUGGUGAGAUAGAUUUU	bdi-miR5174d-5p	CGAUCUUUAUAAAAGGGAGGGACU
miR9493-3p-2	AAGAAUUAUGAAACGGAGGGAGUA	CUAGCUUAGCUUGUACAGUACUUCCUCCGUUCCAUAAUUUUUGUCCAAAUAUUACAUGUAUCUAGACACUUUUUAGAAAUAGAUACAUCCAUAUUUAAGCAAAUUUGAGACAAGAAUUAUGAAACGGAGGGAGUACGUAUGUAUAUAUCUGAGAA	bdi-miR9493	CUUCCUCCGUUCCAUAAUUUUUGU
miR5181-5p-6	UCCGAUCCAUAAAAAGUGUCG	UGUUAAUAAUAUCUGUUCCCUCCGAUCCAUAAAAAGUGUCGCCCAUUUCGUACUAAGUACAAAUUUUGUACUAAGUGUGCGGCACUUUUUAUGGAUCAGAGGGAGUAAAUAAAAACCAUUCC	bdi-miR5181b	GCACUUUUUAUGGAUCAGAGG
miR5181-5p-7	UCCGAUCCAUAAAAAGUGUCG	AUUACUAUGCAUAUAUUCCCUCCGAUCCAUAAAAAGUGUCGCCCAUUUUAUACUAAGUUAGUACAAAUUUUGUACUAAGUAGGCGACACUUUUUAUGGAUCGGAAGGAGUACAUGUAAACUAGGAU	bdi-miR5181b	ACACUUUUUAUGGAUCGGAAG
miR5174-5p-4	CUCCUUUCCAUAAAGAUUGGC	GUCAAAAUAUCUACUACUCCCUCCUUUCCAUAAAGAUUGGCACGGAUUUGAAUUAUCUCUAGUUCAAAUGCGUGCCAAUCUUUAUGAAACGGAGGGAGUAUAACUCUUGCCUACAA	bdi-miR5174a	CAAUCUUUAUGAAACGGAGGG
miR5174-3p-3	UUUAUGGAUCGGAGGGAGUAG	AAAUUUUAUUUCAAUUUGAUACUCCCUCCGAUCCAUAAAAAGUGUCACCCAUCUUGUACUAAGUAUUCCAUACAAAUUUUGUACUAAGUGGGCGACACUUUUUAUGGAUCGGAGGGAGUAGCAAACAUCAUUACUAUCUCA	bdi-miR5174e-3p.2	ACUCCCUCCGAUCCAUAAAAA
miR5174-3p-4	CAAUCUUUAUGGAACGGAGGGAGU	CCUCUUUCUCUUAUCAGUACUCUCUCUGUUUCAUAAAGAUUGACACGGAUUUGAACUAGUUCGGUUCAAAUUCAUGCCAAUCUUUAUGGAACGGAGGGAGUACUUUCCAACCCAACUUAAA	bdi-miR5174d-3p	UCUCUCUGUUUCAUAAAGAUUGAC
miR5174-3p-5	CAACCUUUAUGGGACGGAGGG	CGUAGGAUGUCCAAUACUCCCUCGGUUCCAUAAAGAUUGGCACGGCUUUGAACUAGCUCUAAUUCAAAUCCGUGCCAACCUUUAUGGGACGGAGGGAGUAGAAGUUACAGACUAAA	bdi-miR5174b-3p	CUCGGUUCCAUAAAGAUUGGC
miR5181-5p-8	UCCGAUCCAUAACAAGUGUCG	UGUAAGAAACAUGUACACCCUCCGAUCCAUAACAAGUGUCGCCCAACACUUUUUAUGGAUUCUGGCAAAAAAAACACUUUUUAUGGAUCGGAGGGAGUAAUUUUUAGUAUGUUC	bdi-miR5181b	ACACUUUUUAUGGAUCGGAGG
miR5181-5p-9	UCCGAUCCAUAAUAAGUGUCG	UGUACUAACUUAGUACUCCCUCCGAUCCAUAAUAAGUGUCGGGAAUUUGUACUAACGUUAGUACAAAUUUGCACUAACUCCCCGACACUUAUUAUGGAUCGUAGGGAAUACAAAGUAGUACUAAA	bdi-miR5181b	ACACUUAUUAUGGAUCGUAGG
miR5174-5p-5	CCUCCGUUCCAUAAAGGUUGG	AGAAACACAUAUAAGCACUCCCUCCGUUCCAUAAAGGUUGGCACGGAUUUGAACCAUGCCAACCUUUACGGAACGGAGGGAGUAGCAUUGAAACCAUGAUC	bdi-miR5174f	AACCUUUACGGAACGGAGGGA
miR5181-3p-4	ACUUAUUAUGGAUCGGAGGGA	UAGUCAAAGUUGAAGUACUUCCUCCGAUCCAUGAUAAGUAUCGCUAAAAGUUGUACUAAUUCAAAGACACUUAUUAUGGAUCGGAGGGAGUAACAUUUUGGAUGUGCUU	bdi-miR5181d	CCUCCGAUCCAUGAUAAGUAU
miR5175-5p-2	CCUCCGUUCCUAAAUUCUUGU	UGUCUGUUCUGAAAGUACUACCUCCGUUCCUAAAUUCUUGUCGCUCUUUUAGUACAAAUUUGAACUAAAACAGCGACAAGAAUUUAGGAACAGAGGGAGUAUGAUUUUUCCAUA	bdi-miR5175b	AAGAAUUUAGGAACAGAGGGA
miR5181-3p-5	CACUUAUUAUGGACCGGAGGG	UGUGUUCAAAAAUUUACUCCCUCUGAUCCAUAAUAAGUGUCGGGAAUUUAAUACAGAAGUAGUACAAAUUUGUAUUAGUUUUCCGACACUUAUUAUGGACCGGAGGGAGUAUUGCAUCCCACCUGUC	ata-miR5181-3p	CUCUGAUCCAUAAUAAGUGUC
miR5185-5p-1	UUCUAGUUCAUUUUUCAAAUC	GGAUCCCGCGAAAGUCCCGCUUCUAGUUCAUUUUUCAAAUCUUCUUCAAAAUUUUGCUCAGAAUUUGAAUAGGAGAUUUGAGAAUUGACCUAGAAGCGGGACUUUCGCGGGAUCCCA	bdi-miR5185i-5p	UUUGAGAAUUGACCUAGAAGC
miR7723-3p-1	AUGAAGGUAGUAGUUUCAAAAUGG	UUUAGUUUAUUAAGAGUUCUAUUUUGAUACUACUACCUUCAUCAUCUCCUCAUGCAGCUAGACCAACACAUUGAUAUCCUAUUUGUAACCCCAACAAUUCUGUAACUAUUUAUAGAUGAAGGAUUGUUGGGGUUACCGAUGGAUUCAAUUUGGUUGAGCUAUCGAAGAAGAAGAUGAAGGUAGUAGUUUCAAAAUGGAACCUUCAAUUGAACUAAAA	bdi-miR7723b-3p	AUUUUGAUACUACUACCUUCAUCA
miR5049-3p-4	AAUAUGGAUCGGAGGGAGUAC	ACUUCCCCUUUUAUUUUCCUACUCACUCCGAUUCAUAUUUAAUUGUCUCAAAUUUGCCCAAAUAUGAUGCAUCUAUGCCUAAUAAGCGUCUAGAUACAUGUAAUAUUUUGACAACUAAUAUGGAUCGGAGGGAGUACAAGAUAUAGGUUGAUCAUAC	tae-miR5049-3p	ACUCACUCCGAUUCAUAUUUA
miR5175-3p-5	AAGAAUUUAGGAUCGGAGGGA	AGGGAAAUAAAGUAGUACUUCCUCUGAUCAUAAAUUCUUCUCGUAAUUUGAACUAAAACAACGACAAGAAUUUAGGAUCGGAGGGAGUCUUUGAGUGGUUGACAUG	bdi-miR5175a	CCUCUGAUCAUAAAUUCUUCU
miR5175-3p-6	AAGAAUUUAGGAACAGAGGGA	GUUUUAGAAAAGAACUACUCCCUCCGUUCCUAAAUUCUUGUCGCUGUUUUAGUACAAAUUUGAACUAAACAACGACAAGAAUUUAGGAACAGAGGGAGUACAACUUUGUACUAAAUC	bdi-miR5175a	CCUCCGUUCCUAAAUUCUUGU
miR5174-5p-6	CCUCCGUUCCAUAAAGAUUGG	GGUUUUUCUAGCUCGUACUACCUCCGUUCCAUAAAGAUUGGCACGGAUUGCACUAGUCUAGUUCAAAUCCAUGCCAACCUUUAUGGAACGGAGGGAGUAGCAUGGAGCACCC	bdi-miR5174b-5p	AACCUUUAUGGAACGGAGGGA
miR529-3p-1	GCUGUACCCUCUCUCUUCUUC	AUAUCGUCAAGGUUAAAGGGAGAAGAGAGAGAGUACAGCCUUAAUUAAGCUCGAUCGAUCUGUCUUGUAUCAAGGCUGUACCCUCUCUCUUCUUCUCUUAGCUUCUUGAUGCAAG	bdi-miR529-3p	AGAAGAGAGAGAGUACAGCCU
miR5181-3p-6	ACUUAUUAUGGAUCGGAGGGA	UCUCUGCUAGAGGUGUACUCCCUCCGAUACAUAAUAAGUGUCGGAGAUUUAUUGCAAAAUUAUACGGACUUUGUACUAAAUCUUCGACACUUAUUAUGGAUCGGAGGGAGCACCAUUUAUCAUAAAUUU	bdi-miR5181d	CCUCCGAUACAUAAUAAGUGU
miR5174-3p-6	CAAUCUUUAUGGAACGGAGGG	GUCAAUAAAAUUGCUACUCCCUCCAUUCCACAAAGAUUGGCACGGUUUUGAACUAUAGCUAGUUCAAAAUCACACCAAUCUUUAUGGAACGGAGGGAGUAAUAAGUAAUACCUGUU	bdi-miR5174b-3p	CUCCAUUCCACAAAGAUUGGC
miR5181-3p-7	ACUUAUUAUGGAUCGGAGGGA	UACUGGCAAAUAAAGUACUUCCUCCGAUCUAUAAUAAGUGCCUCAGAUUUUGUACUAACUUAGUACAGAGUUUUACUAACUUAGUACAGAGUUGUACUAAAUCUGAGACACUUAUUAUGGAUCGGAGGGAGUAGCAGCUAAUAUAUACCG	bdi-miR5181d	CCUCCGAUCUAUAAUAAGUGC
miR5181-5p-10	UCCGAUCCAUAAAAAGUGUCG	CAGAGAAAAAAGUUACUCCCUCCGAUCCAUAAAAAGUGUCGCCCAUUUUGUACUAAGCUAGUACAAAUUUUAUACUAAAUGGGCGACACUUUUUAUGAAUUGGAGGGAGUAUAUUUUUUACAUAUA	bdi-miR5181b	ACACUUUUUAUGAAUUGGAGG
miR5174-3p-7	CAAUCUUUAUGGAACGGAGGGAGU	UCACCAUCGUAAAUACCUACUCCCUCCAUCGCAUAAAGAUUGGCGCGGCUUGGUAAUAGAGUUAGUUCAAAAUAACGCCAAUCUUUAUGGAACGGAGGGAGUAUCAAAGUAGACGCAAGUAU	bdi-miR5174d-3p	UCCCUCCAUCGCAUAAAGAUUGGC
miR5174-5p-7	UACUCCCUCCGUUCCAUAAAG	AUACAAUGGGAUUACCAGAGUACUCCCUCCGUUCCAUAAAGAUUGUCACGAAUUUGAAUUAGCUCUAGUUCAAAUUCGUGUCAAUUUUUAUGGGACGGAGGGAGUAUGUCGGAAGGGCCUUGAA	bdi-miR5174e-5p.2	UUAUGGGACGGAGGGAGUAUG
miR5175-5p-3	CCUCCGUUCCUAAAUUCUUGU	ACUGAGUUUAUAAUCUACUCCCUCCGUUCCUAAAUUCUUGUCGUUGUUUUAGUUCAAAUUCUUGUCGUUGUUUUAGUUCAACGACAAGAAUUUAGAAACGGAGGGAGUAUGUUACAUGUCUGAACA	bdi-miR5175b	AAGAAUUUAGAAACGGAGGGA
miR5174-3p-8	UUUAUGAAACGGAGGGAGUAG	AAAGUUAACUAUAACUAGCUACUCCCUCUGUUUCAUAAAAAUUGGCAUGGUUUUGAACUAGUUUUAGUUUAAAAUCAUGCCAAUCUUUAUGAAACGGAGGGAGUAGUAUACUUCAAGCAACGCUAA	bdi-miR5174e-3p.2	ACUCCCUCUGUUUCAUAAAAA
miR5175-5p-4	CCUCCGUUCCUAAAUUCUUGU	UAAUAUCUUAUCUAAUACUUCCUCCGUUCCUAAAUUCUUGUUGUGGUUUUAGUUCAAAUUUGCACUAAAACCACGACAAGAAUUUAGGAACGGAGGAGUAUUUGGUUAUUUAAA	bdi-miR5175b	AAGAAUUUAGGAACGGAGGAG
miR5175-5p-5	CCUCUGUUCCUAAAUUCUUGU	GUGUUGUAUGGCAGUUACUCCCUCUGUUCCUAAAUUCUUGUCACUGUUUUAGUUCAAAUUUAUACUAAAACAGUAAUAAGAAUUUAGGAACGGAGGUAGUACCUAAUAAAUUUU	bdi-miR5175b	AAGAAUUUAGGAACGGAGGUA
miR5174-3p-9	UUUAUGGAACGGAGGGAGUAC	UUCUCAAAAUUUUAGCAGCUACUCCCUCCGUUCCAUAAAGGUUGACAUGAUUUUGAACUAGCCCUAGUUCAAAGCCGUGCCAAUCUUUAUGGAACGGAGGGAGUACAAUGCAGCUAGGAGCAUUCA	bdi-miR5174e-3p.2	ACUCCCUCCGUUCCAUAAAGG
miR5049-3p-5	AAUAUGGAUCGGAGGGAGUAG	AUGUUCCCUAUAAAAAAUAUACUCCCUCCAAUCCAUAUUAAUAUUGUCAAAUUUGUCAAAUAUGGAUGUAUCUAUGUCUAAAAAACUUUUAGAUACAUGUAUAUUUCGACAAUUAAUAUGGAUCGGAGGGAGUAGUAUUUUUGAGAUUAGACGGA	tae-miR5049-3p	ACUCCCUCCAAUCCAUAUUAA
miR5174-5p-8	UCCCUCCGUUUCAUAAAGAUUGGC	CGUUGCUUGAAGUAUACUACUCCCUCCGUUUCAUAAAGAUUGGCAUGAUUUUAAACUAAAACUAGUUCAAAACCAUGCCAAUUUUUAUGAAACAGAGGGAGUAGCUAGUUAUAGUUAACUUU	bdi-miR5174d-5p	CAAUUUUUAUGAAACAGAGGGAGU
miR5174-5p-9	UCCCUCCGUUCCAUAAAGAUUGGC	CACACUCAUUACACUUGUAUUCCCUCCGUUCCAUAAAGAUUGGCAUGGUUAUCAACUAGAGCUAGUUCAAAACCGUGACAAUCUUUAUGGAACGGAGGGAGUAGUAUCGUUGUGUUCGGUGU	bdi-miR5174d-5p	CAAUCUUUAUGGAACGGAGGGAGU
miR5049-3p-6	AAUUAAUAUGGAUCGGAGGGA	CAAGACCGUACACAUUACUCCCUUCUAUCCAUAUUAAUUGUCUCAAAUUUGCCAAAAUAUGGAUGCAUUUAUGCCUAAUAUGUGUCUAGAUACAUGUAAUAUUUUGACAAUUAAUAUGGAUCGGAGGGAGUAGCUUAUAAACAUAAGAA	hvu-miR5049f	CCUUCUAUCCAUAUUAAUUGU
miR5049-3p-7	AAUAUGGAUCGGAGGGAGUAG	ACCAUAAGAAUUUAGUACUCACUUCACUCUGAUCCAUAUUAAUUGUCGAAAUAUUACAUGUAUCUGGAUGUUUUUUAAACAUAAAUACAUGCAUAUUUUGGCAAUUUUGAGACAACUAAUAUGGAUCGGAGGGAGUAGCAUAUUUCUUUAAUCCAAAA	tae-miR5049-3p	ACUUCACUCUGAUCCAUAUUAA
miR5181-3p-8	ACUUAUUAUGGACCGGAGGGA	UUUCAUGAUAUAAAGUACUCCCUCCGAUCCAUAAUAAGUGUCUUGGAUUUGUACAAAGUUGUACUAAAUCCAAGACACUUAUUAUGGACCGGAGGGAGUAAAAUUUACCUACUUUGA	bdi-miR5181d	CCUCCGAUCCAUAAUAAGUGU
miR5185-5p-2	UUCUAGUUCAUUUUUCAAAUC	GGAUCCCACGAAAGUCCUGCUUCUAGUUCAUUUUUCAAAUCUUCUAUUCAAAGUUUUGCUCAAAAUUUGAAUAGGAGAUUUGAAAAUUGCACUAGAAUCGGGACUUUUGCGGGAUCCUG	bdi-miR5185i-5p	UUUGAAAAUUGCACUAGAAUC
miR5049-3p-8	AAUUAAUAUGGAACGGAGGGA	AGCUGCUUAAUUAAUUACUCCCUCCGUUCCAUAUGAAUUGGCACGGAUUUAGUACAAUUUGCACUAAAUUCGUGCCAAUUAAUAUGGAACGGAGGGAGUAGCAAUUUUUGGUACCUC	hvu-miR5049f	CCUCCGUUCCAUAUGAAUUGG
miR5181-5p-11	UCCGAUCCAUAAUAAGUGUCU	AUUCUUAAAAAAUUAUUCUCUCCGAUCCAUAAUAAGUGUCUCAGAUUUUGUACUAAUUUAAUACAAAGUUGUAUUAGAUCCGAGACACUUAUUUUCGAUCGGAGGGAGUAGUUUCAAAACAUUGC	bdi-miR5181b	ACACUUAUUUUCGAUCGGAGG
miR5175-5p-6	CCUCCGUUCCUAAAUUCUUGU	UAGCAGGGAGAGAAUUACUCCCUCCGUUCCUAAAUUCUUGUCGCUGUUUUAGUUCAAAUUUGUACUAAAACAACGACAAGAAUUUAGUAACGGAGGUAGUACUUACUAGACGAGUUGG	bdi-miR5175b	AAGAAUUUAGUAACGGAGGUA
miR5174-3p-10	CAAUCUUUAUGGAACGGAGGG	CAUUCACUAAAUACUACUCCCUCCUUUCCAUAAAGAUUGGCGCGGCUUUGUACUAACUCUAGUUCAAAACCGUGCCAAUCUUUAUGGAACGGAGGGAGUACUCCGUAUAAUGUAUU	bdi-miR5174b-3p	CUCCUUUCCAUAAAGAUUGGC
miR5181-5p-12	UCCGAUCCAUAAUAAGUGUCU	ACAUCCAAAAUGUUACUCCCUCCGAUCCAUAAUAAGUGUCUUUGAAUUAGUACAACUUUUAGCGAUACUUAUCAUGGAUCGGAGGAAGUACUUCAACUUUGACUA	bdi-miR5181b	AUACUUAUCAUGGAUCGGAGG
miR5068-5p-1	AUCGGGUAGAGCGGGUAUGGGUAU	AUGGGAAAUACUUCGUACCCAUCGGGUAGAGCGGGUAUGGGUAUGGGAAUGUAUAAUCCAUACCCUUUUACCCGAUUACCCGUAUAAUAAACUC	bdi-miR5068
miR5174-3p-11	AUUAUGGAACGGAGGGAGUAG	AUCAAUAUAUGUACACUUAUACUCCUUCCGUUCCAAAAUAUAACGUGCCCACACAUUUCGAGAUCUAAUUUUGACCAUCAAUUACAUCAACAAAAUGUGAAUUAUAAGUUAUUUCCAAUGGUAUAACUUUUAUAAUACAUAAUUGACAUUUUGUUGAUCUAAUUGAUGGUCAAAUCAAAAUCUUGAAAUGUGUGCGUGCUUUAUAUUAUGGAACGGAGGGAGUAGCUAAUAAUUCCGCUAAUAAG	bdi-miR5174e-3p.2	ACUCCUUCCGUUCCAAAAUAU
miR5181-3p-9	ACUUAUUAUGGAUCGGAGGGA	UAUUAAGAAAUAAACUACUCCCUCCAAUCCAUAAUAGUGUCGCUGAUUUAGUACAGAGUUGUAGUAAAUCAGCGACACUUAUUAUGGAUCGGAGGGAGUAGCACAAUUGAUCUACUC	bdi-miR5181d	CCUCCAAUCCAUAAUAGUGU
miR5049-5p-1	UCCCUCCGACCCAUAUUACUUGU	UUCAUCUUGCUUUAUACUACUCCCUCCGACCCAUAUUACUUGUCUGCGACAAGUAAUAUGGGUCGGAGGUAGUACCUUAUUCCACUUGUUUCU	bdi-miR5049-5p	AAGUAAUAUGGGUCGGAGGUAGU
miR5185-5p-3	UUCUAGUUCAAUUUUCAAAUC	GGAUCCCGCGAAAGUCCCGCUUCUAGUUCAAUUUUCAAAUCUCCUAUUCAAAUUUUGAGAAAAUUUUUGAAUAGAAGAUUUAAAAAAAUAAACUAGAAGCGGGACUUUCGUGGGAUCCCG	bdi-miR5185i-5p	UUUAAAAAAAUAAACUAGAAGC
miR5174-5p-10	UACUCCCUCUGUUCCAUAAAG	UUCAAAAUCAUGUUAUUAACUACUCCCUCUGUUCCAUAAAGAUUGGCACGGAUUUAAACUAGAGCUAGUUCAAAGCCGUGCCAAUCUUUAUGGAACAGAGGGAGUAAAAUGCAAUUUUGAUUGA	bdi-miR5174e-5p.2	UUAUGGAACAGAGGGAGUAAA
miR5174-5p-11	UACUCCCUCCGUUCCAUAAAG	CUUGAGGCCAUAAGCAUUAUUACUCCCUCCGUUCCAUAAAGAUUGGCGUGGCUUUGAAUUAGAUCUAGUUGAAACCCGUGCCAAUCUUUAUGGAACGGAUGGAGUACCACACAGCACUGAUGUU	bdi-miR5174e-5p.2	UUAUGGAACGGAUGGAGUACC
miR5181-3p-10	ACUUAUUAUGGAUCGGAGGGA	CUUUGUUUCCUCAUAUACCCCCUCCGAUCCAUAAUAAGUGUCUCAGAUUUAGUACAACUUUCAGAUUUAGUACAACUCUGUACUACACUUAUUAUGGAUCGGAGGGAGUACUUAUCUACUAUGCUUA	bdi-miR5181d	CCUCCGAUCCAUAAUAAGUGU
miR7738-5p-1	AGAGUCGUUUGUCAAGCUCGG	GUCGAAGCCUUUGCCCAUCCAGAGUCGUUUGUCAAGCUCGGACUGGUCUUUUUUGGCGCCGUGCUUGACAGAUGACUCUGGCUGGGUUAAGGUUUUUUUUU	bdi-miR7738-5p	GUGCUUGACAGAUGACUCUGG
miR5049-3p-9	AAAUAAUAUGGAUCGGAGGGA	AUAGUUAUUUUUUAAUUCUUCCUCCGAUCCAUAUUAGUUGUCGAAAUAUUACAUGUAUGUAGACGCUUUUUAGACAUAGAUACAUCAUUAUUUCAACAAAUUUGAGACAAAUAAUAUGGAUCGGAGGGAAUAUGUGAUUUAUAUGACAA	hvu-miR5049f	CCUCCGAUCCAUAUUAGUUGU
miR5070-3p-1	AACUAAGUAGGGUCAGAGGGU	ACAGGUCACUAUUAGGGUAUCCUUCAACCCUAUUUAGUUCCAAAAAAUGAACUAACUUUCCAAGAAGUGAUGUGACUUUGGAAUUUUAGUUCAUUUGGUUAAACUAAGUAGGGUCAGAGGGUACCCCAAUGGUGACCUAUUU	bdi-miR5070	CCUUCAACCCUAUUUAGUUCC
miR5174-5p-12	CCUCCGUUCCAUAAAGAUUGG	UCCAAAAAAGGUUACUACUCCCUCCGUUCCAUAAAGAUUGGCACGAAUUUGAACUAGAGCUAAUUCAAACCCGUGCCAAUCUUUAUGGAACGGAGGUAGUACAAGGUUUGCAAC	bdi-miR5174b-5p	AAUCUUUAUGGAACGGAGGUA
miR5181-3p-11	ACUUAUUAUGGAUCGGAGGGA	AUUUUUUUUCUAUUGUACUCCCUCCUAUCCAUAAUAAGUGUCUCAGAUUUAGUACAACUUUAUACUAAGUUAGUACAAAAUUUGAGACACUUAUUAUGGAUCGGAGGGAGUAAUAUGAUUUUUUUAUAC	bdi-miR5181d	CCUCCUAUCCAUAAUAAGUGU
miR5185-5p-4	UUCUAGUUCAAUUUUCAAAUC	CCGAUCCGCCAAAGUCCCGCUUCUAGUUCAAUUUUCAAAUCUCUUAUUCAAAUUCUGAACAAAAUUUUGAAUAGAAGAUUUGAAAAAUGAAAUAGAAGCGGGACUUUCGCGGGAUCCCG	bdi-miR5185i-5p	UUUGAAAAAUGAAAUAGAAGC
miR1128-5p-1	UACUACUCCCUCUGUCCCAAA	ACACUUGUAGUGACCUAAUGUACUACUCCCUCUGUCCCAAAAAUCUCAGUCCCAAAAUUAUUUUGGGAUGGAGGGAGUAGUAUUUUGGUUGUAAUAGUUA	ssp-miR1128	UGGGAUGGAGGGAGUAGUAUU
miR5174-5p-13	UACUCCCUCCGUUCCAUAAAG	UUUUAAGUUGGGUUGGAAAGUACUCCCUCCGUUCCAUAAAGAUUGGCAUGAAUUUGAACCGAACUAGUUCAAAUCCGUGUCAAUCUUUAUGAAACAGAGAGAGUACUGAUAAGAGAAAGAGGCCCGG	bdi-miR5174e-5p.2	UUAUGAAACAGAGAGAGUACU
miR5175-5p-7	CCUCCGUUCCUAAAUUCUUGU	AGAGAAGAACAAUGUUAUUCCCUCCGUUCCUAAAUUCUUGUCGUUGUUUUAGUACAAAUUUGAACUAAAACAGCGACAAGAAUUUAGGAACGGAGGAAGUAGUUUUAAACUGUC	bdi-miR5175b	AAGAAUUUAGGAACGGAGGAA
miR5181-5p-13	UCCGAUCCAUAGUAAGUGUCG	CUAUAACAUUCAGUACUCCCUCCGAUCCAUAGUAAGUGUCGCUGAUUUAGUACAACUUUGUACUAAAUCAGCAACACUUAUUAUGGGUCAGAGGAAGUAGCAUUUAACAGGAAU	bdi-miR5181b	ACACUUAUUAUGGGUCAGAGG
miR5049-3p-10	AAUAUGGAUCGGAGGGAGUAU	UAAAAUAGAAACUCAUAUGUACUCACUCCGAUCCAUAUUAAUUGCCAAAAUAUUACAUGUAUCUAGACGCUUUUUAAGCAUAGAUACAUCCAUAUUUGAGCAAAUUUGAGACAAUUAAUAUGGAUCGGAGGGAGUAUAAAAUAGAAACUCUGCAACA	tae-miR5049-3p	ACUCACUCCGAUCCAUAUUAA
miR5185-5p-5	UUCUAGUUCAUUUUUCAAAUC	GGAUCCCACGAAAGUCCCGCUUCUAGUUCAUUUUUCAAAUCUUCUAUUCAAAAUUUUGUUCAGAAUUUGAAUAGGAGAUUUGAGAAUUGAAUUAGAAGCGGGGCUUUCGUGGGAUCCCG	bdi-miR5185i-5p	UUUGAGAAUUGAAUUAGAAGC
miR5174-5p-14	CCUCCGUUUCAUAAAGAUUGG	UCCCAUGUACUAAAAUACUUCCUCCGUUUCAUAAAGAUUGGCACGGUUUUAGACUACGGCUAAUUCAAAACCGUGACAAUCUUUAUGGAACCGAGGGAGUACUUCAAAAGGCAUAUCU	bdi-miR5174f	AAUCUUUAUGGAACCGAGGGA
miR5174-3p-12	UUUAUGGAACGGAGGGAGUAA	CAAAUUUUAUCUUAAAUCAUACUCCCUCCGUUUCAUAAAGAUUGGCAUGGAUUUGAACUAGCUGUAGUUCAAAUCCGUGCCAAUCUUUAUGGAACGGAGGGAGUAACAAACUAAACAUUUCAACUA	bdi-miR5174e-3p.2	ACUCCCUCCGUUUCAUAAAGA
miR5181-5p-14	CCUCCGAUCCACAAUAAGUGU	UGAUCUCUAGAGUAAUACUCCCUCCGAUCCACAAUAAGUGUCUCAGAUUUUGUACUAAGCUAGUACAAAGUUGUAUUAAAUCUGAGACACUUAUUAUGGAUCGGAGGGAGUACACACUUAAUUGCAUUA	bdi-miR5181c-5p	ACUUAUUAUGGAUCGGAGGGA
miR5174-3p-13	CAAUUUUGCGUGGAACGGAGGGAG	UCCGCAAGUUAAAUGUUACUCCCUCCGUUCUAUGAAGAUUGGCGUGACUUUGAACUAACUAUAGCUACAGUUCAAAACCAUGUCAAUUUUGCGUGGAACGGAGGGAGCCGCCAAAUUCGGUUUCGGU	bdi-miR5174c-3p	CCCUCCGUUCUAUGAAGAUUGGC
miR5175-3p-7	AAGAAUUUAGGAUCGGAGGGA	CUGAUGGAUGAAAGAUACUCCCUCGGAUCCUAAAUUGUUGUCGUUGCUUUAGUUCAAAUUUGCACUAAAACAACGAGAAGAAUUUAGGAUCGGAGGGAGUAAUUCAGGAAUUCUUGGA	bdi-miR5175a	CCUCGGAUCCUAAAUUGUUGU
miR7754-1	UUCUCUCGGCUAAGGAACUGC	AUAAAAAUAUAUACUCCAUGUUCUCUCGGCUAAGGAACUGCUAAUGGGAUCGAUCGAGACUGGGUCAAGGUUCAUUAGCAGUUCCUCAGUUGAGAGAACAUGAAGUACAUAUUCUUGUAU	bdi-miR7754-3p	AGUUCCUCAGUUGAGAGAACA
miR5175-3p-8	AAGAAUUUAGGAACGGAGGGA	UAUGUUUUUUAUUUGUACUACCUCCGUUCCUAAAUUCUUGUCGCUGUUUUAGUACAACAGCGACAAGAAUUUAGGAACGGAGGGAGUACAAGAAGUAGGGAAUAU	bdi-miR5175a	CCUCCGUUCCUAAAUUCUUGU
miR5181-5p-15	UCCGAUCCAUAAUAAGUGUCG	UAUAAAAGAUUUCUACUUCCUCCGAUCCAUAAUAAGUGUCGCUCAUUUAGUACAAAGUUGUACUAAAUCAGCGACACUUAUUAAGGAUCGGAGGGAGUAAAUUGCAGUUUGCAC	bdi-miR5181b	ACACUUAUUAAGGAUCGGAGG
miR5181-5p-16	UCCGAUCCAUAAUAAGUGUCU	AAUAAUAUAGUAAUACUUCCUCCGAUCCAUAAUAAGUGUCUAGAUUUUCUACUAACUUAGUACGGUACAAAGUUAUACUAAAGCUGAGACACUUAUUAUAGAUCGAAGGGAGUAGUAUAUAUGUGAGCC	bdi-miR5181b	ACACUUAUUAUAGAUCGAAGG
miR5181-3p-12	ACUUAUUAUGGAUCGGAGGGA	UGUGGACUUACUACAUACUCCCUCCAAUUCAUAAUAAGUGUCCGGGAUUUAGUACAAAGAUCUCUAUCUUUGUACUAAAUCCCCGACACUUAUUAUGGAUCGGAGGGAGUACUAACUCCAGUGCUUAU	bdi-miR5181d	CCUCCAAUUCAUAAUAAGUGU
miR397-5p-1	AUUGAGUGCAGCGUUGAUGAA	AGAAGAGGCGCAAAGGCAUCAUUGAGUGCAGCGUUGAUGAACAGGGGCCAGGCGACCGGCGGCCGGUCCGGUUCGGUUCACCGGCGCUGCACACAGUGACGCCCUUGCAUUCUCUGGCC	lus-miR397a	CACCGGCGCUGCACACAGUGA
miR5174-5p-15	UACUCCCUCCGUUCCAUAAAG	AUCAGUUGAAUAAUAUUUAUUACUCCCUCCGUUCCAUAAAGGUUGGCAUGGAUUUGAACUAGACUAGUGCAAAUCCGUGCCAAUCUUUAUGGAACGGAGGGAGUAUCUCUCUGUCUUUGUUGG	bdi-miR5174e-5p.2	UUAUGGAACGGAGGGAGUAUC
miR1128-5p-2	UACUACUCCCUCCAUCCCAAA	UAUAACUAUUACAACCAAAAUACUACUCCCUCCAUCCCAAAAUAAUUUUGGGACUGAGAUUUUUGGGACAGAGGGAGUAGUACAUUAGGUCACUACAAGU	ssp-miR1128	UGGGACAGAGGGAGUAGUACA
miR5181-5p-17	UCCGAUCCAUAAUAAGUGUCU	CGCUAACAAUUAUUACUCCCUCCGAUCCAUAAUAAGUGUCUCGGAUUUAGUACAAAGUUGUACCAAGUCUCAGACACUUAUAUGGAUCGGAGGGAGUACAUCAUUAUUCUCAU	bdi-miR5181b	ACACUUAUAUGGAUCGGAGG
miR5175-5p-8	CCUCUGAUCCUAAAUUCUUGU	UCUAGCAUAGCAAUAUACACCCUCUGAUCCUAAAUUCUUGUCAUUGUUUUAGUUCAAAUUUGUACUAAAACAACGACAAGAAUUUAGGAUCGGAGGGAGUAGAUAACAUCAUAA	bdi-miR5175b	AAGAAUUUAGGAUCGGAGGGA
miR5174-5p-16	CCUCCGUUUCAUAAAGGUUGG	AGGUGAGUUAACAGAUACUCCCUCCGUUUCAUAAAGGUUGGCAUGAAUUUGAACUAAGUUUAGUUCAAAACCGUGUCAAUUUUUAUGGAACGGAGGAAGUAACAGUUAAUGAUGUUCA	bdi-miR5174f	AAUUUUUAUGGAACGGAGGAA
miR5174-3p-14	UUUAUGGUACGGAGGGAGUAG	CCUUAAGAAUCAUAGGAACUACUCCCUCUGUUCCAUAAAGGUUCAAAUCCGUGCCAACCUUUAUGGUACGGAGGGAGUAGAAUGCAUUAUCUUAUAGGAA	bdi-miR5174e-3p.2	ACUCCCUCUGUUCCAUAAAGG
miR5174-5p-17	CUCCGUUCCAUAAAGAUGGGC	UUUUCUUUAACUAAUACUCCCUCCGUUCCAUAAAGAUGGGCACGGUUUUAGACUAAAACUAGUUCAAAACUGUGUCAAUCUUUAUGGAGCGGAGGGAGUAGAAAUUAAACAAAGAU	bdi-miR5174a	CAAUCUUUAUGGAGCGGAGGG
miR5174-3p-15	AUUAUGGAACGGAGGGAGUAG	CUUACCCAAAGUAGAAUAAUACUACCUCCGUUCCAUAAUUCUUGUCGAAAUCUUACAUGUAUCUGGACACCUUUUAGGAAUAGAUACAUCUAUUUUUGAGCAAAUUUGAGACAAGAAUUAUGGAACGGAGGGAGUAGACUGUAUCAUAACCAUAACA	bdi-miR5174e-3p.2	ACUACCUCCGUUCCAUAAUUC
miR5181-5p-18	UCCGAUUCAUAAUAAGUGUCG	UUUCAAUGAAUAGUACUCCUUCCGAUUCAUAAUAAGUGUCGAAAAUUUAGUGCAAAGUUAUUUUGUACUAAAUUUCCGACAGUUAUUAUGGAUCUGAGGGAGUACUUAAUACUAUUGAC	bdi-miR5181b	ACAGUUAUUAUGGAUCUGAGG
miR5181-3p-13	ACUUUUUAUGGACCGGAGGGA	GCCAAAAAAGAAUGGUACUCCCUCCGAUCCAUAAUAAGUGUCUCAGAUUAGUAUAACUUUGAGCUAAGUUAGUACAAAAUCUAAGACACUUUUUAUGGACCGGAGGGAGUAGUAAGUGUAAACUAUUA	bdi-miR5181d	CCUCCGAUCCAUAAUAAGUGU
miR5174-5p-18	UACUCCCUCCGUUCCAUAAAG	GGAUUGACGGGGAAAAGAACUACUCCCUCCGUUCCAUAAAGAUUGGCAUGAAGCUAGUUCAAAUCCGUGCCAAUCUUUAUGGAACGGAGGGAGUACAAUCCCUCUCAAUCCCU	bdi-miR5174e-5p.2	UUAUGGAACGGAGGGAGUACA
miR5164-5p-1	CGCAACUUUGUCUAGAUACGC	CUCCGUCCGGUGUCAAGUGACGCAACUUUGUCUAGAUACGCAUGUAUCUAAACGCAUUUUAGUGUGUAGGUACAUGCGUAUCUAGACAAAGUUGUGACACUUAAUACUGGACGGAGGG	bdi-miR5164	GUAUCUAGACAAAGUUGUGAC
miR5049-3p-11	AAUUAAUAUGGAACGGAGGGA	UCUCAUCUUAGAAUAUACUCCCUUCGAUUCCAUAUGAAUUGGCACGGAUUUAGUACAACUUACACUAAAUUCAUGCCAAUUAAUAUGGAACGGAGGGAGUACGUUCCUGGUAAACAAG	hvu-miR5049f	CCUUCGAUUCCAUAUGAAUUGG
miR5183-3p-1	UAUUUGGGCAAAUUUGAGUCA	UCUUUUAAAUACUCCCUCCGAUUCAAAAUUGUUGUCGAAAUAUUACAUGUAUCUAGACGCUUUUUAAGAAUAGAUACAUCCAUAUUUGGGCAAAUUUGAGUCAAGAAUUUAGGAUUAGAAUGA	bdi-miR5183	AUUCAAAAUUGUUGUCGAAAUAUU
miR5174-5p-19	UACUCCCUCCGUUCCAUAAAG	UAAACGCUGAGACUAGCAAGUACUCCCUCCGUUCCAUAAAGAUUGCGGCGGCUUUGAACUAACUCUAGUGCAAAACCGUGCCAAUCUUUAUGGAACGGAGGGAGUACAUGUCAGGUGCUAUACC	bdi-miR5174e-5p.2	UUAUGGAACGGAGGGAGUACA
miR5174-5p-20	CCUCUGUUCCAUAAAGAUUGG	GAUGAUGUUCCUUGAUACUCCCUCUGUUCCAUAAAGAUUGGCACGGUUUUGAACUAGCUCUAGUUUAAAACCAUGCCAAUCUUUAUAGAACGGAGGAAGUACCUUUUUAGCUCGUUUG	bdi-miR5174b-5p	AAUCUUUAUAGAACGGAGGAA
miR5181-5p-19	UCCGAUCCAUAAUAAGUGUCU	UUUUGAUAUAUGGUACUCCCUCCGAUCCAUAAUAAGUGUCUCAGAUAUAGUACAAAGAUAGUACAAAGUUGUACUAAAUAUGAGACACUUAUUAUGGAUCAGAGGGAGUACUCAAGUUAGGUAUA	bdi-miR5181b	ACACUUAUUAUGGAUCAGAGG
miR5049-3p-12	CAAGUAAUAUGGGUCGGAGGAAGU	UAUAUGCAAAAUAAUACUACUCCCUCCGACCCAUAUUAGUUGUCGCAGAUUUAGUACAAAGUUGUACUAGACAAGUAAUAUUGUACUAAAUCAAUGACAAGUAAUAUGGGUCGGAGGAAGUACUAUAUAGUCUAAGAGGGG	bdi-miR5049-3p	UCCCUCCGACCCAUAUUAGUUGUC
miR5181-5p-20	UCCGAUCCAUAAUAAGUGUCU	UACUCCAAUCAAAUACUCCCUCCGAUCCAUAAUAAGUGUCUCAGGUCCAGUACAACUUUGUACUAAAUCUGAGACACUUAUUAUGGAUCGGAAGGAGUAUCAUUUAGGACUGAA	bdi-miR5181b	ACACUUAUUAUGGAUCGGAAG
miR5181-5p-21	UCCGAUCCAUAAAAAGUGUCG	AGGAAUUGUGAAGUACUCCCUCCGAUCCAUAAAAAGUGUCGCCCAUUUUGUACUAAGUAUAAAUUUUGUACUAAGUGAGCGACACUUUUUAUAGAUCGGAGGGGGUAUGAACCUAGGAGAGU	bdi-miR5181b	ACACUUUUUAUAGAUCGGAGG
miR5174-5p-21	UCUCUCCGUUUCAUAAAGAUUGGC	AUCGUGGAUGUACAUAAUACUCUCUCCGUUUCAUAAAGAUUGGCAUAGUUUUGAACUAGAACUAGUUCAAAACCGUGUCAAUCUUUAUGGGACGGAGGGAGUAGGAGAUUGAUCUCUUACUA	bdi-miR5174d-5p	CAAUCUUUAUGGGACGGAGGGAGU
miR5049-3p-13	AAUAUGGAUCGGAGGGAGUAA	UGCUUGUAGAACAGAUAACUGCUCCCUCCGAUCCAUAUUAAUUGUCUUAAAUUUUGCCCAAAUAUGAAUGUAUCUAUGUCUAAAAGGCGUCUAGAUACAUGUAAUAUUUCUACAAUUAAUAUGGAUCGGAGGGAGUAAUGAAUAGGAAAAUUUUCGUC	tae-miR5049-3p	GCUCCCUCCGAUCCAUAUUAA
miR5181-5p-22	UCCAAUCCAUAAUAAGUGUCG	UUGUGUAGAGAAGUACUUCCUCCAAUCCAUAAUAAGUGUCGGGUAUUUAGUAAUUAGUACAAACUUGUAUUAGCUUUGUACUAAAUCUCCGACACUUAUUAUAGAUUGGAGAGAGUAAGAUACAAUGU	bdi-miR5181b	ACACUUAUUAUAGAUUGGAGA
miR5181-5p-23	UCCGAUCCAUAAUAAGUGUCG	AGAUCAAUUGUGCUACUCCCUCCGAUCCAUAAUAAGUGUCGCUGAUUUACUACAACUCUGUACUAAAUCAGCGACACUAUUAUGGAUUGGAGGGAGUAGUUUAUUUCUUAAUA	bdi-miR5181b	ACACUAUUAUGGAUUGGAGG
miR5174-5p-22	UACUCCCUCCGUUCCAUAAAG	AGAAUCUGUGCUGGAUGAUUUACUCCCUCCGUUCCAUAAAGAUUGGCCUGACUUUGAACUAGCUAUAGUUCAAAACCAUGCCAAUCUUUGUGGAACGGAGGGAGUAUUUGUUAGGCCGUUGGAU	bdi-miR5174e-5p.2	UUGUGGAACGGAGGGAGUAUU
miR5049-3p-14	AAUAUGGAUCGGAGGGAGUAC	CAUAACUUGUGAUCUGAUCUACUCCCUUUGAACCAUAUUAAUUGCCGAAAUAUUACAUGUAUGUAGACACUUUUUAGGCAUAGAUACAUCCAUAUUUGGGCAAAUUUGAGACAAUUAAUAUGGAUCGGAGGGAGUACUACUUAAUGAUGAUCUGCGA	tae-miR5049-3p	ACUCCCUUUGAACCAUAUUAA
miR5175-3p-9	AAGAAUUUAGGAACGGAAGGA	UUUUAUUUAAAAUAUACUUCCUUCAUUCCUAAAUUCUUGUCGUUGUUCUAGCACAAUUUUGAACUAAAACAACGACAAGAAUUUAGGAACGGAAGGAGUAACUAUUUUAGGGCUAAA	bdi-miR5175a	CUUCAUUCCUAAAUUCUUGU
miR164-3p-1	CAUGUGCGCUCCUUCUCCAGC	AGGGGGCGAGCAAACCUUGCUGGAGAAGCAGGGCACGUGCUUGACCGGUCGGCCGGAGCCGGGUUGCAGCAUGUGCGCUCCUUCUCCAGCAUGGCUUCUCGCCCCGUCGA	bdi-miR164c-3p	UGGAGAAGCAGGGCACGUGCU
miR5181-3p-14	ACUUAUUAUGGAUCGGAGGGA	AUUGGUAUAAAAAUAUACUCCCUCGGAUCCAUAAUAAGUGUCAGAUUUAGUACAAAGUUAGUACAAAGUUGUAUGAAGUCCGAGACACUUAUUAUGGAUCGGAGGGACAUGAGGACAUCCAAAUUAA	bdi-miR5181d	CCUCGGAUCCAUAAUAAGUGU
miR5174-5p-23	UCCCUCCGUUCCAUAAAGAUUGGC	CAAGGUAAAAAAAAAGGUAGUCCCUCCGUUCCAUAAAGAUUGGCGUGGUUUUGAACUAGCUCUAGUUUAAAACCGUGCCAAUAUUUAUGGGACGGAGGGAGUAAUGCAGAGUGACAUUUAUU	bdi-miR5174d-5p	CAAUAUUUAUGGGACGGAGGGAGU
miR5049-3p-15	AAGUAAUAUGGAUCGGAGGGA	CACUAUUAUUAUAAAUUUAACCUCCGAUCCAUAUUACCUGUCGCAGUUUUAUCUAGAUACGCAUGUACCUACACAAUGAAACGUGUCUAGGUACAUGGGUAUCUAGAAAAAGCUGCGACAAGUAAUAUGGAUCGGAGGGAGUACUCCUUUUGGUUUCCUU	hvu-miR5049f	CCUCCGAUCCAUAUUACCUGU
miR5175-3p-10	AAGACUUUAGGAACGGAGGGA	CAAUGCUCCAUUACUUGCUACCUCCGUUCCUAAAUUCUUGUCGUCACAUAAAUAUAAAGUGAACUAAACCACAACAAGACUUUAGGAACGGAGGGAGUAGUUUUUAUGUCAAUGAA	bdi-miR5175a	CCUCCGUUCCUAAAUUCUUGU
miR5175-3p-11	AAGAAUUUAGGAUCGGAGGGA	AGCUAGCUACUUAAUUACUCCCUCCGAUCCAAAAUUCUUGUCGUGGUUUUAGUACAAAGUUGAACUAAAACCACGACAAGAAUUUAGGAUCGGAGGGAGUAGUAUUAUUAUAUCUGCA	bdi-miR5175a	CCUCCGAUCCAAAAUUCUUGU
miR5174-5p-24	CUCCGUUCCAUAAAGAUUGGC	ACCUUGAUAUCGUAUACUUCCUCCGUUCCAUAAAGAUUGGCACGGCUUUGGUCCAAAGCCGUGCCAAAUCUUUAUGGAACGGAGUGAGUACGUUGAUACAAU	bdi-miR5174a	CAAAUCUUUAUGGAACGGAGUG
miR169-5p-1	UAGCCAAGGAUGACUUGCC	GAGGACUAGAGCUGAUUCGGUAGCCAAGGAUGACUUGCCUAAAUGUGUCUAUGUAAUUCAUCUGAGUUGGCAUGGGACCGUUAAUUUUAGGCAUGUCUUCCUUGGCUAUUCGGAGUGCCUCUUUGCUGCUC	gma-miR169v	CAUGUCUUCCUUGGCUAUU
miR5181-3p-15	CACUUAUUUUGGAUCGGAGGG	UCAAAAGUGUUUUGUACUACCUCCGAUCCAAAAUAAGUGUUUGUUGAUAGUUCAAAACUGAGACACUUAUUUUGGAUCGGAGGGAGUACCAGAUAUUUCCACAU	ata-miR5181-3p	CUCCGAUCCAAAAUAAGUGUU
miR5174-3p-16	CAAUCUUUAUGGAACGGAGGG	UAUUACUUAGUAGGUACUCCCUUCGUUCCAUAAGAUUGACACGACUUUGAACUAAGGCUAGUUCAAAGCCGCGCCAAUCUUUAUGGAACGGAGGGAGUAUAUAACAAUGCAGGAA	bdi-miR5174b-3p	CUUCGUUCCAUAAGAUUGAC
miR5174-3p-17	CAACCUUUAUGAAACGGAGGG	ACAUCAUUAACUGUUACUUCCUCCGUUCCAUAAAAAUUGACACGGUUUUGAACUAAACUUAGUUCAAAUUCAUGCCAACCUUUAUGAAACGGAGGGAGUAUCUGUUAACUCACCUG	bdi-miR5174b-3p	CUCCGUUCCAUAAAAAUUGAC
miR399-3p-1	UGCCGAAGGAGAGCUGCCCUG	AUUGUGGGCUCUGAAUAACAGGGCAGUGCUCCCUCGGCAGAGUACACAACCAGAUGCAGGGAAAGCAAUGAUCUGCAGCCCUGCUCUGGCUCUGCCGAAGGAGAGCUGCCCUGCCAUUCAACAGCACAAGCGC	rco-miR399d	GGGCAGUGCUCCCUCGGCAGA
miR9493-3p-3	AAGAAUUAUGAAACGGAGGGAGUA	GGUCUCUCGGCCAGAUAUUACUACUUCCGUUCCAUAAUUCUUGUUCUUGUAUUUUUUACAAAUUUAAACUAAAACAGCGACAAGAAUUAUGAAACGGAGGGAGUAUAACACAUUCAUACUAAGAA	bdi-miR9493	CUACUUCCGUUCCAUAAUUCUUGU
miR5049-3p-16	AAUUAAUAUGGAUCGGAGGGA	GAGGGAGUACACUAAUACUCCCACCGAUUCAUAUUAAUUGUCUCAAAUUUUGCGUAAAUAUGGUUAAAUCUAUGCCUAAAAAGCGUAGUUACAUGCAAUAUUUCGAUAAUUAAUAUGGAUCGGAGGGAGUAACAAACAAGGCCUAAGG	hvu-miR5049f	CCACCGAUUCAUAUUAAUUGU
miR5049-3p-17	AAUAUGGAUCGGAGGGAGUAA	ACUUAUUUAAAAAUUAUACUACUCCCUGCGAUCCAUAUUAGUUGUCGAUAAUUUAGUACAAAGACAAGUAAUAUGGAUCGGAGGGAGUAAAAAAUAAAUCCACUUGCAAU	tae-miR5049-3p	ACUCCCUGCGAUCCAUAUUAG
miR5174-5p-25	UACUCCCUCGGUUCCAUAAAG	CAAAGCGGCCAUUUGUUGUAUACUCCCUCGGUUCCAUAAAGAUUGGCAAGUUUUGAACUAGUUCUAGUUGAUUGUCAUGCCAAUUUUUAUGAAACGGAGGGAGUAACUUUCAGAUCUUAAGCUAUU	bdi-miR5174e-5p.2	UUAUGAAACGGAGGGAGUAAC
miR5049-3p-18	AAUAUGGAACGGAGGGAGUAC	GGGACGGCAUCGAUCCAUCUACUCCCUCUGUUCCAUAUUAAUUGUCGCUAGCGACAAUUAAUAUGGAACGGAGGGAGUACUAGCUAACAACACAGGUAAA	tae-miR5049-3p	ACUCCCUCUGUUCCAUAUUAA
miR5049-3p-19	GACAAUUAUUUAGGAACGGAG	GCAACAAAAUCAUACUCCCUCCGUUUCUAAAUACUUGUCGCUGUUUUAGUGCAAGUUUGCACUAAAACAGCGACAAUUAUUUAGGAACGGAGGGAGUACUGCUCUUACUCUA	hvu-miR5049d	CCGUUUCUAAAUACUUGUCGC
miR5174-3p-18	UUUAUGGAACGGAGGGAGUAC	CAAGAUUGACCUUAAGUUUUACUCCCUCCGUUCCAUAAAGAUUGGCACGGUUUUGAACUAGAGUUAGUACAAAACCGUGCCAAUCUUUAUGGAACGGAGGGAGUACAAGAUUAGGUUCACUUCAAC	bdi-miR5174e-3p.2	ACUCCCUCCGUUCCAUAAAGA
miR395-5p-1	GUUCCCUGCAAGCACUUCACCA	UAUGUUUGGUAUUACCAUGAGUUCCCUGCAAGCACUUCACCAUGCACUACCCCAAGGGCUAUUGUGAAGUGUUUGGGGGAACUCUUGGUGUCACCAAGCUUUUA	zma-miR395c-5p	GUGAAGUGUUUGGGGGAACUC
miR5174-5p-26	CUCCGUUCCAUAAAGAUUGGC	CCAAAAAAGGUUACUACUCCCUCCGUUCCAUAAAGAUUGGCACGAAUUUGAACUAGAGCUAAUUCAAACCCGUGCCAAUCUUUAUGGAACGGAGGUAGUACAAGGUUUGCAA	bdi-miR5174a	CAAUCUUUAUGGAACGGAGGU
miR5181-3p-16	ACUUAUUAUGGAUCGGAGGGA	GUGAAGGAAGUAUAAUACUCCCCAUUGUCCAUAAUAAGUUGUACUAAAUCAGCGACACUUAUUAUGGAUCGGAGGGAGUAUCAUUAAGAAUUGGCUU	bdi-miR5181d	CCCAUUGUCCAUAAUAAGUUG
miR5181-3p-17	ACUUUUUAUGGACCGGAGGGA	AUAAGAGAUGGAACGUACUCCCUCCGAUCCAUAAAAUGUGUCGCCCACUUAGUACAAAAUUUGUACUAACUUAGUACAAAAUUGGCGACACUUUUUAUGGACCGGAGGGAGUAAUUCUUUAAAUCUUUCC	bdi-miR5181d	CCUCCGAUCCAUAAAAUGUGU
miR5174-5p-27	CUCCGUUCCAUAAAGAUUGGC	GACAUGUUAGAUAAUACUUCCUCCGUUCCAUAAAGAUUGGCACCGUUUUGAACUAGUUCAUAGUUCAAAACGGUGCCAAUCUUUAUGGAAUAGGGUGAGUACUGGAAUAUGAU	bdi-miR5174a	CAAUCUUUAUGGAAUAGGGUG
miR5174-5p-28	CCUCCGUUUCAUAAAGAUUGG	CAAUGCUCAAGAUGGUACUCCCUCCGUUUCAUAAAGAUUGGCACGGUUUUAAGCUAGAGCUAGUUCAAAGCUCCGUUUCAAAGAUGCGCCAAUCUUUAUGGAACGGAUGGAGUACAGUGAUCAGUAAUGUA	bdi-miR5174f	AAUCUUUAUGGAACGGAUGGA
miR395-5p-2	GUUCCCUGCAAGCACUUCACGA	CAUGUUUGGUAUUAUCAUGAGUUCCCUGCAAGCACUUCACGAGGCACUAUCCCAAGGGCUACUGUGAAGUGUUUGGGGGAACUCUUGGUGUCACCAAGCUUUCA	zma-miR395i-5p	GUGAAGUGUUUGGGGGAACUC
miR5181-3p-18	ACUUAUUAUGGAUCGGAGGGA	CAGUUAACAGAUUACUACUCCCUCCAAUCUAUAAUAAGUGUCGCAGAUUUAGUACAACUUUGUAGCAAGUUAGUACAAGUUAGUACAAAGUUGUACUAAAUCUGAGACACUUAUUAUGGAUCGGAGGGAAUACAAGUUUUGUGGGAAUG	bdi-miR5181d	CCUCCAAUCUAUAAUAAGUGU
miR5174-5p-29	CUCCGUUCCAUAAAGACUGGC	UUGAUCCUUCUAUCUACUCCCUCCGUUCCAUAAAGACUGGCAUGGUUUUGGUUUAAAACCGUGCCAAUCUUUAUGGAACGGAGGGAGUAUGUGUUUUAGCUGAUG	bdi-miR5174a	CAAUCUUUAUGGAACGGAGGG
miR5174-5p-30	CUUCGUUCCAUAAAGAUUGGC	UAAAAUUUGAAAAGUACUCCCUUCGUUCCAUAAAGAUUGGCACGGUUUUGAACUAGAACUAGUUCAAAACCGUGCCAACCUUAAUGGCACGGAGGGAGUAGCAAAUUUUUGAACUG	bdi-miR5174a	CAACCUUAAUGGCACGGAGGG
miR5175-5p-9	CCUCUGUUCCUAAAUUCUUGU	AGCAAAAUGAGGAGGUACUACCUCUGUUCCUAAAUUCUUGUCGCUGUUUUAGUACAAAUUUGAACUAAAGCAGCGACAAGAAUUUAGGAACGGAGGGAGUAAUAUGAUCUGAAGUAUC	bdi-miR5175b	AAGAAUUUAGGAACGGAGGGA
miR5181-5p-24	UCCGAUCCAUAAUAAGUGUCU	CAGUAUAAUUAUGUACUCGCUCCGAUCCAUAAUAAGUGUCUGGGAUUUAGCACUAAAUUGUACACUUUGUACUAAAUCCUAGACACUUAUUAUGGAUCGGAGGGAGUACCUUUUAUAUA	bdi-miR5181b	ACACUUAUUAUGGAUCGGAGG
miR5174-5p-31	UACUCCCUCCGUUCCAUAAAG	UAUCACACAAUCAAAAAUAUUACUCCCUCCGUUCCAUAAAGAUUGGCACGAAUUUGAACUAGAGCUAAUUCAAAUCCGUGCCAAUCUUUAUGGAACAGAGGAAGUAGAAAGUAAAAACAUUAUC	bdi-miR5174e-5p.2	UUAUGGAACAGAGGAAGUAGA
miR5175-5p-10	CCUCUGAUCCUAAAUUCUUGU	UUGUCAAAAAGAAACUACUCCCUCUGAUCCUAAAUUCUUGUCGUUGUUUUAGUAUAAAUUAUCAUUGUUUUAGUUCAAAUUUGUUCUAAAACAACAACAAUAAUUUAGGAUCGGAGGGAGUAUUAACUUGCACAGAACU	bdi-miR5175b	AAUAAUUUAGGAUCGGAGGGA
miR5174-5p-32	UACUCCCUCUGUUCCAUAAAG	UUUAUUUUGGAUGGAGUCAGUACUCCCUCUGUUCCAUAAAGAUUGAUGGCUUUGAACUAGAGCUAGUUCAAAGCCGUGCCAAUCUUUAUUGAAUGGAGGGAGUACUAGUUUUAUGUGCAUGGCGAA	bdi-miR5174e-5p.2	UUAUUGAAUGGAGGGAGUACU
miR5174-5p-33	CUCCGUUCCAUAAAGAUCGGC	UCCUUCCGUUCCAUAAAUCCCUCCGUUCCAUAAAGAUCGGCACAGAUUUGAAUUAGCUUUAGUUCAAAUUCAUGCCAAUCUUUAUGGAACGGAGGGAGUAUGAAUGACUGUAAAGA	bdi-miR5174a	CAAUCUUUAUGGAACGGAGGG
miR5049-3p-20	AAUAUGGGUCGGAGGGAGUAC	UUAAUUGGCGUGGAUUUAGUACUCCCUCCGACCCAUAUUACUUGUUGUUGAUUUAGUGCAGCUUUGUACUAAAUCUGCGACAAGUAAUAUGGGUCGGAGGGAGUACAAGUUGUACUAAAUCCGUGC	tae-miR5049-3p	ACUCCCUCCGACCCAUAUUAC
miR5181-5p-25	UCCGAUCCAUAAAAAGUGUCG	UUGGGUUCUCUAUUAUUCCUUCCGAUCCAUAAAAAGUGUCGCCCAUUUUGUACCGAGUACUAAGUGGACGACACUUUUUAUGGAUCGGAGGAAGUACUUCUGUACUUGUA	bdi-miR5181b	ACACUUUUUAUGGAUCGGAGG
miR5174-3p-19	CAAUCUUUAUGGAACGGAGGG	CUUUCUCUUAUCAGUACUCUCUCUGUUUCAUAAAGAUUGACACGGAUUUGAACUAGUUCGGUUCAAAUUCAUGCCAAUCUUUAUGGAACGGAGGGAGUACUUUCCAACCCAACUU	bdi-miR5174b-3p	CUCUGUUUCAUAAAGAUUGAC
miR5181-5p-26	UCCGAUCCAUAAUAAGUGUCU	AUGGCAUAUCAUCUACUCCCUCCGAUCCAUAAUAAGUGUCUCAACUUUAGUACAAAGUUAGUACAAAGUUGUACUAAACAUGAGACACUUAUUAUGGAUCGGAAGGAGUAGAGAAGUUAAUGGCA	bdi-miR5181b	ACACUUAUUAUGGAUCGGAAG
miR5175-3p-12	AAGAAUUUAGGAUCGGAGGGA	GAAGAAGAAAAAUGCUACUACCUCUGAUCCAAAAUUGUUGUCGUUGUUUUAGUUCAAAUUUGCGCUAAAACAACGACAAGAAUUUAGGAUCGGAGGGAGUACAUCACAAAAAUAGAAU	bdi-miR5175a	CCUCUGAUCCAAAAUUGUUGU
miR5174-5p-34	UACUCCCUCCGUUCCAUAAAG	CAUCAUUUGGCAUUAACAACUACUCCCUCCGUUCCAUAAAGACCGACACAGUUUUGAACUAGCUCUUGUUCAAAGCCGCGCCAAUCUUUAUGGAACGGAGGGAGUACCAUACACUUGAUCACUU	bdi-miR5174e-5p.2	UUAUGGAACGGAGGGAGUACC
miR5181-5p-27	UCCGAACCAUAAUAAGUGUCG	AUAGCAUAGUUGUUACUCCCUCCGAACCAUAAUAAGUGUCGGGGAUUUAGUACAAAGUUAGUACGAAUUUGUACAAAAUCUCUGACACUCAUUAUGGAUAGGGGGGAGUAGUAUAUAUGGUGUGU	bdi-miR5181b	ACACUCAUUAUGGAUAGGGGG
miR5181-3p-19	ACUUAUUAUGGAUCGGAGGGA	ACACAACUUGCAAGGUACUCCCUCCAAUCCAUAAGUAGUGUUGAUGAUUUAGUACAACUUAUUAUGGAUCGGAGGGAGUAUAAUGAUUAAACACUGG	bdi-miR5181d	CCUCCAAUCCAUAAGUAGUGUUG
miR5049-3p-21	AAUUAUUAUGGAUCGGAGGGA	CAUCACCAUCAGUAUUACUCCCUCCGAUCCAUAAUAAGUGUUGCUGCUUUAGUAUAAAAUUGUACUAAAGUUGUACUAAAUCAGCGACAAUUAUUAUGGAUCGGAGGGAGUAUAUCUCAGUAUUAACGA	hvu-miR5049f	CCUCCGAUCCAUAAUAAGUGU
miR5175-3p-13	AAGAAUUUAGGGACGGAGGGA	GUCUACCAUUAAUGCUACUCCCUCCGUUCCUAAAUUCUUUGAAGUAAAAUCACGACAAGAAUUUAGGGACGGAGGGAAUAUAUGUCAAACUCAUUGG	bdi-miR5175a	CCUCCGUUCCUAAAUUCUUUG
miR5185-3p-1	UUCGAGAAUUGAACUAGAAGC	GGAUCCCACAAAAGUCCCGUUUCUAGUUCAUUUCUCAAAUCUUUUAUUCAAAAAAUUUCUCAAAAUUUGAAUGAAAGAUUCGAGAAUUGAACUAGAAGCGGAUUUCGCGGAAUCCGUUU	bdi-miR5185d-3p	UUCUAGUUCAUUUCUCAAAUC
miR5185-5p-6	UUCUAGUUCAUUUUUCAAAUC	GGAUUCCGCGAAAGUCCCGCUUCUAGUUCAUUUUUCAAAUCUUUUAUUCAAAAUUUUGCUCAGAAUUUGAAUAAGAGAUUUGAGAAUUGAACUAGAAGUGGGACUUUCACGCGACCCCG	bdi-miR5185i-5p	UUUGAGAAUUGAACUAGAAGU
miR5181-5p-28	UCCGAUCCAUAAUAAGUGUCU	UAGGCAUCCAAACUAUUCCCUCCGAUCCAUAAUAAGUGUCUCAGCUUUAGUACAACUUUGUUCUAAAUCUGAGACAUUUAUUAUGGACCGGAGGGAGUAGUAAUCUCAUUGCUA	bdi-miR5181b	ACAUUUAUUAUGGACCGGAGG
miR1128-5p-3	UACUACUCCCUCCGUCCGAAA	ACUAAAAACCUUCGCUAAUUUACUACUCCCUCCGUCCGAAAAUAAGUGACUUGGAUUUGUAUUUUCCGGACAGAGGGAGUACUAGAUUAAUUGUUAAAGUGGCCUU	tae-miR1128	UCCGGACAGAGGGAGUACUAGA
miR5164-5p-2	CGCAACUUUGUCUAGGUACGC	CUCCGUUCAGCAUUAAGUGUCGCAACUUUGUCUAGGUACGCAUGUAUCAAGACACAUUUUAGUAUGUAGAUACAUGCGUAUUGAGAUAAAAUUGCGACACUUAAUACCGAACGGAGGG	bdi-miR5164	GUAUUGAGAUAAAAUUGCGAC
miR395-5p-3	GUUCCCUGCAAGCACUUCACG	CACGUUUGGUAUUACCAUGAGUUCCCUGCAAGCACUUCACGAGGCCCAAUUAUGAUGGCUACUGUGAAGUGUUUGGGGGAACUCUUGGUGUCACCAAGCUUACA	bdi-miR395l-5p	UGAAGUGUUUGGGGGAACUC
miR7727-5p-1	UGAUUAGUUCCAGUUGGUCUGGGC	CCAGUCGGCCUGGGCGAAGCUGAUUAGUUCCAGUUGGUCUGGGCGAAGCUGAUUAGUUACAGUUGGUGUCGCCCAAGACGAUUGGAACUAAUUAGCUUCCCCAAGCUACUUAGUUG	bdi-miR7727-5p	CCAAGACGAUUGGAACUAAUUAGC
miR5174-3p-20	UUUAUGGAACGGAGGGAGUAU	GGGAUGGGCAGUUAGUUUGUACUCCCUGCAUUCCAUAAAGAUUGACACGGCUUUGAAUUAGCUCUAAUUCAAAUUUGUGCCCAUGUUUAUGGAACGGAGGGAGUAUGGUUAACACGGUUUGGUACU	bdi-miR5174e-3p.2	ACUCCCUGCAUUCCAUAAAGA
miR5174-3p-21	UUUAUGGAACAGAGGGAGUAG	AACUUUUCAUGAUAUAAUCUACUCCCUCCGUUCCAUAAAGAUUGGCACAGCUUUGAACUAGCUCUAGUUUAAAUCUGUGACAAUCUUUAUGGAACAGAGGGAGUAGUAUUUUUAAUUAGCCCUGUU	bdi-miR5174e-3p.2	ACUCCCUCCGUUCCAUAAAGA
miR5181-5p-29	UCCGAUCCAUAAUAAGUGUCG	GAAUAUUAAAUGGUACUCCCUCCGAUCCAUAAUAAGUGUCGGGGAUUUAGUACAAAGUUAGACACUUAUUAUGGAUCGGAGGGAGUAGGUAUUCCCAACCAC	bdi-miR5181b	ACACUUAUUAUGGAUCGGAGG
miR5181-5p-30	UCCGAUCCAUAAUAAGUGUCU	UAGACAAAAAUGAUACUCCCUCCGAUCCAUAAUAAGUGUCUCAGAUUUUGUACUAACUUAGUACAAAGUUUGAGACACUUAUUAUGGAUCAGAGGGAGUAGCAAUGAAAUAAUUU	bdi-miR5181b	ACACUUAUUAUGGAUCAGAGG
miR5181-5p-31	UGAUCCAUAAUAAGUGUCGGG	AUGUUAAAUUCUACUCCCUCUGAUCCAUAAUAAGUGUCGGGGAUUUAGUACAAAAUUUAGUACUAAAUCCAUGCCAAUUAAUAUGGAACGGAGUGAGUACUAACUUUGUACUAAAUUCCCGACACUUACUACAGAUCGGAGGGAGUAUAUUGUUUUGGCA	bdi-miR5181a-5p	CGACACUUACUACAGAUCGGA
miR395-3p-1	GUGAAGUGUUUGGGGGAACUC	CACGUUUGGUACUACCAUGAGUUCCCUGCAAGCACUUCAUGAGGCCCAAUUCUGAGGGCUACUGUGAAGUGUUUGGGGGAACUCUUGGUGUUACCAAGCUUUUA	osa-miR395h	GUUCCCUGCAAGCACUUCAUGA
miR164-5p-1	UGGAGAAGCAGGGCACGUGC	AGGGGGCGAGCAAACCUUGCUGGAGAAGCAGGGCACGUGCUUGACCGGUCGGCCGGAGCCGGGUUGCAGCAUGUGCGCUCCUUCUCCAGCAUGGCUUCUCGCCCCGUCGA	gma-miR164b	AUGUGCGCUCCUUCUCCAGC
miR5174-5p-35	CUCCGUUCCAUAAAGGUUGGC	AGAUGAAUGGAACUAACUCUCUCCGUUCCAUAAAGGUUGGCAUGGUUAGUUCAAAACCAUGCCAACCUUUAUAGUACGUAGGGAGUACCUGGUUAGAGGUAGC	bdi-miR5174a	CAACCUUUAUAGUACGUAGGG
miR5174-5p-36	CUCCGUUCCACAAAGAUUGGC	AACGGCCUAACAAAUACUCCCUCCGUUCCACAAAGAUUGGCAUGGUUUUGAACUAUAGCUAGUUCAAAGUCAGGCCAAUCUUUAUGGAACGGAGGGAGUAAAUCAUCCAGCACAGA	bdi-miR5174a	CAAUCUUUAUGGAACGGAGGG
miR5175-5p-11	CCUCCGUUCCUAAAUUCUUGU	GAUUAAAUCUGCAAAUACUACCUCCGUUCCUAAAUUCUUGUCGCUGUUUUAGUACAAAUUUGAACUAAAACAGCGACAAGAAUUUAGGAACGGAGGGAGUAUGUUGCAAACGUUUCUU	bdi-miR5175b	AAGAAUUUAGGAACGGAGGGA
miR5185-3p-2	UUUGAGAAUUGAACUAGAAGC	GGAUUCCGCGAAAGUCCCACUUCUAGUCAUUUUUUAAAUCUUUUAUUCAAAAUUUUGUUCAGAAUUUGAAUAAGAGAUUUGAGAAUUGAACUAGAAGCAGGACUUUCAUGGGAUCCCA	bdi-miR5185d-3p	UUCUAGUCAUUUUUUAAAUC
miR1128-5p-4	UACUACUCCCUCCGUCCCGAA	UCUAGAUGGAGAAGAACAUUUACUACUCCCUCCGUCCCGAAAUAACUAACAUGGAUUCGUAUAUAUUCUAAUACAAAUCAACGUCACUUAUUUUGGUACGGAAGGAGUAUUAGAUUAACAAUAAUAUACUAGUA	ssp-miR1128	UGGUACGGAAGGAGUAUUAGA
miR5185-3p-3	UUUGAGAAUUGAACUAGAAGU	GCUUCCCGCAAAUGGUCCACUUCUAAUUUAAUUCUGAAAUCUCCUAUUCAAAGAGAUUCGAAAAUUGAAACGGCACAAAAUUAAAGUAUGAGAUUUGAGAAUUGAACUAGAAGUAGAACAUUCACGAGAUUCCG	bdi-miR5185d-3p	UUCUAAUUUAAUUCUGAAAUC
miR5049-3p-22	AAUUAAUAUGUAUCGGAGGGA	UUUACUGUUUUCUAUUACUCCAUCCGAUUCAUAUUAAUUGUCGAAAUAUUACAUGCAUCCGGACGUUUUUAGGUAUAGAUACUUCCAUAUUUGGGCAAAUUGAGACAAUUAAUAUGUAUCGGAGGGAGUACUAGACUACAUUUCUCA	hvu-miR5049f	CAUCCGAUUCAUAUUAAUUGU
miR5049-3p-23	AAUAUGGAUCGGAGGGAGUAC	UUAUCUUAAUUAUCUCUGAUACUUCCUCCGAUCUAUAUUAAUUGUCUCAAAUUUGCCCAAAUAUGGAUGGCUAGAUACAUGUAAUAUUUCGACAACUAAUAUGGAUCGGAGGGAGUACAAUAAAUUAUGUAUUAACCA	tae-miR5049-3p	ACUUCCUCCGAUCUAUAUUAA
miR5049-3p-24	AAUAUGGAUCGGAGGGAGUAG	CAGAUUGAUAGAGAAAUAGUACUCCCUCCGACUCACAUUACUUGUCAAAAUAUUACAUAUAUCCAGAUGCUUUUUAAACAUAGAUACAAUUAUAUUUUGACAAAUUUGAGACAAGUAAUAUGGAUCGGAGGGAGUAGUUGCUCUGCCUGCCGCCGAA	tae-miR5049-3p	ACUCCCUCCGACUCACAUUAC
miR5181-5p-32	UCCGAUCCAUAAAAAGUGUCG	UUCAUUUCUCACGUACUCCUUCCGAUCCAUAAAAAGUGUCGCCCAUUUUGUAUUAAAUUAGUACAAAUGUGCGACACUUUUUAUGAAUCGGAGGGAGUACUAUUUAUUGGAAAC	bdi-miR5181b	ACACUUUUUAUGAAUCGGAGG
miR5049-3p-25	AAUAUGGAUCGGAGGGAGUAA	CACACUGUUUUAAAACAUGUACUCCCUCCGAUCCAUAUUAAUUGUCGAAAUAUUACAUGUCUCUAGACGCUUUUUAGGCAUAGAUACAUUUAUAUUUUGAUAAAUUUGAAACAAUUAAUAUGGAUCGGAGGGAGUAACUUGCUCUGACCCCGUUGUU	tae-miR5049-3p	ACUCCCUCCGAUCCAUAUUAA
miR5181-5p-33	UCUGAUCCAUAAUAAGUGUCG	AGAUGUUAAAUUCUACUCCCUCUGAUCCAUAAUAAGUGUCGGGGAUUUAGUACAAAAUUUAGUACUAAAUCCAUGCCAAUUAAUAUGGAACGGAGUGAGUACUAACUUUGUACUAAAUUCCCGACACUUACUACAGAUCGGAGGGAGUAUAUUGUUUUGGCAUU	bdi-miR5181b	ACACUUACUACAGAUCGGAGG
miR5049-3p-26	AAUAUGGAUCGGAGGGAGUAU	UGAGUCAUCCCUCCAAUUGUGCCACUAUUUCCGAUCCAUAUUAAUUGUCGAAAUAUUACAUGUAUCUAGACGCUAUCUAAGAAUAGAUACAUAUAUAUUUGGGUAAAUUUGAGACAAUUAAUAUGGAUCGGAGGGAGUAUAAAACAUCGGACUGGUGCUC	tae-miR5049-3p	ACUAUUUCCGAUCCAUAUUAA
miR5174-3p-22	UUUAUGGAACGGAGGGAGUAG	CAUUACAUUACUACUUAAGUACUCCCUCAGUUCGAUAAAGAUUGGCAUGAAUUUGAACUAGAGCUAGUUCAAAUCCGUGUCAAAUCUUUAUGGAACGGAGGGAGUAGCUAACACAAUUAACUUUUCC	bdi-miR5174e-3p.2	ACUCCCUCAGUUCGAUAAAGA
miR5181-3p-20	ACUUAUUAUGGACCGGAUGGA	UCUAAAAUUCUAAAUUACUCCAUCCGAUCCGUAAUAAGUGUCGGGAAUUUAAUACAAAGUUAGUACAUAUUUGUACUAAGUCCCGACACUUAUUAUGGACCGGAUGGAAUAGUUUAUUAAAUCCGUCA	bdi-miR5181d	CAUCCGAUCCGUAAUAAGUGU
miR5049-3p-27	AAUAUGGAUCGGAGCGAGUAC	CAAGUACACGCUUAUAAAGUACUCCUCUGAUCCAUAUUAAUUGUCUCAAAUUUGCCAAAAUACGGAUGUGUCUAUGCCUAAAAAGCGUCUAGGCACAUGCAAUAUUUCAACAAUUAAUAUGGAUCGGAGCGAGUACAUUAAGACGGUGUUUCUUUA	tae-miR5049-3p	ACUCCUCUGAUCCAUAUUAA
miR5174-3p-23	CAAUCUUUAUGGAACGGAGGGAGU	UUUUUUUCCUUCUAUGGUACUCCUCCGUUUCAUAAAGAUUGGCAUGGUUUUGCACUAGAUUUAGUCCAAAACCGUGUCAAUCUUUAUGGAACGGAGGGAGUACAACACUACCUCCAUUUGG	bdi-miR5174d-3p	UCCUCCGUUUCAUAAAGAUUGGC
miR5181-3p-21	ACUUAUUAUGGAUCGGAGGGA	ACUGCAUCCAAAAUGUUACUCCUCCGAUCCAUAAUAAGUGUCGGGGAUUUAGUACAAAUUUGUACUAACUAUGUUCUAAAUCUCCGACACUUAUUAUGGAUCGGAGGGAGUACUAUUUAUCAUACAGUA	bdi-miR5181d	CCUCCGAUCCAUAAUAAGUGU
miR8155-3p-1	CAACCUGGCUCUGAUACCA	UCAAAAAACCUUUCAGUUUGGUAUCACAGCCAGGUUGUCCGGCACUGUCAUUUGGAGGAAGAGUUGUGAGCACGGGGUGCUUACAUUUCAACUUGGAGAAAGGAGAUCACCAAGUAAGUAGAAAUGUAAGCACCCCGUGCUCACAACUCUUCCUCCAAAUGACAUUGCUGGACAACCUGGCUCUGAUACCAAACUGAAGGGGUUUUUUAGG	cpa-miR8155,rgl-miR5139	GUAUCACAGCCAGGUUGUC
miR5174-5p-37	CUCCAUUCCAUAAAGAUUGGC	UAUGCAAAAUUUUCUACUCACUCCAUUCCAUAAAGAUUGGCACGAAUUUGAACUAGAACUAGUUCAAAGCCACGCCAAUCUUUAUGAAACGGAGGGAGUAAUUCCCUGGACUCUUU	bdi-miR5174a	CAAUCUUUAUGAAACGGAGGG
miR167-5p-1	UGAAGCUGCCAGCAUGAUCUA	GGGAUGCUCAUGUGAAAGAGUGAAGCUGCCAGCAUGAUCUAGCUUUGAUCCAAUGUAUGUCUCUACGUGUGGAUCCUUGUUAGAUCAUGCCUGACAGCCUCAUUUCUUCGCAAACGUUUGGGCA	aly-miR167a-5p	GAUCAUGCCUGACAGCCUCAUU
miR166-3p-1	UCGGACCAGGCUUCAUUCC	GAGGGAAGCAUGGUGUCUGGAAUGGAGGCUGAUCCAAGAUCCUUGGUCCGAAAUAUUGUGUUUCUGUGUUUGUUGCCAAGGAUCUCGGACCAGGCUUCAUUCCUCACACCGAGCUUCCGCUGC	pde-miR166a	AAUGGAGGCUGAUCCAAGA
miR5175-3p-14	AAGAAUUUAGGAACGGAGGGA	UGGCUUGUUACAUGCUACUCCCUGCGUUCCUAAAUUCAUGAUGAGAAUUUAGGAAUGGCCACAACAAGAAUUUAGGAACGGAGGGAGUAUAUAUGAAAACCAUCGU	bdi-miR5175a	CCUGCGUUCCUAAAUUCAUGA
miR5181-5p-34	UCUGAUCCAUAAUAAGUGUCG	GAGAUAAAAGAAGUACUCCCUCUGAUCCAUAAUAAGUGUCGCUGAUUUAGUACAAAGGUUGUACUAGGCUUAGAUCAAAACCGCGGCACUUAUUUUGGGUCGGAGGGAGUAAUAUGUACAGCUGAA	bdi-miR5181b	GCACUUAUUUUGGGUCGGAGG
miR5174-3p-24	AUUAUGGAACGGAGGGAGUAG	GAAUUUUUCUGCCAAAUCUUACUCCCUCCGUUCAUGUUAAUUGGCACAAAUUUAGUACAAUCCGUGCCAAUUAUGGAACGGAGGGAGUAGUUGAAUAUGUGGCGAUGUUU	bdi-miR5174e-3p.2	ACUCCCUCCGUUCAUGUUAAUUG
miR5049-3p-28	AAUAUGGAUCGGAGGGAGUAC	AAACUUGGUCAAACUUUAGUACUACCUCCGAUCCAUAAUAAGUGUCUCGAAUUUAGUACAACUUUGUACCAAGUUAGUACAAAAUUUGAGACACUUAAUAUGGAUCGGAGGGAGUACAUUUGAUUGACUUAAGACAA	tae-miR5049-3p	ACUACCUCCGAUCCAUAAUAA
miR5175-3p-15	AAGAAUUUAGGAUCGGAGGGA	AAAAACCAAAUAUUUUACUCCCUCGGGUCCUAAAUUCUUGUCGUGGUCUUAGUUCAUGAACGUGAUUGAACUAAAACCACGACAAGAAUUUAGGAUCGGAGGGAGUAGAUGCAAACUUUUUUCU	bdi-miR5175a	CCUCGGGUCCUAAAUUCUUGU
miR5174-5p-38	UACUCCCUCCGUUCCAUAAAG	UCGCAAAAAAGAAAAAAAAAUACUCCCUCCGUUCCAUAAAGAUUAGCUAGUUCAAAGCAGCGCCAAUCUUUAUGGAACAGAGGGAGUAAGAGAUUUGUGCCUUCAG	bdi-miR5174e-5p.2	UUAUGGAACAGAGGGAGUAAG
miR5174-5p-39	CCUCCGUUCCAUAAAGAUUGG	CUCCAAACUGUCUGUUACUCCCUCCGUUCCAUAAAGAUUGGCACGGAUUUGAACUAGAGCUAAUUCAAAUCCAUGCCAAUCUUUAUGGAACAGAGGGAGUAGUUCACAAGUUUUCACA	bdi-miR5174b-5p	AAUCUUUAUGGAACAGAGGGA
miR5174-5p-40	CUCCAUUCCAUAAAGAUUGGC	AUAUGAUUGUUAUAUACUCCCUCCAUUCCAUAAAGAUUGGCACGGAUUUGAAGUUCAAAUCCGUGCCAAUCUUUAUGGAACGGAGGGAGUACUUAUGUUGAGAUUUA	bdi-miR5174a	CAAUCUUUAUGGAACGGAGGG
miR5185-3p-4	UUUGAGAAUUGAACUAGAAGC	GGAUCCCGCGAAAGUCCCGCUUCCAGUUCAUUUUUCAAAUCUUCUAUUCAAAAUUUUGUUCAGAAUUAGAAUAAGAGAUUUGAGAAUUGAACUAGAAGCGGGACUUUCGCGGGAUCCCG	bdi-miR5185d-3p	UUCCAGUUCAUUUUUCAAAUC
miR5181-3p-22	ACUUAUUAUGGAUCGGAGGGA	ACUAAUCAUAUUUAUUACUCCCUCCAAUCCAUAACAAGUGUCUCAGAUUUAGCACAACUUUGUACUAAGUUGGUACAAAAUCUGAGACACUUAUUAUGGAUCGGAGGGAGUACUAGUUUCUUAAAUAAG	bdi-miR5181d	CCUCCAAUCCAUAACAAGUGU
miR5181-3p-23	CACUUAUUAUGGACCGGAGGG	UUCAUGAUAUAAAGUACUCCCUCCGAUCCAUAAUAAGUGUCUUGGAUUUGUACAAAGUUGUACUAAAUCCAAGACACUUAUUAUGGACCGGAGGGAGUAAAAUUUACCUACUUUG	ata-miR5181-3p	CUCCGAUCCAUAAUAAGUGUC
miR5181-5p-35	UCCGAUCCAUAAUAAGUGUCG	GAGUAUAGUUUAGUGCUCCCUCCGAUCCAUAAUAAGUGUCGCUGAUUUAGUUCAAAAUUGUAUUAAAGUUGUCAUUGACACUUAUUAUGGAUCGGAGGGAGUAGUGUUCUAUUUGCUG	bdi-miR5181b	ACACUUAUUAUGGAUCGGAGG
miR5175-3p-16	AAGUAUUUAGGAACGGAGGGA	GCCCGUGAACUUAUAUACUCCCUCCAUUCCUAAAUACUUGUCAAUUUACACUAAAACCAUGACAAGUAUUUAGGAACGGAGGGAGUAGAUUCCAAACUGAAGGU	bdi-miR5175a	CCUCCAUUCCUAAAUACUUGU
miR5049-3p-29	AAUUAAUAUGGAACGGAGGGA	UUUCUACACUAUAUGUAGUCCCUCCUUUCCAUAUUAAUUGGCACGUUGUACUAAAUCCGUGCCAAUUAAUAUGGAACGGAGGGAGUAGUUGAGUGGUUGGUGGU	hvu-miR5049f	CCUCCUUUCCAUAUUAAUUGG
miR5174-5p-41	CUCCGUUCCAUAAAGAUUGGC	UGGACACAAAUAGGUACUUCCUCCGUUCCAUAAAGAUUGGCACGGAUUUGAACUAGAGCUAAUUUAAAUCCGUACCAAUCUUUAUGUAACGGGGGGAGUAAGAGCCAAACAAACAU	bdi-miR5174a	CAAUCUUUAUGUAACGGGGGG
miR5181-3p-24	ACUUAUUAUGGAUCGGAGGGA	ACAAGACUAACUUAGUACUCCCUCCGAUCCAUAAAGUGUCGCUGAUUUAGUACAAAAGUUGUUUUUGUACUAAAUCAGUGACACUUAUUAUGGAUCGGAGGGAGUAACAAUUUGAAUGUACAG	bdi-miR5181d	CCUCCGAUCCAUAAAGUGU
miR6197-5p-1	UCUGUUCCUAAUUGUAAGACG	AAAAGUUCUCUUGUACUCCCUCUGUUCCUAAUUGUAAGACGUUUUGGUAGGUCAAAUUAGCCUACUAAAACGUCUUACAAUUAGGAACAGAUGGAGUAAUAAAUAAUUAUUCA	hvu-miR6197	UCUUACAAUUAGGAACAGAUG
miR5175-5p-12	CCUCCGUUCCUAAAUUCUUGU	ACUGCAGAAAUUAAAUACUACCUCCGUUCCUAAAUUCUUGUCGUGAUUUUAGUUCAAAUUUAUACUAAAACCACGACAAGAAUUUAGGAACGCAGUAGUAACAUAUUAACAGCCACU	bdi-miR5175b	AAGAAUUUAGGAACGCAGUA
miR5181-5p-36	UCCGAUCCAUAAAAAGUGUCG	UAAGCUUAGGUGGUACUCCCUCCGAUCCAUAAAAAGUGUCGCCCAUUUUGUACUUAGUAUAAAUUUUGUACUAAGUGGGCAACACUUUUUAUGGAUCGGAGGAAGUAGUCAAGUAGCUGUUU	bdi-miR5181b	ACACUUUUUAUGGAUCGGAGG
miR5174-3p-25	CAACCUUUAUGGAACGGAGGG	UAUUUCAAAUCCACUACUCCCUCUGUUCCAUAAAGAUUGGUGCGGUUUUGAACUAGCCGUUCAAAUUUGUGCCAACCUUUAUGGAACGGAGGGAGUAUAUAUAUUGCUCAUGU	bdi-miR5174b-3p	CUCUGUUCCAUAAAGAUUGGU
miR5174-3p-26	CAAUCUUUAUGGAACGGAGGG	CUUCCCAUAAAUCCUACUCCCUCCGUUCCAUAAAGAUUGGCACGGCUUUGUACUAGAACUAGUUCGAAGCCGCUUCAAUCUUUAUGGAACGGAGGGAGUAUAUAAUUGAAGUGCAG	bdi-miR5174b-3p	CUCCGUUCCAUAAAGAUUGGC
miR5181-5p-37	UCCGAUCCAUAAUAAGUGUCU	GGACACAAAAUUAUAACCCCUCCGAUCCAUAAUAAGUGUCUAAGAUUUAGUACAAAGUUAGUACAAAGUUGUACUAAAUCUGAGACACUUAUUAUGGAUCCGAGGGAGUAAUAAUUUUGAAGUUG	bdi-miR5181b	ACACUUAUUAUGGAUCCGAGG
miR5175-3p-17	AAGUAUUUAGGAACGGAGGGA	AGCGUUGUUACCUUGUACUUCCUCCGUUCCUAUAUGCUUGUCGCUGUUUUAGUGUAAACUUGAACUAAAACAGCGAAGUAUUUAGGAACGGAGGGAGCAGCUAGGAUUCUAACGUA	bdi-miR5175a	CCUCCGUUCCUAUAUGCUUGUCG
miR5181-5p-38	UCCGAUACAUAAUAAGUGUCG	UCUGCUAGAGGUGUACUCCCUCCGAUACAUAAUAAGUGUCGGAGAUUUAUUGCAAAAUUAUACGGACUUUGUACUAAAUCUUCGACACUUAUUAUGGAUCGGAGGGAGCACCAUUUAUCAUAAAU	bdi-miR5181b	ACACUUAUUAUGGAUCGGAGG
miR5181-5p-39	UCCGAUCCAUAAUAAGUGUCG	AGGUGUUAUUUAUUACUCCCUCCGAUCCAUAAUAAGUGUCGCUGAUUUAGCACAAAGUUUUACUAAAUUAGACACUUAUUAUGGAUCAGAAGGAGUAGUAAAUAAGCAAUUC	bdi-miR5181b	ACACUUAUUAUGGAUCAGAAG
miR5174-5p-42	UCCCUCCGUUUCAUAAAGAUUGGC	UUUACAAUCUAGCUAGUUACUCCCUCCGUUUCAUAAAGAUUGGCACGGCUUUGUACUAGAGCUAGUUCAAAGCCGUGCCAAUCUUUAUGGAACCGAGGGAGUAUUGAAUAGUUUGGUUCUUA	bdi-miR5174d-5p	CAAUCUUUAUGGAACCGAGGGAGU
miR5181-5p-40	UCCGAUCCAUAAUAAGUGUCU	UGAUUUAAAAUGCUACUUCCUCCGAUCCAUAAUAAGUGUCUCAGACUUUGUGCAACUUUGUAUUAAGAUAGUCAAAAUCUGAGACACUUAUUACGGAUCGGAGGGAGUACAUAAUUAACACAUG	bdi-miR5181b	ACACUUAUUACGGAUCGGAGG
miR7736-5p-1	UUUACUAUCUGGGAUGUCACA	UCUAAUUCUGACAAGUCAUCUUUACUAUCUGGGAUGUCACAAAAAUCAACAUCCAAUGAUAAUGGACAAGUCAUCCUUACUACCAAGGAUGUGACAAGUCCAUUAUCGUUGGAUGUUGAUUCUCGUGACAUAUCUGAUGGUAAAGGUGACUUGACAGAAUUAGACU	bdi-miR7736-5p	UGACAUAUCUGAUGGUAAAGG
miR5181-5p-41	UGAUCCAUAAUAAGUGUCGGG	AAUCUACUAAGUAAUACCUCUGAUCCAUAAUAAGUGUCGGGGAUGUAGCACAAAAGUUGUAAUCCCCCACAGUUAUUAUGGUUUUCAGGGAGUAAUACUUUUUGUGAAG	bdi-miR5181a-5p	CCACAGUUAUUAUGGUUUUCAGG
miR5174-3p-27	UUUAUGGAUCGGAGGGAGUAG	UUUGUAACAUAUUGAGAAAUACUCCUUCCGAUCCAUAAAAAGUGUCGCCCAUUUGAAAUGGGCAAACACUUUUUAUGGAUCGGAGGGAGUAGGCUUUAUCCUUAAGGUUCCA	bdi-miR5174e-3p.2	ACUCCUUCCGAUCCAUAAAAA
miR5174-3p-28	UUUAUGGGACGGAGGGAGUAG	CGGGGGAAUGCCUAAAUCCUACUCCCUCCGUCCCACAAAGAUUGGCACGGUUUGACCUAGAGCUAGUUCAAAUCCGUGCCAAUCUUUAUGGGACGGAGGGAGUAGUAAAAUAAAUUGAAGAAAGU	bdi-miR5174e-3p.2	ACUCCCUCCGUCCCACAAAGA
miR5181-5p-42	UCUGAUCCAUAAUAAGUGUCG	CUAGUAUCACAUGUACUCCCUCUGAUCCAUAAUAAGUGUCGCUGUCUUAGUAGAACCUAUCAUCGACAUUUAUUACGGACCGGAGCAAGUAUUUUAUUUCAG	bdi-miR5181b	ACAUUUAUUACGGACCGGAGC
miR5181-5p-43	UCCGAUCCAUAAUAAGUGUCU	UAAGUAUACUUAAUACUCCCUCCGAUCCAUAAUAAGUGUCUCAGAUUUUGUACUAACUUGGUACAAAGUUGUACCAAGUCUGAGACACUUAUUACGGAUCGGAGGUAGUACUUGCUUCUCGCUGA	bdi-miR5181b	ACACUUAUUACGGAUCGGAGG
miR5185-3p-5	UUUGAGAAUUGAACUAGAAGG	GGAUCCCGUGACUGGCCCCCUUUUACUUUAUUUCUCAAAUCUCAUAUUAAAUUUUUUCACAAAAUUUGAAUAGGAUAUUUGAGAAUUGAACUAGAAGGGGCCUUUGGAGGGAUAGUGU	bdi-miR5185d-3p	UUUUACUUUAUUUCUCAAAUC
miR5049-3p-30	AAUUAAUAUGAAUCGGAGGGA	GAUUCUAGAACCUAUUACUCCCUGCGAUCCAUAUUAAUUGUUGAAAAUUUGCCCAAAUAUGGAUGUAUCCAUGGCUCCAUGGCUAAAAAGCGUCUAGAUACAUGCAAUAUUUCGACAAUUAAUAUGAAUCGGAGGGAGUAUUAUAUUUUUGUUGUAU	hvu-miR5049f	CCUGCGAUCCAUAUUAAUUGU
miR5181-5p-44	UCCGAUCCAUAAAAAGUGUCG	UGUUGAUAGAUAGUACUCCCUCCGAUCCAUAAAAAGUGUCGCCCGUUUUGUACUAAGUUAGUACAAAUUUUGUACUAAGUGGGUGACACUUUUUUAUGGAACGGAGGGAGUAGUAGUAUCAUAUAAA	bdi-miR5181b	ACACUUUUUUAUGGAACGGAGG
miR5185-3p-6	UUUGAAAAAUGAACUAGAAGC	GGAUCCCGCGAAAGUCCCGCUUCUAGUUCAAUUCUCAAAUCUCUUAUUCAAAUUUUGAACAAGAUUUUGAAUAGAAAAUUUGAAAAAUGAACUAGAAGCGGGACUUUCGCGGGAUCCCA	bdi-miR5185m-3p	UUCUAGUUCAAUUCUCAAAUC
miR5181-5p-45	UCCGAUCCAUAAUAAGUGUCU	UAUACUUAUUUAAUACUCCCUCCGAUCCAUAAUAAGUGUCUCAAAUUUUGUACUAACUUAAUACAAAUUUGUACUAAGUGUGAGACACUUAUUAUGGAUCAGACGGAGUAUCAUAGAUACUAGUA	bdi-miR5181b	ACACUUAUUAUGGAUCAGACG
miR5181-5p-46	UCCCAUCCAUAAUAAGUGUCG	AUAGGUUGUUUUGUACUCCCUCCCAUCCAUAAUAAGUGUCGGGAAUUUGUACUAGCGUUAGUACAAAUUUGCACUAACUCUCCGACACUUAUUAUGGAUCGGAGGGAGUAGUAGUGUCUAUCCCU	bdi-miR5181b	ACACUUAUUAUGGAUCGGAGG
miR5181-5p-47	UCCGAUCCAUAAUAAGUGUCU	AUUAGAUGUGUAAUACUCCCUCCGAUCCAUAAUAAGUGUCUCAGCUUUUGUACUAACUUAGUACAAAAUUGUACUAAAUCUGAGACACUUAUUAUGCAUCAGAGGGAAUACUAUUUUGACUCUGA	bdi-miR5181b	ACACUUAUUAUGCAUCAGAGG
miR5181-5p-48	CCUCCGGUCCAUAAUAAGUGU	UAAAAUGUUUAAAUAUACUUCCUCCGGUCCAUAAUAAGUGUCGUUGAUUUAGCACAACUUUAGUCACCAACGAACGACACUUAUUAUGGGAUCGGAGGCAGUAUAUGUUUUGAGAUUAUG	bdi-miR5181c-5p	ACUUAUUAUGGGAUCGGAGGCA
miR5181-5p-49	UCCGAACCAUAAUAAGUGUCG	CAAAAUUUCUUGUUACUCCCUCCGAACCAUAAUAAGUGUCGCUGAUUUGGUACAAAGUUGCACUAAACUUGUACUAAAUCAGCGGCACUUGUUAUGGAUCGGAGGGAGUAGAUGUGUUGCUCAAG	bdi-miR5181b	GCACUUGUUAUGGAUCGGAGG
miR5181-5p-50	UCCGAUCCAUAAUAAGUGUCG	CCGUUAAUAAUAGUAUGCCCUCCGAUCCAUAAUAAGUGUCGCUGAUUUACUGCAAAGUUGUACUAAAUCAGGGAUCGGUUGUACUAAAUCAGCGACACUUAUCAUGGAUCGGAGGGAGUAAUGGAGUACUAAUUA	bdi-miR5181b	ACACUUAUCAUGGAUCGGAGG
miR5185-3p-7	UUUGAGAAUUGAACUAGAAGC	GGAUCCCGCGGAAGUCCCGCUUCUAGUUCAUUUUUCAAAUCUUCUAUUCCAAAUUUUGUUCAGAAUUUGAAUAAGAGAUUUGAGAAUUGAACUAGAAGCAGGACUUUCGCGGGAUCCCG	bdi-miR5185d-3p	UUCUAGUUCAUUUUUCAAAUC
miR5181-5p-51	UCCGAUCCAUAAUAAGUGUCU	GAAAACUGUAGACUACUCCCUCCGAUCCAUAAUAAGUGUCUCAGAUUUUGUACUAACUUAGUACAAAGUUGUACUAGAUCUGAGACACUUAUUAUGGAUUGAGGGAGUACAUCAUAAUUCGAAG	bdi-miR5181b	ACACUUAUUAUGGAUUGAGG
miR5185-5p-7	UUCUAGUUCAUUUUUCAAAUC	GGAUCCCGCGCAAGUCCUGCUUCUAGUUCAUUUUUCAAAUCUUCUAUUCAAAAUUUUGUUCAGAAUUUGAAUAGGAGAUUUGAGAAUUGAACUAGAAGCGGGACUUUCGCGGGAUCCCG	bdi-miR5185i-5p	UUUGAGAAUUGAACUAGAAGC
miR5174-3p-29	UUUAUGGAACGGAGGGAGUAC	CAAUCCAGAUUGAAAAUAAUAGUCCCUCCGUUCCAUAAAGAUUGGUGUGGUUUUGAACCACCGCAAUCUUUAUGGAACGGAGGGAGUACAAGCCUUUGGAAAAAUACCU	bdi-miR5174e-3p.2	AGUCCCUCCGUUCCAUAAAGA
miR5070-3p-2	AACUAAGUAGGGUCAAAGGGU	GUUUGUGACCCUCAGGGUACCCAUUGACCCUCUUUAGUUUAACCAAAUGAACUAAAGUUUUAAAAUGACACAACUUUUUGAAAAACUAGUUCAUUUGUUUGAACUAAGUAGGGUCAAAGGGUACCCUGAGGGUCACCAUUUU	bdi-miR5070	CCAUUGACCCUCUUUAGUUUA
miR5185-5p-8	UUCUAGUUCAUUUUUCAAAUC	GGAUCCCGCGAAAGUCCCGCUUCUAGUUCAUUUUUCAAAUCUUCUAUUCAAAAUUUUGCUCAGAAUUUGAAUAGGAGAUUUGAGAAUUGAACUAGAAGCGGGACUUUCGCAGGAUCCCG	bdi-miR5185i-5p	UUUGAGAAUUGAACUAGAAGC
miR5174-5p-43	UCCCUCCGUUCCAUAAAGAUUGGC	AGUGAUCAAGUGUAUGGUACUCCCUCCGUUCCAUAAAGAUUGGCGCGGCUUUGAACAAGAGCUAGUUCAAAACUGUGUCGGUCUUUAUGGAACGGAGGGAGUAGUUGUUAAUGCCAAAUGAU	bdi-miR5174d-5p	CGGUCUUUAUGGAACGGAGGGAGU
miR5070-5p-1	UCUGACCCUCCUUAGUUCAAC	UUUUGACCCUCAGUGUACCCUCUGACCCUCCUUAGUUCAACCAAAUGAACUAAAAUUUUAAAAUAACACAAUUUUUUGAAAAAUUAGUUCAUUUGUUUGUACUAAGGAGGGUCACAGGGUACCCUGAGGGUCAAAAAU	ata-miR5070-5p	UGUACUAAGGAGGGUCACAGG
miR5174-5p-44	UACUCCCUCCGUUCCAUAAAG	CUUUGUUCCCAGAAAGCAACUACUCCCUCCGUUCCAUAAAGGCUGGCGUGACUUUGAACUAGCUAUAGUUCAAAACCGUGCCAAUCUUUGUGGAACGGAGGGAGUACAUAUGUAUGCAUUAUCA	bdi-miR5174e-5p.2	UUGUGGAACGGAGGGAGUACA
miR5181-5p-52	UCCGAUCCAUAAUAAGUGUCU	CCACAGUAAAUAAUACUCCCUCCGAUCCAUAAUAAGUGUCUAGAGUAGUAAAUCUGAGACACUUAUUAUGGAUCAGAGUAGUAAUCUGGAGUAAC	bdi-miR5181b	ACACUUAUUAUGGAUCAGAGU
miR5181-3p-25	ACUUAUUAUGGACCAGAGGGA	CAGGGGAGCCUUUUAUACUCCCUCUGAUCCAUAAUAAAUGUCUUGGAUUUAGUACAAACUUAGUACAACUUUGUACUAAAUCGAAGACACUUAUUAUGGACCAGAGGGAGUAGGUAACACUCAAUUUGG	bdi-miR5181d	CCUCUGAUCCAUAAUAAAUGU
miR5174-5p-45	CCUCCGUUUCAUAAAGGUUGG	UGGAAUGUAAACUGGUACUCCCUCCGUUUCAUAAAGGUUGGCACGGCCAAUCUUUAUGGAACGGAUGGAGUAAUAAAAGAAAAUUGAUC	bdi-miR5174f	AAUCUUUAUGGAACGGAUGGA
miR5181-3p-26	ACUUAUUAUGGAUCGGAGGGA	GAGCCAAGUGAAUAGUACUCCCCCGAUCCAUAAUAAGUGGCUUAGAUUUUAUACUAACUUAGUACAAAGUUGUACUAACUAUGAGACACUUAUUAUGGAUCGGAGGGAGUAUUACAGAAUUGCAGUUU	bdi-miR5181d	CCCCGAUCCAUAAUAAGUGG
miR5181-3p-27	CACUUAUUUUGGAACGGAGGG	CCAUGCCUAAGAAAUACUCCCUCCGUCCCAAAAUAAGUGAUGUGGAUUUGUAUAGAUUUUUAUACAAAUCCAUGUCACUUAUUUUGGAACGGAGGGAGUACAAAAAUCGCAGGUAG	ata-miR5181-3p	CUCCGUCCCAAAAUAAGUGAU
miR5175-5p-13	CCUCCGUUCCUAAAUUCUUGU	GGCAGAUUAGCUGACUAUUCCCUCCGUUCCUAAAUUCUUGUCGUUGUUUUAGUACAAAUUUGAACUGAAACAACGACAAGAAUUUAGGUACGGAGGGAGUAAUUAACUUGAUCUUGGU	bdi-miR5175b	AAGAAUUUAGGUACGGAGGGA
miR5181-3p-28	ACUUAUUAUGGAUCGGAGGGA	CGUAGCAAAAAAAAGUACUGCCUCCGAUCCAUAGUAAGUGUCAGGGAUUUAGUACAAAUUUGCACUAACUUUGUACUAAAUCUCUGGCACUUAUUAUGGAUCGGAGGGAGUAAUUGCAUGCUUAUGUAA	bdi-miR5181d	CCUCCGAUCCAUAGUAAGUGU
miR5183-3p-2	UAUUUGGGCAAAUUUGAGUCA	AUACACUGGUAGUUCCACCGAUUCUAAAUUAUUGCCGAAAUAUUACAUGUAUUUAGAUACUUUUUAAUAAUAGAUACAUUCAUAUUUGGGCAAAUUUGAGUCAAGAAUUUAAGAAUUUAAGAU	bdi-miR5183	AUUCUAAAUUAUUGCCGAAAUAUU
miR5164-5p-3	CGCAGCUUUGUCUAGAUACGC	CUCCGAUCCAUAUUACUUGCCGCAGCUUUGUCUAGAUACGCAUGUAUCUAGAUGCGUUUCAUUGUGUAGGUACAUGCGCUAGACAAAGUUGCGACAAGUAAUAUGGUUAGGAGGG	bdi-miR5164	GCUAGACAAAGUUGCGAC
miR5049-3p-31	AAUUAUUAUGGAUCGGAGGGA	UAGUACAACAAUUGCUACUCCCUCCAAUCCAUAAUAAGUGUCUCAGAUUUUGUACUAACUUAGUACAAAGUUGUACUAAAUCUGAGACAAUUAUUAUGGAUCGGAGGGAGUACAUGAUAAAGAAUGCAA	hvu-miR5049f	CCUCCAAUCCAUAAUAAGUGU
miR5175-3p-18	AAGAAUUUAGGAUCGGAGGGA	AGCUUUCCAAAAAGGUACUCCCUCCGAUCCUUAAUUAUUGUCGUGGUAUUAGUACAAAUUUGAACUAAAACCACUACAAGAAUUUAGGAUCGGAGGGAGUAUAAAACAAGUGAGAAUU	bdi-miR5175a	CCUCCGAUCCUUAAUUAUUGU
miR5181-5p-53	UCCGAUCCAUAAAAAGUGUCG	UCAUUUAACAAUAUACUCCCUCCGAUCCAUAAAAAGUGUCGCCCACUUAGUCUAAAAUUUGUACUAACUUACUAAAAAAAUGGACGACACUUUUUAUGAAUCGGAGGGAGUAUCUUUUAACUGACUA	bdi-miR5181b	ACACUUUUUAUGAAUCGGAGG
miR5174-5p-46	UCCCUCCGUUCCAUAAAGAUUGGC	CACAGUGACUUGUUUAAUACUCCCUCCGUUCCAUAAAGAUUGGCAUGGCUAGAUCUAGUUCAAAACCGCGCCAAUCUUUAUGAAACGGAGGGAUUAAAAGUACGUGUGUAA	bdi-miR5174d-5p	CAAUCUUUAUGAAACGGAGGGAUU
miR5181-5p-54	UCCGAUCCAUAAUAAGUGUCU	UUUGUUAGUUUUCUACUUCCUCCGAUCCAUAAUAAGUGUCUCAGACUUAGUGCAACUUUUUACUAAGUACAAAAUCUUAGACACUUAUCAUGAAUCGGAGGGAGUACUGGUUUUCUCUUCU	bdi-miR5181b	ACACUUAUCAUGAAUCGGAGG
miR5181-3p-29	ACUUAUUAUGGAUCGGAGGGA	AAAAGUGAAAACCAGUACUCCCUCCGAUCCAUAAUAAGUUUCUCAAAUUUGGUACAACUUUGUACUAAGUACAAGAUCUGAGACACUUAUUAUGGAUCGGAGGGAGUAGCAUUAUUACUUACUCU	bdi-miR5181d	CCUCCGAUCCAUAAUAAGUUU
miR5181-5p-55	UCCGAUCCAUAAUAAGUGUCA	GUUUCAUAAAUACUACUCCCUCCGAUCCAUAAUAAGUGUCAUUCACUUAGUACAAAACUUGUACUAAGUACAAAAUGGACAACGCUUUUUAUGGAUCGGAGGGAGUACAAUGUAUUCCAUGA	bdi-miR5181b	ACGCUUUUUAUGGAUCGGAGG
miR5049-5p-2	UCCCUCCGACCCAUAUUACUUGU	ACUGCUGUGAAUUAAACUACUCCCUCCGACCCAUAUUACUUGUUGCAGAUUUAGUACAAAGUUGCACUAAAUCAGCAACAAGUAAUAUGGGUCAGAGGGAGUAUUUUAUGUUAUAAUAAUAA	bdi-miR5049-5p	AAGUAAUAUGGGUCAGAGGGAGU
miR5181-5p-56	UCCGAUCCAUAAAAAGUGUCG	ACGGUUGGAGUACCACUCCAUCCGAUCCAUAAAAAGUGUCGUCCACUUAGUACAAAAUUUGUAUUAACAUGGUACAAAAUGGGUGACAUAUUUUUAUGGAUCGGAGGGAGUACAUUUUGAGGUAUGA	bdi-miR5181b	ACAUAUUUUUAUGGAUCGGAGG
miR5181-3p-30	ACUUAUUAUGGAUCGGAGGGA	CGCCAUAUACAUAAGUACUCCCUCCAAUCCAUAAUAAGUGUCCCAAAUUUAGUACAAGUUUAUACUAAGUUAGUACAAAAUCUGAGACACUUAUUAUGGAUCGGAGGGAGUAAUUAAAUCAAUGUUUGU	bdi-miR5181d	CCUCCAAUCCAUAAUAAGUGU
miR5181-5p-57	UCCGAUCCAUAAAAAGUGUCG	UAAACUAAUAUUGUACUCCCUCCGAUCCAUAAAAAGUGUCGCCCACUUAGUACAAAAUUUGUACUAACUUAGUACAAAAUGGGCAACACUUUUUAUGGAUCGGAGGGAGUACUAUUUUUGUUGUGG	bdi-miR5181b	ACACUUUUUAUGGAUCGGAGG
miR5181-3p-31	ACUUAUUAUGGAUCGGAGGGA	UCUCCAUUUGUAACAUACUGCCUUUGAUCCAUAAUAAGUGUCGCUGAUUUAAUAAUAAGUGUACUAAAUCAGCGACACUUAUUAUGGAUCGGAGGGAGUAAAUGCCUCGUUAACAGA	bdi-miR5181d	CCUUUGAUCCAUAAUAAGUGU
miR5181-5p-58	UCCGAUCCAUAAAAAGUGUCG	CUGCCAGAAAUUAUACUCCCUCCGAUCCAUAAAAAGUGUCGUCCAUUUUGUACCAAGUGGAUGACACAUUUUAUGGAUCGGAGGGAGUACGUGAUAUGAGGCAC	bdi-miR5181b	ACACAUUUUAUGGAUCGGAGG
miR5175-3p-19	AAGAAUUUAGGAACAGAGGGA	GUAGUUGAUACUAUAUACUACCUCUGUUCCUAAAUUCUUGUCCCUGUUUUCGUACAAAUUUGAACUAAAAUAACGACAAGAAUUUAGGAACAGAGGGAGUAGUAUAUAAAUACAUAAC	bdi-miR5175a	CCUCUGUUCCUAAAUUCUUGU
miR5181-5p-59	UCCGAUCCAUAAUAAGUGUCU	UUCCUUUAAAUGCUACUUCCUCCGAUCCAUAAUAAGUGUCUGGGAUUUAGUACAAAUUAAGUUGUACUUAGUACAAAGUUAGUACUACAAAUUUAUACUAAAUCGUCGACACUUAUUAUGGAUCUGAGGAGUAGUUUUGUUUAGAUGCA	bdi-miR5181b	ACACUUAUUAUGGAUCUGAGG
miR5049-3p-32	AAUUAAUAUGGAUCAGAGGGA	UUAGUACAAAGUUAGUACUCCCUCCGAUCCAUAUUAGUUGUCUAAAUAUUACAUGUAUCUAGAGUUCUAGAGGUCUUUUAAGCAUAGAUACAUCCAUAUUUGGACAAUUAAUAUGGAUCAGAGGGAGUACAAUUUUGUACUAAGAC	hvu-miR5049f	CCUCCGAUCCAUAUUAGUUGU
miR5174-5p-47	CUCCGUCCCAUAAAGAUUGGC	CACGGGUGAAAUAAUAUGCCCUCCGUCCCAUAAAGAUUGGCACGGAGCUGGUUCAAAUCCGUGCUAAUCUGUAAGGGACGGAGGGAGUAUUAUUUAUACAUACGU	bdi-miR5174a	UAAUCUGUAAGGGACGGAGGG
miR5174-5p-48	CCUGUGUUCCAUAAAGAUUGG	UUAAUUGUACUCAUUUACGCCCUGUGUUCCAUAAAGAUUGGCACGGAUUUAAACUAGAGCUAGUUCAAAGCCGUGCCAAUCUUUAUGGAACGGAGGGAGUACUAAUCAGCUUUU	bdi-miR5174b-5p	AAUCUUUAUGGAACGGAGGGA
miR5185-5p-9	UUCUAGUUCAUUUUCCAAAUC	GGAUGUCGCAAAAGUCUUGCUUCUAGUUCAUUUUCCAAAUCUUCUACUCGUAGUAAAAAUUUGUCUAGACUAUUUCAAAAUUGAAUUAGAAGCGGGGCCUAAGCGAGAUCCCG	bdi-miR5185i-5p	UUUCAAAAUUGAAUUAGAAGC
miR7773-5p-1	CGGGUCAACGAAGGAAAAAUU	ACAAGAACAUGGACGGCAUACGGGUCAACGAAGGAAAAAUUCAGGCUCUUGAGUUGGCCUGAAUUUUUCCUUCGGCUGACACGUACGCCAUCCAAAUCUUCAUGG	bdi-miR7773-5p	UUUUUCCUUCGGCUGACACGUA
miR5181-3p-32	ACUUAUUAUGGAUCGGAGGGA	ACACAUCUAAUGAUCUACUCCCUCCGAUCCAUAAUAAGUAUCUGGGAUUUAGUACAAAGUUAGUACAAAUUUGUACUAAAUCCCCGAAACUUAUUAUGGAUCGGAGGGAGCAUAUGAUUUAAACCGCAU	bdi-miR5181d	CCUCCGAUCCAUAAUAAGUAU
miR5181-5p-60	UCCGAUCCAUAAAAAGUGUCG	CCAGGUUGUAUAGUACUCCCUCCGAUCCAUAAAAAGUGUCGGCCAUUCUGUACUAAGUUAGUACAAAUUUUAUACUAAGUGGGCGACACUUUUUAUGGAUCAGAGGGAGUAACUUAUCAUGAUACU	bdi-miR5181b	ACACUUUUUAUGGAUCAGAGG
miR7770-3p-1	UCUAGACGGGCCUUCAAAGAG	AUUGUGCACAGAGAACCUCUCCUUGAAAGCCUGUCUAGACAAGCUAGAUAGUAGUCCAGAGGUUCUCGGUGCACAGCUCAACACUAACUAUCUAGCUUGUCUAGACGGGCCUUCAAAGAGAGGUUCUCAGUGCACAAUUU	bdi-miR7770-3p	CCUUGAAAGCCUGUCUAGACA
miR5174-3p-30	AUUAUGGAACGGAGGGAGUAG	AUCCAGUCUUCCUAUACUGUACUCCCUCGUUUCAUAAUUGUUGUCUCAAAUUUGUCCAAAAAUAAAUGUAUCUAUUCCUAAAAAGUAUUUAAAUACAUGUAAGAUUUCGACAAGAAUUAUGGAACGGAGGGAGUAGAAAAAAAGGGAUUACCAGCA	bdi-miR5174e-3p.2	ACUCCCUCGUUUCAUAAUUG
miR5175-3p-20	AAGAAUUUAGAAACGGAGGGA	GCAUGAGUACCUAAGUACUCCCUCCGUUUUUAAAAUCUUGUCGUGGUUUUAGUUUAAAUUUGAACUAAAACGAUAAAAAGAAUUUAGUUAAACUAAAACGACGACAAGAAUUUAGAAACGGAGGGAAUAAUUUGAAACAAAUUCUC	bdi-miR5175a	CCUCCGUUUUUAAAAUCUUGU
miR7733-5p-1	UUCUCGCCAUUGCCAAACCAGGGC	ACGGCCCGCCUGUUUCAGGCUUCUCGCCAUUGCCAAACCAGGGCAAGCAGAAGUGCAAACGGACGUCUAACUCGCUGCAGCAGCAAGCUCCAUCAAUGCCUCCCCCGUGCUCGCAUCUCCCGCGACAUAUAUGGUUUAUGUGUACCAUUUUUCCGAUGCCGCAGAUGAUGAUACUGCCUUGUCUAAUGGUGCCCAACAACCUUGGUCAGUGGUCGGUUCGACGAUGAUUGGAUGACCAAGGAUGUCGGGAGCCAUCGAUCGAGAUGGCAUCAUCAUCUGCGGCAUAAGAAAAUGGUACAUAUGAACCAUACCUGUAUAAGGGAGAUGCAGGCAUGGGAGGACGCGAUGACAGAGCUUUCUGCUGCCGUGACUUAGACGUCCGUUUGCGCUUCUGCUUGC…	bdi-miR7733-5p	CCUGCGUUGGCGAAGGCGAGAAGC
miR5049-3p-33	AAUAUGGAUCGGAGGGAGUAC	UGUAAUAUUUGAUUUGUUCUACUCCCUCCGUCCCAUAUUAAAGGAUUCAAAUUUGUCUAAAUACGGACGUAUCUAUAUACUAAAAUACGUCUAGAUACAUGUAAUAUUUCGACACUUAAUAUGGGAUGGAGGGAGUAUUUAUUACCUUACCAAAAUAUUACUCCCUCCAACGCAUAUUGCUUGUCGAAAGAGUACAUAUAUCUAGACGCUUUUUAAACAUAGAUACAUCCAUAUUUGGGCAAUUCGAGACAAGUAAUAUGGAUCGGAGGGAGUACUUUUUUCAAUAUAGAUCUUA	tae-miR5049-3p	ACUCCCUCCGUCCCAUAUUAA
miR5174-5p-49	CCUCCGUUUCAUAAAGAUUGG	UGUAGGCAAGAGUUAUACUCCCUCCGUUUCAUAAAGAUUGGCACGCAUUUGAACUAGAGAUAAUUCAAAUCCGUGCCAAUCUUUAUGGAAAGGAGGGAGUAGUAGAUAUUUUGACAUG	bdi-miR5174f	AAUCUUUAUGGAAAGGAGGGA
miR5174-3p-31	CAAUCUUUAUGGAACGGAGGGAGU	AACGUUUUAAUUAGUACUCCUCCCUCCGUUUCAUAAAGGGCGGCAGUUUUGAACUAGACUAGAGUUCAAAACCGUGCCAAUCUUUAUGGAACGGAGGGAGUACUACUAGUUUGGAAGAAAA	bdi-miR5174d-3p	UCCCUCCGUUUCAUAAAGGGCGGC
miR5175-5p-14	CCUCCGUUCCUAAAUUCUUGU	GUGUCUCAAAUUUUGUACUCCCUCCGUUCCUAAAUUCUUGUUGUGGUUUUAGUUCAAAUUUGUACUAAAAGCAUGACAAGAAUUUAGGGAAGGAGGGAUUACUAACUUAUUACAAAUU	bdi-miR5175b	AAGAAUUUAGGGAAGGAGGGA
miR5181-5p-61	UCCGAUCCGUAAUAAGUGUCG	UAAAAUUCUAAAUUACUCCAUCCGAUCCGUAAUAAGUGUCGGGAAUUUAAUACAAAGUUAGUACAUAUUUGUACUAAGUCCCGACACUUAUUAUGGACCGGAUGGAAUAGUUUAUUAAAUCCGU	bdi-miR5181b	ACACUUAUUAUGGACCGGAUG
miR5174-3p-32	UUUAUGGAUCGGAGGGAGUAG	UGCUUACGUUAGUAUUUAUUACUCCCUCCGAUCCAUAAAAAGUGUCGCCCAUUUUGUACUAAGUUAGUACAAAUUUUGUACUAAGUGGGCGACACAUUUUAUGGAUCGGAGGGAGUAGUUACUAUGUCUAUUCCAAAA	bdi-miR5174e-3p.2	ACUCCCUCCGAUCCAUAAAAA
miR5049-3p-34	AAUUAUUAUGGAUCGGAGGGA	GACUUGGAAAUAUUGUACUCCCUCCGAUCCAUAAUAAGUGUCUUGGAUCUAGUACAAAGUUAGUACAACUUUUCCCGCAAAAAAAAAGUUAGUACAACUUUUCCCCACAAAAGAAAAGUUAGUACAACUUUGUACUAAAUCCAAGACAAUUAUUAUGGAUCGGAGGGAGUAUGAAGUUAAGCAGUGGC	hvu-miR5049f	CCUCCGAUCCAUAAUAAGUGU
miR5049-3p-35	AAUUAAUAUGGAUCGAAGGGA	UUUCUGUGAAACAAAUUCUCCCUCCGAUCCAUAUUAAUUGUCGAAAUAUUAUUCAUACAUUUAUGUUUGAACAAAUUUGAGUCAAUUAAUAUGGAUCGAAGGGAGUACUACACCUAGAGAAAAA	hvu-miR5049f	CCUCCGAUCCAUAUUAAUUGU
miR5181-5p-62	UCCGAUCCAUAAAAAGUGUCG	UAUGACUAUAAGGUACUCCCUCCGAUCCAUAAAAAGUGUCGCUCAUUUUGUACUUAGUGCAAAUUUUGAACUAAGUGGGUGAAACUUUUUAUGGAUCGGAGGGAGUAGAGUAUAAAAGGGGC	bdi-miR5181b	AAACUUUUUAUGGAUCGGAGG
miR5174-5p-50	CCUCCGUUUCAUAAAGAUUGG	AACAAACUAAAGACAUACUCCCUCCGUUUCAUAAAGAUUGGCACGGCUUUAAACUAGCUCUAGUUGAAAUCUGUGCCAACUUUUAUGGAAUGGAGGGAGUAGUAAAUUUUGCAUCCAA	bdi-miR5174f	AACUUUUAUGGAAUGGAGGGA
miR5181-5p-63	UCCGAUCCAUAAUAAGUGUCU	GUCACUAGUUUACUACUCCCUCCGAUCCAUAAUAAGUGUCUCAGACUUAGUACAACUUUGUACUAAGUUAGUACAAAAUCCGAGACACUUAUUAUGGAUCCGAGGGAGUACAUAUAUUUUAUAAU	bdi-miR5181b	ACACUUAUUAUGGAUCCGAGG
miR5174-3p-33	UUUAUGGAACGGAGGGAGUAG	AUAUAUACUCCUUCUCUUUUACUUCCUCAGUUUCUCAAAUUAAGGCCUACAUUAUUUCCUUUGAUCAAGCGUUUGACCAAAGAUUACUCCAUCAAUGUGUGACUUAUGCGAUAUAAAUAUAAUCAUAAACAAGUACUUUUGAAUAUGAAUCCAAUAAUAUCAAUUUUAUUUCACAAAAAGUUAUAUAUUAAUAGACUAAAUGUUGGUCAAAGGCUCGGUCAAAAAAAAAAUAUACACCCUAAUUUAUGGAACGGAGGGAGUAGUUUGUAAGACACAACUCACA	bdi-miR5174e-3p.2	ACUUCCUCAGUUUCUCAAAUU
miR5175-5p-15	CCUCUGUUCCUAAAUUCUUGU	GUUCAUGAUACUAUGGUACUCCUCUGUUCCUAAAUUCUUGUCGUUGUUUUAGUACAAAUUUGAAUUAAAACAACGACAAGAAUUUAGGAACGGAGGGAAUAUCAACUACCAUAC	bdi-miR5175b	AAGAAUUUAGGAACGGAGGGA
miR5070-3p-3	AACUAAGUAGGGUCAGAGGGU	AUUUUUGAUCCUCAGGGUAGCCUUUGACACUGCUUAGUUCAACCAAAUGAACUAAAAUUUUAAAAUGACACAACUUUUUGGAAAACUAGUUCAUUUGUUUGAACUAAGUAGGGUCAGAGGGUACCCUGAGGGUCAAAAAUUU	bdi-miR5070	CCUUUGACACUGCUUAGUUCA
miR5181-3p-33	ACUUAUUAUGGAUCGGAGGGA	AAAUUGAAUAUAUGGUACUCCAUUUGACCCAUAAUAAGUGUCUCAAACUUAGUACAACUUUGUACUAACUUUGUGCUGAAUCUCAGACACUUAUUAUGGAUCGGAGGGAGUAGAAUUUUACAUGAAAAA	bdi-miR5181d	CAUUUGACCCAUAAUAAGUGU
miR5174-5p-51	CUCCGUUCCAUAAAGAUUGGC	ACUCAUUACACUUGUAUUCCCUCCGUUCCAUAAAGAUUGGCAUGGUUAUCAACUAGAGCUAGUUCAAAACCGUGACAAUCUUUAUGGAACGGAGGGAGUAGUAUCGUUGUGUUCGG	bdi-miR5174a	CAAUCUUUAUGGAACGGAGGG
miR5181-5p-64	UCCGAUCCAUAAAAAGUGUCG	ACCAAUAAAACACUACUCCCUCCGAUCCAUAAAAAGUGUCGUCCACUUAGUACAAAAUGGACGACACUUUUUAUGGAUCAGAGGGAGUACUGAACAAUUUACUU	bdi-miR5181b	ACACUUUUUAUGGAUCAGAGG
miR7732-5p-1	UUCCUCCAAGAUCUCGGAGACUC	UCCUGCGGGAACAUGUCGGGUUCCUCCAAGAUCUCGGAGACUCGGAUUCGGGCGGCGGAAUUUCCGGCUAGCCAGUCUCCAGAGAUCGAGAUCGUGGAGGAACCUGAUAACUUCUACGCGUCGA	bdi-miR7732-5p	GAUCGAGAUCGUGGAGGAACC
miR5174-3p-34	CAAUCUUUAUGGAACGGAGGGAGU	AUACCACUAAUAUAUAAUACUCCCUCCAUUCCAUAAAGAUUGGCACGGUUUUGAACUAGCUCCAGUCCAAAGCCGCGCCAAUCUUUAUGGAACGGAGGGAGUAGUGGUUAUUUAGUCUGAUU	bdi-miR5174d-3p	UCCCUCCAUUCCAUAAAGAUUGGC
miR5181-5p-65	UCCGAUCCAUAAAAAGUGUCG	AUAAAAUUAUUUUUACUCUCUCCGAUCCAUAAAAAGUGUCGCCCACUUAGUACAAAAUUUGUACUAACUUAGUACAAAAUGGGCGACACUUUUUAUGGAUUGAAGGGAUUAAUAAUGACAGCACAU	bdi-miR5181b	ACACUUUUUAUGGAUUGAAGG
miR5175-3p-21	AAGAAUUUAGGGACGGAGGGA	AUAUCUCAAAUGAAGUAUUCCCUCGGUUCCUAAAUCCUUGUCGUGAUUUUAGUUCAAAUUUGUACUUAAACGGUAACAAGAAUUUAGGGACGGAGGGAGUACCAAAAUAAGCAUGUGG	bdi-miR5175a	CCUCGGUUCCUAAAUCCUUGU
miR5174-5p-52	UACUCCCUCCGUUCCAUAAAG	AAACUAUAAACUUACUAAAUUACUCCCUCCGUUCCAUAAAGAUUAACGUGGCUUUAAACUAGCUCUAAUUCAAAACCGUGUCAAUCUUUAUGGAACAGAGGGAGUAAUUUUGAACCUAUAAAUGGUUC	bdi-miR5174e-5p.2	UUAUGGAACAGAGGGAGUAAU
miR5174-3p-35	UUUAUGGAACGGAGGGAGUAA	UCCACCUGAUGAUAUUAUAUACUCCCUCCGUUCCAUAAAGAUUGGCACGGCUUUGGACUAGAACUAGUGCAAAACCGUGCCAAUCUUUAUGGAACGGAGGGAGUAAAUAAUAAGUGCUUAUAACGA	bdi-miR5174e-3p.2	ACUCCCUCCGUUCCAUAAAGA
miR5175-5p-16	CCUCCGUUCCUAAAUUCUUGU	UCAGUUGCUCCCUGCUACUCCCUCCGUUCCUAAAUUCUUGUCAUUUUUUUUAUAAAUUUGAACUAAAACAAUGACAAAAAUUUAGAAACGGAGGGAGUACUGCCAAACAAACAAAA	bdi-miR5175b	AAAAAUUUAGAAACGGAGGGA
miR5181-5p-66	UCCGAUCCAUAAAAAGUGUCG	GACCUCCAGAAGGUACUCCCUCCGAUCCAUAAAAAGUGUCGUCCACUUAGUACAAAAUUUGUACUAACUUAGACAAAAUGGGCGACACUUUUUAUGGAUCAGAGGGAGUAGGUACCAAGAUAAGG	bdi-miR5181b	ACACUUUUUAUGGAUCAGAGG
miR5175-5p-17	CCUCCGUUCCUAAAUUCUUGU	GUUUUGAAUAUUAUGUACUCCCUCCGUUCCUAAAUUCUUGUCGUUGUUUUAGUUCAAAUUUGUACUAAAACAGCUACAAGAAUUUAGGAACGGAGGAAGUAUAUUUGAGUUUUGCGUU	bdi-miR5175b	AAGAAUUUAGGAACGGAGGAA
miR5181-3p-34	CACUUAUUUUGGAACGGAGGG	UCAUCUUCUCCAUAUACUCUCUCCGUCAUGAAAUAAGUGACGUGGAUUUGUAUAAGAAUCUAUGCAGAUCCACGUCACUUAUUUUGGAACGGAGGGAGUACAAAUAAAAUGAGAUA	ata-miR5181-3p	CUCCGUCAUGAAAUAAGUGAC
miR5175-3p-22	AAGAAUUUAGGAACAGAGGGA	UCCAAAAUACUACAGUACUACCUGCGUCCCUAAAUUUUUGUCAUGGUUUUAGUUCAAAUUUGUACUAAAAUCACGAUAAGAAUUUAGGAACAGAGGGAGUACAUUUAAAAAAAAUCUU	bdi-miR5175a	CCUGCGUCCCUAAAUUUUUGU
miR5175-5p-18	CCUCUGUUCCUAAAUACUUGU	CAAGAUAUAAUCAAGUACUCCCUCUGUUCCUAAAUACUUGUCGCUGUUUUAGUGCAAACUUGAACUAAAACAGCGACAAGUAUUUAGGAAUGGAGGGAGUAGAAAUUUUGCAUCAAUU	bdi-miR5175b	AAGUAUUUAGGAAUGGAGGGA
miR5174-5p-53	CUCCGUUCCAUAAAGAUUGGC	GGUAAAAAAAAAGGUAGUCCCUCCGUUCCAUAAAGAUUGGCGUGGUUUUGAACUAGCUCUAGUUUAAAACCGUGCCAAUAUUUAUGGGACGGAGGGAGUAAUGCAGAGUGACAUUU	bdi-miR5174a	CAAUAUUUAUGGGACGGAGGG
miR5180-5p-1	UAAGUGUCUCAGUUUUGAACU	GUACUCCCUCCGAUCCAAAAUAAGUGUCUCAGUUUUGAACUAAGCCUAGUUCAAGCCUAGUUCAAAACUGUGACACUUAUUUUUGAUCGGAGGUAGUAACA	bdi-miR5180a	UUCAAAACUGUGACACUUAUU
miR5175-5p-19	CCUCCGUUCCUAAAUUCUUGU	GUAUGCCUUAUCAAGUACUCCCUCCGUUCCUAAAUUCUUGUUAUGAUUUUAGUGCAAAUUUGAACUAAAACCACGUCAAAAAUUUAGGAACGGAGGGAGUACACAGUACUAACAACUU	bdi-miR5175b	AAAAAUUUAGGAACGGAGGGA
miR5174-3p-36	UUUAUGGAACGGAGGGAGUAA	AAUCCAACGGCCUAACAAAUACUCCCUCCGUUCCACAAAGAUUGGCAUGGUUUUGAACUAUAGCUAGUUCAAAGUCAGGCCAAUCUUUAUGGAACGGAGGGAGUAAAUCAUCCAGCACAGAUUCUA	bdi-miR5174e-3p.2	ACUCCCUCCGUUCCACAAAGA
miR6197-5p-2	UCUGUUCCUAAUUGUAAGACG	AAUAAUUAUUUAUUACUCCAUCUGUUCCUAAUUGUAAGACGUUUUAGUAGGCUAAUUUGACCUACCAAAACGUCUUACAAUUAGGAACAGAGGGAGUACAAGAGAACUUUUUA	hvu-miR6197	UCUUACAAUUAGGAACAGAGG
miR5181-3p-35	ACUUAUUAUGGAUCGGAGGGA	AAGAUCUUUGUGUAGUACUCCCUCCGAUCCAUAAUAAGUGUCGCUGAUUUAGUACAACUUUGUACUAAAUCAACUAAACUUAUUAUGGAUCGGAGGGAUUACCUCUGUCACGGGGUUA	bdi-miR5181d	CCUCCGAUCCAUAAUAAGUGU
miR5181-5p-67	UCCGAUCCAUAAUAAGUGUCU	AGUAUUUGACAUGUACUCCCUCCGAUCCAUAAUAAGUGUCUGGAAUUUAGUACAAGGUUAGUACAAUUUUGUACUACAGAGUACAUCUCAGACACUUAUUACGGAUCGGAGGGAGUAGAAAAAAUAUAAACC	bdi-miR5181b	ACACUUAUUACGGAUCGGAGG
miR5181-5p-68	UCCGAUCCAUAAAAAGUGUCG	AACUGAUGGAUUCUACUCCCUCCGAUCCAUAAAAAGUGUCGCCAUUUUGUACUAAGUGGGCGAUACUUUUUAUCGAUCGGAGGGAGUAAGAUUUUUUUUCCUU	bdi-miR5181b	AUACUUUUUAUCGAUCGGAGG
miR5049-3p-36	AAUUAAUAUGGAUCGGAGGGA	ACAGGCCAUUAUUAUUACUCCCUCCGAUACAUAUUAAUUGUCGAAAUAUUACAUGCAUCUAGAUGUUUUUAGGCAUAGAUACAUCCAUAUUUGAGCAAAUUUGAGACAAUUAAUAUGGAUCGGAGGGAGUAUAAAUUUACAUGCUAAG	hvu-miR5049f	CCUCCGAUACAUAUUAAUUGU
miR5199-3p-1	UGUUCAUACGGUUGAUAGCAC	CGCUUAGAGAUGGGCAAAGUGCUAUCAAUUGUUUGAACAAACUUUGCCCAGUCUACGACAUUGACUCGAACCUGAUUGCUGAGUUUGUUCAUACGGUUGAUAGCACUUAGCCCAUCUCUAAACAGU	bdi-miR5199	GCUAUCAAUUGUUUGAACAAA
miR9489-5p-1	UCAGCUCCACGGACUUGGUGA	GUCUGGAUUCUGGAACAGUUUCAGCUCCACGGACUUGGUGAAGCUGAUUACUCAUAGCUUCAUAUGAAUGACUAUCUCCACCAAAUCUGUGGAGUUGGAGUGAUCCCAAACACAUCCUUG	bdi-miR9489	ACCAAAUCUGUGGAGUUGGAG
miR5174-5p-54	CUCCGUUUCAUAAAGAUUGGC	CCCAUGUACUAAAAUACUUCCUCCGUUUCAUAAAGAUUGGCACGGUUUUAGACUACGGCUAAUUCAAAACCGUGACAAUCUUUAUGGAACCGAGGGAGUACUUCAAAAGGCAUAUC	bdi-miR5174a	CAAUCUUUAUGGAACCGAGGG
miR2275-5p-1	AGAAUUGGAGGAAAACAAACUGA	AUCUACAGGCAUUGAAAGUGAGAAUUGGAGGAAAACAAACUGAUCAUACACUGUUUGAUGUUUCCAGCUUGUUUUUCUCCAAUGUCUCACCUUCAGUAGAGCAUUGCGU	osa-miR2275c	AGCUUGUUUUUCUCCAAUGUCUCA
miR5174-5p-55	UACUCCCUCGGUUCCAUAAAG	GUUCUUAUCAUGUUCCAUUCUACUCCCUCGGUUCCAUAAAGAUGUCAAAGUUUUAAAUUAGAACUAGUUCAAACCCGUGUCAAUCUUUAUGGAACGGAGCGAGUAUUUGGAAUGGAUGGUGAG	bdi-miR5174e-5p.2	UUAUGGAACGGAGCGAGUAUU
miR5175-3p-23	AAGAAUUUAGGAACAGAGGGA	CUCCAGUCUGAAAGAUGCUCCCUCCGUUCCUAAAUUCUUGUUGUGGUUGGAGUUCAAGUUUGAACUCUUGAACUCAAACCACGACAAGAAUUUAGGAACAGAGGGAGUAUAAUUUAUCGUGUGUAU	bdi-miR5175a	CCUCCGUUCCUAAAUUCUUGU
miR5175-3p-24	AAUAAUUUAGGAACGGAGGGA	GCUAGUAGAAAUAUCUACUUCCUCUGUUCUUAAAUUCUUGUCGUUGGUUUAGUAUAAAUUUGAAAUAAAACAAUGACAAUAAUUUAGGAACGGAGGGAGUUUUUGAAAAUUCACUACG	bdi-miR5175a	CCUCUGUUCUUAAAUUCUUGU
miR5174-3p-37	UUUAUGGAUCGGAGGGAGUAG	AGCUAGAUUGCUCGAUUAAUACUCUUCCUAUGCAUAAAAAAUAUUGCCCAUUUUAUAUGAAGUUAGUACAAAUUUUGUACUAAGUGUGCGAUAUUUUUUAUGGAUCGGAGGGAGUAGGUGUUUGCAACUAACGGGCA	bdi-miR5174e-3p.2	ACUCUUCCUAUGCAUAAAAA
miR1122-3p-1	UAGAUACAUGCGUAUCUAGA	UUAAGUGUCGCAACUUUGUCUAGAUACACAUGUAUCUAGAUGCAUUUUAGUGUGUAGGCGUCUAGAUACAUGCGUAUCUAGACAAAGUUACGACACUUAGUA	far-miR1122	UAGAUACACAUGUAUCUAGA
miR5175-3p-25	AAGUAUUUAGGAACGGAGGGA	AUGUGAAUUUUUUUCUACUCCCUCCAUUCCUAAAUACUUGUCGUGGUUUUAGUGCAAAUUUGUUUGCAAAUUUGCACUAAAACCACGACAAGUAUUUAGGAACGGAGGGAGUAUUGACUAUGCAUGUACU	bdi-miR5175a	CCUCCAUUCCUAAAUACUUGU
miR5181-5p-69	UCCGAUCCAUAAUAAGUGUCU	UUCCAAACCAUCAUACUCCCUCCGAUCCAUAAUAAGUGUCUCAGACUUGUUCAAUUUUGUACUAAGUUAGUACAAAAUCUGAGACACUCAUUAUGGAUCGGAGGGAGUACUUCACUAUCUCCUG	bdi-miR5181b	ACACUCAUUAUGGAUCGGAGG
miR5174-5p-56	UCCCUCCGUUUCAUAAAAAUUGGC	AUGAAAGGCAAAAUUGGUACUCCCUCCGUUUCAUAAAAAUUGGCACGGUUUUAUACUAGAACUAGUACAAAGCCACGUCAAUCUUUAUGAAACGGAGGGAGUAAGAAGGAUCGAUCAGUAAG	bdi-miR5174d-5p	CAAUCUUUAUGAAACGGAGGGAGU
miR5049-3p-37	AAUAUGGAUCGGAGGGAGUAA	GUUGACAUGAACUAAGAAAUACUCUCUCCGAUCCAUAUUAUUUGUCUCAAAAUUGCCCAAAUAUGGAUGCAUAUAUGACUAAAAAGCAUCCAGAUACAUGUAAUAUUUCGACAAUUAAUAUGGAUCGGAGGGAGUAAGAAGUUGCAGCCAAGAUGAU	tae-miR5049-3p	ACUCUCUCCGAUCCAUAUUAU
miR5175-5p-20	CCUCCGUUCCUAAAUUCUUGU	CAAGGGACAUGCUACUACUCCCUCCGUUCCUAAAUUCUUGUCGCUGUUUUAGUACAAAUUUAAACUAAAACAGCGACAAGAAUUUAGAAACGGAGGGAAUACUUUUUUACUUUAUUAC	bdi-miR5175b	AAGAAUUUAGAAACGGAGGGA
miR5174-3p-38	UUUAUGGGACGGAGGGAGUAG	CUUUUCGUAGGAUGUCCAAUACUCCCUCGGUUCCAUAAAGAUUGGCACGGCUUUGAACUAGCUCUAAUUCAAAUCCGUGCCAACCUUUAUGGGACGGAGGGAGUAGAAGUUACAGACUAAAUUUCA	bdi-miR5174e-3p.2	ACUCCCUCGGUUCCAUAAAGA
miR5174-5p-57	CCUCCGUGUCAUAAAGGUUGG	CUACCGCAUAUAUACUACUCCCUCCGUGUCAUAAAGGUUGGCACGGAUUUGAACUAACUCUAGUUCAAAACCGUGCCAAUCUUUAUGGAACGGAGGUAGUAUUUGUUCUUGUAGCUAC	bdi-miR5174f	AAUCUUUAUGGAACGGAGGUA
miR5181-5p-70	UCCGAUCCAUAAUAGGUGUCG	GAAGCUAAAAUGGUACUCCCUCCGAUCCAUAAUAGGUGUCGGGGAUUUAGUACAGAGUUAGUACGAAUUUGUACUAAAUUCCUGACACUUAUUAUGGAUCGGAGAGAUUAUGUGAAUAAUU	bdi-miR5181b	ACACUUAUUAUGGAUCGGAGA
miR5174-3p-39	CAAUCUUUAUGGAACGGAGGG	CCGUACUAUUGAAAUACUCCCUCCGUUCCAUAAAAAUUGGCACGAAUUUGAACUAGAGUUAAUUCAAAUCCAUGUCAAUCUUUAUGGAACGGAGGGAGUAAUAGUUACCGGUUACA	bdi-miR5174b-3p	CUCCGUUCCAUAAAAAUUGGC
miR5181-5p-71	UCCGAUCCAUCAUAAGUGUCG	CAACAUACUUUAGUACUCCCUCCGAUCCAUCAUAAGUGUCGCUGAUUUAGUACAACAAUCCAUAACAAGUGUCGCUGAUUUAGUACAACAACUCUCGCUGAUUUAGUACAACAGUUGUUGUACUAAAUAAGCGACACUACUGUUGUAAAAAAUCAGCGACACUUGUUAUGGAUCGGAGGGAGUAAUACAUCUCCAUAAA	bdi-miR5181b	ACACUUGUUAUGGAUCGGAGG
miR5174-5p-58	CUCCGUUCUAUAAAGAUUGGC	ACAUCUUUAUAUCAUAUUCCCUCCGUUCUAUAAAGAUUGGCACGGAUCUGAAUUAGCUCUAGUUUAAAUUCGUGUCAAUCUUUAUGAAACGGAGUGAGUACAGCUGAAGCUUAAAA	bdi-miR5174a	CAAUCUUUAUGAAACGGAGUG
miR5049-3p-38	AAUUAAUAUGGAUCGGAGGGA	AGUUUGCGAAAAAUGAUACUCCUCCGAUCAAUAUUAAUUGUCUCAAAUUUUCUCAAAUAUGGAUGUAUCUAUGCCUAGAAAGCGUCUAGAUACAUUUAAUAUUUUGACAAUUAAUAUGGAUCGGAGGGAGUAUCUAGAUUUUAUUUUAC	hvu-miR5049f	CCUCCGAUCAAUAUUAAUUGU
miR5174-3p-40	UUUAUGGAACGGAGGGAGUAA	CCCAACAAAGACAGAGAGAUACUCCCUCCGUUCCAUAAAGAUUGGCACGGAUUUGCACUAGUCUAGUUCAAAUCCAUGCCAACCUUUAUGGAACGGAGGGAGUAAUAAAUAUUAUUCAACUGAUG	bdi-miR5174e-3p.2	ACUCCCUCCGUUCCAUAAAGA
miR5175-3p-26	AAGAAUUUAGGAACGGAGGGA	UUAAGAGAUAAUUGCUACUACCUCCAUUCCUAAAUUCUUGUCGUUGUUUUAGUACAAAUUUGAACUAAAACAACGACAAGAAUUUAGGAACGGAGGGAAUAGCUGAUUUCAAUGUCUC	bdi-miR5175a	CCUCCAUUCCUAAAUUCUUGU
miR5175-5p-21	CCUCCGUUCCUAAAUUCUUGU	AAUAAGUCAAUAAAUUACUCCCUCCGUUCCUAAAUUCUUGUCGUGGUUUUAAUUCAAAUUUGAACUAAAACAAUGACAAGAAUUUAGGAAUGGAGGAAGUAGUGAAUAAGAGCGUGUG	bdi-miR5175b	AAGAAUUUAGGAAUGGAGGAA
miR5049-3p-39	AAUUAAUAUGGAUCGGAGGGA	GUAUGAUGUGUUUGGUACCCCCUCUGAUCCAUAUUAAUUGUCGCUGAUUUAGUACUGAAUCAGUGAUAAUUAAUAUGGAUCGGAGGGAGUAACUUAAUUUAAUUCUUG	hvu-miR5049f	CCUCUGAUCCAUAUUAAUUGU
miR5174-5p-59	CUCCGUUCCAUAAAGAUUGGC	UACAUUAUACGGAGUACUCCCUCCGUUCCAUAAAGAUUGGCACGGUUUUGAACUAGAGUUAGUACAAAGCCGCGCCAAUCUUUAUGGAAAGGAGGGAGUAGUAUUUAGUGAAUGUG	bdi-miR5174a	CAAUCUUUAUGGAAAGGAGGG
miR5049-3p-40	GACAAUUAUUUAGGAACGGAG	GUUUUCGGGCGCUACUUAAUCGGUUCCAAAAUAAUUGUCGCUGUUUUAAUUAAAGUUUGCACUAAAACAGUGACAAUUAUUUAGGAACGGAGGGAAGACGUUCUUAAAUAUG	hvu-miR5049d	CGGUUCCAAAAUAAUUGUCGC
miR5049-3p-41	AAUAUGGGUCGGAGGGAGUAC	AGCUUUCAUGAUUGUUUAUUACUCCCUCCGGCCGGAAUUACUUGUUACUGAUUUAGUGCAACUUUGUAUUAAAUUUGGGAUGAGUAAUAUGGGUCGGAGGGAGUACCAUUCUUGCAUCCCCAUCUG	tae-miR5049-3p	ACUCCCUCCGGCCGGAAUUAC
miR5175-3p-27	AAAAAUUUAGGAACGGAGGGA	GUAUGCCUUAUCAAGUACUCCCUCCGUUCCUAAAUUCUUGUUAUGAUUUUAGUGCAAAUUUGAACUAAAACCACGUCAAAAAUUUAGGAACGGAGGGAGUACACAGUACUAACAACUU	bdi-miR5175a	CCUCCGUUCCUAAAUUCUUGU
miR5174-3p-41	UUUAUGGAACGGAGGGAGUAC	GUUCAAGGCCCUUCCGACAUACUCCCUCCGUCCCAUAAAAAUUGACACGAAUUUGAACUAGAGCUAAUUCAAAUUCGUGACAAUCUUUAUGGAACGGAGGGAGUACUCUGGUAAUCCCAUUGUAUU	bdi-miR5174e-3p.2	ACUCCCUCCGUCCCAUAAAAA
miR5174-5p-60	UCCCUCCGUUUCAUAAAGAUUGGC	GUUCAUAGAAAACCUAGUACUCCCUCCGUUUCAUAAAGAUUGGCACGGAUUUAAACUAGCUCUAGUCAAAUUCGUGCCAAUCUUUAUGGAACGCAGGGAGUACCACCAUUCAUAAAUAUAU	bdi-miR5174d-5p	CAAUCUUUAUGGAACGCAGGGAGU
miR5049-3p-42	AACUAAUAUGGAUCGGAGGGA	GUCUUUAAAAAAUACUACUCCCUCCGAUCCAUAUUAAUUGUCUCAAAUUUGUGCAAAUAUGGAUGCAUAUAUGCCUAAAAAGCAUCUAGAUACAUUUAAUAUUUCGACAACUAAUAUGGAUCGGAGGGAGUACUAGCUUAGAUCGGGUU	hvu-miR5049f	CCUCCGAUCCAUAUUAAUUGU
miR5174-5p-61	CCUCUGUUCCAUAAAGAUUGU	GUCGAAACAAUCAAGUACUCCCUCUGUUCCAUAAAGAUUGUUACGAAUUUGAACUAGAGCUAAUUCAAAUCCGUGCCAAUCUUUAUGGAAUGGAGGGAGUAGUUCAAAGGUAUAUCUC	bdi-miR5174b-5p	AAUCUUUAUGGAAUGGAGGGA
miR171-5p-1	UGUUGGCUCGACUCACUCAGA	UGAUGAAAUGGCCACUAUGAUGUUGGCUCGACUCACUCAGACGACACCGGCCGGAGCGAUGCGUGCGUGCUAGCUCGACGGCGUGUUUCUGAUUGAGCCGUGCCAAUAUCUUAGUGCUCUUUCAUGCAUA	ata-miR171d-5p	UGAUUGAGCCGUGCCAAUAUC
miR5174-5p-62	UCCCUCCAUUUCAUAAAGAUUGGC	GAUAUUGAAAUCCAUCGUACUCCCUCCAUUUCAUAAAGAUUGGCAUGAUUUUGAACAAGACCUAGUUCAAAGUCGUGCCAACCUUUAUGAAAUGAAGGGAGUAGAUAGUAUCAUCAAUAGAG	bdi-miR5174d-5p	CAACCUUUAUGAAAUGAAGGGAGU
miR5181-5p-72	UCCGAUCCAUAAUAAGUGUCU	GUAUGCAAUAAUGUACUCCCUCCGAUCCAUAAUAAGUGUCUCGUAUUUAGUACACACUUAUUAUGGAUCGGAGGGAGUACUAAAUAUGAUGUUA	bdi-miR5181b	ACACUUAUUAUGGAUCGGAGG
miR5175-3p-28	AAGAAUUUAGGAUCGGAGGGA	GUGUAUAUAACUCGAUACUCCCUUGGAUCCUAAAUUGUUGUUGUUGUUUAGUACAAAUUUGAACUAAAACAACGACAAGAAUUUAGGAUCGGAGGGAGUAAUUAUCAAUUUUCAUCC	bdi-miR5175a	CCUUGGAUCCUAAAUUGUUGU
miR5174-5p-63	CCUCCGUUUCAUAAAGAUUGG	AAAAAACUUUAGAUGUACUCCCUCCGUUUCAUAAAGAUUGGCACGGAUUUGAAUUAGCUCAGUUCAAAACUGUGCCAAUCGUUGUUGAACGGUGGGAGUACGUAAUGAGCGCCUCGA	bdi-miR5174f	AAUCGUUGUUGAACGGUGGGA
miR167-5p-2	UGAAGCUGCCAGCAUGAUCUG	GCUUGUGCGCCACAAGUAGAUGAAGCUGCCAGCAUGAUCUGAACUCCACGCACCACAUGUGUAUCUUGGUGCUGUGUACUCGAUCUUCAGAUUGAUUACAUGCACGCAUGAGAAACUGUGCAGGCGAUCUGCAGAUCAUCUGGCAGCUUCAUUUUCUCAUGGCAGCACACCGG	atr-miR167	GAUCAUCUGGCAGCUUCAUU
miR5175-3p-29	AAGAAUUUAGGAUCGGAGGGA	UUAAGUACUACGGAGUACCCCGUCCGAUCCUAAAUUCUUGUCCUGGUUUUGUUUAAAUUUGAACUGAAACCACGACAAGAAUUUAGGAUCGGAGGGAGUAGUUGUUUUCAGGUUGCA	bdi-miR5175a	CCGUCCGAUCCUAAAUUCUUGU
miR5181-5p-73	UCCGAUCCAUAAUAAGUGUCU	UCCACAUAAACUGUAUUUCCUCCGAUCCAUAAUAAGUGUCUUGCAUUUAGUACAACUUUGUAUUAACUUUGUAUAAAAUCUGAGACACUUAUUAUGUAUCGGAGGGAGUAUAUUAAUUAUGUAAU	bdi-miR5181b	ACACUUAUUAUGUAUCGGAGG
miR5174-5p-64	UCCCUCCGUUCCAUAAAGAUUGGC	CCAAUAUCUUACUAUACUACUCCCUCCGUUCCAUAAAGAUUGGCGUGGCUUUGAACUAGCUCUAGUUCAAAUCCGUGCCAACCUUUAUGAAACGGAGGGAGUACUAUAUUGUUUCUCAAACA	bdi-miR5174d-5p	CAACCUUUAUGAAACGGAGGGAGU
miR169-5p-2	AGCCAAGGAUGACUUGCCGG	ACGACGACAGCUCUUCGUGUAGCCAAGGAUGACUUGCCGGCCGGCCAGCAUAUAUGUCUCCAAAUUAACAUGCUUAACAAGCUAGGUCGGCAAGUUGUUUGCUUUGGCUACAUGAUUGCCUCGUCCUCUCA	gma-miR169e	GGCAAGUUGUUUGCUUUGGCUAC
miR5174-5p-65	UCCUUCCGUUUCAUAAAGAUUGGC	AAUUUUCUGCUGUUAACUACUCCUUCCGUUUCAUAAAGAUUGGCACAGUUUUGAACUAGAACUAGUUCAAACCCACGCCAAUCUUUAUGGGACGGAGGGACUAUAUAGGAAUCUUAAC	bdi-miR5174d-5p	CAAUCUUUAUGGGACGGAGGGACU
miR5175-3p-30	AAGAAUUUAGGAACGGAGGGA	UAGCUAGAAAAAUUGUACUCCCUCCGUUUCUAAAUUCCUGUUGUUGUUUUAGUUCAAAUUUGUACUAAAACAACGACAAGAAUUUAGGAACGGAGGGAGUAACAAAAAUAAAUAAACU	bdi-miR5175a	CCUCCGUUUCUAAAUUCCUGU
miR172-3p-1	GAAUCUUGAUGAUGCUGCAU	CACAGUCGGCGCUUGCAGGUGCAGCACCACCAAGAUUCACAUCGGGUUCUCCAGUCGUAAUUAAUUAACGAGGAGUACAACCAUGAUGAGAAUCUUGAUGAUGCUGCAUCGGCAACCGCUCGACUACUC	aly-miR172e-3p	GCAGCACCACCAAGAUUCAC
miR5049-3p-43	AAUUAAUAUGGAUCGCAGGGA	AUGACGCGGUGAUGCUAGUACUUCAUCCGAUCUAUAUUAAUUGUCUCAAAUUUGCAUAAAUAUGGAUGUAUCUAUGUCUAAAAAACGUCUAGAUACAUGUAAUAUUUCGACAAUUAAUAUGGAUCGCAGGGAUUAGUUGACAUAUUUUUCAU	hvu-miR5049f	CUUCAUCCGAUCUAUAUUAAUUGU
miR5049-3p-44	AAUUAAUAUGGAUUGGAGGGA	UAUAUAGUAAUAUGUUACUCCCUCCGAUACAUAUUAAUUGUCUUAAAUUUGCCCAAACAUGAAUGUAUCUAUGACUAAAAAGCGUCGUCUAGAUACAUGUAAUAUUUCGACAAUUAAUAUGGAUUGGAGGGAGUACUUUUUUUUGUCUAAAC	hvu-miR5049f	CCUCCGAUACAUAUUAAUUGU
miR5175-3p-31	AAGAAUUUAGGAUCGGAGGGA	UUGCCCUACGAUUGUUACUCCCUCCGAUCAUAAAUUCUUGUCGUUGUUUUAGUUCAAAUUUGCACUAAAACAGCGACAAGAAUUUAGGAUCGGAGGGAGUAACUGUUAAUGUUUUUUU	bdi-miR5175a	CCUCCGAUCAUAAAUUCUUGU
miR5175-5p-22	CCUCCGUUCCUAAAUUCUUGU	AAAUGUUCUCAGAGAUACCCCCUCCGUUCCUAAAUUCUUGUCAUGGUUUUAGUUCAAAUUUUGAACUAAAACCAUGACAAGAAUUUACGAUUGGAGGGAGUAUUGUGCAACAGCU	bdi-miR5175b	AAGAAUUUACGAUUGGAGGGA
miR5174-3p-42	CAACCUUUAUGGAACGGAGGG	GUUUUUCUAGCUCGUACUACCUCCGUUCCAUAAAGAUUGGCACGGAUUGCACUAGUCUAGUUCAAAUCCAUGCCAACCUUUAUGGAACGGAGGGAGUAGCAUGGAGCACCCGUG	bdi-miR5174b-3p	CUCCGUUCCAUAAAGAUUGGC
miR5176-3p-1	UGUGAUGAUGUGGCAUAGAAU	UCACACGUUCUCUCAUUUAUUCUAUGCCAUGUCGUCACAUAUCCUACAUGGCAAUAUUUACCAACAUGCUAUGUAGGAUAUGUGAUGAUGUGGCAUAGAAUGCGAGGAGAGAGAGCAAACU	bdi-miR5176-3p	UCUAUGCCAUGUCGUCACAUA
miR5181-5p-74	UCCGAUCCAAAAUAAGUGUCG	AGGCUCUAAUCAGUACUACCUCCGAUCCAAAAUAAGUGUCGCAGUUUUGAACUAGGCUUAGUUCAAAACCGAGACACUUAUUUUGGAUCGGAGGGAGUACAAAACAAACUAUAG	ata-miR5181-5p	ACACUUAUUUUGGAUCGGAGG
miR5175-5p-23	CCUCCGUUCCUAAAUUCUUGU	AUAUAUGAUACUCCGUACUCCCUCCGUUCCUAAAUUCUUGUCGCUGUUUUAGUACAAAUUUGAACUAAAACAAUGACAAGAAUUUAGGAACGGAGGAAGUAUUUAAGAAUCUGGGUGG	bdi-miR5175b	AAGAAUUUAGGAACGGAGGAA
miR5049-3p-45	CAAGUAAUAUGGAUCGGAGGGAGU	GUGCAUAACAUAUUUAGUACUCCCUCUGAUCCAUGUAACUUGUCGCAGCUUUCUCUAGGUACGCAUGUGUAUGCACAAUAAAAUGCGUCUAGAUAGAUGCGUAUCUAGACAAAGCUGCGACAAGUAAUAUGGAUCGGAGGGAGUUACAAUAUGUAUAAUACUCC	bdi-miR5049-3p	UCCCUCUGAUCCAUGUAACUUGUC
miR5181-3p-36	ACUUAUUAUGGAUCGGAGGGA	GUUAAUACUGAGAUAUACUCCCUCCGAUCCAUAAUAAUUGUCGCUGAUUUAGUACAACUUUAGUACAAUUUUAUACUAAAGCAGCAACACUUAUUAUGGAUCGGAGGGAGUAAUACUGAUGGUGAUGAU	bdi-miR5181d	CCUCCGAUCCAUAAUAAUUGU
miR5174-5p-66	CCUCCAUUUCAUAAAGGUUGG	GCACAAACUAAAAUAUAUUCCCUCCAUUUCAUAAAGGUUGGCGUAUUUUAUUUCGUUAGAACAAAGCUUUGACCAAUGAAAACUCCAUGAUAUGUGUUUUUCAUACAUGAAAUUUAUAUCAAUGGAUUUGUCUUUAAAAGUUCUUUCUAAUGAUCAUGGUUUCGUAUCAUAUAACUUACAUAUUAAUAGAGUAAUUUUUGGUCAAAAGAUUAUCUUAACGAAACAAAAUACGCCAACCUUUGUGAAAAGGAGGGAGUACAAAGUAAUCGGUCGAA	bdi-miR5174f	AACCUUUGUGAAAAGGAGGGA
miR5175-5p-24	CCUCUGUUCCUAAAUUCUUGU	AAAUAUGAAGUAAUGUACUACCUCUGUUCCUAAAUUCUUGUCGUGGUUUUAGUUCAAAUUUGUACUUUUUAGUUUAAAUUUUUACUAAACCACGACAAGAAUUUUGGAACGGAGGGAGUACAUGCUUAAUUUGCAGU	bdi-miR5175b	AAGAAUUUUGGAACGGAGGGA
miR5181-3p-37	CACUUAUUAUGGACCGGAGGG	GAAACCAAAAAUAAUACUCCCUCUGAUCCAUAAUAAGUGUUUCAGAUUUAUACUAACUUAGUACAAAGUUGUACCUAAAUCUGAGACACUUAUUAUGGACCGGAGGGAGUAGUAUUUUUACUAAUGU	ata-miR5181-3p	CUCUGAUCCAUAAUAAGUGUU
miR5174-3p-43	CAAUCUUUAUGGAACGGAGGG	UAGCACCUGACAUGUACUCCCUCCGUUCCAUAAAGAUUGGCACGGUUUUGCACUAGAGUUAGUUCAAAGCCGCCGCAAUCUUUAUGGAACGGAGGGAGUACUUGCUAGUCUCAGCG	bdi-miR5174b-3p	CUCCGUUCCAUAAAGAUUGGC
miR5181-5p-75	UCCGAUCCAUAAUAAGUGUCC	GGAGAAAAUAAAGUAUUCCCUCCGAUCCAUAAUAAGUGUCCCACUGUGCUUAAUCUGAGACACUUAUUAUGGAUCAGAGGAAGUAGUAAGUAAUCAAGAA	bdi-miR5181b	ACACUUAUUAUGGAUCAGAGG
miR5181-3p-38	ACUUAUUAUGGAUCGGAGGGA	UGAUGUGCUAAUAAUUACUCCCUCUGAUCCAUAAUACGUGUCUCAGAUUUAGUACAAAGUUAGUACUGUACAAAGUUGUACUAAAUCUGAGACACUUAUUAUGGAUCGGAGGGAGUAAAUUUUUACUUCACCUU	bdi-miR5181d	CCUCUGAUCCAUAAUACGUGU
miR5174-3p-44	UUUAUGGAACGGAGGGAGUAA	UGAAGUGAACCUAAUCUUGUACUCCCUCCGUUCCAUAAAGAUUGGCACGGUUUUGUACUAACUCUAGUUCAAAACCGUGCCAAUCUUUAUGGAACGGAGGGAGUAAAACUUAAGGUCAAUCUUGUA	bdi-miR5174e-3p.2	ACUCCCUCCGUUCCAUAAAGA
miR5174-3p-45	CAAUCUUUAUGGAACGGAGUGAGU	UAUACGGAGAUACAACUUACUCCCUCUGUUUCAUGAAGAUUGGCACGGUUUUAAACUAGAGCUAGUUCAAUGUCGUGUCAAUCUUUAUGGAACGGAGUGAGUAAAAGUUUAAACUACAUGAA	bdi-miR5174d-3p	UCCCUCUGUUUCAUGAAGAUUGGC
miR5174-5p-67	UCCCUCCGUUUCAUAAAGAUUGGC	UAUUACACACGUACUUUUAAUCCCUCCGUUUCAUAAAGAUUGGCGCGGUUUUGAACUAGAUCUAGCCAUGCCAAUCUUUAUGGAACGGAGGGAGUAUUAAACAAGUCACUG	bdi-miR5174d-5p	CAAUCUUUAUGGAACGGAGGGAGU
miR5049-3p-46	AAUUAAUAUGGAUCGGAGGGA	UUCUUUAGUCACUGCUACUCCCUCCGAUCAUAUUAAUUGUCUCAAAUUUGCCCAAAUAUGGACGUAUCUAUGCCUAAAAAGCGUCUAGUUACAUGUAAUAUUUCGACAAUUAAUAUGGAUCGGAGGGAGUACUGGCUAUCAGUGUGUU	hvu-miR5049f	CCUCCGAUCAUAUUAAUUGU
miR5174-5p-68	CCUCCGUUCCAUAAAGAUUGG	AAUACUCAUCUGAUGUACUCCCUCCGUUCCAUAAAGAUUGGCACGAAUUUGAACUAGAGCUAAUUCAAAUCCGUGCCAAUCUUUAUGGAAUAGAGGGAGUAUUAUGAUUUUAGGGUAU	bdi-miR5174b-5p	AAUCUUUAUGGAAUAGAGGGA
miR5049-3p-47	AAUAUGGAUCGGAGGGAGUAA	CACUUAUUUUGGAACUUACUAUUCCCUCCGAUACAUAUUAAUUGUCUCAAAUUCGCUCAAAUAUGGAUGUAUUUAUGUCUAAAAAGCGUCUAAAUACAUGUAAUAUUUCGACAAUUAAUAUGGAUCGGAGGGAGUAAUAAUUUUGUUCUCUGCAAUU	tae-miR5049-3p	AUUCCCUCCGAUACAUAUUAA
miR5164-5p-4	CGCAACUUUGUCUAGAUACGC	CUCCGUUCCAUAUUAAGUGUCGCAACUUUGUCUAGAUACGCAUGUACCUACACACUAAACGCGUCUAUAUACAUUUGUAUCUAGACAAAGUUGCGGCACUUAAUAUGGGACGGAGGG	bdi-miR5164	GUAUCUAGACAAAGUUGCGGC
miR5180-5p-2	UAAGUGUCUCAGUUUUGAACU	CUACUCCCUCCGAUCCAAAAUAAGUGUCUCAGUUUUGAACUAAGCCUAGUUCAAGUCUAGUUCAAAACUGCGACACUUAUUUUGGAUCAGAGUUAGUAUAU	bdi-miR5180a	UUCAAAACUGCGACACUUAUU
miR5181-3p-39	ACUUAUUAUGGAUCGGAGGGA	AAUAAUAUUUUUAUAUACUCCCUCCAGUCCAUAAUAAGUGUCUUAGACUUGGUACAACUUUGUACUAAGUUAGUACAAAAUCUGAGACACUUAUUAUGGAUCGGAGGGAAUAGAAAAUUACGUCCAAAG	bdi-miR5181d	CCUCCAGUCCAUAAUAAGUGU
miR166-3p-2	CUCGGACCAGGCUUCAUUCCC	AGCCUUUUUCGUUUUGAGGGGAAUGUUGUCUGGCUCGGGGUUCUCUUUAUUUCUAUGCCUCUCUCUAUCCCCCCCUCCUCAAUCUCUCUAGCUUUGAUUGGAUCGAGAGAAGAUCGAUCGAUCGAUCCAAGAAGAGUUCUGAGAAGGGGGAUGAAGAGAGUAGACGUAUGUGUGUAGAUCUCGGACCAGGCUUCAUUCCCCCCAAAUACAAGGGCUCCCA	bdi-miR166e-3p	GAAUGUUGUCUGGCUCGGGGU
miR5181-5p-76	UCCGAUCCAUAAAAAGUGUCG	UGAAUAUGAAAAGUACUCCAUCCGAUCCAUAAAAAGUGUCGCCACUUAGUACAAAAUUCGUACAAACUUAGUACAAAAUUGGUGACACUUUUUAUGGAUCGGAGUAGAUGAUUGGAAUGCC	bdi-miR5181b	ACACUUUUUAUGGAUCGGAGU
miR5049-3p-48	AAUAUGGGUCGGAGGGAGUAC	CCAGGUCUAUAAAAAAAUGUACUCCCUCUAACACAUAUUACUUGUCACAAAUUUAGUACAAAGUUGCACUAAAUCAAGGACAACUAAUAUGGGUCGGAGGGAGUACUAAUAUUUACGAUACGGAGU	tae-miR5049-3p	ACUCCCUCUAACACAUAUUAC
miR5049-3p-49	AAUAUGGGUCGGAGGGAGUAC	UUUGGGACAGAAAAAAAAGUACUCCCUCCUACCCAAAUUACUUGUCAUUGAUUUAGUACAACUUCGUAUUAAAUCUGCGACAAGUAAUAUGGGUCGGAGGGAGUACAUUUUUUUUGCGAGAAAAAA	tae-miR5049-3p	ACUCCCUCCUACCCAAAUUAC
miR5181-5p-77	UCCGAUCCAUAAAAAGUGUCG	AUAUUUUCAUUAUUACUCUCUCCGAUCCAUAAAAAGUGUCGCACAUUUUGUACUAAAUUAGUACAAAUUUUGUACUAAGUGGGCGACACUUUUUAUGGAUAGGAGGGAGUACAUUGCGUUUCAUUU	bdi-miR5181b	ACACUUUUUAUGGAUAGGAGG
miR166-3p-3	UCGGACCAGGCUUCAUUCC	GCCUUUUUCGUUUUGAGGGGAAUGUUGUCUGGCUCGGGGUUCUCUUUAUUUCUAUGCCUCUCUCUAUCCCCCCCUCCUCAAUCUCUCUAGCUUUGAUUGGAUCGAGAGAAGAUCGAUCGAUCGAUCCAAGAAGAGUUCUGAGAAGGGGGAUGAAGAGAGUAGACGUAUGUGUGUAGAUCUCGGACCAGGCUUCAUUCCCCCCAAAUACAAGGGCUCCC	pde-miR166a	AAUGUUGUCUGGCUCGGGG
miR5181-5p-78	UCCGAUACAUAAUAAGUGUCG	AAAAAGAGAGUACUACUUCUUCCGAUACAUAAUAAGUGUCGCUGAUUUAUUAGAAUUUUGUAAUAAAUCAGUUACACUUAUCAUGGAUCGGAAGGAGUACUGUUUACGCUUAUC	bdi-miR5181b	ACACUUAUCAUGGAUCGGAAG
miR5175-3p-32	AAGAAUUUAGGAUCGGAGGGA	CGAGGACUAAAACAAUACUCCUUCUGAUCCUAAAUUCUUGUCGUUGUUUUAGUUCAAAUUGUCGUUGUCGUUGUUUUAGUUCAAGAAUUUAGGAUCGGAGGGAGUACUUUGCACUAACAACAA	bdi-miR5175a	CUUCUGAUCCUAAAUUCUUGU
miR165-5p-1	GAAUGUUGUCUGGCUCGAGG	GAGCUUUUUUACUUUGAGGGGAAUGUUGUCUGGCUCGAGGUGCUGAGAUCGAGAGAACUUGAAAUUCGAUCUCUAGAUUGAUCUCGGACCAGGCUUCAUUCCCCUCAAGUAAAGCUCCCGUGU	aly-miR165a-5p	UCGGACCAGGCUUCAUUCCC
miR5049-3p-50	AACUAAUAUGGAUCGGAGGGA	AAAGUCAUUGUUUGAUACUACCUCCGAUCCAUAUUAAUUGUCUCAAAUCUGCCCAAAUAUGGAUGUACCUAUGCCUAAAAAACAUCUAGAUACAUGUAAUAUUUCGACAACUAAUAUGGAUCGGAGGGAGUAUUGUUAGAAAUUGUUUA	hvu-miR5049f	CCUCCGAUCCAUAUUAAUUGU
miR5185-5p-10	UUCUAGUUCAUUUUUCAAAUU	GGAUCCCGCGAAAGUCCCGCUUCUAGUUCAUUUUUCAAAUUUUCUAUUCAAAAUCUUGUUCAAAAUUUGAAUAAGAGAUUUGAGAAUUGAACUAGAAGCGGGACUUUCGCGGGAUCCCG	bdi-miR5185i-5p	UUUGAGAAUUGAACUAGAAGC
miR5049-5p-3	UCCUUCCGACCCAUAUUACUUGU	AAAGUGGGAAAUUCAUGUACUCCUUCCGACCCAUAUUACUUGUCGCAGAUUUAAUACAACUACAAGUAAUAUGGGUCGGAGGAAGUAUGUUUUUUUCUUUAAAGAG	bdi-miR5049-5p	AAGUAAUAUGGGUCGGAGGAAGU
miR5174-5p-69	UCCAUCCGUUUCAUAAAGAUUGGC	UAUUGAAAGGAACAAUUUACUCCAUCCGUUUCAUAAAGAUUGGCACGGAUUUGAACUAUAACUAGCUAGUCCAAAUCCGUGCCAAUCUUUAUGGAACGGAGAGAGUAGUAGCUAAUUGUGCUACAA	bdi-miR5174d-5p	CAAUCUUUAUGGAACGGAGAGAGU
miR5181-5p-79	UCCGAUCCAUAAAAAGUGUCG	AAUUAGGAAAUUGUACUCCCUCCGAUCCAUAAAAAGUGUCGCCCACAUAUGGGAGACACUUUUUAUGGAUCAGAGGGAGUAGUAAUCUCUAAUCAU	bdi-miR5181b	ACACUUUUUAUGGAUCAGAGG
miR5174-5p-70	CUCCGUUCCAUAAAGAUUGGC	CAAAGACAGAGAGAUACUCCCUCCGUUCCAUAAAGAUUGGCACGGAUUUGCACUAGUCUAGUUCAAAUCCAUGCCAACCUUUAUGGAACGGAGGGAGUAAUAAAUAUUAUUCAAC	bdi-miR5174a	CAACCUUUAUGGAACGGAGGG
miR156-5p-1	UGACAGAAGAGAGUGAGCAC	GAGCUGGGUCUUUGGAGGUUUGACAGAAGAGAGUGAGCACACGCGGUGGUUUCCUAGCAUGCAGGAGCCAUGCUGGGAGCUGCGCGUGCUCACCCUCUCUCUGUCAGCCGUUCACCAUGCCCCA	ppt-miR156c	GCUCACCCUCUCUCUGUCAGC
miR166-3p-4	UCUCGGACCAGGCUUCAUUCC	GAGGGAAGCAUGGUGUCUGGAAUGGAGGCUGAUCCAAGAUCCUUGGUCCGAAAUAUUGUGUUUCUGUGUUUGUUGCCAAGGAUCUCGGACCAGGCUUCAUUCCUCACACCGAGCUUCCGCUGC	atr-miR166b	AAUGGAGGCUGAUCCAAGAUC
miR5174-5p-71	CCUCCGUUCCAUAAAGAUUGG	UUUGCUACUCCGUGGUAUUCCCUCCGUUCCAUAAAGAUUGGCGCGGCUUUAAAUUUGAACUAGUUCAAAACCGCGCCAAUUUGUAUGGAAAGGAGGACUAUAUCUUUACUAGAU	bdi-miR5174b-5p	AAUUUGUAUGGAAAGGAGGAC
miR5174-5p-72	UCGCUCCGUUUCAUAAAGAUUGGC	GCUGCCCAAAAUUGUAGUACUCGCUCCGUUUCAUAAAGAUUGGCACGAUUUAUAACUAGCUCUAGUUCAAAGCCGUGACAAUCUUUAUCAAAAGGAGGGAGUGCAUUUUUUAAUUUGGAAAG	bdi-miR5174d-5p	CAAUCUUUAUCAAAAGGAGGGAGU
miR5181-3p-40	CGACACUUAUUAUGGAUCAGA	AAUCUACUAUAACAUUUUUCUGAUUAAUAAGUGUCGGGAUCUAGUACAAAGUUAGUACAAAUUUGUACUAAAUCUCCGACACUUAUUAUGGAUCAGAGGGAGCAGUAUUUUCUGUGA	bdi-miR5181a-3p	UGAUUAAUAAGUGUCGGG
miR5174-5p-73	UACUCCCUCCGUUCCAUAAAG	GGUUUGUAACCGGUAACUAUUACUCCCUCCGUUCCAUAAAGAUUGACAUGGAUUUGAAUUAACUCUAGUUCAAAUUCGUGCCAAUUUUUAUGGAACGGAGGGAGUAUUUCAAUAGUACGGUAAC	bdi-miR5174e-5p.2	UUAUGGAACGGAGGGAGUAUU
miR397-5p-2	UUGAGUGCAGCGUUGAUGAAC	GAAGAGGCGCAAAGGCAUCAUUGAGUGCAGCGUUGAUGAACAGGGGCCAGGCGACCGGCGGCCGGUCCGGUUCGGUUCACCGGCGCUGCACACAGUGACGCCCUUGCAUUCUCUGGC	mdm-miR397a	UCACCGGCGCUGCACACAGUG
miR5181-5p-80	UCCGAUCCAUAAAAAGUGUCG	GGCUGCAGGAAGGUACUCCCUCCGAUCCAUAAAAAGUGUCGCCCAUUUUGUACUAGGUUAGUACAAAUUCUGUACUAAGUGGGUGACACUUUUAUGGAUCGCAGUGAGUAACAUUUUUGUU	bdi-miR5181b	ACACUUUUAUGGAUCGCAGU
miR5181-3p-41	ACUUAUUAUGGAUCGGAGGGA	UUAAAAAUAGUAUUUUACCCCCUCCGAUUCAUAAUAAGUGUCGGGUAUUUUGUACUAACUUUGUACUAAAUUCCCGACACUUAUUAUGGAUCGGAGGGAUUAAUUUAAUUGACUAUGGU	bdi-miR5181d	CCUCCGAUUCAUAAUAAGUGU
miR5181-5p-81	UCCGAUACAUAAUAAGUGUCG	AGAAUAAACUGUAUACUCCCUCCGAUACAUAAUAAGUGUCGAUGAUUUAGUAUAACUUUAGUACAACUUUGUACUAAAUCAGCGACACUUAUUAUGGAUCGGAGGUUAUGGUUGAUUGAUGAUUA	bdi-miR5181b	ACACUUAUUAUGGAUCGGAGG
miR5174-5p-74	UACUCCCUCCGUUCCAUAAAG	AAGAUCAGUUUGUUAUUUUAUACUCCCUCCGUUCCAUAAAGAUUGGCACGGUUUUGAACUAGAACUAGUUCAAAUCCGUGCCAACCUUUAUGGCACGGAGGGAGUAGCUGCCAAUCUGCCAUUG	bdi-miR5174e-5p.2	UUAUGGCACGGAGGGAGUAGC
miR5185-3p-8	UUUGAAAAAUGAACUAGAAGC	GGAUCCCGCGAAAGUCUCGUUUCUAGUUCAAUUCUCAAAUCUUCUAUUCAAAUUCUGAACAAAAUUUUGAAUAUAAGAUUUGAAAAAUGAACUAGAAGCAGAACUUUCGCGGUAUCCCG	bdi-miR5185m-3p	UUCUAGUUCAAUUCUCAAAUC
miR5182-3p-1	UGAUGAUCUAGGAACACGUGC	UCCCAUAAUACGAGACACGCAUUCAUUCCUAGUUCGUUAAUUUAGCUAACUAAAUAUAAAUUAAAUAAUUAAUAAGGUGUAUCAUUAGAAAAAAAAUUCAAUAACUAAUCUAAUGAUGUAGUUUUUGUUAAGAAAAAAAUAUAUUUAAUUAAUCAAAUUGAUGAUCUAGGAACACGUGCGUGCCUCAUGUUAUGAGAUG	bdi-miR5182	AUUCAUUCCUAGUUCGUUAAU
miR5175-3p-33	AAGAAUUUAGGAACGGAGGGA	GAUAUACUUGUCAUGUACUACCUCCGUUACUAAAUUCUUGUCGUUGUUUUAGUACAAAUUUGAACUAAAACAACGACAAGAAUUUAGGAACGGAGGGAGUAUUUGUGAUGUGCCUUGA	bdi-miR5175a	CCUCCGUUACUAAAUUCUUGU
miR7771-5p-1	CCUUGACUCCUAUAGUACACAUUC	AUUUGCCGAGGAUUUACAACCCUUGACUCCUAUAGUACACAUUCCUGAUAUUGAAAAUGUCAAGUAAAUUAAUUUAGUAAAGUUUUGGUAUUUGGAAUGUGUACUAUAGAAGUCAAGGGUUGUAAGCCCUUUGCAAAUAA	bdi-miR7771-5p	AUGUGUACUAUAGAAGUCAAGGGU
miR5181-5p-82	UCCGAUCCAUAAAAAGUGUCG	AGCCCCUGGAACUUACUCCCUCCGAUCCAUAAAAAGUGUCGCUCAUUUUGUACUAAGUGGAUGACACUUUUUAUGGAUCCGAGGGAGUACAUGAGUAUAUUUAU	bdi-miR5181b	ACACUUUUUAUGGAUCCGAGG
miR5181-5p-83	UCCGAUCCAUAAUAAGUGUCG	UAGUCAAUUAAAUUAAUCCCUCCGAUCCAUAAUAAGUGUCGGGAAUUUAGUACAAAGUUAGUACAAAAUACCCGACACUUAUUAUGAAUCGGAGGGGGUAAAAUACUAUUUUUAA	bdi-miR5181b	ACACUUAUUAUGAAUCGGAGG
miR5181-5p-84	UCCGAUCCAUAAUAAAUGUCG	UACAGUAAUAUAUUACUCCCUCCGAUCCAUAAUAAAUGUCGUCGCUUUAGUACAACUUUAGUACAAAAUUGUACUAAAUCAGCGACACUUAUUAUGGAUCGGAGGGAGUACAUGAUUUAAGAAAA	bdi-miR5181b	ACACUUAUUAUGGAUCGGAGG
miR5174-5p-75	UACUCCCUCCGUUCCAUAAAG	UCUAGUUUGUACAACCAUUGUACUCCCUCCGUUCCAUAAAGGUGGGCACGAAUUUGAACUGGACCUAAUUCAAAUCCGUGCCAAUUUUUAUGGAACGGAGGGAGUACCUCCUUUCGAAUGAUUA	bdi-miR5174e-5p.2	UUAUGGAACGGAGGGAGUACC
miR5049-3p-51	AAUUAAUAUGGAUCGGAGGGA	CAGGCCAUUUUGAUAUACUCCCUUCGUUCUAUAUUAAGUGCCGAAAUAUUACAUGUAUCUCGCUUUAUAGGUAUAGAUACAUCCAUAUUUGAGCAAAUUUGAGUUACUUCCUCCAAUCCAUAUUAAUUGUCUCAAAUUUGCCCCAAUAUGGAUGCAUCUAUGCCUAAAAAGCGUCUAGAUACAUGUAAUAUUUCGACAAUUAAUAUGGAUCGGAGGGAGUAUUUAAUAUGGAGUAAAU	hvu-miR5049f	CCUUCGUUCUAUAUUAAGUGC
miR5174-5p-76	UCCCUCCGUUUCAUAAAGAUUGGC	CAUAAUUCGCAGCAUGCUACUCCCUCCGUUUCAUAAAGAUUGGCACGGCUUCGUACUAGAGCUAGUUCAAGCCGCGCCAAUCUUUACGGAAGGGAGGGAGUAGCUAGCAAUGGUUUUACAG	bdi-miR5174d-5p	CAAUCUUUACGGAAGGGAGGGAGU
miR9493-3p-4	AAGAAUUAUGAAACGGAGGGAGUA	AGUCUCAUUUUUACAUUGUACUCCGUCCGUUUCAUAAUUCUUGUCUCAAAUUUGCCAAAAAAUACAAGAAUUAUGAAACGGAGGGAGUACUUUGAUUGUUUGUCUCAUU	bdi-miR9493	CUCCGUCCGUUUCAUAAUUCUUGU
miR5174-5p-77	CUCCGUCCCAUAAAGAUUGGC	AUUGUGAAACAUGCUACUCCCUCCGUCCCAUAAAGAUUGGCGCGGCUUUGAACUAGCUCUAGUUCAAAACUGUGCCAAUCUUUAUGGAAAGGAGGGAGUAGUUGAAAGUAAUAACU	bdi-miR5174a	CAAUCUUUAUGGAAAGGAGGG
miR169-5p-3	UAGCCAAGGAUGACUUGCCUGUG	GAUAAGGGGUUUGGCCCUGAUAGCCAAGGAUGACUUGCCUGUGCAUGUCCUCCCUUGAUCGCUUGCAUAAUUUCAUAUAUGCAUGUGAUCUCGAUUUAUCACAGGCAGUCUCCUUGGCUAGCCUGGGUGCCUCUUAUC	ata-miR169b-5p	CAGGCAGUCUCCUUGGCUAGC
miR5049-3p-52	AAUAUGGAUCGGAGGGAGUAG	AAAAUCUGUGGAUGUAUAAUACUCCCUCCGAUCCGUAUUUGUACUAAAUCAGCUACAAGUAAUAUGGAUCGGAGGGAGUAGUACAUUUGAAAUAUGUCAAA	tae-miR5049-3p	ACUCCCUCCGAUCCGUAUUUG
miR5174-3p-46	CAAUCUUUAUGGAACGGAGGG	AAAAUUUUAGCAGCUACUCCCUCCGUUCCAUAAAGGUUGACAUGAUUUUGAACUAGCCCUAGUUCAAAGCCGUGCCAAUCUUUAUGGAACGGAGGGAGUACAAUGCAGCUAGGAGC	bdi-miR5174b-3p	CUCCGUUCCAUAAAGGUUGAC
miR5181-3p-42	ACUUAUUAUGGAUCGGAGGGA	CACUUCCAUUUUUAGUACUCCCUCCGAUCCAUACUAACUUUGUACUAAAUCCUCGACACUUAUUAUGGAUCGGAGGGAGUACUAGAUUGGAAUUUUGA	bdi-miR5181d	CCUCCGAUCCAUACUAACUUUGU
miR5049-5p-4	UCCCUCCGACCCAUAUUACUUGU	GCUCGCCCAAAUACUGCUACUCCCUCCGACCCAUAUUACUUGUCUCAGAUUUAGUACAAAGUUGUACUAAAUCAGUGACAAGUAAUUCUGGCCGGAGGGAGUAUUUGAUUUCGCUCUGUUAC	bdi-miR5049-5p	AAGUAAUUCUGGCCGGAGGGAGU
miR7723-3p-2	GAGGGCCAAGGUAGUUGUUUCACA	UUCAGUUUAAAGUUCAAUUUUGAAACAACUAUCUUGGCCUUCUCUUCUGUCUGCUAGACCAACACAUUGAUCUCCUAUUGGUAACCCCAACAAUCCUUCAUCUGUAUAUGCAAUUAUACGAUAGCUAGUUUUUUGGUUAUUUGCCUAUAUAAUUGAAAGAAUGUUGGGGCUGCCGACGAAAUCAGUCUGUAGGUCCAGCCAUCACACAAGAGGGCCAAGGUAGUUGUUUCACAGUUGCACCUUCAAUUGAUCU	bdi-miR7723a-3p	UGAAACAACUAUCUUGGCCUUCUC
miR5200-5p-1	GCCUUAGAGAGUAUCUACACU	AAUCCUGAAGCACUAGUAAAGCCUUAGAGAGUAUCUACACUGGUAGUAUUCUUCUUUCUUGGUGGAAAAGUACUUACCACUGUAGAUACUCCCUAAGGCUUUAACAUGAGGUUUUGGGCCG	bdi-miR5200b-5p	UGUAGAUACUCCCUAAGGCUU
miR5181-5p-85	UCCGAUCCAUAAAAAGUGUCG	UUAAUCUAAUUGUUAAUUCCUCCGAUCCAUAAAAAGUGUCGCCCAUUUUGCACCAACUACAAAUUUUGUACUAAGUGAGCAACACUUUUUAUGGAUCGGAGUGAGUAUUAGUUAUAUU	bdi-miR5181b	ACACUUUUUAUGGAUCGGAGU
miR9493-3p-5	AAGAAUUAUGGAACGAAGGGAGUA	GACAAAACUAUUAAUUUUUACUCCCUCCGUUCCAUAAUUCUUGUCUCAAAUUUGCCCAAAAAUAGAUGUACUCCCUCCUUUUCAUAAUUCUUGUCGAAAUCUUACAUGUAUCUAGACACCUUUUAGGAAUAGAUACAUCCAUUUUUGGGCAAAUUUGAGACAAGAAUUAUGGAACGAAGGGAGUAUAUUCCUAAAAAAUGUCUAG	bdi-miR9493	CUCCCUCCGUUCCAUAAUUCUUGU
miR5181-5p-86	UCCGAUCCAUAAUAAGUGUCA	GGAAUGAAAGGAGUACUUCCUCCGAUCCAUAAUAAGUGUCACAGAUUUAGUAGAACUUUGUACUAAGUAGUACAAAAUCUCAGACACUUAUUAUGGAUGAGGGAGUAUUUAUUUAGAACAUU	bdi-miR5181b	ACACUUAUUAUGGAUGAGG
miR5049-3p-53	AAUUAAUUUGGAUCGGAGGGA	AGUGUGAUGCUAAAAGUAACCCUCCGAUCCAAAUUAAUUGUCGCAGAUUUCUCUACACACACAUGUAUCUAGACACAUUUCAGUGUGUGCCUACAUGCCUAUCUAGACAAAGUUGUUAACAAUUAAUUUGGAUCGGAGGGAGUAAUUCUAAUGCUAAGUGC	hvu-miR5049f	CCUCCGAUCCAAAUUAAUUGU
miR166-3p-5	CUCGGACCAGGCUUCAUUCCC	GAGCUUUUUUACUUUGAGGGGAAUGUUGUCUGGCUCGAGGUGCUGAGAUCGAGAGAACUUGAAAUUCGAUCUCUAGAUUGAUCUCGGACCAGGCUUCAUUCCCCUCAAGUAAAGCUCCCGUGU	bdi-miR166e-3p	GAAUGUUGUCUGGCUCGAGGU
miR5281-3p-1	UCUUAUAUAUAGGAACGGAGG	GAAUUUAGGAUCAAAUUCCCUCCAUUCCUAAAUAUAAGAAGUCCUAGCUUUGUCUUAAGUCAAACUUCUUCAGUUUGACCAAGUUUAUAGAAAAUCCACUAACAUUUACAAUCUCAAAUGAGAAUAUUAUGAAAAUAUAUAUAAUGACAGCUUUAAUAAAACUAACUUGGGAGUUCUAGAUGUUAGUAGAUUUUUUUUCUAUAAACUUGGUCAAACUUGAGAAAAUUUGACUUAGGACGAAGUUAGGACUUCUUAUAUAUAGGAACGGAGGGGGUGUCUAAAUGCCUCAGU	bdi-miR5281b	UCCAUUCCUAAAUAUAAGAAG
miR5174-5p-78	CCUCCGUUCCAUAAAGGUUGG	ACGAGGUGUUGCAACUACUCCCUCCGUUCCAUAAAGGUUGGCGCGGUUUUGAACUAGCAAAGCCGUGCCAAGCUUUAUGGAACGGAACGGAGAGAGUAUUUGAGAAGAAACAC	bdi-miR5174f	AAGCUUUAUGGAACGGAACGGAG
miR5174-5p-79	CCUCCGUUUCAUAAAGAUUGG	AUGGUACAUAAUUUCUACUACCUCCGUUUCAUAAAGAUUGGCGCGGUUUUGAAGUAACUCUAUGUCAAAACCGUGCCAAUCUUUAUGGGACGGAUGGAGUACUAGUCACCAAUAAUUU	bdi-miR5174f	AAUCUUUAUGGGACGGAUGGAG
miR5049-5p-5	UCCCUCCGACCCAUAUUACUUGU	AGGUUGAUGAUCCAAUAUACUCCCUCCGACCCAUAUUACUUGUCUCACAUUUGCCCAAUUAUGGAUGUAUAUAUGUUUAAAAAGCGUCUAGAUACAUGUAAUAUUUCGACAAGUAAUAUGGGUCGGACGGAGUAAUACUUUAUGCACCAGUGG	bdi-miR5049-5p	AAGUAAUAUGGGUCGGACGGAGU
miR5181-5p-87	UCCGAUCCAUAAUAAGUGUCU	CAUAUAUAAAAGGUACUCCCUCCGAUCCAUAAUAAGUGUCUAGGAUUUAGUACAAAGUGUACAAUUUAGUGCUAAAUCCCAGACACUUAUUAUGGAUCGGAGCGAGUACAUAAUUAUAC	bdi-miR5181b	ACACUUAUUAUGGAUCGGAGC
miR5176-5p-1	UAUGCCAUGUCGUCACAUAUC	ACACGUUCUCUCAUUUAUUCUAUGCCAUGUCGUCACAUAUCCUACAUGGCAAUAUUUACCAACAUGCUAUGUAGGAUAUGUGAUGAUGUGGCAUAGAAUGCGAGGAGAGAGAGCAAA	bdi-miR5176-5p	UAUGUGAUGAUGUGGCAUAGA
miR5181-3p-43	ACUUAUUAUGGAUCGGAGGGA	AAUUAUAGGACCUAAGAUAUCCUCUGAUCCAUAAUAAGUGUCGCUGGUUUAGCACAAAAUUCUAAUAAAAUUCUACUAAAUCAACGACACUUAUUAUGGAUCGGAGGGAGCAGAUAAUAGUACAUCAUU	bdi-miR5181d	CCUCUGAUCCAUAAUAAGUGU
miR156-5p-2	UGACAGAAGAGAGUGAGCACC	AUGGUGUCGUGAGUGGAAGCUGACAGAAGAGAGUGAGCACCCAUGGUGUUUCGUUUGCAUCAAGGACAUGCCAGGGAGCUAUGCGUGCUCACUGCUCUAUCUGUCAGCCAGCCACUGAUGAGGCUUCA	bna-miR156a	UGCUCACUGCUCUAUCUGUCAGC
miR397-5p-3	AUUGAGUGCAGCGUUGAUGA	AGAAGAGGCGCAAAGGCAUCAUUGAGUGCAGCGUUGAUGAACAGGGGCCAGGCGACCGGCGGCCGGUCCGGUUCGGUUCACCGGCGCUGCACACAGUGACGCCCUUGCAUUCUCUGGCC	sly-miR397	ACCGGCGCUGCACACAGUGA
miR5175-3p-34	AAGAACUUAGGAACGGAGGGA	UUUUGUUUUGGUAAAUACUUCUUCUGCUUCUAAAUUCUUGUCGUGGUUUUAUUUCAAAUUUGUACUGAAACCACCGCAAGAACUUAGGAACGGAGGGAGUACAUAUUUCAAAGUUGAA	bdi-miR5175a	CUUCUGCUUCUAAAUUCUUGU
miR5049-3p-54	AAUUAAUAUGGAUCAGAGGGA	UUAUAUGAAAAAUGCUACUCCAUCCGAUCCAUAUCAGUUGUCACUGAUUUAGUACUGUACUAAAUCAGCGACAAUUAAUAUGGAUCAGAGGGAGUAUUGUAAAUAGCUUCCAC	hvu-miR5049f	CAUCCGAUCCAUAUCAGUUGU
miR5174-3p-47	CAACCUUUAUGGCACGGAGGG	AAAAAGCUGAUCAGUACUCCCUCUGUUUCAUAAAGAUUGGCACAGUUUUGAACUACAGCUAGUUCAAAUCCGUGCCAACCUUUAUGGCACGGAGGGAGUACAUAUUAAGUAAAAUU	bdi-miR5174b-3p	CUCUGUUUCAUAAAGAUUGGC
miR5049-3p-55	AAAUAAUAUGGAUCGGAGGGA	ACCUCCUCAGUUUUACUACUCCUCAGAUCCAUAUUAUUUGUCGUAACUUUGUCUAGAUAUGUAUGUACCUAUACAAUGAAACGCGUCCAGAUACUUGCGUAUCUACACAAAGCUGCGACAAAUAAUAUGGAUCGGAGGGAGUAGUAAAAAUGUAUUUGGG	hvu-miR5049f	CCUCAGAUCCAUAUUAUUUGU
miR5174-5p-80	UACUCCCUCUAUUCCAUAAAG	AAUAUACCCUAAAAUCAUAAUACUCCCUCUAUUCCAUAAAGAUUGGCACGGAUUUGAAUUAGCUCUAGUUCAAAUUCGUGCCAAUCUUUAUGGAACGGAGGGAGUACAUCAGAUGAGUAUUUAA	bdi-miR5174e-5p.2	UUAUGGAACGGAGGGAGUACA
miR5175-3p-35	AAGAAUUUAGGAUCGGAGGGA	ACAAUCUUUCAAAUGUACUACCUCCAAUCCUAAAUUGUUGUCGUUAUUUUAGUUCAAAUUUGUUCUAAAACAACGUCAAGAAUUUAGGAUCGGAGGGAGUAUAUCAUAAAAUUUAUAU	bdi-miR5175a	CCUCCAAUCCUAAAUUGUUGU
miR5181-5p-88	UCCGAUUCAUAAUAAGUGUCG	GCAUGUAAAGAAUUACUACCUCCGAUUCAUAAUAAGUGUCGGGGAUUUAGUACGAACGUUGUACUAAAUCAUCGACACUUAUUAUGGAUAAGAGGAAGCAGCGCUGUUUUGGAUG	bdi-miR5181b	ACACUUAUUAUGGAUAAGAGG
miR5185-5p-11	UUCUAGUUCAUUUCUCAAAUC	GGAUCCCACAAAAGUCCCGUUUCUAGUUCAUUUCUCAAAUCUUUUAUUCAAAAAAUUUCUCAAAAUUUGAAUGAAAGAUUCGAGAAUUGAACUAGAAGCGGAUUUCGCGGAAUCCGUUU	bdi-miR5185i-5p	UUCGAGAAUUGAACUAGAAGC
miR169-5p-4	UAGCCAAGGAUGACUUGCCG	CACGACGACAGCUCUUCGUGUAGCCAAGGAUGACUUGCCGGCCGGCCAGCAUAUAUGUCUCCAAAUUAACAUGCUUAACAAGCUAGGUCGGCAAGUUGUUUGCUUUGGCUACAUGAUUGCCUCGUCCUCUCAU	bdi-miR169m	GCAAGUUGUUUGCUUUGGCUACA
miR5049-3p-56	AGUAUUUAGGAACAGAGGGAG	AUUUAGUACAAUUUUGUACUCCCUCCGUUCCUAAAUACUUGUCAUGGCUUUAGUGCAAACAACAAGUAUUUAGGAACAGAGGGAGUACUUACAUUGUACUACAUU	hvu-miR5049b	CCCUCCGUUCCUAAAUACUUG
miR5049-3p-57	AAUAUGGAUCGGAGGGAGUAC	UAUGACAUAGUAUUUGUAGUACUCCCUCCAAUUCAUAUUAAUUGACUCAAAUUUGCCCAAAUAUGGAUGUAUAUAUGCCUAAAAAGCGUCUAGAUACAUGUAAUAUUUCGACAAUUAAUAUGGAUCGGAGGGAGUACUAGUUUUCACCCAACUUAUA	tae-miR5049-3p	ACUCCCUCCAAUUCAUAUUAA
miR5175-3p-36	AAGAAUUUAGGAUCGGAGGGA	UUGAUGCAUUUAAUGUACUCCCUCCGAUCCUAAAUUCUUAUCGUUAUUUUAGUUCAAAUUGUGGUAAAACCAUGACAAGAAUUUAGGAUCGGAGGGAGUACUAGUUUACGCUCUCUC	bdi-miR5175a	CCUCCGAUCCUAAAUUCUUAU
miR5174-3p-48	UUUAUGGAACGGAGGGAGUAC	AUAUACCCUAAAAUCAUAAUACUCCCUCUAUUCCAUAAAGAUUGGCACGGAUUUGAAUUAGCUCUAGUUCAAAUUCGUGCCAAUCUUUAUGGAACGGAGGGAGUACAUCAGAUGAGUAUUUAACAG	bdi-miR5174e-3p.2	ACUCCCUCUAUUCCAUAAAGA
miR5174-5p-81	CUCCGUUCCAUAAAGAUUGGC	GUAUUGUUCAUUGCUACUCCCUCCGUUCCAUAAAGAUUGGCACGGCUUUAGACUAGAGCUAAUUCAAAACCGUGCCAAUCUUUAUGGGACAGAGGAAGUAGUAUGUAGUUCC	bdi-miR5174a	CAAUCUUUAUGGGACAGAGGA
miR5174-3p-49	UUUAUGGAACGGAGGGAGUAU	UCUGAAGGCACAAAUCUCUUACUCCCUCUGUUCCAUAAAGAUUGGCGCUGCUUUGAACUAGCUAAUCUUUAUGGAACGGAGGGAGUAUUUUUUUUUCUUUUUUGCGAA	bdi-miR5174e-3p.2	ACUCCCUCUGUUCCAUAAAGA
miR5164-5p-5	CGCAGCUUUGUCUAGAUACGC	CUUCGAUCAAUAUUAUUUGUCGCAGCUUUGUCUAGAUACGCAUGUACCUACACAAUGAAACGUGUCCACAUAUAUGCGUAUCUAAACAAAGCUACGGCAAGUAAUAUGGAUCGGAGGU	bdi-miR5164	GUAUCUAAACAAAGCUACGGC
miR5174-5p-82	UCCCUCCGUUCCAUAAAGAUUGGC	CACACAAUCAAAAAUAUUACUCCCUCCGUUCCAUAAAGAUUGGCACGAAUUUGAACUAGAGCUAAUUCAAAUCCGUGCCAAUCUUUAUGGAACAGAGGAAGUAGAAAGUAAAAACAUUAUCG	bdi-miR5174d-5p	CAAUCUUUAUGGAACAGAGGAAGU
miR166-3p-6	UCGGACCAGGCUUCAUUCCC	GAGCUUUUUUACUUUGAGGGGAAUGUUGUCUGGCUCGAGGUGCUGAGAUCGAGAGAACUUGAAAUUCGAUCUCUAGAUUGAUCUCGGACCAGGCUUCAUUCCCCUCAAGUAAAGCUCCCGUGU	cme-miR166g	GAAUGUUGUCUGGCUCGAGG
miR399-3p-2	UGCCAAAGGAGAGUUGCCC	GUAAGCAGUUCAGUUUCAGGGCUCCUCUCUCUUGGCAGGGAACAUGUGAAGUCAUGCACCUCUAUCCAGCCCUCUCUGCCAAAGGAGAGUUGCCCUGUAACUGAACCUAGCUUAA	tae-miR399	GCUCCUCUCUCUUGGCAGG
miR5067-3p-1	UCAGCGACAAUUAAUAUGGAU	AAAAUGCUACUCCAUCCGAUCCAUAUCAGUUGUCACUGAUUUAGUACUGUACUAAAUCAGCGACAAUUAAUAUGGAUCAGAGGGAGUAUUGUAAAUA	bdi-miR5067	CCAUAUCAGUUGUCACUGAUU
miR5181-3p-44	UCCGAUACAUAAUAAGUGUCG	AAUGUUAUGCUAAAUCAGCAACACUUAUUAUGUAUCGGAGGGAAUAAUAUUUUGUCAAUACGUGCAUAUGUAUUCCCUCCGAUACAUAAUAAGUGUCGCUUGUUUAGUAAAAAGUUGU	bdi-miR5181b	ACACUUAUUAUGUAUCGGAGG
miR5174-3p-50	UUUAAGGAACGGAGGGAGUAG	CAAAAAACAAUUAAAGCAAUACUCCCUCUGUUCCUUAAAUUAAGGCCUAUAUUGUUUCCUUUGACCGAGGGUUUGACUAAGGAUUACUCCAUCAACGUGUGACUUAUGUGAUAUAAAUCAUAAUCACAAACAAGUACUUUUGAAUACGAAUCCAAUGAUAUCAAUUUUAUUUCACAAAAUAUAUAUACAGAUAGACAAAAUCUUGGUCAAAGGCUCGGUCAAAGAAAACAAUAUACGCCCUAAUUUAAGGAACGGAGGGAGUAGAUAGAUCAUUGAUAGAUAUA	bdi-miR5174e-3p.2	ACUCCCUCUGUUCCUUAAAUU
miR5181-5p-89	UCCGAUCCAUAAUAAGUGUCU	GGCAGAGGCCUUUGGUGUCCUCCGAUCCAUAAUAAGUGUCUUAGACUUGAUACAACUUUGUAUUAAGUUAAUACAAAAUAUGAGACUAUUAUUAUGGAUCGGAGUGAAUACAUCCUUUUGAUGCAU	bdi-miR5181b	ACUAUUAUUAUGGAUCGGAGU
miR5181-5p-90	UCCGAUCCAAAAUAAGUGUCG	AAUCUUGAAAUUAUACUACCUCCGAUCCAAAAUAAGUGUCGCAGUUUUGAAUUAGGCUUACUUCAAAACUGAGACACUUAUUUUGGAUCAGAGGGAGUAUUACUUAUAUUUCUU	ata-miR5181-5p	ACACUUAUUUUGGAUCAGAGG
miR5181-5p-91	UCCGAUCCAUAAUAAGUGUCG	AGAAGAAUGGUACUACUCCCUCCGAUCCAUAAUAAGUGUCGGGCAAAUCCCCGACACUUCUCAUGAAUCGGAGGGAGUAGCAUCUACUGCACCA	bdi-miR5181b	ACACUUCUCAUGAAUCGGAGG
miR5181-5p-92	UCCGAUCCAUAAUAAGUGUCU	CAAGGAAAUUCAGUACUCCCUCCGAUCCAUAAUAAGUGUCUGGAUUUAGCACAAAGUUAGUACUCCCUACGUCCCAUAUUAAGUGACUCAAAUUUGUCUAAAUAUGGAACGUAUAUAUAUACUAAAAUACGUCUACAUACAUGUAAUAGAAAGUCACUUAAUAUGGGACGGAGGGAGUACAAGUUUGUACUAAAUCCAAGACACUAAUCAUGGAUCGGAGGGAGUAGUAUUUUAGGUCGUA	bdi-miR5181b	ACACUAAUCAUGGAUCGGAGG
miR397-1	UCACCGGCGCUGCACACAGUG	GAAGAGGCGCAAAGGCAUCAUUGAGUGCAGCGUUGAUGAACAGGGGCCAGGCGACCGGCGGCCGGUCCGGUUCGGUUCACCGGCGCUGCACACAGUGACGCCCUUGCAUUCUCUGGC	tae-miR397-5p	UUGAGUGCAGCGUUGAUGAAC
miR395-3p-2	AAGUGUUUGGGGGAACUC	CAUGUUUGGAAUUAUCAUGAGUUCCUUGCAAGCACUUCAUGAGGCACUAUCCCAAGGGCUACUAUGAAGUGUUUGGGGGAACUCUUGAUAUCACCAAGCUUUCA	ata-miR395b-3p	GUUCCUUGCAAGCACUUCA
miR5174-5p-83	CUCCGUCCCAUAAAGAUUGGC	AAUUACUAACCUGCUACUCCCUCCGUCCCAUAAAGAUUGGCGCGGCUUUGAACUAGCUCUAGUUCAAAACUGUGCCAAUCUUUAUGGAACGGAGGGAGUACUUCCAAGUAGAUUGC	bdi-miR5174a	CAAUCUUUAUGGAACGGAGGG
miR166-3p-7	UCGGACCAGGCUUCAUUCCU	AGAGGGAAGCAUGGUGUCUGGAAUGGAGGCUGAUCCAAGAUCCUUGGUCCGAAAUAUUGUGUUUCUGUGUUUGUUGCCAAGGAUCUCGGACCAGGCUUCAUUCCUCACACCGAGCUUCCGCUGCG	aqc-miR166c	GAAUGGAGGCUGAUCCAAGA
miR5181-5p-93	UCCGAUCCAUAAUAAGUGUCU	CUACAGAAACAGCUACUCCCUCCGAUCCAUAAUAAGUGUCUCAGAUUUUGUACUAAUUUAGUACAAAGUUGUACUAGAUCUGAAACACUUAUUAUGGAUCGGAGGGAGUAUUAAUUAGGGGUAAC	bdi-miR5181b	ACACUUAUUAUGGAUCGGAGG
miR5174-3p-51	CAACCUUUAUGGCACGGAGGG	UUUUUGAUAAACAAUACUCCCUCCGUUCCAUAAAGAUUGGCACGGUUUUGAACUAGAGCUAGUUCAAAUUCGUGCCAACCUUUAUGGCACGGAGGGAGUACUAUCUUAGUCCCUUA	bdi-miR5174b-3p	CUCCGUUCCAUAAAGAUUGGC
miR5181-5p-94	UCCGAUCCAUAAUAAGUGUCU	AGUAGAAAGAAACUACUCCAUCCGAUCCAUAAUAAGUGUCUCAGAUUUAAUAAAAAUACAAAGUUGUAAUAAACAUGAGACAUUUUUAUUAUGGAUCGGAGGGAGUAACAUUUUGCGUGUUU	bdi-miR5181b	ACAUUUUUAUUAUGGAUCGGAGG
miR5174-5p-84	CUCCGUUCCAUAAAGGUUGGC	UUCAAAGUAGAUGCUACUCCCUCCGUUCCAUAAAGGUUGGCAUGGCUUUGAACUAGAACUAGUUCAAAUUCAUGCCAAUUUUUAUGAAACCGAGGGAGUAAGAUGGAUGAGAAUUC	bdi-miR5174a	CAAUUUUUAUGAAACCGAGGG
miR5174-5p-85	UACUCCCUCUGUUCCAUAAAG	ACUCAAUCAAAAUUGCAUUUUACUCCCUCUGUUCCAUAAAGAUUGGCACGGCUUUGAACUAGCUCUAGUUUAAAUCCGUGCCAAUCUUUAUGGAACAGAGGGAGUAGUUAAUAACAUGAUUUUG	bdi-miR5174e-5p.2	UUAUGGAACAGAGGGAGUAGU
miR5180-5p-3	UAAGUGUCGCAGUUUUGAACU	CUACUACCUCUGAUCCAAAAUAAGUGUCGCAGUUUUGAACUAGACUUGAACUAGGCUUAGUUCAAAACUGAGACACUUAUUUUGGAUCAGAGGGAGUAGUA	bdi-miR5180a	UUCAAAACUGAGACACUUAUU
miR5174-5p-86	UCCCUCCGUUUCAUAAAGAUUGGC	AAAAACGACUAAAUAAGUACUCCCUCCGUUUCAUAAAGAUUGGCAUUGUUAUCAACUAGAGCUAGUUCAAAAUCGUACCAAUCUUUAUGGAACGGAGGGAGUACAGCACAUUGUUGUUCACC	bdi-miR5174d-5p	CAAUCUUUAUGGAACGGAGGGAGU
miR5175-5p-25	CCUCCGUUCCUAAAUUCUUGU	GUACAUAAAUUCAGCUAUUCCCUCCGUUCCUAAAUUCUUGUCGUUGUUUUAGUUCAAAUUUGUACUAAAACAGCGACAAGAAUUUAGGAACGGGUUCAAAUUUGUACUAAAACAACGACAAAAAUUUAGGAACGGAGGUAGUAGUUUUUACGCAAUGAAA	bdi-miR5175b	AAAAAUUUAGGAACGGAGGUA
miR5181-5p-95	UCCGAUCCAUAAUAAUUGUCG	UCAUGUUUUUAAUUACUCCAUCCGAUCCAUAAUAAUUGUCGCGGAUUUAGUACAAAUUUGUACUAACUUUAUACUAGAUUCCCGACAUUUAUUAUGAAUCGGAGGGAGUACCAUAUAUCAA	bdi-miR5181b	ACAUUUAUUAUGAAUCGGAGG
miR159-5p-1	AGCUCCCUUCGAUCCAAUC	AUAUAGACAAGAAGAAGAAGAGCUCCCUUCGAUCCAAUCCAGGAGGGGAAGUGGUCGGAUGCAGCUGCCGGUUCAUGGAUACCUGUCUGGUGCAUGCAGUGUGGUAAUAGCCUGCGCACCUGCAUCGGUUUGCAUGACCCGGGAGAUGAACCUGCCAGCGUCUUUCCCUCGUGCUUGGAUUGAAGGGAGCUCUCUCUCCCCCCUCUCUCUCUC	bdi-miR159a-5p	UUGGAUUGAAGGGAGCUCU
miR5049-5p-6	UCCCUCCGACCCAUAUUACUUGU	UUAGAAACGGAAGUAACUACUCCCUCCGACCCAUAUUACUUGUCACAAAUUUUGUACAAAGUUGCACUAAAUUAACGACAAGUAAUAUGGGUCGGACAGAGUAGUAAUAAGUCUAAUGAUAU	bdi-miR5049-5p	AAGUAAUAUGGGUCGGACAGAGU
miR5175-3p-37	AAGAAUUUAGGAUCGGAGGGA	GGUAGUGAUAAGAGCUGCUCCCUCCGAUCCUAAAUUCAUGUCGACCACGACAAGAAUUUAGGAUCGGAGGGAGUAUUUGCACUGGUCAAUAG	bdi-miR5175a	CCUCCGAUCCUAAAUUCAUGU
miR5049-5p-7	UCCAUCCGACCCAUAUUACUUGU	GAACAAAUAACAUUUAGUACUCCAUCCGACCCAUAUUACUUGUCACAGAUUUAGUACAAAGUUGCACUAACUCAACGGCAAGUAAUAUGGGUCGGAGGGAGUACUAGAUAUAUAUUCCAUAC	bdi-miR5049-5p	AAGUAAUAUGGGUCGGAGGGAGU
miR169-5p-5	UAGCCAAGGAUGAAUUGCCG	AGCUAGCUGCAGUGUACAUGUAGCCAAGGAUGAAUUGCCGGCCGGCGUUUGUCGAUGGUACUCAGCCGGAGAUCGCGCGAUUGAGCCGGCAAGUCAUUUGUGGCUACGUCUUUGCCUCCUUUUCUCAU	bdi-miR169m	GCAAGUCAUUUGUGGCUACG
miR5181-5p-96	UCCGAUCCAUGAUAAGUGUCG	AUUGAUACGCAAAUACUCCCUCCGAUCCAUGAUAAGUGUCGCUGAUUUAGUACAAAAUUGUACUAAAGUUGUACUGAAUCAACGACAGUUGUUAUGGAUCGGAGGAAGUACUAUGAAAUCACAAA	bdi-miR5181b	ACAGUUGUUAUGGAUCGGAGG
miR171-3p-1	UGAUUGAGCCGUGCCAAUAUC	UACUGGCUGGGAGAGUGCGAUGUUGGCACGGUUCAAUCAAAUCGGGUGGUCUCUGCAUGCACUGGCUUGCGAGCAAGCUGCGAUGAUGUUUCGCUCCAUCUGAUUGAGCCGUGCCAAUAUCGCAAGCUUCUUUGCCUAGCA	pde-miR171	UGUUGGCACGGUUCAAUCAAA
miR169-5p-6	UAGCCAAGGAUGACUUGCCU	AGCAAGGGGCUUAUCUCUGAUAGCCAAGGAUGACUUGCCUGUGUCAUACUUCAAGGCUUGGCAACAUGAUGCAUGAGCCUUUGUUGUAGUCUCAUAGGCAGUCUCCUUGGCUAGCCUGAGUGGCUCUUGCG	atr-miR169c	GCAGUCUCCUUGGCUAGC
miR5174-5p-87	CUCCGUUUCAUAAAGAUUGGC	ACAAUCUAGCUAGUUACUCCCUCCGUUUCAUAAAGAUUGGCACGGCUUUGUACUAGAGCUAGUUCAAAGCCGUGCCAAUCUUUAUGGAACCGAGGGAGUAUUGAAUAGUUUGGUUC	bdi-miR5174a	CAAUCUUUAUGGAACCGAGGG
miR5181-5p-97	CCUCCGAUCCACAAUAAGUGU	CAGAAUACAAACAAGUACUCCCUCCGAUCCACAAUAAGUGUCUCAGAUUUAGUACAAAUUUGUACUAAGUUAGUAGUACAAAAUUUGAGACACUUAUUAUGGAUCGGAGGGAGCAUGUAUCUUAGUAGAUGA	bdi-miR5181c-5p	ACUUAUUAUGGAUCGGAGGGA
miR5049-3p-58	AAUUAAUAUGGAACGGAGGGA	GCUCACCUAAUAUGCUACUCCCUCCGUUCCAUCUUAGUUGGCACGGAUUUAGUACAAGUUGUACUAAAUUUGUGCCAAUUAAUAUGGAACGGAGGGAGUAAUACAUUAAACUCAAGG	hvu-miR5049f	CCUCCGUUCCAUCUUAGUUGG
miR5175-3p-38	AAGAAUUUAGGAACGGAGGGA	UAAGAUGUUUAUAUUUACUCCCUCUGUUCCUAAAUUCUUAUCGUUGUUUUAGUUCAAAUUUGUACCUAAACAACGACAAGAAUUUAGGAACGGAGGGAGUACAUCGUACGGACAAGUA	bdi-miR5175a	CCUCUGUUCCUAAAUUCUUAU
miR5181-3p-45	ACUUAUUAUGGAUCGGAGGGA	ACAUUUUUUGUUAGGUACUCCUUCCGAUCCACAAUAAAGUGUCGACGAUUAGUACAACCACAAUAAGUGUCGUUGAUUUAAUACAAAGUUCUACUAAAUCAUCGGACACUUAUUAUGGAUCGGAGGGAUUGAUGGCUCAUUGGUCACG	bdi-miR5181d	CUUCCGAUCCACAAUAAAGUGU
miR169-3p-1	GGCAGGUUGUUCUUGGCUAA	CGAGAUAGAGAGUGGAAUGUAGCCAAGGAUGACUUGCCGGGUAUGUGCAUGUACGCUUCAGGGAAUUAUAUGCAUCCCUGGUCUGAAUCCAUGCUGAUAUUUCCCGGCAGGUUGUUCUUGGCUAACAUCUUGCUCUCUUUCUCUC	ptc-miR169b-3p	AGCCAAGGAUGACUUGCCGG
miR5181-3p-46	ACUUAUUAUGGAUCGGAGGGA	AGUGAAGUCAAAAGUACUGCCUUCCAUCCAUAAUAAGUGUUUUGGAUUUAGUACAACUUUGUGCUAAAUCCAAGACACUUAUUAUGGAUCGGAGGGAGUAUUACACUUAGACUGCUA	bdi-miR5181d	CUUCCAUCCAUAAUAAGUGU
miR7716-5p-1	UCAGUUGCUAGAGAAGAACGAAAC	AAAGAGGAGACGGAUUCGUGUCAGUUGCUAGAGAAGAACGAAACGACCGUCAGCAGAGGAGGAGGAGGUGUCAUCGGAGGUCUUGAUCAAACAAAGAGAAAUAAGGUGGCGGCCUCAGGAGUCAUCUCUGCUUGCCACAGAAAUUGCAGGAAGAGGAGGAGAAAAUGGAGGGUUCUCUGGAGAAGAUGAGAUGACCUCAUCUUCUUUGGAGAACCUUUCAGUUUUUUCUCCUCUUCCUGCAACUUUUCGUUCCAAGCAGAGGCGACGGCCCCGCCACCUUGUUUCUCUUUUUUCACGACCUUCGACGCUUCCUCUGACGACGAUGGCGGUCGUUUCGUUCUUCUCCAGUAAUUAACCUGAAUCCAUCUCUCUU	bdi-miR7716-5p	UUCGUUCUUCUCCAGUAAUUAACC
miR5174-5p-88	CCUCCGUUUCAUAAAGAUUGG	ACCCACGAAGUCAAGUACUCCCUCCGUUUCAUAAAGAUUGGCACGGCUUUAAACUAGAACUAGUUCAAAUCCGUGCCAAUUUUUAUAGAACCGACGGAGUAUAAAGGAAGUUUCGGGU	bdi-miR5174f	AAUUUUUAUAGAACCGACGGA
miR5175-3p-39	AAGUAUUUAGGAACGGAGGGA	UUUGUCCAUCUUACAUACUCCCUCGGUUCCUAAUACUUGUCGUGGUUUUAGUGCAAAAUUUGCACUAAAGCCACGAUAAAAUUUGCACUAAAACCAAAACAAGUAUUUAGGAACGGAGGGAGUAAAUAUGCAAGGUUCUCC	bdi-miR5175a	CCUCGGUUCCUAAUACUUGU
miR5181-5p-98	UCCGAUACAUAAUAAGUGUCG	AUCCAAACUCAAGUAAUCCCUCCGAUACAUAAUAAGUGUCGGAGAUUUAGUACAAAUUUGUAUUAAAUCACCGACACUUAUUAUGGAUCGGAAAGAGUACAUGACUAUUG	bdi-miR5181b	ACACUUAUUAUGGAUCGGAAA
miR5175-3p-40	AAGAAUUUAGGAUCGGAGGGA	AUGAGGGAUAGGAUAUACUCCCUCCGAUCCCAAAUUGUUGUCGAAAUAUUACAUGUAUCUAGACGCUUUUUAAGAAUAGAUACAUCCAUAUUUUUUCAAAUUUAAGUCAAGAAUUUAGGAUCGGAGGGAGUAUAUGAUAAAUGGAAACG	bdi-miR5175a	CCUCCGAUCCCAAAUUGUUGU
miR5181-5p-99	UCCGAUCCAUAAUAAGUGUCU	AUAGAAAAAAAACUAUUCCCUCCGAUCCAUAAUAAGUGUCUCAGAUUUUGUACUAACUUAGUACAAAGUUGUACUAGGUCUAUGACACUUAUUAUGGAUCGGAGGGAGUAGCUAAAUGCACGUGC	bdi-miR5181b	ACACUUAUUAUGGAUCGGAGG
miR5049-3p-59	AACUAAUAUGGAUCGGAGGGA	GUUUAGGAACAGAAGUACUCCCUCCGAUCCAUAUUAAUUGUCUUAAAUUUGCUCAAAUAUGGAUGUAUAUAUGCCUACAAAGCGUCUAGAAACAUGUAAUAUUUCGACAACUAAUAUGGAUCGGAGGGAGUAGUAGAUAGUAAAUAUAU	hvu-miR5049f	CCUCCGAUCCAUAUUAAUUGU
miR5181-5p-100	UCCGAUCCAUAAUAAGUGUCU	CAUACUUAAAAACUACUCCCUCCGAUCCAUAAUAAGUGUCUCAGAGUUAGUACAACUUUAUACUAAGUUAGUACAAAAUCUAAGACACUUUUUAUGGAUCGGAGGGAGUAUAAAUUUUUUUAAAG	bdi-miR5181b	ACACUUUUUAUGGAUCGGAGG
miR5174-5p-89	CUCCAUUCCAUAAAGAUUGGC	GAAAAACUAUUUGCUACUCCCUCCAUUCCAUAAAGAUUGGCACGAAUUUGAACUAAAGCUAAUUCAAAUCCGUGCCAAUCUUUAUGGAACGGAGGGAGUAGUAUUGUUACAGAUAU	bdi-miR5174a	CAAUCUUUAUGGAACGGAGGG
miR5174-5p-90	UACUCCCUCCGUUCCAUAAAG	GUAGAGACUGAACAAAGAGAUACUCCCUCCGUUCCAUAAAGAUUUGCACGGCUAGUUCAUAACCGUACUAGCUGUGCCAAUCUUUAUGGAAUGGAGGGAGUACCGGAGUACUAUACAAGA	bdi-miR5174e-5p.2	UUAUGGAAUGGAGGGAGUACC
miR5181-5p-101	UCCGAUCCAUAAAAAGUGUCG	UGCCCUUGUGAAUUAUUCCCUCCGAUCCAUAAAAAGUGUCGCCUAUUUAGUUGUACUAACUUAGUACAAAUGGGCGACACUUUUAAUGGAUUGGAGGGAGUAUGACUUAGAACAUCA	bdi-miR5181b	ACACUUUUAAUGGAUUGGAGG
miR5174-5p-91	CUCCGUUCCAUAAAGAUUGGC	AUACUCAUCUGAUGUACUCCCUCCGUUCCAUAAAGAUUGGCACGAAUUUGAACUAGAGCUAAUUCAAAUCCGUGCCAAUCUUUAUGGAAUAGAGGGAGUAUUAUGAUUUUAGGGUA	bdi-miR5174a	CAAUCUUUAUGGAAUAGAGGG
miR1122-3p-2	UAGAUACAUGCGUAUCUAGA	UUAAGUGUCACAACUUUGUCUAGAUACGCAUGUACCUACACACUAAAAUGCGUUUAGAUACAUGCGUAUCUAGACAAAGUUGCGUCACUUGACA	far-miR1122	UAGAUACGCAUGUACCUACA
miR5174-3p-52	CAAUCUUUAUGGAACGGAGGGAGU	AGCUGAAGGCAAAUACAUACUUCCUCCGUUCCAUGAAGAUUGUCACCGUUUUGAACUAGACCUAGUUAAAAGCCGCGCCAAUCUUUAUGGAACGGAGGGAGUAAUUUUUUUUUUCAUAUGGU	bdi-miR5174d-3p	UUCCUCCGUUCCAUGAAGAUUGUC
miR5181-3p-47	ACUUAUUAUGGAUCGGAGGGA	AUAGCUAUUAUCUCGUACUCCCUCCGAUCAUAAUAAGUGUCACUGAUUAAUACAAAGUUGUGCUAAAUUAGCGACACUUAUUAUGGAUCGGAGGGAGUAGCAUUUUUUAACACCAU	bdi-miR5181d	CCUCCGAUCAUAAUAAGUGU
miR5181-5p-102	UCCGAUCCAUAAUAAGUGUCU	UUUAGAUAAAUUAUACUCCCUCCGAUCCAUAAUAAGUGUCUUGGAUUUAGUACAAAAUUGUACUAACUGUGUACUGAAUCCAAGACACUUAUUAUGGAUCAGAGGGAGUACAUCAAAGAAGGUCU	bdi-miR5181b	ACACUUAUUAUGGAUCAGAGG
miR7723-5p-1	UGAAACAACUAUCUUGGCCUUCUC	UUCAGUUUAAAGUUCAAUUUUGAAACAACUAUCUUGGCCUUCUCUUCUGUCUGCUAGACCAACACAUUGAUCUCCUAUUGGUAACCCCAACAAUCCUUCAUCUGUAUAUGCAAUUAUACGAUAGCUAGUUUUUUGGUUAUUUGCCUAUAUAAUUGAAAGAAUGUUGGGGCUGCCGACGAAAUCAGUCUGUAGGUCCAGCCAUCACACAAGAGGGCCAAGGUAGUUGUUUCACAGUUGCACCUUCAAUUGAUCU	bdi-miR7723a-5p	GAGGGCCAAGGUAGUUGUUUCACA
miR5174-3p-53	CAAUCUUUAUGGAACGGAGGGAGU	UACUCCUUCCGUUCCAUAAAUCCCUCCGUUCCAUAAAGAUCGGCACAGAUUUGAAUUAGCUUUAGUUCAAAUUCAUGCCAAUCUUUAUGGAACGGAGGGAGUAUGAAUGACUGUAAAGAUGU	bdi-miR5174d-3p	UCCCUCCGUUCCAUAAAGAUCGGC
miR7754-5p-1	AUGUUCUCUCGGCUAAGGAAC	AAUAUAAAAAUAUAUACUCCAUGUUCUCUCGGCUAAGGAACUGCUAAUGGGAUCGAUCGAGACUGGGUCAAGGUUCAUUAGCAGUUCCUCAGUUGAGAGAACAUGAAGUACAUAUUCUUGUA	bdi-miR7754-5p	UCCUCAGUUGAGAGAACAUGA
miR1122-3p-3	UAGAUACAUCCAUAUUUGGA	AUUUUUGACUCAAAUUUGCCCACAUAUAAAUGUAUUUAUUUUUAAAAAGCGUCUAUAUACAUGUAAUAUUUCGACAACAAUUUAGGAUCGGAGGGAGUAAAUUGUUGUCGAAAUAUUACAUGUAUAUAAACGCCUUUUAAGAGUAGAUACAUCCAUAUUUGGACAAAAAAUUUGACAAGAAUU	bdi-miR1122	CACAUAUAAAUGUAUUUAUU
miR5174-3p-54	CAAUCUUUAUGGAACGGAGGG	CAAUAGCAAUGCAAUACUCCCUCCGUUCCAUAAAGAUUGACGUGGCUUUGAACUAGCUCUAGUUCAAAACCGUGCCAAUCUUUAUGGAACGGAGGGAGUAAUACAGAUGCCUAUCC	bdi-miR5174b-3p	CUCCGUUCCAUAAAGAUUGAC
miR5175-3p-41	AAUAAUUUAGGAACGGAGGGA	UGUUUGGUAAAAUAUUACUCCCUCCAUUUAGGAACUAUUGUUUGGUAAAAUUUGAACUAAAACAACGACAAUAAUUUAGGAACGGAGGGAGUAGAUUCUAAGUAAACUGU	bdi-miR5175a	CCUCCAUUUAGGAACUAUUGU
miR5049-3p-60	AAUAUGGAUCGGAGGGAGUAA	AGUGUUUUAGCAUUACAACUACUCCCUCCGAUCCAUAUUAAUUGUCUCAAAUUUGCCCAAAUAUGGAUAUAUAUAUGCUUAAAAAGCGUCUAGGUACAUGUUAUAUUUGGACAAGUAAUAUGGAUCGGAGGGAGUAAAAUAAGUUUGCUAACAAUAU	tae-miR5049-3p	ACUCCCUCCGAUCCAUAUUAA
miR5181-5p-103	UCCGAUCCAUAAUAAGUGUCG	GCAACUAAACAAGUACUCCCUCCGAUCCAUAAUAAGUGUCGGGGAUUAAGUAUGAAGUUGGACUAACUUUGUACUAAAUCCCCGACACUUAUUAUGGAUCGUAGGGAGUAAGAAACUAUGUUAGC	bdi-miR5181b	ACACUUAUUAUGGAUCGUAGG
miR5174-3p-55	UUUAUGGAACGGAGGGAGUAC	AAGCCCUAUGCUAGCUAACUACUCCCUCUGUUCCAUAAAGAUUGGCGUGGCUUUGAACUAGCUCUAAUUCAAAUUCGUGCCAAUCUUUAUGGAACGGAGGGAGUACUAGGAUUAUGACAUGUUGUU	bdi-miR5174e-3p.2	ACUCCCUCUGUUCCAUAAAGA
miR5181-5p-104	UCCGAUCCAUAAUAAGCGUCG	UAAGCUAGGUUGAUACUCCCUCCGAUCCAUAAUAAGCGUCGGGGACUAACUUUGUACUAAAUCCCCGACACUUAUUAUGAAUGGGAGGGAGUAUUAAUUAAGUGGCAC	bdi-miR5181b	ACACUUAUUAUGAAUGGGAGG
miR5174-3p-56	CAAUCUUUAUGGAACGGAGGGAGU	UUUAGAUGCGCGUGGUUUACUCCCUCCGUUCCACAAAGAUUGGCACGGAUUUGAACUGAGCUAGUUCAAAUCCGUGCCAAUCUUUAUGGAACGGAGGGAGUACAAAACAGGGCGACGAGAC	bdi-miR5174d-3p	UCCCUCCGUUCCACAAAGAUUGGC
miR5181-5p-105	UCCGAUCCAUAAUAAGUGUCG	GGAUAGACACUACUACUCCCUCCGAUCCAUAAUAAGUGUCGGAGAGUUAGUGCAAAUUUGUACUAACGCUAGUACAAAUUCCCGACACUUAUUAUGGAUGGGAGGGAGUACAAAACAACCUAUCA	bdi-miR5181b	ACACUUAUUAUGGAUGGGAGG
miR5185-5p-12	UUCUAGUUCAAUUUUCAAAUC	GUAUCCCACGAAAGUCCCGCUUCUAGUUCAAUUUUCAAAUCUUAUUUAAAUUCUGAACAAAAUUUUGAAUAGAAGAUUCGAAAAAUGAACUAGAAGCGGGACUUUCGCGGGAUCUUG	bdi-miR5185i-5p	UUCGAAAAAUGAACUAGAAGC
miR5175-5p-26	CCUCCGUUCCUAAAUUCUUGU	UCAAGUAGUAAAUAUUACUUCCUCCGUUCCUAAAUUCUUGUCGCUGUUUUAGUUCAAAUUUGUACUAAAACAGCGACAAGAAUUUAGGAACGGAGGUAUUAAUAUAUAAUGGUU	bdi-miR5175b	AAGAAUUUAGGAACGGAGGUA
miR171-3p-2	CGAUUGAGCCGUGCCAAUAUC	UUAAUGUAUUAUAGACGCGGUAUUGGUGCGGUUCAAUCAGAAAGCUGGCGCUCCGGACGCAAAAGGGGUUCCUCUCUUCGAUUGAGCCGUGCCAAUAUCACGUUUUGCUUGACUCGUAU	pde-miR171	UAUUGGUGCGGUUCAAUCAGAA
miR5174-5p-92	UCCCUCCGUUUCAUAAAGAUUGGC	UAUGACUUAUUAGUUAUUAUUCCCUCCGUUUCAUAAAGAUUGGCACGGUUUUGAGCAAAUGCUAGUUCCAACCCACGCCAAUUUCUAUGGAACGGAGUGAGUACGGCUUGUAAUUUUA	bdi-miR5174d-5p	CAAUUUCUAUGGAACGGAGUGAGU
miR5049-3p-61	AACUAAUAUGGAUCGGAGGGA	CCUUGUGAAAUUAAAUACUCCCUCCGAUCCAUAUUAAUUGUCUCAAAUUUGCCCAAAUAUGGAUGUAUCUAUGCCUAAAAAACGUCUACAUACAUGUAAUAUUUCGACAACUAAUAUGGAUCGGAGGGAGUAUAUUAUUUAAAAUGUAU	hvu-miR5049f	CCUCCGAUCCAUAUUAAUUGU
miR9485-5p-1	UUAUGACGUGUAGGAGUUGCA	AGUAGACAUCAGGAUCACACUUAUGACGUGUAGGAGUUGCAACAAUUUCAACGACUUUUUCAAACUUGAACUGCUGGUGACCAGGAAUUAUGUUGUGUGUCUUCAAGUGGUUCCUAUUUUGGAAGUUUGAGAAGGUCGGUGAAACUGUUGCAACUCCUACACCUUAUAAGUAUGAUCCAGAUGUCUCGCUA	bdi-miR9485	CAACUCCUACACCUUAUAAGU
miR5049-3p-62	AGUAUUUAGGAACAGAGGGAG	UCAGUCGCCUAAGAAAUACUCCCUCCGUUCCCAAAUACUUGUCGUGGUUUUAGUGCAAAUUUGCACUAAAACCACGACAAGUAUUUAGGAACAGAGGGAGUAGUUAUUUCUCAGUCGACA	hvu-miR5049b	CCCUCCGUUCCCAAAUACUUG
miR5174-3p-57	UUUAUGGAUCGGAGGGAGUAG	AGUUUCAGAGCUUCUAAAAUACUUCCUACAAUCCAUAAAAAGUGUCGUCCACUUAGUACAAAAUGGGCGACACUUUUUAUGGAUCGGAGGGAGUAGUAGGUAAAAGUUCCAAAAUA	bdi-miR5174e-3p.2	ACUUCCUACAAUCCAUAAAAA
miR5049-3p-63	AAUAUGGAUCGGAGGGAGUAC	UUAAAAGACUACUCUCUCUUACUCCCUCCGAUCAAUAUUAAUUGUCUCAAAUUUGCCCAAAUAUAGAUGUAUCUAUGCCUAAAAAGCAUCUAGAUACACGUAACAUUUUGACAAUUAUCUGAAACAUUUUGACAAUUAAUAUGGAUCGGAGGGAGUACUACUUUUCAUUCAUAAACAU	tae-miR5049-3p	ACUCCCUCCGAUCAAUAUUAA
miR5175-5p-27	CCUCCGUUCCUAAAUUCUUGU	CAUUGGAUUAUGAUCUACUACCUCCGUUCCUAAAUUCUUGUCGUGAUUUUAGUUCAAAUUUGUACUAAAACCACGACAAGAAUUUAGGAACGGAGGGAGUACUUACAAUAAUGUUAGG	bdi-miR5175b	AAGAAUUUAGGAACGGAGGGA
miR5181-5p-106	UCUGAUCCAUAAUAAGUGUCG	CUUCCAUGAAUAUUACUCUCUCUGAUCCAUAAUAAGUGUCGUUGAUUUAGUACAAUUUUAGUACAACUUUGCACUAAAUCAACUACACUUAUUAUGGAUCGGACGGAGUAUCUUUUAAAGU	bdi-miR5181b	ACACUUAUUAUGGAUCGGACG
miR5174-5p-93	CUCCGUUUCAUAAAGAUUGGC	GCUCUCUAAUCUUUUACUCCCUCCGUUUCAUAAAGAUUGGCACGGAUUUGAAGUAGAGCUAGUUCAAAUCCAUGCCAAUCUUUAUGAAAGGGAGUGAGUACCGCUUGGGAGCAUAU	bdi-miR5174a	CAAUCUUUAUGAAAGGGAGUG
miR5185-5p-13	UUCUAGUUCAUUUUUCAAAUC	GGAUCCCGUGAAAGUCCCGCUUCUAGUUCAUUUUUCAAAUCUUCUAUUCAAAAUUUUGUUCAGAAUUUGAAUAGGAGAUUUGAGAAUUGAACUAGAAGUGGGACUUUCGCAGGAUCCCG	bdi-miR5185i-5p	UUUGAGAAUUGAACUAGAAGU
miR5174-3p-58	UUUAUGGAACGGAGGGAGUAA	AGUUACCGUACUAUUGAAAUACUCCCUCCGUUCCAUAAAAAUUGGCACGAAUUUGAACUAGAGUUAAUUCAAAUCCAUGUCAAUCUUUAUGGAACGGAGGGAGUAAUAGUUACCGGUUACAAACCU	bdi-miR5174e-3p.2	ACUCCCUCCGUUCCAUAAAAA
miR5174-5p-94	UCCCUCCGUUUCAUAAAGAUUGGC	GGACCUUUGGUGUAUUUUACUCCCUCCGUUUCAUAAAGAUUGGCACGGAUUUGAACUGGCUCUAGUUCAAAUCCGUGCCAAUCUUUAUGGAAUGGAUGGAGUACUCAUAAAAUAAAAUAAAU	bdi-miR5174d-5p	CAAUCUUUAUGGAAUGGAUGGAGU
miR5175-3p-42	AAGAAUUUAGGAACGGAGGGA	AAUUAUAUAGAAAGAUACUCCCUCUGUCCCUAAAUUCUUGUCAUGGUUUUAGUUCAAAUCUGAACGAAAAUCACUACAAGAAUUUAGGAACGGAGGGAGUAAUAUACAUGAAGCCGUU	bdi-miR5175a	CCUCUGUCCCUAAAUUCUUGU
miR5164-5p-6	CGCAACUUUGUCUAGAUACGC	CUCCGUCCGGUAUUAAGUGUCGCAACUUUGUCUAGAUACGCAUCUACCGACACACUAAAACGCGUCUAGAUACAUGAGUAUCUUGGCAAAGUUGCGACACUUAAUACCGGACAAAGAG	bdi-miR5164	GUAUCUUGGCAAAGUUGCGAC
miR5174-5p-95	CUCCGUUUCAUAAAGAUUGGC	ACAAACUAAAGACAUACUCCCUCCGUUUCAUAAAGAUUGGCACGGCUUUAAACUAGCUCUAGUUGAAAUCUGUGCCAACUUUUAUGGAAUGGAGGGAGUAGUAAAUUUUGCAUCCA	bdi-miR5174a	CAACUUUUAUGGAAUGGAGGG
miR5180-5p-4	UAAGUGUCUCAGUUUUGAACU	GUACACCCUCCGGUCCAAAAUAAGUGUCUCAGUUUUGAACUAAGCAUAGUUCAAAUUUGCGACACUUAUUUUAAAUCGGAGGUCGACAGG	bdi-miR5180a	UUCAAAUUUGCGACACUUAUU
miR5175-5p-28	CCUCCGUUCCUAAAUUCUUGU	ACAGUAUGAUUAUUCUACUCCCUCCGUUCCUAAAUUCUUGUUUUGAACUAAAACCCCGACAAUUUGAACUAAAACUACGACAAGAAUUUAGGGACAGAGGGAGUAUUUCGCUAUAUGCAACC	bdi-miR5175b	AAGAAUUUAGGGACAGAGGGA
miR5181-5p-107	UCCGAUCCAAAAUAAGUGUCG	CAUCAAUAUCAUAUACUAUCUCCGAUCCAAAAUAAGUGUCGCAGUUUUGAAGUAGGCUUGAACUAGGGUUAGUUCAAAACUGAGACACUUAUUUUGGAUCGGAGGGAGUAGUAGAUAUUGC	ata-miR5181-5p	ACACUUAUUUUGGAUCGGAGG
miR5174-5p-96	CCUCCGUUCCAUAAAGAUUGG	AGUGCCGCUAACAUGUAUUCCCUCCGUUCCAUAAAGAUUGGCACGAAAUUUAAACUAUAACUAAUUCAAAUCCGUGCCAAUCUUUAGGGAACGGAAGGAGUAACGGUGAUUUUAAUCUA	bdi-miR5174b-5p	AAUCUUUAGGGAACGGAAGGA
miR5181-5p-108	UCCGAUCCAUAAUAAGUGUCG	GUCAGUUGCAUGCUACUCCCUCCGAUCCAUAAUAAGUGUCGGGGAUUUAGGUUAGUACAAUUUUGUACUAAAUCCCCAACACUUAUGGAUCGGAGGGAGCACCUGAUUUGUUGCUG	bdi-miR5181b	ACACUUAUGGAUCGGAGG
miR5174-5p-97	CCUCCGUUCCAUAAAGAUUGG	AUACAUUAUACGGAGUACUCCCUCCGUUCCAUAAAGAUUGGCACGGUUUUGAACUAGAGUUAGUACAAAGCCGCGCCAAUCUUUAUGGAAAGGAGGGAGUAGUAUUUAGUGAAUGUGG	bdi-miR5174b-5p	AAUCUUUAUGGAAAGGAGGGA
miR5174-5p-98	CUCCGUUCCAUAAAGAUUGGC	CAAAAGCUGAUUAGUACUCCCUCCGUUCCAUAAAGAUUGGCACGGCUUUGAACUAGCUCUAGUUUAAAUCCGUGCCAAUCUUUAUGGAACACAGGGCGUAAAUGAGUACAAUUAAG	bdi-miR5174a	CAAUCUUUAUGGAACACAGGG
miR9493-3p-6	AAGAAUUAUGAAACGGAGGGAGUA	AUUCCCUUCGUUUCAAAUUACUCCCUCCGUCCCAUAAUUCUUUUCGCUGUUUUAGUUCAAAUUUGUACUAAAACAGCGACAAGAAUUAUGAAACGGAGGGAGUAUAAGAUGUUCUAGGUUUGUC	bdi-miR9493	CUCCCUCCGUCCCAUAAUUCUUUU
miR5174-3p-59	UUUAUGGAUCGGAGGGAGUAG	UUAUGAUAUUUCAAGUUAGUACUCCCUCCGAUCCAUAAAAUGUGUCGCCCACUUAGUACAAAAUUUGUACUAACUUAGUAUAAAAUGGGCGACACUUUUUAUGGAUCGGAGGGAGUAGUACACUAGCACUAGUCUUUG	bdi-miR5174e-3p.2	ACUCCCUCCGAUCCAUAAAAU
miR5181-5p-109	UCCGAUCCAUAAUAAGUGUCU	AUAUAGUCAUUGCUACUCCCUCCGAUCCAUAAUAAGUGUCUUGGGAUCGGAGGACUAACUUUGUACUAAAUCCAAAACAGUUAUUGUGGAUCGGAGGGAGUAUAUAAGAUAAUCAUG	bdi-miR5181b	ACAGUUAUUGUGGAUCGGAGG
miR5180-5p-5	UAAGUGUCUCAGUUUUGAACU	UGUACUCCUUCUGAUCCAAGUAAGUGUCUCAGUUUUGAACUAAGCCUAGUUCAAAACUGCGACACCUAUUUUGGAACGGAGGUAGUAUUG	bdi-miR5180a	UUCAAAACUGCGACACCUAUU
miR5049-3p-64	AAUAUGGGUCGGAGGGAGUAC	UGAUAAAUUCCAAUAUGUAUACUCCCGCCCACCCAUAUUACUUGUCGCUAGUUGUACUAAAUCAGCGAUAAGUAAUAUGGGUCGGAGGGAGUACCUUUUCUCAAGUAUUGGCAC	tae-miR5049-3p	ACUCCCGCCCACCCAUAUUAC
miR9493-3p-7	AAGAAUUAUGAAACGGAGGGAGUA	AGAAAUGUCCCAAAAUAAUACCCCCUCCGUUCCAUAAUUCUUGUCGAAAUAUUACAUGUAUCUAGACAUUUUUGAGGAAUAGAUACAUCUAUUUUUCAACAAAUUUGAGACAAGAAUUAUGAAACGGAGGGAGUAGCAACUACUAGAAGUAUAAA	bdi-miR9493
miR5181-5p-110	UCCGAUCCAUAAAAAGUGUCG	CCUUAAAACAAUGUACUCCCUCCGAUCCAUAAAAAGUGUCGCCCAUUUUGUACUAAGUGGGCGACACUUUGUAUGGAUCGGAGGGAGUAUAUGUUAGCAAUAAU	bdi-miR5181b	ACACUUUGUAUGGAUCGGAGG
miR5174-5p-99	UCCCUCCGUUCCAUAAAGAUUGGC	AAAGACAAUUAAACUGCCACUCCCUCCGUUCCAUAAAGAUUGGCGCGGCUUUGAACUAGCUCUUAUUCAAAGCCGCGCCAAUCUUAUGUAACGGAGGGAGUAGAAAACUAGGGAUCAUUAA	bdi-miR5174d-5p	CAAUCUUAUGUAACGGAGGGAGU
miR5174-3p-60	UUUAUGGAUCGGAGGGAGUAG	AAAGUUCAUUGCUAACUCCUAUUCCCUCAGAUCCAUAAAAAGUGUCGCCCAAUUUGUACCAAGUUAGUACAAAUUUUGUACUAAGUGGGCAACACUUUUUAUGGAUCGGAGGGAGUAGAUAUAUAUGAUCCCUACAAC	bdi-miR5174e-3p.2	AUUCCCUCAGAUCCAUAAAAA
miR5067-3p-2	UCAGCGACAACUAAUAUGGAU	AAUCUAGCACUCCCUCCGAUCCAUAUUAAUUGUUGUUGAUUUAGUACAAAGUUGUACUAAUUCAGUGUGUACUAAAUCAGCGACAACUAAUAUGGAUCAGAGGGAGUACAAGUUUGA	bdi-miR5067	CCAUAUUAAUUGUUGUUGAUU
miR5049-3p-65	AAUUAAUAUGGAUCGGAGGGA	GUGUGGCUUACCUGAUACUCCCUCCGAUCCAUAUUAAUUGUCUCAAAUUUAUCCAAAUAUGAAUGUAUCUAUGCCUAAAAAACAUUUAGAUACAUGUAAUAUUUCGAAAAUUAAUAUGGAUCGGAGGGAGUUAGGAUCGGAUGCGGCAU	hvu-miR5049f	CCUCCGAUCCAUAUUAAUUGU
miR5181-5p-111	UCCGAUCCAUAAUAAGUGUCC	AGCUCUAAUGUGCUACUCCCUCCGAUCCAUAAUAAGUGUCCCAGAUUUUGUACUAACUUAGUAGAAAGUUGUACUAAACCUGAGACAUUUAUGAUGGAUCGGAGGGAGUAGCAAACGGAAAAAAA	bdi-miR5181b	ACAUUUAUGAUGGAUCGGAGG
miR5185-5p-14	UUCUAGUUCAUUUUUCAAAUC	GGAUCCCGCGAAAGUCCCGGUUCUAGUUCAUUUUUCAAAUCUUCUAUUCAAAAUUUUGUUCAGAAUUUGAAUAAGAGAUUUGAGAAUUGAACUAGAAGCGGGACUUUCCCGGGAUCCCG	bdi-miR5185i-5p	UUUGAGAAUUGAACUAGAAGC
miR5174-3p-61	CAAUCUUUAUGGAACGGAGGGAGU	AGUGAAAAACUAUUUGCUACUCCCUCCAUUCCAUAAAGAUUGGCACGAAUUUGAACUAAAGCUAAUUCAAAUCCGUGCCAAUCUUUAUGGAACGGAGGGAGUAGUAUUGUUACAGAUAUCCC	bdi-miR5174d-3p	UCCCUCCAUUCCAUAAAGAUUGGC
miR5049-5p-8	UCCCUCCGACCCAUAUUACUUGU	AUUAAAUCAAAAUAAUGUACUCCCUCCGACCCAUAUUACUUGUCAAAAUAUUACAUGUAUCUAGAUGUUUUUUAAACAUAGAUACAUCUAUAUUUGGCCAAAUUUCAUACAAGUAAUAUGUGUCGGAGGAAGUACUAAAACUAGGUAGAUGCC	bdi-miR5049-5p	AAGUAAUAUGUGUCGGAGGAAGU
miR5181-5p-112	UCCGAUCCAAAAUAAGUGUCG	CUAAAAAAAAUGCUACGACCUCCGAUCCAAAAUAAGUGUCGCAUGAUUGAACUAGGAAAAGUAAGUGUUGUAGUUUUGAAUUAGGAGUUCAAACCUGCGAUUUAUUUUGGAUCGGAGGGAAUAAUUUUCUUGCUUUCU	ata-miR5181-5p	AUUUAUUUUGGAUCGGAGG
miR5175-3p-43	AAGUAUUUAGGAACGGAGGGA	UUAUUUUAAAAAUGGUACUCCCUCCGUUUUUAAAUAGUUUGCAAUAAAACAGUGACAAGUAUUUAGGAACGGAGGGAGUACAAUAUAUGUAAAUACA	bdi-miR5175a	CCUCCGUUUUUAAAUAGUUUGC
miR5174-5p-100	UCCCUCCGUUUCAUAAAGAUUGGC	GUUGUAGGCAAGAGUUAUACUCCCUCCGUUUCAUAAAGAUUGGCACGCAUUUGAACUAGAGAUAAUUCAAAUCCGUGCCAAUCUUUAUGGAAAGGAGGGAGUAGUAGAUAUUUUGACAUGCU	bdi-miR5174d-5p	CAAUCUUUAUGGAAAGGAGGGAGU
miR156-5p-3	GUGACAGAAGAGAGUGAGCAC	CAGGGUCAUGUGUGCGCGCGGUGACAGAAGAGAGUGAGCACACGGCCGGGCGGGACGGCACCCGGCGGAUUGGUGCCGUCGCGGCCGCGUGCUCACUGCUCUGUCUGUCACCUUUGCCCAGAAGGCCGC	gma-miR156n	GCUCACUGCUCUGUCUGUCACCU
miR5174-3p-62	UUUAUGAAACGGAGGGAGUAG	UGAUUCUUCUUCUAGCAGUUACUCCCUCCGUUCCAUAAAGAUGGCACGGGUUUGUACUAGAGCUAGUUCAAAGCUGCGCCAAUCUUUAUGAAACGGAGGGAGUAGUUUUCAGUCGAGCUUUGAUA	bdi-miR5174e-3p.2	ACUCCCUCCGUUCCAUAAAGA
miR5049-3p-66	AAUUAAUAUGAAUCGGAGGGA	AAUAGCAAAGCAUAGUACUCCCUCCAAUCCAUAUUAAUUGUCUCAAAUUUUUCCAAAUAUGAAUGUAUCUAUGACUAAAAAGCGUCUAGAUACAUGUAAUAUUUCGACAAUUAAUAUGAAUCGGAGGGAGUAACAAAUAUCUUAGUCAU	hvu-miR5049f	CCUCCAAUCCAUAUUAAUUGU
miR395-3p-3	AAAUGUUUGGGGGAACUC	CAUGUUUGGUAUUACCAUGAGUUCCUUGCAAGUCACUUCACGAGGCACUAUCCUAAGGGCUAUUGUGAAAUGUUUGGGGGAACUCUUGGUGUUACCAAGCUUUCA	ata-miR395b-3p	GUUCCUUGCAAGUCACUUCA
miR5174-3p-63	CAAUCUUUAUGAAACGGAGAGAGU	GUCCUAACCCCAAACAAUACUUCUUCCGUUCCAUAAAGAUUGGCACGGCUUUAAACUAUAGUUCAAAGUCAUGCCAAUCUUUAUGAAACGGAGAGAGUACCUUGUAUGGCUCGCACAU	bdi-miR5174d-3p	UUCUUCCGUUCCAUAAAGAUUGGC
miR156-5p-4	CAGAAGAGAGAGAGCACAAC	CGGCCGGUUAAGGGUGAUGACAGAAGAGAGAGAGCACAACCCAGCACCAGCGUGAAACACCGGCCGUCGGCCCGGUCGCUGAGGCAAGGGCCGUGUGCUCUCUGCUCUCUCUGUCAUGGCCAUCCCACGGACCAC	pta-miR156b	UGUGCUCUCUGCUCUCUCUGUC
miR160-5p-2	UGCCUGGCUCCCUGUAUGCC	GUGAAAAAAAAAUUGGGAUAUGCCUGGCUCCCUGUAUGCCACUCGCGUAGCUGCCAACAACUCAGUUUGAGCUCCCCCGGCCCAAACGCAAACGUUGGCUCUACCGCGGAUGGCGUGCGAGGAGCCAAGCAUGACCGUCUCUCUCCCUCCCUC	htu-miR160a	CGUGCGAGGAGCCAAGCAUG
miR166-3p-8	UCGGACCAGGCUUCAUUCC	AGCUUUUUUACUUUGAGGGGAAUGUUGUCUGGCUCGAGGUGCUGAGAUCGAGAGAACUUGAAAUUCGAUCUCUAGAUUGAUCUCGGACCAGGCUUCAUUCCCCUCAAGUAAAGCUCCCGUG	pde-miR166a	AAUGUUGUCUGGCUCGAGG
miR5174-5p-101	CUCCGUUCCAUAAAGAUUGGC	UCACUACAAGGUACUACUCCCUCCGUUCCAUAAAGAUUGGCACGGUUUUAAACCAAAGCUAGUUCAAAACCGUUCCAAUCUUCAUGGAACGGAGGAAGUAUGUCCGAAGUAA	bdi-miR5174a	CAAUCUUCAUGGAACGGAGGA
miR169-5p-7	UAGCCAAGGAUGACUUGCCU	CCAGAGCCUGCUUCCUCCGGUAGCCAAGGAUGACUUGCCUAUAUUUGCUCCUUCAGAAGUCCUGGUUAAUUACAUGCCAGGUUUCAGAUGAGUUUGGCGAUAGGCAGUCACCUUGGCUAGCCUGAGUGGCUCUUGCCUCUUA	atr-miR169c	GCAGUCACCUUGGCUAGC
miR1130-3p-1	UCUUAUAUUAUGGAACGGAGG	AAACUUCGUUGACCACUCCCUCCUUUAAUAAUAUAAGGCACGCACGCAUUUCAAAAUUUUACUUUGACCAUCAAUUACACCAACAAAAUGUGAAUUAUGUAUUAUAGAAAUUAUACUGUCGGAAACUUCUUUCAAAUAUGAAUCUAGUGGUAUAAUUUUUGUAACACAUAAUUCACAUUUUCUUAGUCUAAUUGAUGAUCAAAUUUGGACAUCGAAAUGCGUGAGUGUCUUAUAUUAUGGAACGGAGGGAGUAAUUAAAUUGCAUUUA	tae-miR1130b-3p	UCCUUUAAUAAUAUAAGGCA
miR5174-5p-102	UACUCCCUCCGUUCCAUAAAG	UGCAAAAGCUUUCUAAUUACUACUCCCUCCGUUCCAUAAAGAUUGGCACGGUUUUGAACUAGCUCUAGUCCAAAGCCGUGCCAAUCUUUAUGGAACGGAGGGAGUACUUGUCAAGUACUUCAUC	bdi-miR5174e-5p.2	UUAUGGAACGGAGGGAGUACU
miR5181-5p-113	UCCGAUCCAUAAUAAGUGUCU	AGAACUAGUGAACUACUCCCUCCGAUCCAUAAUAAGUGUCUUGAAUCUAGUACAACUUUGUACUAGAUUCAAGACACAUAUUAUGGAUCGGAGGGAGUACAUUAAGGGUUUUUC	bdi-miR5181b	ACACAUAUUAUGGAUCGGAGG
miR5185-3p-9	UUUGAAAAAUGAACUAGAAGC	GGAUCCUGCGAAAGUCCCGCUUCUAGUUCAAUUCUCAAAUCUCCUAUUCAAAUUCUGAGCAAAAUUUUGAAUAGAAGAUUUGAAAAAUGAACUAGAAGCGGGACUUUCGCGGGAUCCCG	bdi-miR5185m-3p	UUCUAGUUCAAUUCUCAAAUC
miR1439-3p-1	UUUUGGAACGGAGGGAGUAUU	UUCGUCCUUCUUUUAGUUACUACUCCCUCCGUUCCUAAAUACUUGUCGUGGUUUAAGUACAAAUUUACACUAAAACCAUGACAAGUAUUUUGGAACGGAGGGAGUAUUUUAGAAUGCACACAAAGGUA	osa-miR1439	UACUCCCUCCGUUCCUAAAUA
miR5174-3p-64	CAAUCUUUAUGGAACGGAGGGAGU	CGAGUGGAACUACAUACUACUUCCUCUGUCCCAUAAAGAUUGGCACGGUUUUGAAUUAGCUCUAGUCUAAAGCCGUGCCAAUCUUUAUGGAACGGAGGGAGUAGCAAUGAACAAUACCACGG	bdi-miR5174d-3p	UUCCUCUGUCCCAUAAAGAUUGGC
miR5174-3p-65	UUUAUGGAACGGAGGGAGUAG	UAUGUGAUUAGUCAGCAUGUACUCCCUCUGUUUCAUAAAAAUUGGCACGGAUUUAAACUAGAACUAGUUCAAAACCGUGCCGAUCUUUAUGGAACGGAGGGAGUAGAUGUUUUGUGCGUUAUGAGU	bdi-miR5174e-3p.2	ACUCCCUCUGUUUCAUAAAAA
miR5175-5p-29	CCUCCGUUCCUAAAUUCUUGU	AAGAGAGCCUACAGCUACUCCCUCCGUUCCUAAAUUCUUGUCGUGGUUUUAGUACAAAUUUGAACUAAAAUCAUGACAAGAAUUUAGGAACGGAGGUAGUAGUUAUGAAACUAAUAAU	bdi-miR5175b	AAGAAUUUAGGAACGGAGGUA
miR5181-5p-114	UCCGAUCCAUAAUAAGUGUCU	UUGAGAUGAUCAGUACUCCCUCCGAUCCAUAAUAAGUGUCUCAGAUUAGUACAACUUAUGUACUAAGUUAGUACAAAAUCUGAGACACCUAUUAUGGAUCAGAGGGAGUAGUGAAAUACAUGAAA	bdi-miR5181b	ACACCUAUUAUGGAUCAGAGG
miR5185-5p-15	UUCUAGUUUAUUUUUCAAAUC	GGAUCCCGCGAAGAGCCCGCUUCUAGUUUAUUUUUCAAAUCUUCUAUUCAAAAUUUUACUCAAAAUUUGAAUAGGAAAUUUAAGAGUUGAACUAGAAGCGGGCCUUUCACGGGAUCCCG	bdi-miR5185i-5p	UUUAAGAGUUGAACUAGAAGC
miR2118-3p-1	UUCCCGAUGCCUCCCAUGCCUA	AAGAGGGUCCGAGAGCGUUGGGCAUGGGAACAUGGAGGAAAGCCUGGACUCUUCUUUGCCUCUAGAACUAGAGGCCAAGAUUCGGUUCAGAUGUUUUCCCGAUGCCUCCCAUGCCUAUUGUUCUCAGAUGCUCCUUC	osa-miR2118p	GGCAUGGGAACAUGGAGGAAAG
miR5181-3p-48	ACUUAUUAUGGAUCGGAGGGA	AUUUAUAUUGAUUAGCACUCCUUCAGAUCCAUAAUAAGUGUCGUGGAUUUAGUAUAUAGUUAGUACAAAUUUGUACUAAAGUCCUGACACUUAUUAUGGAUCGGAGGGAGUACAUGAUUUUUCUUCGUA	bdi-miR5181d	CUUCAGAUCCAUAAUAAGUGU
miR5181-5p-115	UCCGAUCCAUAAUAAGUGUCA	AAGAAAAAUCAUGUACUCCCUCCGAUCCAUAAUAAGUGUCAGGACUUUAGUACAAAUUUGUACUAACUAUAUACUAAAUCCACGACACUUAUUAUGGAUCUGAAGGAGUGCUAAUCAAUAUAAAU	bdi-miR5181b	ACACUUAUUAUGGAUCUGAAG
miR5181-3p-49	CACUUAUUUUGGAUCGGAGGG	UCCACUUUAGCACGUACUACCUCCGAUCCAAAAUAAGUGUCGCAGUUUUGAACUAGGCUUAAACUAGGCUUAGUUCAAAAUUGAGACACUUAUUUUGGAUCGGAGGGAGUGCCUUCUUUGGGUGAAG	ata-miR5181-3p	CUCCGAUCCAAAAUAAGUGUC
miR5181-5p-116	UCCGAUCCAUAAUAAGUGUCU	CAAAGAAAAGAUAUACUCACUCCGAUCCAUAAUAAGUGUCUGGGAAUUAGUACAAAGUUAGUACAAUUUUGUAGUAAAUCUCAUACACUUAUUAUGGAUCGGAGGGAGUGAAUGCUUUGUA	bdi-miR5181b	ACACUUAUUAUGGAUCGGAGG
miR5181-3p-50	ACUUAUUAUGGACCGGAGGGA	GGAAACCAAAAAUAAUACUCCCUCUGAUCCAUAAUAAGUGUUUCAGAUUUAUACUAACUUAGUACAAAGUUGUACCUAAAUCUGAGACACUUAUUAUGGACCGGAGGGAGUAGUAUUUUUACUAAUGUU	bdi-miR5181d	CCUCUGAUCCAUAAUAAGUGU
miR5049-3p-67	AAUAUGGAUCGGAGGGAGUAC	AAUUACAUACCAUUUUUAUUACUCCCUCCAAUCCAUAUUACUUCUCUCAACUUUGUCUAGAUACGUAUGUGCCUACACAAUGAAACACGUCUAGAUACAUGAGUAUGUAGACAAGCUCCGACAAGUAAUAUGGAUCGGAGGGAGUACUUGCUUUGAUGUUUGUCACU	tae-miR5049-3p	ACUCCCUCCAAUCCAUAUUAC
miR5070-3p-4	AACUAAGUAGGGUCAGAGGGU	GUUACCCUGGCUAAGGGUACCCUCUGACCCUCUUUAGUUCAAACAAAUGAACUAGUUGUUUAAAAAGUGAUGCGAUUUUAAAAUUUUAGUUCAUUUGGUUGAACUAAGUAGGGUCAGAGGGUACCCUUAGAAUACCCUUCAU	bdi-miR5070	CCUCUGACCCUCUUUAGUUCA
miR5181-5p-117	UCCGAUCCAUAAUGAGUGUCG	AUGUUUUAUUUGUUACUCCCUCCGAUCCAUAAUGAGUGUCGGGGAUUUAUUAAAAAGUUGUACUAACUUUGUACUAAAUCCCAGACACUUAUUAUGGGUCAGAUGGAGUUUUCUCUAGCUACAAU	bdi-miR5181b	ACACUUAUUAUGGGUCAGAUG
miR5174-3p-66	UUUAAGGAACGGAGGGAGUAG	GAGAGUACUAACAUUAAAAUACUCCCUCCAUUUCUUAAAGAUUAACAUAUUAGUUUUCAUUAAGACAAGGUUUUGACCACAAAUUACUAUGUGAAAGUGUGAUUUAUAUGACAUGAAACCACAAGUAUCAUGAAGUACUUUUGAUAACGAAUUUAGCGAUACUAAUUUCAUGUCAUAUAAAUCACACAUUAACAUAGUAAUUUAUGAUCAAAAGCUUGUCUUAAUAAAAACUAAUAUGCCAAUUUUUUAAGGAACGGAGGGAGUAGUUGCCAAGAGAUAAAUUAGC	bdi-miR5174e-3p.2	ACUCCCUCCAUUUCUUAAAGA
miR5175-5p-30	CCUCUGAUCCUAAAUUCUUGU	UAUGCUUAUUAUAUGUACUCCCUCUGAUCCUAAAUUCUUGUCUCAAAUUUGUUUAAAUAUGGACGUAUCUAUUCUUAAAAAACGUCUAGAUACAUGUAAUAUUUCGUCAACAAUUUAGGAUCGGAGGUAGUAUUUACUUACUUUGAAUA	bdi-miR5175b	AACAAUUUAGGAUCGGAGGUA
miR5175-3p-44	AAGAAUUUAGGAUCGGAGGGA	GUGCUAAAAAAAUAAAACUCUCUCAGAUCCUAAAUUUUUGUCAUUGUUUUAGUUCAAAUUUAUAUGAAAACCACGACAAGAAUUUAGGAUCGGAGGGAGUAUUUUUUAGCAGCUAAAU	bdi-miR5175a	UCUCAGAUCCUAAAUUUUUGU
miR5049-3p-68	CAAGUAAUAUGGAUCGGAGGGAGU	CUAUCAAUAAAAUAUUGUACUCCCUCCGACCCUAUGACUUGUCUCUGACUUGUCUCUGUACUAAAUCAGUGACAAGUAAUAUGGAUCGGAGGGAGUACAAGAAAUUUAUGACCAAA	bdi-miR5049-3p	UCCCUCCGACCCUAUGACUUGUC
miR169-5p-8	UAGCCAAGGAUGACUUGCCGG	CACGACGACAGCUCUUCGUGUAGCCAAGGAUGACUUGCCGGCCGGCCAGCAUAUAUGUCUCCAAAUUAACAUGCUUAACAAGCUAGGUCGGCAAGUUGUUUGCUUUGGCUACAUGAUUGCCUCGUCCUCUCAU	mes-miR169f	GGCAAGUUGUUUGCUUUGGCUACA
miR5181-5p-118	UCCGAUCCAUAAUAAGUGUCG	UAAAGCUAAAACGUACCCCCUCCGAUCCAUAAUAAGUGUCGCCCAUUUUGUACUAAGUGAGUACAAAUUUCGUACUAAGUGGGUGACACUUCUUAUGGAUCGGAGGUACUCUUAAAUUCAAAAUUU	bdi-miR5181b	ACACUUCUUAUGGAUCGGAGG
miR5175-3p-45	AAGGAUUUAGGAACGGAGGGA	ACACUCCAUAGUAAUUACUCCCUCCGUUCAUAAAUUAUUGUCGUUGUUUUAGUUCAAACUUGCACUAAAACAGCGACAAGGAUUUAGGAACGGAGGGAGUAAAUGCAAACAGAACAGC	bdi-miR5175a	CCUCCGUUCAUAAAUUAUUGU
miR5174-3p-67	UUUAUGGAACGGAGGGAGUAU	CCCAUCUUUGUUUAAUUUCUACUCCCUCCGCUCCAUAAAGAUUGACACAGUUUUGAACUAGUUUUAGUCUAAAACCGUGCCCAUCUUUAUGGAACGGAGGGAGUAUUAGUUAAAGAAAAAUAGCAA	bdi-miR5174e-3p.2	ACUCCCUCCGCUCCAUAAAGA
miR166-3p-9	UCGGACCAGGCUUCAUUCCCCA	CUCUUUUCAUGGUUGUCGAGGGGAAUGACGCCGGGUCUGAAAGAAAGAAGGGGGCACGCCGGGAAUGACAGCGGUUCCCUAGCUCUUUCGGACCAGGCUUCAUUCCCCAUGACUCGACCAUGGGCACCA	hbr-miR166b	GGGAAUGACGCCGGGUCUGAAA
miR5174-5p-103	CCUCCGUUUCAUAAAGAUUGG	UGGUGAGAAGGCACGUACUCCCUCCGUUUCAUAAAGAUUGGCACGGGUUUGAGCUAGCUGUAGUCCAGAGCCGUGCCAAUCUUUAUGAAACGAAGGGAGUAGCUUUUUGGACUGCACG	bdi-miR5174f	AAUCUUUAUGAAACGAAGGGA
miR5049-3p-69	AAGUAAUAUGGAUCGGAGGGA	GCAUAACAUAUUUAGUACUCCCUCUGAUCCAUGUAACUUGUCGCAGCUUUCUCUAGGUACGCAUGUGUAUGCACAAUAAAAUGCGUCUAGAUAGAUGCGUAUCUAGACAAAGCUGCGACAAGUAAUAUGGAUCGGAGGGAGUUACAAUAUGUAUAAUACU	hvu-miR5049f	CCUCUGAUCCAUGUAACUUGU
miR166-3p-10	UCGGACCAGGCUUCAUUCCCC	CAUGUAUGGCGCAGUUGAGGGGAAUGUUGUCUGGUUGGAGACCUAGCUAGCAGCUAGCACGGAUCAUCCAUAGAUCGAUUCGACGCUGCAUAUGCGCGCGGUUUCGGACCAGGCUUCAUUCCCCCCAACUCUCAACUCGAUCGA	pta-miR166b	GGAAUGUUGUCUGGUUGGAGA
miR5181-5p-119	UCCGAUCCAUAAUAACUGUCG	GAGAACAAUUUAGUACUCCCUCCGAUCCAUAAUAACUGUCGCUCAUUUUGUACUAUAACUUAGUACAAAAUGAGCGACACUUAUUAUGGAUCGGAGGGAGUAAUUUGCAGAGUUAAA	bdi-miR5181b	ACACUUAUUAUGGAUCGGAGG
miR5174-5p-104	CUCCGUUUCAUAAAGAUUGGC	UUGAUAUAAACAAGUACUACCUCCGUUUCAUAAAGAUUGGCACGGUUUUGAACUAGCUCUAGUUUAAAAUCGUGCCAAUCUUUAUGGGACGGAGGAGUACAUAUGACUGGAG	bdi-miR5174a	CAAUCUUUAUGGGACGGAGGA
miR1122-3p-4	UAGAUACAUGCGUAUCUAGA	UUACUUAUCGCAACUUUGUCUAGAUACGCAUGUAUCUAGAGGCAUUUCAGUGUGUAGAUACAUGCGUAUCUAGACAAAGCUACGACAAGCAAUA	far-miR1122	UAGAUACGCAUGUAUCUAGA
miR5049-3p-70	AAUUAAUAUGAAUCGGAGGGA	UGAGGCACAGAUAAGUACUCCCUCCGAUCCAUAUUAAUUGUCAAAAUAUUACAUAUAUUUAGAUGUUUUUAGACAUAAAUACAUUCAUAUUUGGGCAAAUUUGAGACAAUUAAUAUGAAUCGGAGGGAAUAGGUAAAAAGAGUUAGGA	hvu-miR5049f	CCUCCGAUCCAUAUUAAUUGU
miR5174-5p-105	CUCCGUUCCAUAAAAAUUGGC	CCGUACUAUUGAAAUACUCCCUCCGUUCCAUAAAAAUUGGCACGAAUUUGAACUAGAGUUAAUUCAAAUCCAUGUCAAUCUUUAUGGAACGGAGGGAGUAAUAGUUACCGGUUACA	bdi-miR5174a	CAAUCUUUAUGGAACGGAGGG
miR5175-3p-46	AAGAAUUUAGGAUCGGAGGGA	UAUUUUUGUUAGAAGGUAUUCCUCUGAUCCUAAAUUCCUGUCAGGGUUCAAGUUCAAAUUUGAACUAAAACCACGACAAGAAUUUAGGAUCGGAGGGAGUACCUUAGUUAGCUGAGUA	bdi-miR5175a	CCUCUGAUCCUAAAUUCCUGU
miR5174-3p-68	CAAUCUUUAUGGAACGGAGGG	CUUUACUUCGGACAUACUUCCUCCGUUCCAUGAAGAUUGGAACGGUUUUGAACUAGCUUUGGUUUAAAACCGUGCCAAUCUUUAUGGAACGGAGGGAGUAGUACCUUGUAGUGAUG	bdi-miR5174b-3p	CUCCGUUCCAUGAAGAUUGGA
miR5568-5p-1	CAGAUUAUAAGAUGUUUUGGC	AGAAUCUACUCCCUGUGUUCCAGAUUAUAAGAUGUUUUGGCAAGCUAAAACAGCCUGCCAAAACGUCUUAUAAUAUGGAACAGAUUGAGUAAUUAACAA	sbi-miR5568g-5p	CAAAACGUCUUAUAAUAUGGA
miR166-3p-11	UCGGACCAGGCUUCAUUCCCC	AAGCUAUUUUGCUUCUGGGUGGAAUGUUGUCUGGUUCAAGGUCUUGCCAUGUGAUUUGAGGAUGAACGGUUUGUGCAUGCAUAACUUUCAUUUCUCUUGUUUGCGGGAUCUCGGACCAGGCUUCAUUCCCCUCAGAGAUAGCUUCAAACUC	pta-miR166b	GGAAUGUUGUCUGGUUCAAGG
miR164-5p-2	UGGAGAAGCAGGGCACGUGCU	AGGGGGCGAGCAAACCUUGCUGGAGAAGCAGGGCACGUGCUUGACCGGUCGGCCGGAGCCGGGUUGCAGCAUGUGCGCUCCUUCUCCAGCAUGGCUUCUCGCCCCGUCGA	cme-miR164a	CAUGUGCGCUCCUUCUCCAGC
miR5175-3p-47	AAGUAUUUAGGAACGGAGGGA	GUGUUAAUUGUUAAGUACUCCCUCCAUUCCUAAAUACUUGUCGCUGUUUUAGUGCAAGGCAACAAGUAUUUAGGAACGGAGGGAGUAUAUCAUAUCUUCUAUUC	bdi-miR5175a	CCUCCAUUCCUAAAUACUUGU
miR5174-5p-106	UCUCUGUUCCAUAAAGAUUGG	GCAAGUUGCAGGGGCGUUUCUCUCUGUUCCAUAAAGAUUGGCACGGAUUUGAUUUAGCUCUAGCUCUAGUUUAAAUUCGUGUCAAUCUUUAUGGAAUGGAGGGGUAAGUCACAAGAUUGAAAAU	bdi-miR5174b-5p	AAUCUUUAUGGAAUGGAGGGG
miR5181-5p-120	UCCGAUCCAUAAAAAGUGUCG	AGUAACUUAUAAGUACUCCCUCCGAUCCAUAAAAAGUGUCGCCCAUUUUGUACUAAGUUAGUACAAUUUUGUACUAAGUGGCCGACACUUUUUAUGGAUCGGAUGGAAUAUUAAAUAUUCAACAC	bdi-miR5181b	ACACUUUUUAUGGAUCGGAUG
miR5180-5p-6	UAAGUGUCGCAGUUUUGAACU	UUACUACCUCCAAUCCAAAAUAAGUGUCGCAGUUUUGAACUAACUAGGCUUAGUUCAAAACUAGGACACUUAUUUUAUUUUGGAUCGGAGAGGG	bdi-miR5180a	UUCAAAACUAGGACACUUAUU
miR5181-3p-51	ACUUAUUAUGGAUCGGAGGGA	CUGUUUUCUUAUCAUCUACCCCUCUGAUCCAUAAUAAGUGUCGCUGAUUUAGUACAAAGUUGUACUAGAUCAAGGACACUUAUUAUGGAUCGGAGGGAGUAUUAUUAAUCCCUAGGGU	bdi-miR5181d	CCUCUGAUCCAUAAUAAGUGU
miR5181-3p-52	ACUUAUUAUGGAUCGGAGGGA	CCUUCUGCUUUAUACUACUCUCUCUGAUCCAUAAUAAUUGUCUCAGGUUUAGUACAACUUUGUACUAACUUUGUACUAAAUCUGAGACACUUAUUAUGGAUCGGAGGGAGUUAUUAGUAAUUACAGUUA	bdi-miR5181d	UCUCUGAUCCAUAAUAAUUGU
miR5174-5p-107	CCUCCGUUCCAUAAAGGUUGG	UGUCAAAUUAGUUGCUACUCCCUCCGUUCCAUAAAGGUUGGCACGGAUUUGAAUUAGAGCUAGCUCAAAGCCGCGCCAAUCUUUAUAAAACGGAGGGGAGUUGCUGUCAAAUUAGUUG	bdi-miR5174f	AAUCUUUAUAAAACGGAGGGG
miR5070-5p-2	UCUGACCCUCCUUAGUUCAAC	AUUUUACCCUCAGGGUACCCUCUGACCCUCCUUAGUUCAACCAAAUGAACUAAAAUUUUAAAAUAACACAACUUUUUGAAAAAUUAGUUCAUUUGUUUGAACUAAGGAGGGUCACAGGGUACCCUGAGGGUCAAAAAU	ata-miR5070-5p	UGAACUAAGGAGGGUCACAGG
miR5185-5p-16	UUCUAGUUCAUUUUUCAAAUC	GAAUCCCGCGAAAGUCUCACUUCUAGUUCAUUUUUCAAAUCUUCUAUUUAAAAUUUUGUUCAGAAUUUGAAUAAGAGAUUUGAGAAUUGAACUAGAAACGGGACUUUCGCGGAUC	bdi-miR5185i-5p	UUUGAGAAUUGAACUAGAAAC
miR5183-5p-2	UAUUUGGGCAAAUUUGAGUCA	UUAGGUAUAGAUAGCAUUAAUAUUUGGGCAAAUUUGAGUCACUUAAUAUGAGAUGGAGAGAGUACAUGAAGAAAAAAAGAGAUUAUGUACUCCUUCCGUCUCAUAUUAAGUGACUUCAAUUUGCCCAAAUAUAGAUGUAUUUAUGUCUA	bdi-miR5183	ACUUCAAUUUGCCCAAAUAUA
miR9493-3p-8	AAGAAUUAUGAAACGAAAGGAGUA	AAGUUUAUUAGAUAAAAAUACUCCCUCCGUUUCAUAAUUCUUGUCGAAAUAUUACAUGUAUGUAGACUAGGAAUAGAUACAUCCAUUUUUGUCAAAUUCGAAACAAGAAUUAUGAAACGAAAGGAGUACAAUUUAUUCUACGCUUCGU	bdi-miR9493	CUCCCUCCGUUUCAUAAUUCUUGU
miR5174-5p-108	UCCCUCCGUUUCAUAAAAAUUGGC	GCUUAAGAUCUGAAAGUUACUCCCUCCGUUUCAUAAAAAUUGGCAUGACAAUCAACUAGAACUAGUUCAAAACUUGCCAAUCUUUAUGGAACCGAGGGAGUAUACAACAAAUGGCCGCUUU	bdi-miR5174d-5p	CAAUCUUUAUGGAACCGAGGGAGU
miR5174-5p-109	CUGCGUUCCAUAAAGAUUGGC	UUUAUGAAUGGUGGUACUCCCUGCGUUCCAUAAAGAUUGGCACGAAUUUGACUAGAGCUAGUUUAAAUCCGUGCCAAUCUUUAUGAAACGGAGGGAGUACUAGGUUUUCUAUGAA	bdi-miR5174a	CAAUCUUUAUGAAACGGAGGG
miR5174-3p-69	CAAUCUUUAUGGAACGGAGGG	GAUCCCUAGUUUUCUACUCCCUCCGUUACAUAAGAUUGGCGCGGCUUUGAAUAAGAGCUAGUUCAAAGCCGCGCCAAUCUUUAUGGAACGGAGGGAGUGGCAGUUUAAUUGUCUU	bdi-miR5174b-3p	CUCCGUUACAUAAGAUUGGC
miR5174-5p-110	CCUCCGUUCCAUAAAGAUUGG	AAUAUCUUACUAUACUACUCCCUCCGUUCCAUAAAGAUUGGCGUGGCUUUGAACUAGCUCUAGUUCAAAUCCGUGCCAACCUUUAUGAAACGGAGGGAGUACUAUAUUGUUUCUCAAA	bdi-miR5174b-5p	AACCUUUAUGAAACGGAGGGA
miR169-5p-9	UAGCCAAGGAUGACUUGCCUGU	GAUAAGGGGUUUGGCCCUGAUAGCCAAGGAUGACUUGCCUGUGCAUGUCCUCCCUUGAUCGCUUGCAUAAUUUCAUAUAUGCAUGUGAUCUCGAUUUAUCACAGGCAGUCUCCUUGGCUAGCCUGGGUGCCUCUUAUC	bna-miR169l	AGGCAGUCUCCUUGGCUAGC
miR5174-3p-70	UUUAUGGAACGGAGGGAGUAU	AUAUAAGGGACUAAGAUAGUACUCCCUCCGUGCCAUAAAGGUUGGCACGAAUUUGAACUAGCUCUAGUUCAAAACCGUGCCAAUCUUUAUGGAACGGAGGGAGUAUUGUUUAUCAAAAAAGCUGUU	bdi-miR5174e-3p.2	ACUCCCUCCGUGCCAUAAAGG
miR5174-5p-111	UCACUCCGUUUCAUAAAGAUUGGC	GUAUGCAUAUACAGAUAUACUCACUCCGUUUCAUAAAGAUUGGCGCGGUUUUGAACUAGAGCUAGUUCAAAUCCGUGACAAUUUUUAUGGCACGGAGGGAGUAUGAGAAAAGACGAUCGAUU	bdi-miR5174d-5p	CAAUUUUUAUGGCACGGAGGGAGU
miR5174-5p-112	CCUCCGUUCCAUAAAGAUUGG	GGUAUUGUUCAUUGCUACUCCCUCCGUUCCAUAAAGAUUGGCACGGCUUUAGACUAGAGCUAAUUCAAAACCGUGCCAAUCUUUAUGGGACAGAGGAAGUAGUAUGUAGUUCCACUCG	bdi-miR5174b-5p	AAUCUUUAUGGGACAGAGGAA
miR5185-3p-10	UUUGAAAAAUGAACUAGAAGC	GGAUCCCGCGAAAGUCCCGCUUCUAGUUCAAUUCUCAAAUCUUCUAUUCAAAUUCUGAACAAAAUUUUGAAUAGAAGAUUUGAAAAAUGAACUAGAAGCGGGACUUUCGCGGGAUCCCA	bdi-miR5185m-3p	UUCUAGUUCAAUUCUCAAAUC
miR5181-3p-53	ACUUAUUAUGGAUCGGAGGGA	UAUGUUCUUGUAAAGUACUCCCUCCAAUCCAUAAUAAGUGUCUUAGAGUUAGUACAACUUUGUACUAAGUUAGUACAAAAUCUGAGACACUUAUUAUGGAUCGGAGGGAGUAAUGUUGACCAAUCACCA	bdi-miR5181d	CCUCCAAUCCAUAAUAAGUGU
miR1122-3p-5	UAGAUACAUACGUAUCUAGA	UUAAGUGUCGCAACUUUGUCUAGAUACACAUGUAUCUGACCGCGUUUUAGUGUGUAGAUACAUACGUAUCUAGACAAAGUCGCGACACUUAAUA	far-miR1122	UAGAUACACAUGUAUCUGAC
miR5049-3p-71	AAUAUGGAUCGGAGGGAGUAG	CAAGUUGUGUAUAAUCAUGUACUCCCUCUGAUCCAUAUUAACUGUCUCAAAUUUCCCAAAUAUGGAUGUAUGCCUAAAAAACGUCUAGAUACAUGUAAUAUUUCGACACUUAAUAUGGAUCGGAGGGAGUAGUACUUUUGCAGGAGACUGAA	tae-miR5049-3p	ACUCCCUCUGAUCCAUAUUAA
miR5175-3p-48	AAGAAUUUAGGAUCGGAGGGA	AUAUAUUGGUAGCACGUAUUCCUCCAAUCCUAAAUUCUUGUCGUGAUUUUAGUUCGAACUUGUACUAAAAUCAUGACAAGAAUUUAGGAUCGGAGGGAGUACUAUACUAGAUAUAUAU	bdi-miR5175a	CCUCCAAUCCUAAAUUCUUGU
miR5174-5p-113	CCUCCGUUCCAUAAAGAUUGG	CAGUGACUUGUUUAAUACUCCCUCCGUUCCAUAAAGAUUGGCAUGGCUAGAUCUAGUUCAAAACCGCGCCAAUCUUUAUGAAACGGAGGGAUUAAAAGUACGUGUGUAAUA	bdi-miR5174b-5p	AAUCUUUAUGAAACGGAGGGA
miR395-3p-4	GUGAAGUGUUUGGGGGAACUC	CAUGUUUGGUAUUCUCAUGAGUUUCCCGCAAGCACUUCACGAGGCCGUUUUCUGAGGGCUACUGUGAAGUGUUUGGGGGAACUCUUGGUCCCACCAAGCUUUCA	osa-miR395h	GUUUCCCGCAAGCACUUCACGA
miR5181-5p-121	UCCGAUCCAUAAAAAGUGUCG	AGGGGGGGAAAUGCACUCCUUCCGAUCCAUAAAAAGUGUCGUCCGUUUUGUACCAAGUUAGUACAAAUUUUGUACGAAAUGGACGACACCUUUAAUGGAUCGGAGGGAGUAAGUUCUAGUCCUGGU	bdi-miR5181b	ACACCUUUAAUGGAUCGGAGG
miR5185-3p-11	UUUGAGAAUUGAACUAGAAGC	GGAUCCUGCGAAAGUUCCGCUUUUAGUUCAUUUUUCAAAUCUUUUAUUCAAAAUUUUGCUCAGAAUUUGAAUAAGAAAUUUGAGAAUUGAACUAGAAGCGGGACUUCGCGGGAUCCCGU	bdi-miR5185d-3p	UUUUAGUUCAUUUUUCAAAUC
miR5175-3p-49	AAGUAUUUAGGAACGGAGGGA	GAACUUAAGAUAGUACUCUCUCUCUGUUUCUAACUACUUGUCGCGGUUUUAGUACAAAGUUGCACUAAAACCACGAUAAGUAUUUAGGAACGGAGGGAGUAAUUGCCAAAUAUGUAAA	bdi-miR5175a	UCUCUGUUUCUAACUACUUGU
miR5174-3p-71	CAAUCUUUAUGGAACGGAGGGAGU	UCCAACGGCCUAACAAAUACUCCCUCCGUUCCACAAAGAUUGGCAUGGUUUUGAACUAUAGCUAGUUCAAAGUCAGGCCAAUCUUUAUGGAACGGAGGGAGUAAAUCAUCCAGCACAGAUUC	bdi-miR5174d-3p	UCCCUCCGUUCCACAAAGAUUGGC
miR5175-3p-50	AAGAAUUUAGGAAUGGAGGGA	ACUGCAGUUAUAUUAUACUCCCUCCGUCCCUAAAUUCUUGUCGUGGUUUUAGUUCAAAUUUGAACUAAAAUCAUGACAAGAAUUUAGGAAUGGAGGGAGUAGUUAAGUAGUUGAAUGA	bdi-miR5175a	CCUCCGUCCCUAAAUUCUUGU
miR5174-5p-114	CUCCGUUCCAUAAAGAUUGGU	CCUGCGGUAGUUUUGUACUCCUCCGUUCCAUAAAGAUUGGUACAGAUUUACACUAGCUUUAGUUCAAAUUCAUGCCAAUCUUUAUGAAACGGAGGGAGUAUAUAGCACGAUCGAUCA	bdi-miR5174a	CAAUCUUUAUGAAACGGAGGG
miR5175-3p-51	AAGAAUUUAGGGACGGAGGGA	UAAGAAACUAACGCAUACUCCUGCUGUUCCUAAAUUGUUAUUGUUGUUUUAGUUCAAAUUUGAUGAACUAAAACCACAACAAGAAUUUAGGGACGGAGGGAAUAGUUUGCAUUAUUCAGAA	bdi-miR5175a	CUGCUGUUCCUAAAUUGUUAU
miR5174-5p-115	CUCCGUUCCAAAAAGAUUGGC	AAGUAAAGAAAUACUACUCCCUCCGUUCCAAAAAGAUUGGCACGGUUUUGAAGUAGAGCUAGUUCAAAGUCACGCCAAUCUUUAUGGAACGGAGGGAGUACUAUUCAUCCCUCUCA	bdi-miR5174a	CAAUCUUUAUGGAACGGAGGG
miR5181-5p-122	UCCGAUCCAUAAUAAGUGUCU	AGGGAGUAACAACUACUCCCUCCGAUCCAUAAUAAGUGUCUCAGACUUAGUACAACUUGUAGUGAGACACUUAUUAUGGAUAAGAGAAAGUAAAAAACAAACA	bdi-miR5181b
miR5049-3p-72	AAUUAAUAUGGAUCGGAAGGA	GAUUUUAUAGUUUGCUGCUCCCUACGAUACAUAUUAAUUGUCGAAAUAUUCCAUGUAUCUAGACGCUUUUUAGACAUAGAUACAUACAUAUUAGGACAAAUUUGAGACAAUUAAUAUGGAUCGGAAGGAGUAAGAAAAUAAAGAAACAA	hvu-miR5049f	CCUACGAUACAUAUUAAUUGU
miR5181-5p-123	UCCGAUCCAUAAUAAGUGUCU	UGUGAAAAUGAAUUACUCCCUCCGAUCCAUAAUAAGUGUCUUGGAUUUAGUACAAAAUUGUGCUAACUUUAUACUAAAUCCAAGACACUUAUUAUGAAUCAGAGGGAGUACCUAUCAAAAUUGCA	bdi-miR5181b	ACACUUAUUAUGAAUCAGAGG
miR5049-3p-73	AAUAUGGAUCGGAGGGAGUAU	UUGAGUUUGCGAAAAAUGAUACUCCUCCGAUCAAUAUUAAUUGUCUCAAAUUUUCUCAAAUAUGGAUGUAUCUAUGCCUAGAAAGCGUCUAGAUACAUUUAAUAUUUUGACAAUUAAUAUGGAUCGGAGGGAGUAUCUAGAUUUUAUUUUACUCAU	tae-miR5049-3p	ACUCCUCCGAUCAAUAUUAA
miR5049-3p-74	AAUAUGGAUCGGAGGGAGUAA	ACAGCAAGGAAAGUGUAUGUACUCCCUCCGAUCCAUAUUAAUUGUCUCAAAUUUGCAUAAAUAUGGAUGUAUUUAUGCUUAAACAGCGUCUAGAUACAUGUAAUAUUUCGACAACUAAUAUGGAUCGGAGGGAGUAACAUAUAUGGUGAAACAGAGC	tae-miR5049-3p	ACUCCCUCCGAUCCAUAUUAA
miR5175-3p-52	AAGAAUUUAGGAUCGGAGGGA	UAAUGCGCUAAGAAGUACCACCUCCGAUCCUAAAUUCUUGUCGUUAUUUUAGUGCAAAUUUGAACUAAAACAACGACAAGAAUUUAGGAUCGGAGGGAGUGAUAAAUAACAGUGCAUA	bdi-miR5175a	CCUCCGAUCCUAAAUUCUUGU
miR5181-5p-124	UCCGAUCCAUAAAAAGUGUCG	CCUAAGAAACAUGUACUCCCUCCGAUCCAUAAAAAGUGUCGCCCAAUUAGUACAAAAUUUGUACUAACUUAGUACAAAAUGAGCGACACUUUUUAUGAAUCGGAGGGAGUAUUUACUAUUAGAGUG	bdi-miR5181b	ACACUUUUUAUGAAUCGGAGG
miR2118-3p-2	UUCCCGAUGCCUCCUAUUCCUA	GAGAUUCUCUAAGAGCAGUGGGAAUAGGAACAUGGAGGAAAACCUAGAGCUCAAUUUUCUCCUCCAGUAUUGGAGGUAGAGUUUUGCUUCUGUUUUCCCGAUGCCUCCUAUUCCUAUCGAUCUUAGGUACUCCUUC	osa-miR2118c	GGAAUAGGAACAUGGAGGAAAA
miR5174-3p-72	UUUAUGGAACGGAGGGAGUAA	CAACAUCAGUGCUGUGUGGUACUCCAUCCGUUCCAUAAAGAUUGGCACGGGUUUCAACUAGAUCUAAUUCAAAGCCACGCCAAUCUUUAUGGAACGGAGGGAGUAAUAAUGCUUAUGGCCUCAAGG	bdi-miR5174e-3p.2	ACUCCAUCCGUUCCAUAAAGA
miR5181-3p-54	ACUUAUUAUGGAUCGGAGGGA	CAUUGCGCUAUAUACUAGUCCCUCCUAUCCAUAAUAAGUGUCUCAGAUUUAGUACAAAGUUAGUACGUGAAGUUGUACUAAGUCUGAGACACUUAUUAUGGAUCGGAGGGAGUACCUAAAUUGCGUGAAAC	bdi-miR5181d	CCUCCUAUCCAUAAUAAGUGU
miR5181-3p-55	CGGCACUUAUUAUGGAUCGGA	ACAUAAGUAAAUACUCCCUCCGAUCCAUAAUAAGUAUCGGGGGUUUAGUACAACGUCCCCGGCACUUAUUAUGGAUCGGAGGGAGUAGCAGACAGUGAUC	bdi-miR5181a-3p	CGAUCCAUAAUAAGUAUCGGG
miR5181-3p-56	ACUUAUUAUGGAUCGGAGGGA	AUUGUCUAAACAAGAUACUCCGUCCGAUCCAUAAUAAGUGUCUCAGAUUUUGUACUAAGUAUUAACUUAGUGCAAAUUUGUACUAACUCUGAGACACUUAUUAUGGAUCGGAGGGAGUACAAUUUAAAAUAUAAAU	bdi-miR5181d	CGUCCGAUCCAUAAUAAGUGU
miR9493-3p-9	AAGAAUUAUGAAACGAAGGGAGUA	CAAGUACACUAUAAAUAGUACUCCCUCCGCUCCAUAAUUCUUGUCUCAAAUUUACCCAAAAAUUGAUAUAUCUAUUUCUAAAAAGUAUCUAGAUACAUGUAAUAUUUCGACAAGAAUUAUGAAACGAAGGGAGUACAAAUGUUAUGAAAACAUUU	bdi-miR9493	CUCCCUCCGCUCCAUAAUUCUUGU
miR5174-5p-116	CUCCGUUUCAUAAAGAUUGGC	GUGGAUGUACAUAAUACUCUCUCCGUUUCAUAAAGAUUGGCAUAGUUUUGAACUAGAACUAGUUCAAAACCGUGUCAAUCUUUAUGGGACGGAGGGAGUAGGAGAUUGAUCUCUUA	bdi-miR5174a	CAAUCUUUAUGGGACGGAGGG
miR395-5p-4	GUUCUCCUCAAAUCACUUCA	UUGGUUGGUUGUCACCUGGAGUUCUCCUCAAAUCACUUCAGUAGCUAGCUAGCUUGUGCCUCCUUGUUGCAUUGCCACUGUUUUAUAAGUGUGCUUGGGGCCAGAGAGCUGUGCACAGUGAAGUGUUUGGGGGAACUCUGGGUGGCAACCAGCAUUUU	ata-miR395c-5p	AAGUGUUUGGGGGAACUC
miR5181-3p-57	ACUUAUUAUGGAUCGGAGGGA	CAGAAUACAAACAAGUACUCCCUCCGAUCCACAAUAAGUGUCUCAGAUUUAGUACAAAUUUGUACUAAGUUAGUAGUACAAAAUUUGAGACACUUAUUAUGGAUCGGAGGGAGCAUGUAUCUUAGUAGAUGA	bdi-miR5181d	CCUCCGAUCCACAAUAAGUGU
miR5175-3p-53	AAGAAUUUAGGAACCGAGGGA	CAGUUUGUUGGUUAAUACUACCUCCGUUCCUAAAUUCUUGUCGUGAUUUUAGUUCAAAUUUGUACUAAAACCACGACAAGAAUUUAGGAACCGAGGGAGUACUAAAGUCAUUUCAGCU	bdi-miR5175a	CCUCCGUUCCUAAAUUCUUGU
miR5181-5p-125	UCCGAUCCAUAAAAAGUGUCG	AAGGAUUGUGAUAUACUCCCUCCGAUCCAUAAAAAGUGUCGCCCACUUAGUACAAAAUUUGUACUAACUUAGUACAAAAUUGGCGACACUUUUUAUGAAUCGGAGGGAGUAGGAACUAUUAGGGGC	bdi-miR5181b	ACACUUUUUAUGAAUCGGAGG
miR5174-3p-73	UUUAUGGAACGGAGGGAGUAA	UCAAAGCUCGACUGAAAACUACUCCCUCCGUUUCAUAAAGAUUGGCGCAGCUUUGAACUAGCUCUAGUACAAACCCGUGCCAUCUUUAUGGAACGGAGGGAGUAACUGCUAGAAGAAGAAUCAAA	bdi-miR5174e-3p.2	ACUCCCUCCGUUUCAUAAAGA
miR7728-3p-1	AAAUACACUCAAUUCAAGCAG	GGAUUGUACCCCCUAGGCCUGCUCGGAUUGAGUGUAUUUUUAGUGGGGGGCUGGUACUUAGUUACCAACCCCCAACUAAAAAUACACUCAAUUCAAGCAGCUGGCCCUUAAUUGGAACCA	bdi-miR7728-3p	GCUCGGAUUGAGUGUAUUUUU
miR5181-5p-126	UCUGAUCCAUAAUAAGUGUCG	GUUUUCUUAUCAUCUACCCCUCUGAUCCAUAAUAAGUGUCGCUGAUUUAGUACAAAGUUGUACUAGAUCAAGGACACUUAUUAUGGAUCGGAGGGAGUAUUAUUAAUCCCUAGG	bdi-miR5181b	ACACUUAUUAUGGAUCGGAGG
miR5174-3p-74	UUUAUGGAACGGAGGGAGUAG	AAUGCUCCUAGCUGCAUUGUACUCCCUCCGUUCCAUAAAGAUUGGCACGGCUUUGAACUAGGGCUAGUUCAAAAUCAUGUCAACCUUUAUGGAACGGAGGGAGUAGCUGCUAAAAUUUUGAGAAGC	bdi-miR5174e-3p.2	ACUCCCUCCGUUCCAUAAAGA
miR5049-3p-75	AAUAUGGAACGGAGGGAGUAC	GGACAUUCCAAAUAUGAAAUACUCCCUCCGUUCCAUAUUAAUUGGCGCGACUUUUGUGCAAGUUACACUAAAUCCGCGGCAAUUAAUAUGGAACGGAGGGAGUACAUGUUAUGAUGUUUUGGUUA	tae-miR5049-3p	ACUCCCUCCGUUCCAUAUUAA
miR5174-3p-75	UUUAUGAAACGGAGGGAGUAG	AAUGGUGAUUUUUAUUAACUACUCCCUCCGUUCCAUAAAGAACUAGAUCUAAUUCAAAUCCAUGCCAAUCUUUAUGAAACGGAGGGAGUAGCAACCAAAUACUUGUGUGAU	bdi-miR5174e-3p.2	ACUCCCUCCGUUCCAUAAAGA
miR5175-3p-54	AAGUAUUUAGGAACGGAGGGA	GAUGUCCUUACAAGCUACUCCUUCCGUUCCUAAAUACUUUCGCUGUUUUAGUUCAAAUUUGCACUAAAACAGCGACAAGUAUUUAGGAACGGAGGGAGUACAGUUCAGGCUAACCAG	bdi-miR5175a	CUUCCGUUCCUAAAUACUUUC
miR5174-5p-117	UACUCCCUCCGUUCCAUAAAG	UUGUCAUGCCAGUUGUGUAGUACUCCCUCCGUUCCAUAAAGGUUGACACAGCUUUGAACUAGACCUAGUUCAAAACCAUGCCUAACCUUUAUGGAAUGGAGGGAGUAAUGAGUAAUGGCUUGUAU	bdi-miR5174e-5p.2	UUAUGGAAUGGAGGGAGUAAU
miR5181-5p-127	UCCGAUCCAUAAUAAGUGUCU	GACCAUAGUAUAGUAGUCUCUCCGAUCCAUAAUAAGUGUCUGGGAUUUAGUACAAAGUUAUUUUCUACUAAAUUCCCGACACUUUAUUAUGGAUCGGAGGGAGCAGUUGUUGCUUCAUAC	bdi-miR5181b	ACACUUUAUUAUGGAUCGGAGG
miR5181-5p-128	UCCGAUCCAUAUUAAGUGUCG	GAGACAUGCUUUCUGCUCCCUCCGAUCCAUAUUAAGUGUCGCUGAUUUAGUACAACUUUAGUACAUACAACUUUGUACUAAAUCAACGACACUUAUUAUGAAUCGGAGGGAGUAAUUCUUUUCAGGACU	bdi-miR5181b	ACACUUAUUAUGAAUCGGAGG
miR5049-3p-76	AAUAUGGAUCGGAGGGAGUAG	CAAACAAAUAACAAUAAACUACUCCCUCCGAUCCAUAUUAAUUGUCUCAAAUUUGCACAAAUAUGAAUGUAUCUAUGCCUAAAAAGUGUCUAGAUACAUGUAAUAUUGCGACAAGUAAUAUGGAUCGGAGGGAGUAGUGAAUAUGAAUAUCUAAUCC	tae-miR5049-3p	ACUCCCUCCGAUCCAUAUUAA
miR5171-3p-1	ACUUAAUAUGGGACGGAAGAG	GGCGGAGGUAGCAUAAUACUCCCUCCAUCUCAUAUUAAGUGACGAAAUAUUACAUGUAUCUAGAUGUUUUUUGGGUAUGGAUACAGUCAUACAUUCAUAUUUGGGUAUAUUUGAGUCACUUAAUAUGGGACGGAAGAGUAGUUUAAAUGAGUUUUUUU	bdi-miR5171b	CCCUCCAUCUCAUAUUAAGUGA
miR5174-3p-76	CAACCUUUAUGGGACGGAGGG	AUCACACUGAUGUGUACUCCCUCCGUUCCGUAAAUGUUGACACGGUUUUGAACUAGCUCUAGUUCAAAGCCGCGCCAACCUUUAUGGGACGGAGGGAGUAUUAUUGAUUUAGGUUC	bdi-miR5174b-3p	CUCCGUUCCGUAAAUGUUGAC
miR5180-5p-7	UAAGUGUCUCAGUUUUGAACU	AUACUCCCUCCGAUCCAAAAUAAGUGUCUCAGUUUUGAACUAAGCUUAGUUCAAGCCUACUUUAAAACAGCGACGCUUAUUUUGGAUCGGAGGUCGUACCC	bdi-miR5180a	UUUAAAACAGCGACGCUUAUU
miR5181-5p-129	UCCGAUCCAUAAUAAGUGUCU	CUCUCGAAAAUGUUACUCCCUCCGAUCCAUAAUAAGUGUCUUUGAUUUAGUACAACUUUAGUACAAAAUUGUACUAAAUCAGCGACACUUUAUGGAUCGGAGGGAGUAGUAAUUUCUGAAUCC	bdi-miR5181b	ACACUUUAUGGAUCGGAGG
miR5181-3p-58	ACUUAUUAUGGAUCGGAGGGA	UUAAUUUACUUUAUGUACUUCCUCCGAUCCAUAAUAAGUUUCUCAGAUUUAGUACAAAGUACAAAGUUGUACUAAAUUUGAGACACUUAUUAUGGAUCGGAGGGAGUAGUUUAUUUAUAGGACCG	bdi-miR5181d	CCUCCGAUCCAUAAUAAGUUU
miR5175-5p-31	CCUCUGUUCCUAAAUACUUGU	UGUUUCCAUUUCUACUACUCCCUCUGUUCCUAAAUACUUGUCGCUGUUUUAGUGCAAACUUGAACUAAAACAACGACAUGUAUUUAGGAACAGAGGGAGUACCUUUUAUCUAUCUAGA	bdi-miR5175b	AUGUAUUUAGGAACAGAGGGA
miR5181-5p-130	UCCGAUCCAUAAUAAGUGUCG	UUGGUUUGCUAAAUACUCCCUCCGAUCCAUAAUAAGUGUCGCUGAUUUAAUACAAAGUUGUUCUAAAUCAGCGACACUUAUUGUGGAUUGGAGAGAAUAGUAGGGAGUAA	bdi-miR5181b	ACACUUAUUGUGGAUUGGAGA
miR5049-3p-77	CAAGUAAUAUGGAUCGGAGGGAGU	AAUCUGUGGAUGUAUAAUACUCCCUCCGAUCCGUAUUUGUACUAAAUCAGCUACAAGUAAUAUGGAUCGGAGGGAGUAGUACAUUUGAAAUAUGUCA	bdi-miR5049-3p	UCCCUCCGAUCCGUAUUUGUA
miR5175-5p-32	CCUCUGAUCCUAAAUUCUUGU	AGCAGUCAACACUAAUACUCCCUCUGAUCCUAAAUUCUUGUCGUUGUUUUAGUUCAAAUUUGUUUGAAUUAAAACAGCGACACGAAUUUAGGAUCGGAGGGAGUAUAUAAUAGUACUAAAUC	bdi-miR5175b	ACGAAUUUAGGAUCGGAGGGA
miR395-3p-5	UGAAGUGUUUGGGGGAACUC	CAUGUUUGGAAUUAUCAUGAGUUCCUUGCAAGCACUUCAUGAGGCACUAUCCCAAGGGCUACUAUGAAGUGUUUGGGGGAACUCUUGAUAUCACCAAGCUUUCA	cpa-miR395e	GUUCCUUGCAAGCACUUCAUG
miR5174-5p-118	UCCUUCCGUUUCAUAAAGAUUGGC	UCACAAAACAAACUACGUACUCCUUCCGUUUCAUAAAGAUUGGCACAGUUUUGAACUAGAGCUAGUUUAAAGCCGUGCCAAUCUUUAUGAGACGGAGGGACUACUAAAGAAGUUUCCGAAGU	bdi-miR5174d-5p	CAAUCUUUAUGAGACGGAGGGACU
miR5174-3p-77	UUUAUGGAACGGAGGGAGUAC	GGAAAAAAGAAUAGAUAACUACUCCCUCCAUUCCAUAAAGAUUGGCACGGUUUUGAACUAGAGCUAGUUCAAACCCACGCCAAUCUUUAUGGAACGGAGGGAGUACCAUUGUGCACAAUUUUCUUU	bdi-miR5174e-3p.2	ACUCCCUCCAUUCCAUAAAGA
miR5181-3p-59	ACUUAUUAUGGAUCGGAGGGA	UUCUUAAAAAACAUGUACUCCCUCCUAUCCAUAAUAAGUGUCUAGGAUUUAGUACAAAGUUGUACUAACUUUGUACUAAAUCCAGGACACUUAUUAUGGAUCGGAGGGAGUAGCAUUUCUUACUUUUCA	bdi-miR5181d	CCUCCUAUCCAUAAUAAGUGU
miR5049-3p-78	AAUUAAUACGGAUCGGAGGGA	AGGAAUAAAUAAAUAUACUCCCUCCGAUCCAUAUUAAUUGUCUCAAAUUUGCUCAAAUAUGGAUGCAUCUAUGCCUAAAAAGCGUCUAGAUACAUGUAAUAUUUCGACAAUUAAUACGGAUCGGAGGGAGUACUAAUUAUUGUGCGGAU	hvu-miR5049f	CCUCCGAUCCAUAUUAAUUGU
miR5174-5p-119	CCUCCGUUUCAUAAAGAUUGG	ACCUUUGGUGUAUUUUACUCCCUCCGUUUCAUAAAGAUUGGCACGGAUUUGAACUGGCUCUAGUUCAAAUCCGUGCCAAUCUUUAUGGAAUGGAUGGAGUACUCAUAAAAUAAAAUAA	bdi-miR5174f	AAUCUUUAUGGAAUGGAUGGA
miR5181-5p-131	UCCGAUCCGUAAUAAGUGUCG	UUCUUGCAAAUGAUACUUUCUCCGAUCCGUAAUAAGUGUCGGUGAUUUAAGUGUGUCGGCGACACUUAUUAUUGAUCGGAGGGAGUACAUGGCCAUGG	bdi-miR5181b	ACACUUAUUAUUGAUCGGAGG
miR5164-5p-7	CGUAACUUUGUCUAGAUACGC	CUCCGUCCGGUAUUAAGUGUCGUAACUUUGUCUAGAUACGCAUGUACCUACAAACUAAAAACGCGCUUAGAUACAUGCGUACCUAGAUAAAGUUGCGACACUUAAUACCGGACGGAGGG	bdi-miR5164	GUACCUAGAUAAAGUUGCGAC
miR5175-3p-55	AAGAGUUUAGGAACGGAGGGA	AUCACUUCGUAUAUAUACUUCCUCCGUUACUAAAUUUUUGUCGUUGUUUGGUACAAAUUUGAACAAAAACAAAGAUAAGAGUUUAGGAACGGAGGGAGUAGCAUAGUUGGAAUAACA	bdi-miR5175a	CCUCCGUUACUAAAUUUUUGU
miR5181-5p-132	UCCGAUCCAUAAUAAGUGUCA	UUAGAUUAUAUUAUACUUCCUCCGAUCCAUAAUAAGUGUCAUAUUUUGUACUAACUUAGUACUAAGUCUGAGACACUUACUAUGGACCGGAGGGAGUAAUGAAUAACUGCUCC	bdi-miR5181b	ACACUUACUAUGGACCGGAGG
miR160-3p-1	GCGUGCACGGAGCCAAGCAUA	GUGAAGCUUAUGUUGGGAUGUGCCUGGCUCCCUGUAUGCCACUCAUCUAGAGCAACAUUCCUUCCUGAUGAGGUUGCCUAGGAUGGAUGGCGUGCACGGAGCCAAGCAUAUCCCCCUUGAUCCCAACCGU	bdi-miR160d-3p	UGCCUGGCUCCCUGUAUGCCA
miR5174-5p-120	CCUCUGUUUCAUAAAGAUUGG	AAAAAAGCUGAUCAGUACUCCCUCUGUUUCAUAAAGAUUGGCACAGUUUUGAACUACAGCUAGUUCAAAUCCGUGCCAACCUUUAUGGCACGGAGGGAGUACAUAUUAAGUAAAAUUG	bdi-miR5174b-5p	AACCUUUAUGGCACGGAGGGA
miR5181-5p-133	UCCGAUCCAUAAUAAGUGUCU	CAUACAAAAUCAAUACUCCCUCCGAUCCAUAAUAAGUGUCUGAAAUUUUGUACUAACUUAAUACAAAGUUGCACCAACUCUGAGACACUUAUUAUGGAUCAGAGGGAGUAUGUGUCUAUGAUGUC	bdi-miR5181b	ACACUUAUUAUGGAUCAGAGG
miR5174-3p-78	CAAUCUUUAUGGAACGGAGGG	GAACACAACGAUACUACUCCCUCCGUUCCAUAAAGAUUGUCACGGUUUUGAACUAGCUCUAGUUGAUAACCAUGCCAAUCUUUAUGGAACGGAGGGAAUACAAGUGUAAUGAGUGU	bdi-miR5174b-3p	CUCCGUUCCAUAAAGAUUGUC
miR166-3p-12	UCGGACCAGGCUUCAUUCCCC	GAGCCUUUUUCGUUUUGAGGGGAAUGUUGUCUGGCUCGGGGUUCUCUUUAUUUCUAUGCCUCUCUCUAUCCCCCCCUCCUCAAUCUCUCUAGCUUUGAUUGGAUCGAGAGAAGAUCGAUCGAUCGAUCCAAGAAGAGUUCUGAGAAGGGGGAUGAAGAGAGUAGACGUAUGUGUGUAGAUCUCGGACCAGGCUUCAUUCCCCCCAAAUACAAGGGCUCCCAU	pta-miR166b	GGAAUGUUGUCUGGCUCGGGG
miR5049-3p-79	CAAGUAAUAUGGAUCGGAGGGAGU	UUAUUUAAAAAUUAUACUACUCCCUGCGAUCCAUAUUAGUUGUCGAUAAUUUAGUACAAAGACAAGUAAUAUGGAUCGGAGGGAGUAAAAAAUAAAUCCACUUGCA	bdi-miR5049-3p	UCCCUGCGAUCCAUAUUAGUUGUC
miR5181-5p-134	UCCGAUCCAUAAAAAGUGUCG	AGAUAGUGUUUACUGCUCCCUCCGAUCCAUAAAAAGUGUCGCCCAUUUGUACUAAGUACAAAUUUUGUACUAAGUGGGCGACACUUUUUAUGGAUAGGAGGGAGUAACUCUAACUCUUAAU	bdi-miR5181b	ACACUUUUUAUGGAUAGGAGG
miR5175-3p-56	AAGAAUUUAGGAUCGGAGGGA	CAAGAAGGUGCAAAGUACUCCCUCUGAUCCUAAAUUGUUGUCGUGAUUCUAGUUCAAAUUUGAACUAAAACCGCGACAAGAAUUUAGGAUCGGAGGGAGUACAACCUAGAAAAACUAA	bdi-miR5175a	CCUCUGAUCCUAAAUUGUUGU
miR5049-3p-80	AAUUAAUAUGGAUCGGAGGGA	UCAUCCCUCCAAUUGUGCCACUAUUUCCGAUCCAUAUUAAUUGUCGAAAUAUUACAUGUAUCUAGACGCUAUCUAAGAAUAGAUACAUAUAUAUUUGGGUAAAUUUGAGACAAUUAAUAUGGAUCGGAGGGAGUAUAAAACAUCGGACUGGU	hvu-miR5049f	CUAUUUCCGAUCCAUAUUAAUUGU
miR5049-3p-81	AAUUAAUAUGUAUCGGAGGGA	UUUAUGAAAAAAAUCUACUCUCUCCGAUCCAUAUUAAUUGUCUUAAAUUUGCCCAAAUAUGAAUAUCUUUACGCCUAAAAAACGUCUAAAUACAUGUAAUAUUUCGACAAUUAAUAUGUAUCGGAGGGAGUACCAAUUUACAUAACUCU	hvu-miR5049f	UCUCCGAUCCAUAUUAAUUGU
miR5174-5p-121	CCUCCGUUCCAUAAAGAUUGG	AUGUCAUAAUCCUAGUACUCCCUCCGUUCCAUAAAGAUUGGCACGAAUUUGAAUUAGAGCUAGUUCAAAGCCACGCCAAUCUUUAUGGAACAGAGGGAGUAGUUAGCUAGCAUAGGGC	bdi-miR5174b-5p	AAUCUUUAUGGAACAGAGGGA
miR5181-5p-135	UCCGAUCCAUAAAAAGUGUCG	UUUAUAACAAUAAUACUCCCUCCGAUCCAUAAAAAGUGUCGCCCACUUAGUACAAAAUUUGCACUAACUUAGUACAAAAUGGGCGACACUUUUUAUGGAUCAGAGGGAGUAUGAGGUAUGUAAUAA	bdi-miR5181b	ACACUUUUUAUGGAUCAGAGG
miR5181-3p-60	CGGCACUUAUUAUGGAUCGGA	UGAAGUUUUAUUACUCCCUCUGAUCCAUAAUAACUGUCGGUAAUUUAGUACAAAUUUGUACUAACUUUGUACUAAAUCCCCGGCACUUAUUAUGGAUCGGAGGGAGCACCAAGUUUUUUUU	bdi-miR5181a-3p	UGAUCCAUAAUAACUGUCGGU
miR5185-3p-12	UUUGAGAAUUGAACUAGAAGU	GGAUUCCGCGAAAGUCCCGCUUCUAGUUCAUUUUUCAAAUCUUUUAUUCAAAAUUUUGCUCAGAAUUUGAAUAAGAGAUUUGAGAAUUGAACUAGAAGUGGGACUUUCACGCGACCCCG	bdi-miR5185d-3p	UUCUAGUUCAUUUUUCAAAUC
miR5181-3p-61	ACUUAUUAUGGAUCGGAGGGA	UAUCUUUGUAAUAUAUACUCCCUCCGCUACAUAGUAACUGUCUCAGAUUUAGUACAAAGUUAGUACUAAGUUGUUUUAAAUAUGAGACACUUAUUAUGGAUCGGAGGGAGUAGCUUCUAAAAUUGCACC	bdi-miR5181d	CCUCCGCUACAUAGUAACUGU
miR5183-3p-3	UAUUUGGACAAAUUUGAGUCU	AAAUACUCCCUCCGAUCUAGAUCUAAAUUGUUGUCCAAAUAUUACAUGUAUCUAGAUGUUUUUUAAGAAAUAAAUACAUCCAUAUUUGGACAAAUUUGAGUCUUAAGAAUUUGAGUACAUGGC	bdi-miR5183	AUCUAAAUUGUUGUCCAAAUAUU
miR5175-3p-57	AAGAAUUUAAGAACGGAGGGA	AGGACCCAUUAGGAGCUACUUCUCUGUUCCUAAAUUCUUGUCGUUGUUUUAGUUCAAAUUUGUACUAAAACAACGACAAGAAUUUAAGAACGGAGGGAGUAGCUGACAUGCGUUUGAC	bdi-miR5175a	UCUCUGUUCCUAAAUUCUUGU
miR5174-5p-122	UACUCCCUCCGUUCCAUAAAG	CAUCACCAUAACAAAAUAUUUACUCCCUCCGUUCCAUAAAGAUUGGCACGGCUUUGGACCAGAGCUAGUUCAAAACCGUCUUUAUGGGACGGAGGGAGUACCAUCUUUUACUGAGAAA	bdi-miR5174e-5p.2	UUAUGGGACGGAGGGAGUACC
miR5181-3p-62	ACUUAUUAUGGACUGGAGGGA	UUGGACGUAAUUUUCUAUUCCCUCCGAUCCAUAAUAAGUGUCUCAGAUUUUGUACUAACUUAGUACAAAGUUGUACCAAGUCUAAGACACUUAUUAUGGACUGGAGGGAGUAUAUAAAAAUAUUAUUAG	bdi-miR5181d	CCUCCGAUCCAUAAUAAGUGU
miR5181-3p-63	ACUUAUUAUGGAUCGGAGGGA	UGCUCACCAAAUUAUUACUCCCUCCAAUCCAUAAUAAGUGUCUUGUACAAAUUACAACUUUGUACUAAAUCCAAGACACUUAUUAUGGAUCGGAGGGAGUACUUUGUAAAGAAAUAUA	bdi-miR5181d	CCUCCAAUCCAUAAUAAGUGU
miR5049-3p-82	AAGUAAUAUGGAUCGGAGGGA	UAAAUCAUAAUGUGAUACUGCCUCCGAUCCAUAUUACUUGUCGCUGUUUUGUUUAGAUACGCAUGUAUCUAGACACUUUUCAUUGUGUAGAUACAUGCAUAUCUAGACAAUGCUACGACAAGUAAUAUGGAUCGGAGGGAAUAAUAAAUGUUAAUUUACA	hvu-miR5049f	CCUCCGAUCCAUAUUACUUGU
miR5174-5p-123	CUCCGUUUCAUAAAGAUUGGC	UGAAGAUAAUGACAUACUCCCUCCGUUUCAUAAAGAUUGGCACGAAUUUGAACUAGAGCUAAUUCAAAUCCGUGCCAAUCUUUAUGGAACAGAGGGAGUACUUCUUAGAUCAUUUA	bdi-miR5174a	CAAUCUUUAUGGAACAGAGGG
miR5175-5p-33	CCUCUGUUCUUAAAUUCUUGU	AAAGGUCACUAACAGUACUACCUCUGUUCUUAAAUUCUUGUCGCUGUUUUAGUACAAAUUUGAACUAAAACAACGACAAGAAUUUAGGAACGGAGGGAGUAACAUGCUAACAUUGCUG	bdi-miR5175b	AAGAAUUUAGGAACGGAGGGA
miR5174-3p-79	UUUAUGGAACGGAGGGAGUAG	ACUUCCAUGAGUGUUCUGGUACUCCCUCCGUUCCGUAAAGAUUGGCGUGGCUUUGAACUAGUUCUAGUUCAAAUCCGUGCCAAUUUUUAUGGAACGGAGGGAGUAGUAAACAAGAACAAGUAGAGC	bdi-miR5174e-3p.2	ACUCCCUCCGUUCCGUAAAGA
miR5180-5p-8	UAAGUGUCUCAGAUUUGAACU	UAAGUACUCCCUCCGAUCUAUAAGUGUCUCAGAUUUGAACUAAGUUUAGUUUAAAAUUGUGACACUUAUUUUGGAUUAGAGGUAGUACAUUAU	bdi-miR5180a	UUUAAAAUUGUGACACUUAUU
miR5181-3p-64	ACUUAUUAUGGAUCGGAGGGA	UGAUAGGUUGUUUUGUACUCCCUCCCAUCCAUAAUAAGUGUCGGGAAUUUGUACUAGCGUUAGUACAAAUUUGCACUAACUCUCCGACACUUAUUAUGGAUCGGAGGGAGUAGUAGUGUCUAUCCCUAA	bdi-miR5181d	CCUCCCAUCCAUAAUAAGUGU
miR5185-3p-13	UUUGAAAAAUGAACUAGAAGC	GGAUCCCGCGAAAGUCUCGCUUCUAGUUCAAUUAUCAAAUCUCUUAUUCAAAUUCUGAGCAAAAUUUUGAAUAGAAGAUUUGAAAAAUGAACUAGAAGCGGGACUUUCGCGGGAUCCCG	bdi-miR5185m-3p	UUCUAGUUCAAUUAUCAAAUC
miR1122-3p-6	UAGAUACAUCCAUAUUUGGA	UUUCGUCAACUUUUUUUGCCUAAAUACGGAUGUAUCUAUGCCUAAAAAACGUUUAGAUACAUGUAAUACAAAGUCACUUAAUAUGGGACAGAGGAAGUAUAUGGUAUCGUAUUAAAUAAUCACAAUAUUACUACUCCCUCCGAUCCUAACUAAUUGACGAAAUAUUACAUGUAUCUAGACACAUUUUAGUCGUAGAUACAUCCAUAUUUGGAAAAAUUUGCGACAAGUAAUA	bdi-miR1122	UAAAUACGGAUGUAUCUAUG
miR5175-3p-58	AAGAAUUUAGGAUCGGAGGGA	UCCUAAAUACUACUCCCUCCCCUCCGAUCCUAAAUUAUUGUCGCGGUUUUAGUACAAAUCUGAACUAAAACCACGACAAGAAUUUAGGAUCGGAGGGAGUAUAAGAAAUUCUAAAUUU	bdi-miR5175a	CCUCCGAUCCUAAAUUAUUGU
miR5049-3p-83	AAUAUGGAUCGGAGGGAGUAC	UAGUGCGUUGGAAGUUUAGUAGUCCCUCUGAUCCAUAUUAAUUGUCUAAAAUUUGCUCAAAUAUGGAUGUAUCUAUGCCUAAAAAAAGCGUCUAGAUACAUGUAAUAUUUCGACAAUUAAUAUGGAUCGGAGGGAGUACUUAUAUUGUGAAUGGUAGGU	tae-miR5049-3p	AGUCCCUCUGAUCCAUAUUAA
miR5181-3p-65	ACUUAUUAUGGAUCGGAGGGA	UACGACCUAAAAUACUACUCCCUCCGAUCCAUGAUUAGUGUCUUGGAUUUAGUACAAACUUGUACUCCCUCCGUCCCAUAUUAAGUGACUUUCUAUUACAUGUAUGUAGACGUAUUUUAGUAUAUAUAUACGUUCCAUAUUUAGACAAAUUUGAGUCACUUAAUAUGGGACGUAGGGAGUACUAACUUUGUGCUAAAUCCAGACACUUAUUAUGGAUCGGAGGGAGUACUGAAUUUCCUUGGUAU	bdi-miR5181d	CCUCCGAUCCAUGAUUAGUGU
miR5174-3p-80	CAAUCUUUAUGGAACGGAGGGAGU	AAAAUAUGAUUGUUAUAUACUCCCUCCAUUCCAUAAAGAUUGGCACGGAUUUGAAGUUCAAAUCCGUGCCAAUCUUUAUGGAACGGAGGGAGUACUUAUGUUGAGAUUUAAGU	bdi-miR5174d-3p	UCCCUCCAUUCCAUAAAGAUUGGC
miR5185-3p-14	UUUGAGAAUUGAACUACAAGC	UGCAAACGGGAAAAUCCAGCUUCUAGUUCAUUUUUCAAAUCUUCUAUUCAAAAUUUUGCUCAGAAUUCGAAUAAGAGAUUUGAGAAUUGAACUACAAGCCGGACUAUCGCGGGAUCCAU	bdi-miR5185d-3p	UUCUAGUUCAUUUUUCAAAUC
miR5174-5p-124	CUCCGUUUCAUAAAGAUUGGC	GACUUAUUAGUUAUUAUUCCCUCCGUUUCAUAAAGAUUGGCACGGUUUUGAGCAAAUGCUAGUUCCAACCCACGCCAAUUUCUAUGGAACGGAGUGAGUACGGCUUGUAAUUUUAG	bdi-miR5174a	CAAUUUCUAUGGAACGGAGUG
miR169-3p-2	GGCAGUCUCCUUGGCUAG	AUAAGGGGUUUGGCCCUGAUAGCCAAGGAUGACUUGCCUGUGCAUGUCCUCCCUUGAUCGCUUGCAUAAUUUCAUAUAUGCAUGUGAUCUCGAUUUAUCACAGGCAGUCUCCUUGGCUAGCCUGGGUGCCUCUUAUCCUC	zma-miR169i-3p	AGCCAAGGAUGACUUGCCUG
miR5175-3p-59	AAGAAUUUAGAAACGGAGGGA	ACUGAGUUUAUAAUCUACUCCCUCCGUUCCUAAAUUCUUGUCGUUGUUUUAGUUCAAAUUCUUGUCGUUGUUUUAGUUCAACGACAAGAAUUUAGAAACGGAGGGAGUAUGUUACAUGUCUGAACA	bdi-miR5175a	CCUCCGUUCCUAAAUUCUUGU
miR1130-3p-2	UCUCAUAUUAUGGGACGGAGG	CACUCCCACUCUCCUAGCCCUCUGUCCCAUAAUACGAGGCAAUCACGUACCUCUAGAUCGUUAAUUUAGCUACUAAAUAUAAAUUAAAUAAUUUAAAAAUUAUAUCAUUAGAAAAAAAUUUCGAUAACGAAACUAAUGAUGUAUUUUUUGUUAGACCAUACAUAUUUAAUUAAUUAAAUUGAGAAUUUAGGUAUGCGUGCAUGUCUCAUAUUAUGGGACGGAGGGAGUAGCAGACUAAAAAAGA	tae-miR1122c-3p,tae-miR1130b-3p	UCUGUCCCAUAAUACGAGGCA
miR5181-5p-136	UCCGAUCCAUAAUAACUGUCG	CGCAUUGGUUGCAUAAAAUCUCCGAUCCAUAAUAACUGUCGCUGAUUUAGUACAAAGUUAUAUUAAAGUUGUACUCAUAAAUAAGUGUCGCUAAUUACAUACAAAUUCAUGUCACUUAUUUAAGGGACAUAUGGGUAUUAAAUUAACGACACUUAUUUAUGGAUGCGGAGGUAAUAGUAUCUCAUUUCCUU	bdi-miR5181b	ACACUUAUUUAUGGAUGCGGAGG
miR9493-3p-10	AAGAAUUAUGAAACGGAGGGAGUA	ACACUAGAGCUUAAGAAGUACUCCCUCCGUCCCAUAAUUCUUGUCCGAACUAAAACAGCGACAAGAAUUAUGAAACGGAGGGAGUAUCAAUGAACUUAAAUUUAAU	bdi-miR9493	CUCCCUCCGUCCCAUAAUUCUUGU
miR5181-3p-66	ACUUAUUAUGGAUCGGAGGGA	UUCAAUAUUAACUGCUACUCCCUAUGAUCCAUAAUAAGUGUCUCAAAUUUUGUACUAACUUAGUACAAAGUUGUACUAAGUCUGAAGCACUUAUUAUGGAUCGGAGGGAGUAGAUUCAUGAUCUAGCUA	bdi-miR5181d	CCUAUGAUCCAUAAUAAGUGU
miR5181-5p-137	UCCGAUCCAUAAUAAAUGUCG	GCCAAGAAAAUGAUACUCCCUCCGAUCCAUAAUAAAUGUCGCUGAUUUAGUACAAAGCGACACUAAUUAUGGAUCGGAGGGAGUAUGUCCAUAAACAUAG	bdi-miR5181b	ACACUAAUUAUGGAUCGGAGG
miR5175-5p-34	CCUCCGUUCCUAAAUUCUUGU	AACGAAUGUAAAAUAUUAUUCCUCCGUUCCUAAAUUCUUGUCGUGGUUUUAGUACAAAUUUGAACUAAAACCACGACAAGAAUUUAGGAAUGGAGGGAGUACUAGACUGUGUUC	bdi-miR5175b	AAGAAUUUAGGAAUGGAGGGA
miR5174-3p-81	UUUAUGGGACGGAGGGAGUAG	GGGAGUUAUUACUUUCAACUACUCCCUCCUUUCCAUAAAGAUUGGCACAGUUUUGAACUAGAGCUAGUUCAAAGCCGCGCCAAUCUUUAUGGGACGGAGGGAGUAGCAUGUUUCACAAUCACGGGA	bdi-miR5174e-3p.2	ACUCCCUCCUUUCCAUAAAGA
miR5175-5p-35	CCUCUGUUCCAAAAUUCUUGU	GAUAGAGAGAAAUAUUACUCCCUCUGUUCCAAAAUUCUUGUCUCAAAUUUGCCCAAAAUGGAUGUAUCUAUUCUUAGAAAGCGUCUAGAUACAUGUAAUAUUUCGACAAGAAUUAUGGAACGGAGGGAGUAGUUAACAAGUCAACAAU	bdi-miR5175b	AAGAAUUAUGGAACGGAGGGA
miR5049-5p-9	UCCCUCCGACCCAUAUUACUUGU	UCAUGAAGCAAAAUAAGUAUUCCCUCCGACCCAUAUUACUUGUCUCAAAUUUGUCCAAACAUGAAUGUAUUAUUUCGACAAGUAAUUCCGGCCGGAGGGAGUACUUAAUUCUAUAUGUGUUG	bdi-miR5049-5p	AAGUAAUUCCGGCCGGAGGGAGU
miR5174-5p-125	UCCCUCCGUUCCAUAAAGAUUGGC	CCUCUUCCCAUAAAUCCUACUCCCUCCGUUCCAUAAAGAUUGGCACGGCUUUGUACUAGAACUAGUUCGAAGCCGCUUCAAUCUUUAUGGAACGGAGGGAGUAUAUAAUUGAAGUGCAGAGA	bdi-miR5174d-5p	CAAUCUUUAUGGAACGGAGGGAGU
miR5181-5p-138	UCCGAUCCAUAAUAAGUGUCG	UGAGAAAAUAAAAUACUCCCUCCGAUCCAUAAUAAGUGUCGCCGAUUUAGUACAAAAUUGUACUAAAUGAGUGACAAUUAUUAUGGAUGGAGGGAGUAACAAGCUGAGACAGC	bdi-miR5181b	ACAAUUAUUAUGGAUGGAGG
miR5175-3p-60	AAGUAUUUAGGAACGGAGGGA	UUCGCGUUUCUGCAAUACUCCCUCCGUUCCGAAAUACUUGUCGUGGUUUUAGUGUAAAUUUGCACUAAAACCACGACAAGUAUUUAGGAACGGAGGGAGUACAUUUCAACAUAUGAUA	bdi-miR5175a	CCUCCGUUCCGAAAUACUUGU
miR5181-3p-67	ACUUAUUAUGGAUCGGAGGGA	CAAAAUGUAAUACAGUACUCCCUCCGAUCCAUAAUAAGUUGUACUCCCUCCGUCCAACAAAAGAUGUCUCAACUUUGACUAAAUUUGAAUGCAUAUAUACACUAAGUCAUGUCUAGAUACAUCCAAAUUUUGACAAACUUGAGACAUCUUUUGUUGGACGGAGGGAGUACUAAAUCUCCAACACUUAUUAUGGAUCGGAGGGAAUAUCAAUUCCUACUGUGCC	bdi-miR5181d	CCUCCGAUCCAUAAUAAGUUG
miR5174-5p-126	CUCCGUUUCAUAAAGAUUGGC	GACUGACUCUGUUGUACUCCCUCCGUUUCAUAAAGAUUGGCACGGAUUUAAACUAGCUCUAGUUCAAAUUCACGCCAAUCUUUACGGAACGGAGGGAGUAAGAUCUAUGAAUUUUA	bdi-miR5174a	CAAUCUUUACGGAACGGAGGG
miR5181-5p-139	UCCGAUCCAUAAUAAGUGUCU	CAACACUAUUCAUUACUCCCUCCGAUCCAUAAUAAGUGUCUCAGAUUUAGUACAUCUUUGUACUAAGUUAGUACAAAAUCUGAGACACUUGUUAUGAAUCGGAGGGAGUACUUUAGAAUGGACAU	bdi-miR5181b	ACACUUGUUAUGAAUCGGAGG
miR5049-5p-10	UCCCUCCGACCCAUAUUACUUGU	UUCUCGCAAAAAAAAUGUACUCCCUCCGACCCAUAUUACUUGUCGCAGAUUUAAUACGAAGUUGUACUAAAUCAAUGACAAGUAAUUUGGGUAGGAGGGAGUACUUUUUUUUCUGUCCCAAA	bdi-miR5049-5p	AAGUAAUUUGGGUAGGAGGGAGU
miR5175-3p-61	AAGAAUUUAGGAUCGGAGGGA	UUUUUUUAUGGUGUCAUGUCCCUCCGAUCCUAAAUUAUUGUCGAAAUAUUACAUGUAUGUAGACGUAUUUUAAGAAAAGAUACAUCCAUAUUUGGACAAAUUUGAGUCAAGAAUUUAGGAUCGGAGGGAGUAGUUUUUAAGUUGUCGUA	bdi-miR5175a	CCUCCGAUCCUAAAUUAUUGU
miR5049-3p-84	AAUAUGGAUCGGAGGGAGUAU	UAGAACAGGCCAUUAUUAUUACUCCCUCCGAUACAUAUUAAUUGUCGAAAUAUUACAUGCAUCUAGAUGUUUUUAGGCAUAGAUACAUCCAUAUUUGAGCAAAUUUGAGACAAUUAAUAUGGAUCGGAGGGAGUAUAAAUUUACAUGCUAAGAUGA	tae-miR5049-3p	ACUCCCUCCGAUACAUAUUAA
miR9481-3p-1	UCAGUCGGAUUUCUCACCUUCGAA	AACGAAUCUUCAUGCAAAUUCGAAGGUCAGGGAUUCUACUGAUUUAACUAAAUUUCAUCCGGCAAAGUGAAAAACUCAUUCAUGUACGUCGGAUGUUUUUAGUGGAAAAUCAGUCGGAUUUCUCACCUUCGAAUCUGCAUCACGAUUCGUGCA	bdi-miR9481a	CGAAGGUCAGGGAUUCUACUGAUU
miR156-5p-5	GUGACAGAAGAGAGUGAGCA	CAGGGUCAUGUGUGCGCGCGGUGACAGAAGAGAGUGAGCACACGGCCGGGCGGGACGGCACCCGGCGGAUUGGUGCCGUCGCGGCCGCGUGCUCACUGCUCUGUCUGUCACCUUUGCCCAGAAGGCCGC	stu-miR156f-5p	CUCACUGCUCUGUCUGUCACCU
miR5185-3p-15	UUUGAAAAAUGAACUAGAAGC	GGAUCCCGCGAAAGUCCCGCUUCUAGGUCAAUUCUCAAAUCUCCUAUUCAAAUUCUGAGCAAAAUUUUGAAGAAGAUUUGAAAAAUGAACUAGAAGCGGGACUUUCGCGGGAUCCCG	bdi-miR5185m-3p	UUCUAGGUCAAUUCUCAAAUC
miR5175-3p-62	AAGAAUUUAGGACCGGAGGGA	GCUUAUUUAGUUUUGUACUCCCUCCGAUCCUAAAUUGUUGUUGUUGUUUUAAUACAAAUUUGAACUAAAACAAUGACAAGAAUUUAGGACCGGAGGGAGUAGAUUUUACUGGCAAAAG	bdi-miR5175a	CCUCCGAUCCUAAAUUGUUGU
miR5181-5p-140	UCCGAUCCAUAAAAAGUGUCG	CAUAUGUUUUAUGUACUCCCUCCGAUCCAUAAAAAGUGUCGCCCAUUUUGUAUUAAGUACAAAUUUUGUAUUAAGUGGGCGACACUUUUUAUGGAGCGGAGGGAGUACAUGUGUACUCAGCU	bdi-miR5181b	ACACUUUUUAUGGAGCGGAGG
miR156-5p-6	UGACAGAAGAGAGAGAGCA	GACCGGCCGGUUAAGGGUGAUGACAGAAGAGAGAGAGCACAACCCAGCACCAGCGUGAAACACCGGCCGUCGGCCCGGUCGCUGAGGCAAGGGCCGUGUGCUCUCUGCUCUCUCUGUCAUGGCCAUCCCACGGACCA	har-miR156c	CUCUCUGCUCUCUCUGUCAUG
miR5174-3p-82	UUUAUGGAUCGGAGGGAGUAG	GUGUAGUUGCGCUCCAUAGUACUCCCUCCGAUCCAUAAAAAGUGUCACCCACUUAGUACAAAAUUUGUACUGACUUAGUACAAAAUGGGCGACACUUUUUAUGGAUCGGAGGGAGUAGCAUUUAAUUUGUACAUUUUG	bdi-miR5174e-3p.2	ACUCCCUCCGAUCCAUAAAAA
miR5180-5p-9	UAAGUGUCUCAGUUUUGAACU	UACCUUUUCCGAUCUACAAAUAAGUGUCUCAGUUUUGAACUAAGCCUAGUUCAAGUCUAGUUUGAAACUGAAACACUUAUUUUGGAUCGGAGUGAGUACAA	bdi-miR5180a	UUUGAAACUGAAACACUUAUU
miR5174-5p-127	CUCCGUUUCAUAAAGAUUGGC	AAUUCGCAGCAUGCUACUCCCUCCGUUUCAUAAAGAUUGGCACGGCUUCGUACUAGAGCUAGUUCAAGCCGCGCCAAUCUUUACGGAAGGGAGGGAGUAGCUAGCAAUGGUUUUA	bdi-miR5174a	CAAUCUUUACGGAAGGGAGGG
miR5175-3p-63	AAGUAUUUAGGAACGGAGGGA	UAGGAGGUUAGAAAUUACUUCCUCCAUUCCUAAAUACUUGUCGCUGUUUUAGUGCAAACUUGAACUAAAACAGCGACAAGUAUUUAGGAACGGAGGGAGUAUCAUAUAGACAGGAGCU	bdi-miR5175a	CCUCCAUUCCUAAAUACUUGU
miR5181-3p-68	ACUUUUUAUGGACCGGAGGGA	UGCGAACAAAACUACUACUCCCUCCGAUCCAUAAAAAGUGUUGCCCACUUUGUAUAAAAUUUGUUCUAACUUAGUACAAAAUGGGAGACACUUUUUAUGGACCGGAGGGAGUAUUAUGUAAUGAGUAACA	bdi-miR5181d	CCUCCGAUCCAUAAAAAGUGU
miR160-5p-3	UGCCUGGCUCCCUGAAUGCCAUC	AAUGGGUGAUGUUGCCUUCCUGCCUGGCUCCCUGAAUGCCAUCUGAGAAGCACACCACCGUGCCUGGCGUGGCUCCUGGUUGGCAUUGAGGGAGUCAUGCAGGGUUGCAGGGUACGUCCUCGC	mes-miR160e	UGGCAUUGAGGGAGUCAUGCAGG
miR5174-3p-83	AUUAUGGAACGGAGGGAGUAG	GCUCAACACCAACAUUACAUACUACCUCCCUUCCAUAAUUCUUAUCUUAAAUUUGCCUAAAAAUGGAUAUAUCUAUUCCUAAAAAGCGUCUAGAUGCAUGUAAUAUUUCGACAAGAAUUAUGGAACGGAGGGAGUAGCUUAUUUACAACUCAAGUGG	bdi-miR5174e-3p.2
miR5200-5p-2	GCCUUAGGGAGUAUCUACACU	AACAAUCCAAUACGACCGAAGCCUUAGGGAGUAUCUACACUGCUAAGCAUGUCCAGAAGAAAGGAAAAAAACUUACUAGUGUAGAUAUUCCCUAAGGCUCUAGUGCUUUGAGGAUU	bdi-miR5200b-5p	UGUAGAUAUUCCCUAAGGCUC
miR394-3p-1	AGGUGGGCAUACUGCCAAUG	GGGCGCUUACCGAGAGCUCUUUGGCAUUCUGUCCACCUCCUUGCGAGUCUCGCGGGAGAUCUCAUGAUCUGUUGUUGAGCUUGCAGAUAGCUUGGAGGUGGGCAUACUGCCAAUGGAGCUGUGUAGGCUUCCCUU	zma-miR394b-3p	UUGGCAUUCUGUCCACCUCC
miR5181-5p-141	UCCGAUCCAUAAUAAGUGUCU	UUACAAUUAAUAUUACUCCCUCCGAUCCAUAAUAAGUGUCUCAGAUUUAGUACAACUUUGUACCAAGUUAGUACAAAAUCUGAGACACUUAUUAUGGAUCAGAGGGAGUAUUACUUCAAACCACA	bdi-miR5181b	ACACUUAUUAUGGAUCAGAGG
miR7777-5p-2	CUUUGGUUGGGUAGAACUACC	UUUGGAAUGUGUAGCGGUAUCUUUGGUUGGGUAGAACUACCUCUGACAAACACCAUCGCAACUGCAGUAUAUCAUGUUAUUAUUGUACCCAUGAUGUCCUGUUGUUGAGAUGGUGUCUGUUGAAGGUUGUUCCACCCAACAGAAGAUGUGAUACAUAUUCUAAAUGC	bdi-miR7777-5p.1	UUGUUCCACCCAACAGAAGAU
miR5175-3p-64	AAGAAUUUAGGAUCGGAGGGA	UUUAGGAAUACUUAGUACUCCCUCCGAUCCUAACUUGUUGUCGAAAUAUUACAUGUAUCUAGACGCCUUUUAAGAGUAGAUACAUCCAUAUUUGGGCAAAUUUGAGACAAGAAUUUAGGAUCGGAGGGAGUAAUUAACUGUGACAUGAA	bdi-miR5175a	CCUCCGAUCCUAACUUGU
miR5174-5p-128	UACUCCCUCGGUUCCAUAAAG	AUGUUUGGUACACAGUCAACUACUCCCUCGGUUCCAUAAAGAUUGACGCGGCUUUAGACUAGAACUAGUUCAAAACCUUGCCAAUUUUUAUGUAACGGAGGGAGUAACAAAUAACCUAUUCAUU	bdi-miR5174e-5p.2	UUAUGUAACGGAGGGAGUAAC
miR5185-3p-16	UUUGAGAAUUGAACUAGAAGU	AGAUCCCGCGAUUGUCCCACUUCUAGUUCAUUUUUUCAAAUCUUUUAUUAUUCUAAUUUUUGCUCAAUAUUUGAAUAGGAAAUUUGAGAAUUGAACUAGAAGUUGGUCUUUCGCGGGAUCCCG	bdi-miR5185d-3p	UUCUAGUUCAUUUUUUCAAAUC
miR5181-3p-69	ACUUAUUAUGGAUCGGAGGGA	AAUAUAUUUUUAUAUUGCUCCCUCGGAUCCAUAAUAAGUGUCUCAGAUUUACUACAACUUUGUACUAACUUUGUACUAAAUCUGAGACACUUAUUAUGGAUCGGAGGGAGUAGUAUUUUCAUUUUAUAU	bdi-miR5181d	CCUCGGAUCCAUAAUAAGUGU
miR528-3p-1	CCUGUGCCUGCCUCUUCCAUU	GGGGGCUGGAGCAGCAGCGGUGGAAGGGGCAUGCAGAGGAGCAGGGAUGAUGGGGGGUUGUACUCUGCUUCUUCCCCUCUCGUUCUCCUGUGCCUGCCUCUUCCAUUCCUGCUGCUACCGCCGUGCU	ata-miR528-3p	UGGAAGGGGCAUGCAGAGGAG
miR5174-3p-84	CAAUCUUUAUGGAACGGAGGGAGU	AAUGAUCCCUAGUUUUCUACUCCCUCCGUUACAUAAGAUUGGCGCGGCUUUGAAUAAGAGCUAGUUCAAAGCCGCGCCAAUCUUUAUGGAACGGAGGGAGUGGCAGUUUAAUUGUCUUUUU	bdi-miR5174d-3p	UCCCUCCGUUACAUAAGAUUGGC
miR1122-3p-7	UAGAUACAUGCGUAUCUAGA	UGAAGUGUCUCAACUUUGUCUAGAUACACAUGUACGUACACACUAAAACGCGUCUAGAUACAUGCGUAUCUAGAAAAAGUUGCGACACUAAAUA	far-miR1122	UAGAUACACAUGUACGUACA
miR5175-3p-65	AAGAAUUUAGGAUCGGAGGGA	CUUAAGUCUAAAAAAUACUCCCUCCGAUCCUAAAUUCUUGCCGUUGUUCUAGUUUAAAUGUGAACUAGAACAACGACAAGAAUUUAGGAUCGGAGGGAGUAUAUCUGAAAAGAGACAA	bdi-miR5175a	CCUCCGAUCCUAAAUUCUUGC
miR5175-3p-66	AAGAAUUUAGAAACGGAGGGA	GUUUUGCUAACAAAAUAUUCCCUCCAUUCCUAAAUUCUUGUCAUGGUUUUAGUUCAAAUUUGGAACUAAAACAACAACAAGAAUUUAGAAACGGAGGGAGUAGCAUUGAGCCAUUUACC	bdi-miR5175a	CCUCCAUUCCUAAAUUCUUGU
miR166-3p-13	UCGGACCAGGCUUCAUUCC	GCUAUUUUGCUUCUGGGUGGAAUGUUGUCUGGUUCAAGGUCUUGCCAUGUGAUUUGAGGAUGAACGGUUUGUGCAUGCAUAACUUUCAUUUCUCUUGUUUGCGGGAUCUCGGACCAGGCUUCAUUCCCCUCAGAGAUAGCUUCAAAC	pde-miR166a	AAUGUUGUCUGGUUCAAGG
miR5181-3p-70	CACUUAUUAUGGACCGGAGGG	CAAUAUCAAUCUUCUACUCUCUCCGAUCCAUAAUAAACGUCUCAUAUUUUGUACUAAAUUUAGUACAAAGUUGUAUUAUAUCCGAGACACUUAUUAUGGACCGGAGGGAGUAGCAAUUAAUACGUAGG	ata-miR5181-3p	CUCCGAUCCAUAAUAAACGUC
miR5175-3p-67	AAGAAUUUAGGAACGGACGGA	GAAGGUGUGUAUAGUACUUUCUUCAUUUCCUAAAUUCUUGUCGUUAUUUUAAUACAAAUUGGAACUAAAAUCGCGACAAGAAUUUAGGAACGGACGGAUCGUAUACCACCGAAACUAU	bdi-miR5175a	CUUCAUUUCCUAAAUUCUUGU
miR5070-3p-5	AACUAAGUAGGGUCAAAGGGU	CAACAUGACCCUCAGGGUACCCUUUGACCCUCCUUAGUUCAAACAAAUGAACUAGUUUUUAAAAAAGUUGUGUCAUUUUAAAACUUUAGUUCAUUUGGUUGAACUAAGUAGGGUCAAAGGGUACCCUGAGGGUCACAAAGUU	bdi-miR5070	CCUUUGACCCUCCUUAGUUCA
miR5181-5p-142	UCCGAUCCAUAAUAAGUGUCU	ACAUGCUGAAAUCUACUCCCUCCGAUCCAUAAUAAGUGUCUCAGGUUUAGUACAACUUUGUACUAACUUUGUACUACUAAAUGUGAGACACUUAUUAUGGAUCAGAGGGAGUAUGUCUAGCCAUGCAG	bdi-miR5181b	ACACUUAUUAUGGAUCAGAGG
miR5174-5p-129	CUCCAUUCCAUAAAGAUUGGC	CCGAAUUUUUGAACUACUCCCUCCAUUCCAUAAAGAUUGGCACGGUUUUGAACUAGAGCUAGUUUAAAUCCGUGCCAACCUUUAUGGCACGGAGGGAGUAAUUAAGCAAAUAGCCU	bdi-miR5174a	CAACCUUUAUGGCACGGAGGG
miR5174-3p-85	UUUAUGGCACGGAGGGAGUAG	CCAGAAAUCGAGUAGGAAGUACUCCCUCCGUUUCAUAAAGAUUGGCACGGUUUCGAACUAGAGCUAGUUCAAAUCCGUGCCAACCUUUAUGGCACGGAGGGAGUAGUAGUUUUGCUCCUCUUAUCU	bdi-miR5174e-3p.2	ACUCCCUCCGUUUCAUAAAGA
miR5181-5p-143	UCCGAUCCAUAAUAAGUGUCU	UUCAUUAUAUGUUUAAUCCCUCCGAUCCAUAAUAAGUGUCUCAGAUUUAGUACAAAGUUAGUACAAAGUUGUACAAAGUCUGAGACACUUAUUAUGGAUCAGAGGGAGUACAAUUUUGGAUACUC	bdi-miR5181b	ACACUUAUUAUGGAUCAGAGG
miR156-5p-7	UGACAGAAGAGAGUGAGCAC	GAUGGCGGUGUCAGAACGGCUGACAGAAGAGAGUGAGCACACAGCGGCAGCCUGCAUCUGGAGCUAAAGACGAUGAUGUGUCGAUGCAUGUGAAGAAGGGGAAAAGAGAUAGGCGCAGCUGCUGUUGCGUGCUCACCCUCUCUCUGUCAGCUCUCCUCUCCCCCCUCGGGA	ppt-miR156c	GCUCACCCUCUCUCUGUCAGC
miR5175-3p-68	AAGAAUUUAGGAUCGGAGGGA	GACAUACUAGCAUAGUACUCCCUCCGAUCCUAAAUUGUUGUGGUGGUUUUAGUUCAAAUUUGUACUAAAACCACGACAAGAAUUUAGGAUCGGAGGGAAUAAUUAGUAAGCAGCAAUG	bdi-miR5175a	CCUCCGAUCCUAAAUUGUUGU
miR5049-3p-85	AAUAUGGAUCAGAGGGAGUAC	CUUCAUUCAUCUAAUGACGUAUUCCCUCCGAUACAUAUUAAUUGUCUCAAAUUUGCUUAAAUAUGGAUGUAUCGUCUAAAAGGCGUCUAGAUACAUGUAAUAUUUCGACAACUAAUAUGGAUCAGAGGGAGUACAAAAAUUUGAAUCCCCUUGU	tae-miR5049-3p	AUUCCCUCCGAUACAUAUUAA
miR5164-5p-8	CGCGACUUUGUCUAGAUACGC	CUCCGACCUAUAUUACUCGUCGCGACUUUGUCUAGAUACGCAUGAUCUAGACGCAUUUCAUUCUGUAGGUACAUUCGUAUCUAGAGAAAUUUGCGACAGGUAAUAUGGAUAUCAGAG	bdi-miR5164	GUAUCUAGAGAAAUUUGCGAC
miR5181-3p-71	ACUUAUUAUGGAUCGGAGGGA	AUCAACAUAAGUAAAUACUCCCUCCGAUCCAUAAUAAGUAUCGGGGGUUUAGUACAACGUCCCCGGCACUUAUUAUGGAUCGGAGGGAGUAGCAGACAGUGAUCAAUA	bdi-miR5181d	CCUCCGAUCCAUAAUAAGUAU
miR5049-3p-86	AAUAUGGAUCGGAGGGAGUAC	AUAACCUUUGGAAGAUUAAUACUCCCUCCGAUCCAUAUUAAUUGUCACUGAUUUAGUACAAAACUAAAUCAGCAACAGUUAAUAUGUUGUACUAAAUCAGCGACAGUUAAUAUGGAUCGGAGGGAGUACUAGAAAUGUUGACUCGUAUA	tae-miR5049-3p	ACUCCCUCCGAUCCAUAUUAA
miR5174-3p-86	UUUAUGGAACGGAGAGAGUAG	GGUUUUUUUGCCAAACUAAUACUCCAUCCAUUCCAUAAAGAUUGAACUAGAGCUCCGUGCCAAUCUUUAUGGAACGGAGAGAGUAGUGAUGUGAUAUGCAACAACA	bdi-miR5174e-3p.2	ACUCCAUCCAUUCCAUAAAGA
miR5181-3p-72	ACUUAUUAUGGACCGGAGGGA	GUGUGUUCAAAAAUUUACUCCCUCUGAUCCAUAAUAAGUGUCGGGAAUUUAAUACAGAAGUAGUACAAAUUUGUAUUAGUUUUCCGACACUUAUUAUGGACCGGAGGGAGUAUUGCAUCCCACCUGUCU	bdi-miR5181d	CCUCUGAUCCAUAAUAAGUGU
miR5181-3p-73	ACUUAUUAUGGAUCGGAGGGA	CUUAUCACUAAACAGUACUCCCUCCAAUCCACAAUAAGUGUCUCAGAUUUAGUACAACUUUGUACCAAGUCAGUACAAAAUCCGAGACACUUAUUAUGGAUCGGAGGGAGUAACUCGUAGGAAAUUCCC	bdi-miR5181d	CCUCCAAUCCACAAUAAGUGU
miR5202-3p-1	UUACAUGAGUUAAAUCGUCGA	UCCUGCACGGACCCUAGGUUGACGAUUUAACUCAUAUAAGAUAAGUUUGAACUCACAAAAAUUAGAUUAUUAGAAAUUUCAAAUGUUCUAUUUUUUUAAUGAUAUAAUCAUUGUGAGUUUAAAUUUAAGUUACAUGAGUUAAAUCGUCGAUCUAGGAGUACAUGCAGGAC	bdi-miR5202	GACGAUUUAACUCAUAUAAGA
miR5175-3p-69	AAGUAUUUAGGAACGGAGGGA	UUGUAUGAUGUUAUAUACUACCUCCGUUCCUAAAUACUUGUCGCUGUUUUAGUGCAACUUUGCACUAAAACGGUGACAAGUAUUUAGGAACGGAGGUUGCACUAAAACAGCGACAAGUAUUUAGGAACGGAGGGAGUAUGUUUUAUUGACCCCCU	bdi-miR5175a	CCUCCGUUCCUAAAUACUUGU
miR5174-3p-87	AUUAUGGAACGGAGGGAGUAG	UCAGAGAGUAAGUAAGAACUACUCCCUCCGUUCCAUUUCUUGUCUCAAAGUUGCUCAAAAAUGGAUGUAUCUAUUCAUAAAAAGUGUCCAGAUACAUGUAAGAUUUCGACAAGAAUUAUGGAACGGAGGGAGUAGAUUGGAAGAAAUCGAAGGCG	bdi-miR5174e-3p.2	ACUCCCUCCGUUCCAUUUC
miR5181-5p-144	UCCGAUCCAUAACAAGUGUCG	CUCAGAUUUAUACUACUGACUCCGAUCCAUAACAAGUGUCGAAGAAUCAAUACAAAUUUGUACUGACUUUGUACUAGAUCCUCGACACUUAUUAUGCAUCGGAGGGAGUACUGGUUUUUAC	bdi-miR5181b	ACACUUAUUAUGCAUCGGAGG
miR5181-5p-145	UCCGAUCCAUAAAAAGUGUCG	AUUGUGUACGUAGUACUCUCUCCGAUCCAUAAAAAGUGUCGCCCACUUAGUACAAAAAUUGUACUAACUUACUACAAAAAUGGGCGACACUUUUUAUGGAUCAGAGGGAGUACCUUUUAAGCCCAGG	bdi-miR5181b	ACACUUUUUAUGGAUCAGAGG
miR5181-3p-74	ACUUAUUAUGGAUCGGAGGGA	AAUAAUGCAAUUAAGUACUCCCUCCGAUCCAGAAUAAGUGCCGUUGAUUUAGUAAAGUUGUACUAAAUCAACAACACUUAUUAUGGAUCGGAGGGAGUAGCUAAUUGGAGCUUGAG	bdi-miR5181d	CCUCCGAUCCAGAAUAAGUGC
miR5174-3p-88	UUUAUGGAACGGAGGGAGUAG	UGAGUGAAAAACUAUUUGCUACUCCCUCCAUUCCAUAAAGAUUGGCACGAAUUUGAACUAAAGCUAAUUCAAAUCCGUGCCAAUCUUUAUGGAACGGAGGGAGUAGUAUUGUUACAGAUAUCCCAU	bdi-miR5174e-3p.2	ACUCCCUCCAUUCCAUAAAGA
miR5049-3p-87	AAUAUGGAUCGGAGGGAGUAG	UUUUUACGAAUCUACGAAGUAUUUCUUCCGAUCCAUAUUAGUUGUCAAAAUCAUGCAUGUAAACGUUUUUUAGGUAUAGAUACAUCCAUAUGUGGGCAAAUUUGAAACAAUUAAUAUGGAUCGGAGGGAGUAGUUGUCUCCUAUGAUCUUUUC	tae-miR5049-3p	AUUUCUUCCGAUCCAUAUUAG
miR5174-3p-89	UUUAUGGUACGGAGGGAGUAG	AAUCCUAAAACAAAAUAAUUACUCCCUCGGUUUCAUAAAGAUUGGCAUAGAUUUGAACUAGUUCUAGUUCAAAGCCGUGCCAAUUUUUAUGGUACGGAGGGAGUAGUACUGUAAUAAACAGAUCAA	bdi-miR5174e-3p.2	ACUCCCUCGGUUUCAUAAAGA
miR5175-5p-36	CCUCCGUUCCUAAAUUCUUGU	UAUGGCAAUCAAAUGUAUUCCCUCCGUUCCUAAAUUCUUGUUGUUGUUUUAGUUCAAAUUUGUACUAAAACAAUGACGAAAAUUUAGGACGGAGGGAGUAUUUUGAAUUCCAGCACA	bdi-miR5175b	GAAAAUUUAGGACGGAGGGA
miR5174-5p-130	UUCCGUUCCAUAAAGAUUGGC	UCCGGUUCUCCUCCUGCUCCUUCCGUUCCAUAAAGAUUGGCGCCGCUUUGAACUAGUUCUAGUUCAAAACCGUGCCAAUUUUUAUGAAACGGAGGGAGUACUAUUUAGUGGCAUGU	bdi-miR5174a	CAAUUUUUAUGAAACGGAGGG
miR5181-5p-146	UCCGAUCCAUAAAAAGUGUCG	UUGUUUUAUCUAGUACUCCCUCCGAUCCAUAAAAAGUGUCGCCCAUUUUGUACUAAGUUAGUACAAGUUUUGUACUAAGUGGGCGACACUUUUCAUGGAUCGGAGGGAGUAGCUAAAAGUUUAAAU	bdi-miR5181b	ACACUUUUCAUGGAUCGGAGG
miR5181-5p-147	UCCGAUCCAUAAUAAGUGUCU	UUGAACAAAGACCUACUCCCUCCGAUCCAUAAUAAGUGUCUGGGAUUUAGUACAAAGUUUAAGUUAUACUAACUUUGUACUAAAUCCAUCCCCGACACUUAUUAUGGAUCGGAGGGAGUACUAAAUAAAAAAGAA	bdi-miR5181b	ACACUUAUUAUGGAUCGGAGG
miR5181-3p-75	CACUUAUUAUGGACCGGAGGG	UCUUACUUAUAUAAUACUCCCUCCAAUUUUUAAUAAGUGUCUUUGAUUUAGUACAAAAUUAUACUACUUUAUGGAGUACUAAAUCCAAGACACUUAUUAUGGACCGGAGGGAGUAUAUAACAAUAAUUAUU	ata-miR5181-3p	CUCCAAUUUUUAAUAAGUGUC
miR5174-3p-90	UUUAUGGAACGGAGGGAGUAC	GCAAAAGCUUUCUAAUUACUACUCCCUCCGUUCCAUAAAGAUUGGCACGGUUUUGAACUAGCUCUAGUCCAAAGCCGUGCCAAUCUUUAUGGAACGGAGGGAGUACUUGUCAAGUACUUCAUCUCG	bdi-miR5174e-3p.2	ACUCCCUCCGUUCCAUAAAGA
miR5174-5p-131	CUCCGUUCCAUAAAGAUUGGC	ACCAUGUAUCAUAAUACUCCCUCCGUUCCAUAAAGAUUGGCACGGCUUUGAAUUAGCUCUAGUUUAAAUCUGUGCCAAUCUUUAUGGAACAGAGGGAGUAGUAUUGAUUAAGUCAA	bdi-miR5174a	CAAUCUUUAUGGAACAGAGGG
miR5174-5p-132	CCUCUGUUUCAUAAAGAUUGG	AGCCUUCAAUUCUAAUACUUCCUCUGUUUCAUAAAGAUUGGCACGAAUUUCAAAUCCGUGCCAACCUUUAUGGAACGGAGGAAAUACCAUCCAAACGGUUGAA	bdi-miR5174b-5p	AACCUUUAUGGAACGGAGGAA
miR5174-5p-133	CUCCGUUCCACAAAGAUUGGC	AGAUGCGCGUGGUUUACUCCCUCCGUUCCACAAAGAUUGGCACGGAUUUGAACUGAGCUAGUUCAAAUCCGUGCCAAUCUUUAUGGAACGGAGGGAGUACAAAACAGGGCGACGA	bdi-miR5174a	CAAUCUUUAUGGAACGGAGGG
miR5049-3p-88	AACUAAUAUGGAUCGGAGGGA	AUACUGCUUGCAAGAUACUCCCUCCGAUCCAUAUUAAUUGACUCAAAUUUGCCCAAAUAUGGAUGUCUCUAUGCCUAAAAGACGUCUAGAUACAUUUAAUAUUUCGACAACUAAUAUGGAUCGGAGGGAGUACUAAAUAAAACCAUUCA	hvu-miR5049f	CCUCCGAUCCAUAUUAAUUGA
miR5175-3p-70	AAGUAUUUAGGAACGGAGGGA	CAUUGUCUUCUCUUGUACUCCCUCCGUUACUAAAUAAUUGUCGCUGUUUUAGUGCAAAGCGACAAGUAUUUAGGAACGGAGGGAGUAGUGGAGUAGUAUGUAAG	bdi-miR5175a	CCUCCGUUACUAAAUAAUUGU
miR5181-5p-148	CCUCCGAUCCACAAUAAGUGU	ACUAUAUUUAACUACUACUCCCUCCGAUCCACAAUAAGUGUCUUCGAUUUAGUACAAAGUUGUAUGUACUAACUUUGUACUAAAUCUAAGACAUUUAUUAUGGAUCGGAGGGAGUAUAUUUUUUGAAUUUUUU	bdi-miR5181c-5p	AUUUAUUAUGGAUCGGAGGGA
miR5181-5p-149	UCCGAUCCAUAAUAAGUGUCG	GGGAAUUCCAAACUACUUUCUCCGAUCCAUAAUAAGUGUCGGUGAUCUAGUACAAAAUUAGUACACACUUAUUGUGGAUCGGAGGGAGUAGUAUUUUACAG	bdi-miR5181b	ACACUUAUUGUGGAUCGGAGG
miR5181-5p-150	UCCGAUCCAUAAAAAGUGUCG	CAUCAAAUAUUAGUACUCCCUCCGAUCCAUAAAAAGUGUCGCCCAUUUUGUACUAACUACAAAUGUUGUACUAAAUGGACGACACUUAUUAUGGAUCGGAGGGAGUAACAUAAAUACUACUU	bdi-miR5181b	ACACUUAUUAUGGAUCGGAGG
miR5049-3p-89	AAUUAAUAUGAAUCGGAGGGA	UGAGGGAAGGUUAUAUACUCCUUCCAAUCCAUAUUAAUUGUCUCAAAUUUGCCGAAAUAUGGAUGUAUUUAUGCCUAAAAAGCGUCUAGAUACAUGUAAUAUUUCGACAAUUAAUAUGAAUCGGAGGGAGUAGAUCAAUUGCUUUGAUU	hvu-miR5049f	CUUCCAAUCCAUAUUAAUUGU
miR5174-5p-134	CCUCUAUUCCAUAAAGAUUGG	ACCCUAAAAUCAUAAUACUCCCUCUAUUCCAUAAAGAUUGGCACGGAUUUGAAUUAGCUCUAGUUCAAAUUCGUGCCAAUCUUUAUGGAACGGAGGGAGUACAUCAGAUGAGUAUUUA	bdi-miR5174b-5p	AAUCUUUAUGGAACGGAGGGA
miR2118-3p-3	UUUCCGAUGCCUCCCAUUCCUA	AAGAGGGCCUUAGAGCAGUGGGAGUGGGAACAUGGAGGAAAGCCUGACUUGCUUUGUUUUCACCUAAAGUGUUGGAGGUGAGAACUUGGUUUGGUGCUUUCCGAUGCCUCCCAUUCCUAUUGUUCUCGAGCACUCGUUC	bdi-miR2118a	GGAGUGGGAACAUGGAGGAAAGC
miR5174-3p-91	CAACCUUUAUGGAACGGAGGG	AUUCUCAUCCAUCUUACUCCCUCGGUUUCAUAAAAAUUGGCAUGAAUUUGAACUAGUUCUAGUUCAAAGCCAUGCCAACCUUUAUGGAACGGAGGGAGUAGCAUCUACUUUGAACU	bdi-miR5174b-3p	CUCGGUUUCAUAAAAAUUGGC
miR5174-3p-92	CAAUCUUUAUGGAACGGAGGGAGU	UAAGUCAAUAAAAUUGCUACUCCCUCCAUUCCACAAAGAUUGGCACGGUUUUGAACUAUAGCUAGUUCAAAAUCACACCAAUCUUUAUGGAACGGAGGGAGUAAUAAGUAAUACCUGUUCCU	bdi-miR5174d-3p	UCCCUCCAUUCCACAAAGAUUGGC
miR5181-3p-76	CACUUAUUUUGGAUCGGAGGG	GUAUCGAUAAGGGGUACGACCUCCGAUCCAAAAUAAGCGUCGCUGUUUUAAAGUAGGCUUGAACUAAGCUUAGUUCAAAACUGAGACACUUAUUUUGGAUCGGAGGGAGUAUAUGCUAGAACAUGCA	ata-miR5181-3p	CUCCGAUCCAAAAUAAGCGUC
miR5174-3p-93	CAAUCUUUAUGGAACGGAGGGAGU	ACAUCAGUGCUGUGUGGUACUCCAUCCGUUCCAUAAAGAUUGGCACGGGUUUCAACUAGAUCUAAUUCAAAGCCACGCCAAUCUUUAUGGAACGGAGGGAGUAAUAAUGCUUAUGGCCUCAA	bdi-miR5174d-3p	UCCAUCCGUUCCAUAAAGAUUGGC
miR5174-3p-94	UUUAUGGAACGGAGGGAGUAU	AGCUACUCCUUCCGUUCCAUAAAUCCCUCCGUUCCAUAAAGAUCGGCACAGAUUUGAAUUAGCUUUAGUUCAAAUUCAUGCCAAUCUUUAUGGAACGGAGGGAGUAUGAAUGACUGUAAAGAUGUGU	bdi-miR5174e-3p.2	AAAUCCCUCCGUUCCAUAAAGA
miR5174-3p-95	CAAUCUUUAUGGAACGGAGGG	GUUUUAAUUAGUACUCCUCCCUCCGUUUCAUAAAGGGCGGCAGUUUUGAACUAGACUAGAGUUCAAAACCGUGCCAAUCUUUAUGGAACGGAGGGAGUACUACUAGUUUGGAAGA	bdi-miR5174b-3p	CUCCGUUUCAUAAAGGGCGGC
miR393-5p-1	UCCAAAGGGAUCGCAUUGAUC	UCAGGAAGCUAGUGGAGGACUCCAAAGGGAUCGCAUUGAUCUCAUCAGCUGCAUCCAAGCAUGAAUCAACGGAUGGAUGGAUCGAUGCAUAUGCAAGAUCAGUGCAAUCCCUUUGGAAUUCUCGACUCGCCUCUGCCUC	bna-miR393	UCAGUGCAAUCCCUUUGGAAU
miR5049-3p-90	AAUAUGGAACGGAGGGAGUAC	CACUGCCGGCCAAUAUUUAUACUCCCUCCGUCCCAUAUUAAGUGACUUUCUAUUACAUGUAUCUAGAUGUUUUUUAGUUAUAGAUACAUUCAUAUUUGGACAAAUUUGAGUCACUUAAUAUGGAACGGAGGGAGUACAUAAAACAGGGCCCCAAAGC	tae-miR5049-3p	ACUCCCUCCGUCCCAUAUUAA
miR5174-5p-135	CUCCGUUCCAUAAAGAUUGGC	UAGCACCUGACAUGUACUCCCUCCGUUCCAUAAAGAUUGGCACGGUUUUGCACUAGAGUUAGUUCAAAGCCGCCGCAAUCUUUAUGGAACGGAGGGAGUACUUGCUAGUCUCAGCG	bdi-miR5174a	CAAUCUUUAUGGAACGGAGGG
miR5174-5p-136	UCCCUCCGUUUCUUAAAGAUUGGC	CUGAUAAUGAAAAAUUAUACUCCCUCCGUUUCUUAAAGAUUGGCAUAUUAGCUUUCAUUAAGAUAAGACUUUGCCACAAAUUACUAUGCCAAGGUGUGAUUUAUAUGACAUGAAAUUCGUAUCGCUAGAUUUGUUAUCGAAAGUACUUCAUGAUACUUGUGGUUUCAUGUCAUAUAAACCACACGUUAACAUAGUAAUUUGUGGUCAAUGUCUUGUCUUAAUGAAACCUAAUAUGCCAAUCUUUAAAGAACGGAGGGAGUAAGGGCCAACUAUUUAAAGU	bdi-miR5174d-5p	CAAUCUUUAAAGAACGGAGGGAGU
miR5054-3p-1	UCCCCACGGUCGGCGCCA	GACCUGCAGCAUGCAAGGAGGAGCUCGACUUUGUGGGGAUAUAGCGCUAAUAUUUUGAGGACCCGAUGAAGUAGACUUCGUCGAGGCCAUUAGAUCUUCAAUUUGCGGCGAGUUCCCCACGGUCGGCGCCACUAUUGUCGUUCUCAACAAA	bdi-miR5054	GAGCUCGACUUUGUGGGGAUA
miR5181-5p-151	UCCGAUCCAUAAUAAGUGUCG	GAGGGGAAUAUUCUACUACCUCCGAUCCAUAAUAAGUGUCGCUAAUUUAGUACAACUUUGUACUAAAUCAGUGACACUUAUUACAGAUUGGAGGGAGUAACUAUUAAUGGAAAU	bdi-miR5181b	ACACUUAUUACAGAUUGGAGG
miR5185-3p-17	UUUGAAAAAUGAACUAGAAGC	GGAUCCCGCGAAAAUCCCGCUUCUAGUUCAAUUCUCAAAUCUUUUAUUCAUACUCUGAGCAAAAUUUUGAAUAAAAGAUUUGAAAAAUGAACUAGAAGCGGGACUUUCGUGGGAUCCCG	bdi-miR5185m-3p	UUCUAGUUCAAUUCUCAAAUC
miR393-5p-2	UCCAAAGGGAUCGCAUUGAUCU	UCAGGAAGCUAGUGGAGGACUCCAAAGGGAUCGCAUUGAUCUCAUCAGCUGCAUCCAAGCAUGAAUCAACGGAUGGAUGGAUCGAUGCAUAUGCAAGAUCAGUGCAAUCCCUUUGGAAUUCUCGACUCGCCUCUGCCUC	mes-miR393c	AUCAGUGCAAUCCCUUUGGAAU
miR160-5p-4	GCCUGGCUCCCUGAAUGCCAU	AUGGGUGAUGUUGCCUUCCUGCCUGGCUCCCUGAAUGCCAUCUGAGAAGCACACCACCGUGCCUGGCGUGGCUCCUGGUUGGCAUUGAGGGAGUCAUGCAGGGUUGCAGGGUACGUCCUCG	csi-miR160	GGCAUUGAGGGAGUCAUGCAG
miR5049-3p-91	AAUAUGGAUUGGAGGGAGUAC	AACAUAUAUAGUAAUAUGUUACUCCCUCCGAUACAUAUUAAUUGUCUUAAAUUUGCCCAAACAUGAAUGUAUCUAUGACUAAAAAGCGUCGUCUAGAUACAUGUAAUAUUUCGACAAUUAAUAUGGAUUGGAGGGAGUACUUUUUUUUGUCUAAACAAAU	tae-miR5049-3p	ACUCCCUCCGAUACAUAUUAA
miR5175-3p-71	AAGAAUUUAGGAACGGAGUGA	UCUAACGAAAUCUAAUACUCACUCCAUUUCUAAAUUCUUGUCGCUGUUUUAGUUCAAAUUUGUACUAAAACAGCGACAAGAAUUUAGGAACGGAGUGAAUACUAUAUGCCUUGUAGGA	bdi-miR5175a	ACUCCAUUUCUAAAUUCUUGU
miR5174-3p-96	AUUAUGGAACGGAGGGAGUAG	UAAAGCUAGGCAUAUGAUCUACUCCCUACGUUCCAUAAUUCUUGUCUCGAAUUUGCCUAAAAAUGGAUGUAUCUAUUCCUAAAAAGUGUCUAGAUACAUGUAAUAUUUUGACAAGAAUUAUGGAACGGAGGGAGUAGAACAGAAGGUCACAACCAUC	bdi-miR5174e-3p.2	ACUCCCUACGUUCCAUAAUUC
miR5174-5p-137	UCCCUCCGUUCCAUAAAGAUUGGC	UAGAUCUUGGAAUCUUGUACUCCCUCCGUUCCAUAAAGAUUGGCACGGUUUUGAACUAGAGCUAGUUCAAAUCCAUGCCAACCUUUAUGGCACGGAGGGAGUAUAAGAUUAGUUGCUGUAAC	bdi-miR5174d-5p	CAACCUUUAUGGCACGGAGGGAGU
miR5070-3p-6	AACUAAGGAGGGUCAGAGGGU	AUUUUUGACCCUCAGGGUACCCUGUGACCCUCCUUAGUUCAAACAAAUGAACUAAUUUUUCAAAAAGUUGUGUUAUUUUAAAAUUUUAGUUCAUUUGGUUGAACUAAGGAGGGUCAGAGGGUACCCUGAGGGUAAAAUUUUU	bdi-miR5070	CCUGUGACCCUCCUUAGUUCA
miR5175-3p-72	AAGAAUUUAGCAACGGAGGGA	AAAACAGGAAGAUACUACUCCCUCAGUUUGCUAAAUUCUUGUCAUUGUUUUAGUUCAAAUUUGUACUGAAACAACGACAAGAAUUUAGCAACGGAGGGAGUACAGUUUUGAACAGAAUU	bdi-miR5175a	CCUCAGUUUGCUAAAUUCUUGU
miR5181-5p-152	UCCGAUCCAUAAAAAGUGUCG	UUUCUUUGUUUAUUACUCCCUCCGAUCCAUAAAAAGUGUCGCCCAUUUUGUACUAAGUGGAUGACACUUUUUAUGGAUCGGAGGGAGUUUUUAUUAUUUCUCUU	bdi-miR5181b	ACACUUUUUAUGGAUCGGAGG
miR5174-5p-138	CCUCCGUUCCAUAAAGAUUGG	GCCUGCGGUAGUUUUGUACUCCUCCGUUCCAUAAAGAUUGGUACAGAUUUACACUAGCUUUAGUUCAAAUUCAUGCCAAUCUUUAUGAAACGGAGGGAGUAUAUAGCACGAUCGAUCAC	bdi-miR5174b-5p	AAUCUUUAUGAAACGGAGGGA
miR5174-3p-97	CAAUCUUUAUGGAACGGAGGG	CUAAUUAAAAAUACUACUCCCUCUGUUCCAUAAAGAUUGUCACAGAUUUAAACUAGAGCUAGUUCAAAGCUGUGCCAAUCUUUAUGGAACGGAGGGAGUAGAUUAUAUCAUGAAAA	bdi-miR5174b-3p	CUCUGUUCCAUAAAGAUUGUC
miR5164-5p-9	CGCAACUUUGUCUACAUACGC	UUCCAAUCCAAAUUAAUUGUCGCAACUUUGUCUACAUACGCAUGUAUUUAGACGCGUUUAAAUGUGCAGUUAUAUACGUAUCUAGAUAAAUUUGGGACAAGUAAUUUCGACGGAAGGG	bdi-miR5164	GUAUCUAGAUAAAUUUGGGAC
miR169-5p-10	UAGCCAAGGAUGACUUGCC	ACGAGAUAGAGAGUGGAAUGUAGCCAAGGAUGACUUGCCGGGUAUGUGCAUGUACGCUUCAGGGAAUUAUAUGCAUCCCUGGUCUGAAUCCAUGCUGAUAUUUCCCGGCAGGUUGUUCUUGGCUAACAUCUUGCUCUCUUUCUCUCAC	gma-miR169v	CAGGUUGUUCUUGGCUAAC
miR5174-3p-98	UUUAUGGAACGGAGGGAGUAC	CACCACAUUCACUAAAUACUACUCCCUCCUUUCCAUAAAGAUUGGCGCGGCUUUGUACUAACUCUAGUUCAAAACCGUGCCAAUCUUUAUGGAACGGAGGGAGUACUCCGUAUAAUGUAUUCAUGA	bdi-miR5174e-3p.2	ACUCCCUCCUUUCCAUAAAGA
miR5181-5p-153	UCCGAUCCAUAAAAAGUGUCG	GUUUACCAGUAUGUACUCCCUCCGAUCCAUAAAAAGUGUCGCCCACUUAGUACAAAAUGGCAACACUUUUUAUGGAUCGGAAGGAGUAUAAAACUAACAAAAC	bdi-miR5181b	ACACUUUUUAUGGAUCGGAAG
miR5049-3p-92	AAUAUGGAUCGGAGGGAGUAU	AACCGAAAGAUCUAUACGUUACUUUUUCUGAUCCAUAUUACUUGUCGCUUGUCGUAAAUUUGUCUACAUACACAUGUACCUACACAAUAAAACACGUAUAGACGCAUGUGUAUCAGAUAAAAUUGCGAUAAGUAAUAUGGAUCGGAGGGAGUAUCUCUUUUUGGUGGUGUGGUU	tae-miR5049-3p	ACUUUUUCUGAUCCAUAUUAC
miR5049-3p-93	AAUAUGGGUCGGAGGGAGUAC	AGAACUUACCCGAAACACCUACUCCCUCCGACCCAUAUUACUUGUCUCAAUUUGCCCAAAUAUGAAUGUAUCUAUGUUUAAAAAGUGUCUAGAUACAUGUAAUAUUGACAAGUAAUAUGGGUCGGAGGGAGUACCUAUUUUACACAGGGGAAAU	tae-miR5049-3p	ACUCCCUCCGACCCAUAUUAC
miR5181-5p-154	UCCGAUCCAUAAAAAGUGUCG	AUGAUUUCAUUACUAUCUCCUCCGAUCCAUAAAAAGUGUCGCCAACUUAGUACAAAAUUAUAACUUGAUACAAAAUGGAUGACACUUUUUAUGUAUCGGAGAGAGUAGCUACUAGAGAUGAUA	bdi-miR5181b	ACACUUUUUAUGUAUCGGAGA
miR5174-5p-139	CUCCGUUCUAUAAAGAUUGGC	UAUUCUCUAUGUGAUACUUCCUCCGUUCUAUAAAGAUUGGCACGGUUUUGAACUAGAGCUAGUUCAAAGCCACGUCAAUCUUUCUGAAACGGAGGGAGUAUGCAUUUUUGAGCAUA	bdi-miR5174a	CAAUCUUUCUGAAACGGAGGG
miR5181-3p-77	ACUUAUUAUGGAUCGGAGGGA	UUACCACAAAUAAAGUACUCCCUCCGAUCCAUAAUACGUGUCUCGGGUUUAGUACAACUUUCUACUAACUUUGUACUAAAUCUGAGACACUUAUUAUGGAUCGGAGGGAGUAUGUGGAUAUAGUGGAUA	bdi-miR5181d	CCUCCGAUCCAUAAUACGUGU
miR5049-3p-94	AAUACGGAUCGGAGGGAGUAC	GCAAGUACUUUAAUUUUGCUGCUCACUCCGAUCCAUAUUACUUAUCUCAACUUUACCCAAAUAUUGAUGUAUCUAUGCCUAAAAAGUGUCUAGAUACAUGUAAUAUUUUGACAAUUAAUACGGAUCGGAGGGAGUACUCUAUGUUUAUCUCUUCCGG	tae-miR5049-3p	GCUCACUCCGAUCCAUAUUAC
miR9493-3p-11	AAGAAUUAUGAAACGGAGGGAGUA	UACUACUACCAAGUAUACUACUCCCUCCGUCCCAUAAUUCUUGUCGCUGUUUUAGUACAAAAUUGAACUAAAACAGCGACAAGAAUUAUGAAACGGAGGGAGUAGAUUAGAAGCAUGAGUGAAG	bdi-miR9493	CUCCCUCCGUCCCAUAAUUCUUGU
miR395-5p-5	GUUUCCUGCAAACACUUCACG	AACGUUUGGUGUUACCAGGAGUUUCCUGCAAACACUUCACGAGUGCCUAUUUUAAUGGGUUGUUGUGAAGUGUUUGGGGGAACUCUUGAUGUCACCAAGCUUCUA	bdi-miR395g-5p	UGAAGUGUUUGGGGGAACUC
miR5181-3p-78	ACUUAUUAUGGAUCGGAGGGA	CUUGUACUUGGAUAGUACUCCCUCCUAUCCAUAAUAAGUGCUUUGCAUUAAAUUCCCAACACCUAUUAUGGAUCGAACUAUGACUUUGUAUUGAAUUCCAACACUUAUUAUGGAUCGGAGGGAGUAUAUUUUAGCCUAGAGCC	bdi-miR5181d	CCUCCUAUCCAUAAUAAGUGC
miR160-5p-5	UGCCUGGCUCCCUGUAUGCC	AUCUGAUCAAGACUGUGCUGUGCCUGGCUCCCUGUAUGCCACACAUGUAGCCCAGCCCAUGAAUGUGGUUUGCCUGCUGUGGGUGGCGUGCAAGGAGCCAAGCAUGCAUUACGCAUUAUGAU	htu-miR160a	CGUGCAAGGAGCCAAGCAUG
miR5175-3p-73	AAGUAUUUAGGAACGGAGGGA	UGUUGGGAACAGAAAUACUCCCUACAUUUCUAAAUACUUGUCGCUGUUUUAGUGCAAGUUUGCACUAAAAUAGUGACAAGUAUUUAGGAACGGAGGGAGUAGUAUAGAGACCCGAUCU	bdi-miR5175a	CCUACAUUUCUAAAUACUUGU
miR5049-3p-95	AGUAUUUAGGAACAGAGGGAG	AUGCAUGCAAAUAUUGUACUCCCUCCGUUCCUAAAUACAUUAGUACAAGUUUGCACUAAAACAGCGACAAGUAUUUAGGAACAGAGGGAGUACUCUAUUCCAAGUGACAA	hvu-miR5049b	CCCUCCGUUCCUAAAUACAUUA
miR5174-3p-99	CAAUCUUUAUGGAACGGAGGGAGU	AAAAAAGAAUAGAUAACUACUCCCUCCAUUCCAUAAAGAUUGGCACGGUUUUGAACUAGAGCUAGUUCAAACCCACGCCAAUCUUUAUGGAACGGAGGGAGUACCAUUGUGCACAAUUUUCU	bdi-miR5174d-3p	UCCCUCCAUUCCAUAAAGAUUGGC
miR1135-3p-1	UUUCGACAAGUAAUUCCGGCCGGA	AAAUUAUGUUGUACUCCCUCCGAUGGGUAUUACUUGUCUCAAAUUUGCACAAAUACGGAUGUAUCUAUGUGUAAAACGCAUCUAGAUACAUGUAAUAUUUCGACAAGUAAUUCCGGCCGGAGGGAGUACUUUAUUCCUACU	bdi-miR1135	CGAUGGGUAUUACUUGUCUCAAAUU
miR5185-3p-18	UUUGAAAAAUGAACUAGAAGC	GGAUCCUGCGAAAGUCCCACUUCUAGUUCAAUUCUCAAAUCUCCUAUUCAAAUUCUGAACAAAAUUUUGAAUAGAAGAUUUGAAAAAUGAACUAGAAGCGGGACUUUCACGGGAUCCCG	bdi-miR5185m-3p	UUCUAGUUCAAUUCUCAAAUC
miR7740-5p-1	UUUGAACAACCUCAGUCUCAU	UGUAGUGCUCACAUUCUUCAUUUGAACAACCUCAGUCUCAUCGUAUAAUUUCUAUAAUGUCAACAAGAUAGUAUUAUAUGAUGAGACAGAGGUUGUUCGAAUGAAGAAUGUGAGCACUACAUC	bdi-miR7740-5p	GAGACAGAGGUUGUUCGAAUG
miR5174-3p-100	UUUAUGAAACGGAGGGAGUAG	CUGUAAAACCAUUGCUAGCUACUCCCUCCCUUCCGUAAAGAUUGGCGCGGCUUGAACUAGCUCUAGUACGAAGCCGUGCCAAUCUUUAUGAAACGGAGGGAGUAGCAUGCUGCGAAUUAUGAUUG	bdi-miR5174e-3p.2	ACUCCCUCCCUUCCGUAAAGA
miR5174-3p-101	UUUAUGGAUCGGAGGGAGUAG	AUGUUCUCGGCAAGGAUAGUACUCCCUCCGAUCCAUAAAUAGUGUAGCCCACUUAGUACAAAAUGAGCAACACUUUUUAUGGAUCGGAGGGAGUAGUUUUUACGGUGCUUUAUGAU	bdi-miR5174e-3p.2	ACUCCCUCCGAUCCAUAAAUA
miR5181-5p-155	UCCGAUCCAUAAUAAGUGUCC	CAGGAUUAAAUACUACUACCUCCGAUCCAUAAUAAGUGUCCCGGACACUUAUUAUGGAUCUCCAUAAUAAGUGUCGAGGACACUUAGUAUGGAUCUGAGGGCUAUCUAUCAUGGAGUGUG	bdi-miR5181b	ACACUUAGUAUGGAUCUGAGG
miR5175-3p-74	AAGAAUUUAGGAUCGGAGGGA	UCACUGAACUUCCAGUACGCCCUCCGAUCCUAAAUUCUUGUCGUGGUUUUAGUUCAAAAUUCAACUAAAACCACGACAAGAAUUUAGGAUCGGAGGGAAUACAAAAAAAUUGACUAUC	bdi-miR5175a	CCUCCGAUCCUAAAUUCUUGU
miR5175-3p-75	AAGAAUUUAGGAUCGGAGGGA	UGGUUACCUUUGAUGUACUCCCUCCGAUCCUAAAUUAUUGUCGUGGUUUUGUUACAAAUUUGAACUAAAACCACAACAAGAAUUUAGGAUCGGAGGGAGUAUCUAUUUGGUCAAAAAA	bdi-miR5175a	CCUCCGAUCCUAAAUUAUUGU
miR5181-5p-156	UCCGAUCCAUAAUAAGUGUCA	CACCUAAGGUAUCUACUCACUCCGAUCCAUAAUAAGUGUCACACACUUAGUACAAUUUUGUACUGAGUUAGUACAAAAUCCGAGACACUUAUUAUAUAUGGAUCGGAGGAAGUAGUGUUUAGUAG	bdi-miR5181b	ACACUUAUUAUAUAUGGAUCGGAGG
miR5174-3p-102	CAACCUUUAUGGAACGGAGGA	GCCUUCAAUUCUAAUACUUCCUCUGUUUCAUAAAGAUUGGCACGAAUUUCAAAUCCGUGCCAACCUUUAUGGAACGGAGGAAAUACCAUCCAAACGGUUGA	bdi-miR5174b-3p	CUCUGUUUCAUAAAGAUUGGC
miR5174-5p-140	CUCCGUUCCAUAAAGAUUGGC	ACAGGACACACAAGUACUCUCUCCGUUCCAUAAAGAUUGGCAUGGCUUUAAACUAGGUUUAGUUCAAAUCCGUGCCAAUCUUUAUGAAACGGAGGGAAAUCAGUUGAAAUCUUUUU	bdi-miR5174a	CAAUCUUUAUGAAACGGAGGG
miR5174-5p-141	CUCCGUCCCAUAAAGAUUGGC	CUCCAAACACUUUCUACUCCCUCCGUCCCAUAAAGAUUGGCGCGGCUUUGAACUAACUCUAGUUCAAAACUGUGCCAAUCUUUAUUGAACGGAGGGAGUACCAAACAACCAUUUGA	bdi-miR5174a	CAAUCUUUAUUGAACGGAGGG
miR5183-3p-4	UAUUUGGACAAAUUUGAGUCA	AAUUUUAAUUACUCGCUCCGAUCUUAAAUUGUUGUCGAAAUAUUAUGUAUCUAGAUAUUUUUUAAGAAUAGAUACAUACAUAUUUGGACAAAUUUGAGUCAAAAAUUUAGAACCAGAGGGA	bdi-miR5183	AUCUUAAAUUGUUGUCGAAAUAUU
miR171-3p-3	UGAUUGAGCCGUGCCAAUAUC	UGAUGAAAUGGCCACUAUGAUGUUGGCUCGACUCACUCAGACGACACCGGCCGGAGCGAUGCGUGCGUGCUAGCUCGACGGCGUGUUUCUGAUUGAGCCGUGCCAAUAUCUUAGUGCUCUUUCAUGCAUA	pde-miR171	UGUUGGCUCGACUCACUCAGA
miR5049-3p-96	AAUAUGGAUCGGAGGGAGUAU	AAGCACCGUUUGUGCAAGCUACUUCCUCCGAUCCAUAUUAAUUGUCGAAAUAUUACAUGUAUCUAGACCCUUUGUAGGCAUAGAUACAUCCAUAUUUUGGCAAUUUUGAGACUUAAUAUGGAUCGGAGGGAGUAUUAAAUAUGGCAUCAAAAUCG	tae-miR5049-3p	ACUUCCUCCGAUCCAUAUUAA
miR5174-5p-142	CUCCGUUUCAUAAAGAUUGGC	GCUCGACUGAAAACUACUCCCUCCGUUUCAUAAAGAUUGGCGCAGCUUUGAACUAGCUCUAGUACAAACCCGUGCCAUCUUUAUGGAACGGAGGGAGUAACUGCUAGAAGAAGAA	bdi-miR5174a	CAUCUUUAUGGAACGGAGGG
miR5181-5p-157	UCCGAUCCAUAAUAAGUGUCU	CCUCAUUGCAUACUACUCCCUCCGAUCCAUAAUAAGUGUCUUGUACAACUUUGACACUUAUUAUGGAUCGGAGGGAGUACUUAUUAAGUUUGAC	bdi-miR5181b	ACACUUAUUAUGGAUCGGAGG
miR5174-5p-143	CUCCGUUCCAUAAAGAUUGGC	UGGUGACAAUUAAGUACUUCCUCCGUUCCAUAAAGAUUGGCACGAAUUUGAAUUAGCUCUAGUUCAAAUUCGUGCCAAUCUUUAUGAAACGAGAGAGUAGUAGUGAGCAAGUA	bdi-miR5174a	CAAUCUUUAUGAAACGAGAG
miR5174-5p-144	UACUCCCUCUGUUCCAUAAAG	UAAACCUCAAUAAAAAUGUAUACUCCCUCUGUUCCAUAAAGAUUGGCACGGAUUUAAACUAGAGCUAGUUCAAAGCCGUGCCAAUCUUUAUGAAACGGAAGGAGCAGUACAUAAAACUGCCCAAAGCCU	bdi-miR5174e-5p.2	UUAUGAAACGGAAGGAGCAGUA
miR5049-3p-97	AACUAAUAUGGAUCGGAGGGA	CUUAGUACAAAAUUGUACUCCCUCUGAUCCAUAUUAAUUGUCCAAAUAUGGAUGUAUCUAUGCUUAAAAGACCUCUAGAACUCUAGAUACAUGUAAUAUUUAGACAACUAAUAUGGAUCGGAGGGAGUACUAACUUUGUACUAAAA	hvu-miR5049f	CCUCUGAUCCAUAUUAAUUGU
miR166-3p-14	GGACCAGGCUUCAUUCCCC	GAGCCUUUUUCGUUUUGAGGGGAAUGUUGUCUGGCUCGGGGUUCUCUUUAUUUCUAUGCCUCUCUCUAUCCCCCCCUCCUCAAUCUCUCUAGCUUUGAUUGGAUCGAGAGAAGAUCGAUCGAUCGAUCCAAGAAGAGUUCUGAGAAGGGGGAUGAAGAGAGUAGACGUAUGUGUGUAGAUCUCGGACCAGGCUUCAUUCCCCCCAAAUACAAGGGCUCCCAU	cpa-miR166e	GGAAUGUUGUCUGGCUCGG
miR5175-3p-76	AAGAAUUUAGGAUCGGAGGGA	UAUAACUGAUAGCUGCUAUUCCUCCGAUCCUAAAUUCUUGUCGCUGUUUCAGUGUAAAUUUGAACUAAAACAACGACAAGAAUUUAGGAUCGGAGGGAGUACUAGCUUAUGACAAAGC	bdi-miR5175a	CCUCCGAUCCUAAAUUCUUGU
miR5175-3p-77	AAGAAUUUAGGAACGGAGGGA	GAAUUUACUAUUGGGUACUCCCUCCGUUUCUAAAUUCUUCUUGUUGUUUUAGUUCAAAUUUGCACUAAAACAACGACAAGAAUUUAGGAACGGAGGGAGUAUCAAUUUGUGAGUAUUG	bdi-miR5175a	CCUCCGUUUCUAAAUUCUUCU
miR9493-3p-12	AAGAAUUAUGAAACGAAGGGAGUA	CGAUCUAGACUAACUUGCUACUCCCUACGUUCCAUAAUUCUUGUCUCAAAUUUGCUCAAAAAUGGAUAUAUCUAUUUCUAAAAAGCGUUUAGAUACAUGUACUCCCUCGUUUGAUAAUUCUUGUCGAAAUAUUACAUGUAUCUAGACACUUUUAGGAAUAGAUACAUCAAUUUUUUUUAGCAAAUUUGAGACAAGAAUUAUGAAACGAAGGGAGUAAUAUUUUGACAAGAAUUAUG	bdi-miR9493	CUCCCUACGUUCCAUAAUUCUUGU
miR5174-5p-145	UCCCUCCGUUUCAUAAAAAUUGGC	CACAUGCCACUAAAUAGUACUCCCUCCGUUUCAUAAAAAUUGGCACGGUUUUGAACUAGAACUAGUUCAAAGCGGCGCCAAUCUUUAUGGAACGGAAGGAGCAGGAGGAGAACCGGAG	bdi-miR5174d-5p	CAAUCUUUAUGGAACGGAAGGAGC
miR5049-3p-98	CAAGUAAUAUGGAUCGGACGAAGU	GUUAGGUAAAAUUUUAAUACUCCCUCCGACCCAUAUUACUUGUUGUGGAUUUAGUACAAAGUUGCACUAAAUCAACGACAAGUAAUAUGGAUCGGACGAAGUAGCAAAAUUCUGUGUAAGUG	bdi-miR5049-3p	UCCCUCCGACCCAUAUUACUUGUU
miR5185-3p-19	UUUGAGAAUUGAACUAGAAGC	UACUCACGCGAAAGUCCCGCUUCUAGUUCAUUUUUCAAAUUUUCUAUUCAAAAUUUUGCUCAGAAUUUGAAUAAGAGGUUUGAGAAUUGAACUAGAAGCGGGACUUUUGCGGGAUCCCG	bdi-miR5185d-3p	UUCUAGUUCAUUUUUCAAAUU
miR5181-3p-79	ACUUAUUAUGGACCGGAGGGA	AUCUUACUUAUAUAAUACUCCCUCCAAUUUUUAAUAAGUGUCUUUGAUUUAGUACAAAAUUAUACUACUUUAUGGAGUACUAAAUCCAAGACACUUAUUAUGGACCGGAGGGAGUAUAUAACAAUAAUUAUUU	bdi-miR5181d	CCUCCAAUUUUUAAUAAGUGU
miR395-3p-6	GUGAAGUGUUUGGGGGAACUC	UAUGUUUGGUAUUACCAUGAGUUCCCUGCAAGCACUUCACCAUGCACUACCCCAAGGGCUAUUGUGAAGUGUUUGGGGGAACUCUUGGUGUCACCAAGCUUUUA	osa-miR395h	GUUCCCUGCAAGCACUUCACCA
miR5174-3p-103	CAACCUUUAUGGAACGGAGGG	CACAUUCUGUUGCAAACUACCUCCGUUCUGUAAAAGGUUGGCACGGUUUUGAACUAGCUCUAGUUCAAAUCCAUGCCAACCUUUAUGGGUUCUGUAAAGGUUGGCACGGUUUUGAACUAGCUUUAGUUCAAAUCCAUGCCAACCUUUAUGGAACGGAGGGAGUACAAUUAAUUUCACUUG	bdi-miR5174b-3p	CUCCGUUCUGUAAAAGGUUGGC
miR5181-5p-158	UCCGAUCCAAAAUAAGUGUCG	AUUAAAAAUAUAGUACUACCUCCGAUCCAAAAUAAGUGUCGCAGUUUUGAACUAAGCUUAGUUCAAAACUAUUUCAAACCUGCGACAUUUAUUUUAGAUGGGAGGGAGUAUAAUACUGCCUGAAA	ata-miR5181-5p	ACAUUUAUUUUAGAUGGGAGG
miR5174-5p-146	CUCCGUUCCAUAAAAAUUGGC	CUGCUCAUGAGGAUUGCUCCCUCCGUUCCAUAAAAAUUGGCACGGUUUUGUAAACUAGUUCAAAACCGCGUCAAUUUUUAUGGAACGGAGAUAGUAGUUAAACACGUG	bdi-miR5174a	CAAUUUUUAUGGAACGGAGAU
miR5181-5p-159	UCCGAUCCAUAAUAAGUGUCG	GUCUGGAAUCAUGUACUCCCUCCGAUCCAUAAUAAGUGUCGGGGAUUUAGUAAAAUGUUGUACUAACUUUGUACUAAAUGCUAGAUACUUAUUAUGGAUUGGAGGGAGUAGAUAGCAAUAAAAUU	bdi-miR5181b	AUACUUAUUAUGGAUUGGAGG
miR5185-3p-20	UUUGAAAAAUGAACUAGAAGC	GGAUCCCGCGAAAGUCCCGCUUCUAGUUCAAUUCUCAAAUCUCCUAUUCAAAUUCUGAAGAAAAUUUUGAAUAAAAGAUUUGAAAAAUGAACUAGAAGCGGGACUUUCGCAGCAUCCCG	bdi-miR5185m-3p	UUCUAGUUCAAUUCUCAAAUC
miR5174-5p-147	UACUCCCUCCGUUCCAUAAAG	ACUCUGCCGUAGUUAAUUAAUACUCCCUCCGUUCCAUAAAGAUUGGCGUGACUUUGAACUAGCUCUAGUUCAAAGCUCUAGUUCAAAGCCGUGCCAAUCUUUUUGGAACCGAGGGAGUAGUACUAUUCAAUUACCAA	bdi-miR5174e-5p.2	UUUUGGAACCGAGGGAGUAGU
miR5181-3p-80	ACUUAUUAUGGAUCGGAGGGA	UGUGUCAAAAAAUAGUACUCCCUCCGAUCCAUAUAAGUGUCGGGGAUUUAGUACAAAGCUAGUAACUUUGCACUAAAUCCCUGACACUUAUUAUGGAUCGGAGGGAGUAUAAAGAAUGACUUGAGA	bdi-miR5181d	CCUCCGAUCCAUAUAAGUGU
miR5174-5p-148	CUCCGUUUCAUAAAGAUUGGC	UGCAUAUACAGAUAUACUCACUCCGUUUCAUAAAGAUUGGCGCGGUUUUGAACUAGAGCUAGUUCAAAUCCGUGACAAUUUUUAUGGCACGGAGGGAGUAUGAGAAAAGACGAUCG	bdi-miR5174a	CAAUUUUUAUGGCACGGAGGG
miR5180-5p-10	UAAGUGUCACAGUUUUGAACU	AUUUAGCACUACCUCCAAAAUAAGUGUCACAGUUUUGAACUAGGCUUAGUUCAAAACUGACACUUAUUUUGGAUCAGAGGGAGUAUUU	bdi-miR5180a	UUCAAAACUGACACUUAUU
miR5185-5p-17	UUCUAGUUCAUUUUUCAAAUC	GGAUACCGCGAAAGUUCUGCUUCUAGUUCAUUUUUCAAAUCUUAUAUUCAAAAUUUUGUUCAGAAUUUGAAUAGAAGAUUUGAGAAUUGAACUAGAAACGAGACUUUCGCGGGAUCCCG	bdi-miR5185i-5p	UUUGAGAAUUGAACUAGAAAC
miR5174-5p-149	UACUCCCUCCGUUCCAUAAAG	AACUUAAAUCUCAACAUAAGUACUCCCUCCGUUCCAUAAAGAUUGGCACGGAUUUGAACUUCAAAUCCGUGCCAAUCUUUAUGGAAUGGAGGGAGUAUAUAACAAUCAUAUUUUG	bdi-miR5174e-5p.2	UUAUGGAAUGGAGGGAGUAUA
miR5175-3p-78	AAGAAUUUAGGAACCGAGGGA	ACCUUGUAAUAUAAACUAUUCCUCCAUUCCUCAAUUCUUGUCGUUGUUUUAGUUCAAAUUUGUACUAAAACGAUGACAAGAAUUUAGGAACCGAGGGAGUACUAUGCAAGUGGGCAGG	bdi-miR5175a	CCUCCAUUCCUCAAUUCUUGU
miR5181-5p-160	UCCGAUCCAUAAUAAGUGUCU	CCUUGUAGUUAAAUACUCCCUCCGAUCCAUAAUAAGUGUCUCAGAUUUUGUACUAACUUAGUGCAAAGUUUGUACUAAGUCUGAGAAACUUAUUAUGGAUCGGAGGGAGUAUGCUAAUUUUAGGCC	bdi-miR5181b	AAACUUAUUAUGGAUCGGAGG
miR167-5p-3	UGAAGCUGCCAGCAUGAUCUGA	AUGUGCACCAUACAAGCUGGUGAAGCUGCCAGCAUGAUCUGAUCUGACCAUAUAUCUAGAUUGGCAUGGAUGGAUAUGUGAUAUGAUCUGAUCAGGUCAUGCUGGAGUUUCAUCUGCUGGUUGGGAGCACGAUC	cpa-miR167d	AGGUCAUGCUGGAGUUUCAUC
miR5049-3p-99	AAUUAUUUAGGAACAGAGGGA	UGGAUUGUAAUCUGAUACUCUCUCCGUUUCUAAAUACUUGUCGCUGUUUUAGUGCAAGUUUGUACUAAAACAGCGACAAUUAUUUAGGAACAGAGGGAGUAGUAGUUAUGUGACACAU	hvu-miR5049e	UCUCCGUUUCUAAAUACUUGU
miR5049-3p-100	AACUAAUAUGGAUCGGAGGGA	AUGAAAUAAGUAUACUACUCCUUCCGAUUCAUAUUAAUUGUUUCAAAUUUGCCGAAAUAUGGAUGUAUUUAUGACUAAAAAACGUCUGGAUACAUAUAAUAUUUCGACAACUAAUAUGGAUCGGAGGGAGUAUGAAGAUAUAUAUCAUA	hvu-miR5049f	CUUCCGAUUCAUAUUAAUUGU
miR5164-5p-10	CGCAGCUUUGUCUAGAUACGC	CUCCGAUCCAUAUUACUUGUCGCAGCUUUGUCUAGAUACGCCUGUACCUACACAAUGAAACGCGUCUAGAUACAUGUGUAUCUAGACAAAGCUGGGACUAAUAUGGAUCGGACGGAGU	bdi-miR5164	GUAUCUAGACAAAGCUGGGAC
miR5174-5p-150	CCUCCGUUUCAUAAAGAUUGG	AGCUUAUCUGUUUAGUACUCCCUCCGUUUCAUAAAGAUUGGCACGGUUUUGAACUAGAGCUACUUCAAAGCCAUGCCAAUCUUUAUGGGACGGAGGGAGUAGUGUACUAUGGAGCCAA	bdi-miR5174f	AAUCUUUAUGGGACGGAGGGA
miR5181-5p-161	UCCGAUCCAUAAUAAGUGUCA	UGUUUUUGGCUUAUACUCCCUCCGAUCCAUAAUAAGUGUCAGGGAUUUAGCACAAAGUUGUACUAAUUACUUUGUACUAAAUCCUCGACGCUUAUUUUGGAUCAGAGGGAGUAUAUUUUUGUGUUGCG	bdi-miR5181b	ACGCUUAUUUUGGAUCAGAGG
miR5181-5p-162	UCCGAUCCAUAAUAAGUGUCG	CUUCCUUCUGUUGUACUGCCUCCGAUCCAUAAUAAGUGUCGCUGAUUUAGUACAAUUUUAGUACAACUUUGUACUAAAUCAGCGGCACCUAUUAUGGAUCGGAGGGAGUAGUAUUUGGUGUUAGU	bdi-miR5181b	GCACCUAUUAUGGAUCGGAGG
miR5183-3p-5	UAUUUAGACAAAUUUGAGUCA	AGUGCCAAAAUAUUAAAUGUACUUAGACGUGUUUUAGUAUGUUGAUACGUCAAUAUUUAGACAAAUUUGAGUCACUUAAUAUGGGACGGAGGGA	bdi-miR5183	ACUUAGACGUGUUUUAGUAUGUU
miR5175-3p-79	AAGAACUUAGGAACGGAGGGA	UCAACAUCAGAAUGCCACUCCCUCCGUUCCUAAAUUCUUGUCGCUGUUUUAGUUCAAAUUUGUACUAAAACAACAAGAACUUAGGAACGGAGGGAAUGCAUAACAAAAGCUACCA	bdi-miR5175a	CCUCCGUUCCUAAAUUCUUGU
miR5049-3p-101	AAUAUGGAUCGGAGGGAGUAA	CAGAAUGUUCCAAAUAAAAUACUCCCUCCGAUCCAUAUUAAUUGUCUCAAAUAUGAAUGCAUCUAUACCUAAAAAAUGUCUAGAUAAAUGUAAUAUUUCAGGAUAUUUCUAUAAUAUGGAUCGGAGGGAGUAACUACAUUUGCUCUGAUAAAA	tae-miR5049-3p	ACUCCCUCCGAUCCAUAUUAA
miR5181-5p-163	UCCGAUCCAUAAUAAGUGUCU	AUAUAUCAAGCUGUACUCCCUCCGAUCCAUAAUAAGUGUCUUAGGUUUAGUACAACUUUGUACUAAAUCUAAGACACUUAUUAUCGAUCGGAGGGAGUAGCAUUUUUUGUUCAC	bdi-miR5181b	ACACUUAUUAUCGAUCGGAGG
miR5049-3p-102	AAUUAAUUUGGAUCGGAGGGA	AAGCAUGGAAACUAAUACUCCCUCCAAUCCAAAUUAUUGUCACAGCUUUGUCUAGAUACGCAUGUAGCUAGAUGCAUUUCAGUGUGUAGGUAGAUGUGUAUCUAGACAAAGCUGCGUCAAUUAAUUUGGAUCGGAGGGAGUUGAAGAUUCAACAUUACU	hvu-miR5049f	CCUCCAAUCCAAAUUAUUGU
miR5049-3p-103	AAUUAAUAUGGAUCAGAGGGA	GGAGAUCAUAAUAGGUAUUCCCUCCGAUCCAUAUUAAUUGUCUCAAAUUUGCCCAAAUAUGGAUGUAUCUGUGCCUACAAAGUGUCUAGCUAAAAGUAACAUUUCGACAAUUAAUAUGGAUCAGAGGGAGUACAUCACAGUCUGUUCCA	hvu-miR5049f	CCUCCGAUCCAUAUUAAUUGU
miR5175-3p-80	AAGAAUUUAGGAAUGGAGGGA	UUUUUUCUUCAAAGAUACUCCCUCUGAUCCUAAAUUCUUGUCGUGGUUUUAGUACAAAUUUGAACUAAAACCACGACAAGAAUUUAGGAAUGGAGGGAGUACUAAAUUGCAUCAGCAA	bdi-miR5175a	CCUCUGAUCCUAAAUUCUUGU
miR5185-3p-21	UUUGAAAAUUGAACUAGAAGC	GGAUCCCACGAAAGUCCCGCUUCUAGUUUAUUUUUUUAAAUCUUCUAUUCAAAAAUUUUCUCAAAAUUUGAAUAGGAGAUUUGAAAAUUGAACUAGAAGCGGGACUUUCGCGGGAUCCCG	bdi-miR5185m-3p	UUCUAGUUUAUUUUUUUAAAUC
miR395-3p-7	UGAAGUGUUUGGGGGAACUC	ACGGUUGGUUGUUUCCUGGGGUUCCCUCCAAACACUUCAGCAGCUCGGCUUUCCUAUACUAGCUCACAGGCUGAAGGGUGAAGGCUGAAGGGUGAAGUGUUUGGGGGAACUCUAGGUGACAACCGCCAUUUU	cpa-miR395e	GUUCCCUCCAAACACUUCAGC
miR5049-3p-104	AAUAUGGAUCGGAGGGAGUAC	UUCAUGAACAUAAGAUUGCUACUCCCUCCGAUCCAUAUUAAUUGUCGAAAUAUUAUAUGUAUCCAUACGCUUUUUAUGCAUAGAUACAUCCAUAUUUUGACAAAUUUGAGACAAUUAAUAUGGAUCGGAGGGAGUACUAUUAUUUUGUUGCAUACGU	tae-miR5049-3p	ACUCCCUCCGAUCCAUAUUAA
miR5174-5p-151	CCUCCGUUCCAUAAAGAUUGG	CAAUCUACUUGGAAGUACUCCCUCCGUUCCAUAAAGAUUGGCACAGUUUUGAACUAGAGCUAGUUCAAAGCCGCGCCAAUCUUUAUGGGACGGAGGGAGUAGCAGGUUAGUAAU	bdi-miR5174b-5p	AAUCUUUAUGGGACGGAGGGA
miR5181-5p-164	UCCGAUCCAUAAUAAGUGUCC	UCAUCUUGUUUAUUACUCCCUCCGAUCCAUAAUAAGUGUCCAGGGUUUAGUACAAAUUUUGUACAACUUCUUACUAAAUCCCUGACACUUAUUAUGGAUCGGAGGGAGUAACUAUCAUUCUUUGG	bdi-miR5181b	ACACUUAUUAUGGAUCGGAGG
miR5181-5p-165	UCCGAUCCAUAAAAAGUGUCG	UGACAAUAUUACAUACUCCCUCCGAUCCAUAAAAAGUGUCGCGCAUUUUGUACUAAGUCAGCACAAAUUUUGUACCAAGUGGGCGACACUUUUUAUGAAUCCGAGGGAGUACUAGAGAGUGAGGUU	bdi-miR5181b	ACACUUUUUAUGAAUCCGAGG
miR5049-3p-105	AAUAUGGAUCGGAGGGAGUAG	UAUUGUAGUUUAAAAAAACUACUUCCUCAAACUCAUAUUACUUGUCUCAAAUUUGUCCAAAUAUGGAUGUAUCGAUGUUUAAAAAACGUUUAGAUAUAUGUAAUAUUUCGAUAAAGUAAUAUGGAUCGGAGGGAGUAGAUGAAUAUUGUGAAUAAGUA	tae-miR5049-3p	ACUUCCUCAAACUCAUAUUAC
miR5181-3p-81	ACUUAUUAUGGAGCGGAGGGA	UAUUCUGUACAUUCAUACUCCCUCCUGUCCAUAAUAAGUGUCUCAGACUUAGUACAACUUUGUACUAAAUGUGUACUAAAUCUGAAACACUUAUUAUGGAGCGGAGGGAGUACUAUUUUAGUUUUUAUG	bdi-miR5181d	CCUCCUGUCCAUAAUAAGUGU
miR7777-3p-1	UUGUUCCACUCAACAGAAGAU	UUUGGAAUAUGUAGUGGUAUCUUUGGUUGGGUAGAACCACCACUGACAAACAGCAUCGCAACUGAAGUAUAUCAUGUUAAAAUUGUAUCCAUGAUGUUUUGUUGUUGUGAUGGUGUGUGUUGAAGGUUGUUCCACUCAACAGAAGAUCUGAUACAUAUUCUAAGUGC	bdi-miR7777-3p.1	CUUUGGUUGGGUAGAACCACC
miR5181-5p-166	UCCGAUCCAUAAUAAGUGUCA	ACGUGCAUUUAGCUACUCCCUCCGAUCCAUAAUAAGUGUCAUAGACCUAGUACAACUUUGUACUAAGUUAGUACAAAAUCUGAGACACUUAUUAUGGAUCGGAGGGAAUAGUUUUUUUUCUAUAA	bdi-miR5181b	ACACUUAUUAUGGAUCGGAGG
miR5067-3p-3	UCAGCGACAACUGAUAUGGAU	AACUUUCUACUCCCUCCAAUCCAUCUUAAUUGUCGCUGAUUGUAUACUCCCUCCGUCCCAAAAUAACUGACCUGGAUUUGUAUAAGAAUAUAUACAACUUCAUGUCAGUUAAUUCGGGACGGAGGGAGUACAACUUCGUACUAAAUCAGCGACAACUGAUAUGGAUCAGAGGGAGUACCAUAAUUG	bdi-miR5067	CCAUCUUAAUUGUCGCUGAUU
miR5174-5p-152	CCUCUGUUCCAUAAAGAUUGA	GAUCAGUGUACCUAAUUACUCCUCUGUUCCAUAAAGAUUGACAUGAAUUUGAACUAAAGUUAGUUUAAUUCCGUGCCAAUUUUUAUGGAACGGAGAGAGUAAUGCGUACAAUCCAUGCA	bdi-miR5174b-5p	AAUUUUUAUGGAACGGAGAGAG
miR5181-5p-167	UCCGAUCCAUAAAAAGUGUCG	UAUAACUCUAUGUUACUCUCUCCGAUCCAUAAAAAGUGUCGCCUACUUAGUACAAAAUUUGUACUAACUUAGUGCAAAAUGGGCAACACUUUUUAUGGAUCGGAGGGAGUAGUUUUAUUAAAUCUU	bdi-miR5181b	ACACUUUUUAUGGAUCGGAGG
miR5175-3p-81	AAGUAUUUAGGAACGGAGGGA	UGGAACCAUGUAUUCUACUCUCUCCAUUCCUAAAUACUUGUCGCUGUUUUAGUGCAACUUGCACUAAAACAGCGACAAGUAUUUAGGAACGGAGGGAGUAUUACAUAAUAAAUAAAA	bdi-miR5175a	UCUCCAUUCCUAAAUACUUGU
miR5174-5p-153	CUCUGUUCCAUAAAGAUUGGC	AUGAUGUUCCUUGAUACUCCCUCUGUUCCAUAAAGAUUGGCACGGUUUUGAACUAGCUCUAGUUUAAAACCAUGCCAAUCUUUAUAGAACGGAGGAAGUACCUUUUUAGCUC	bdi-miR5174a	CAAUCUUUAUAGAACGGAGGA
miR5181-5p-168	UCCGAUUCAUAAUAAGUGUCG	UCUAACUAGCAUGUACACCCUCCGAUUCAUAAUAAGUGUCGCUGUUUUACUACAACUCAGUACUAAAUUUAUGCUAAACCAACCACACUUGUUAUGAACGGAGGGAGUAAGUUUGAGAAGAUAA	bdi-miR5181b	ACACUUGUUAUGAACGGAGG
miR5175-3p-82	AAGAAUUUAGGAACGGAGGGA	AAGAUAUCAAAAUAGUACUCCCCCCGUUUCUAAAUUCUUGUCUUGUGGUUUUAGUGCUAAUUUGAACUAAAACCAUGACAAGAAUUUAGGAACGGAGGGAGUACUAGACUACUGGCUGCG	bdi-miR5175a	CCCCCGUUUCUAAAUUCUUGU
miR5174-3p-104	CAACCUUUAUGGAACGGAGGA	CGUAGAGUAAAUUAAGAUCUCUCCAUUCCAUAAAGGCUGUCACGAUUUUGAACUAGCUCUAGUUCAAAGUUGUGCCAACCUUUAUGGAACGGAGGAUAUCUUCUCAAGAUCAAUUG	bdi-miR5174b-3p	CUCCAUUCCAUAAAGGCUGUC
miR5174-5p-154	UCCCUCCGUUUCAUAAAGGUUGGC	ACUCAAAUGAUAGUCACAAUUCCCUCCGUUUCAUAAAGGUUGGCACGGUUGUGAACUACCUCUAAUUCAAAGCCGUGCCAACCUUUACGAAACGGAGGGAGUACCAGUCAAACUGCAGCUUC	bdi-miR5174d-5p	CAACCUUUACGAAACGGAGGGAGU
miR5174-5p-155	UACUCCCUCUGUUCCAUAAAG	UUCUGAAGGCACAAAUCUCUUACUCCCUCUGUUCCAUAAAGAUUGGCGCUGCUUUGAACUAGCUAAUCUUUAUGGAACGGAGGGAGUAUUUUUUUUUCUUUUUUGC	bdi-miR5174e-5p.2	UUAUGGAACGGAGGGAGUAUU
miR5174-3p-105	UUUAUGGAACGGAGGGAGUAU	ACAGGGAUAUGUUAAACAGUAUUCCUGCCGUUCUAUAAAGGUUAGCACUGCUUUGAAAUAAAGCUAGUUCAAAAUCGUGCCAACCUUUAUGGAACGGAGGGAGUAUCAUAUUUCAAAGACAAGUGA	bdi-miR5174e-3p.2	AUUCCUGCCGUUCUAUAAAGG
miR5183-3p-6	UAUUUGGACAAAUUUGAGUCA	ACUAAAUUGUACUCCCACCGAUUCUAAAUUGUUGUCGAAAUAUUACAUGUAUCUAGACACUUUUUAAGAAUAGAUACAUUCAUAUUUGGACAAAUUUGAGUCAAGAAUUUAGCAUCAGAGGGA	bdi-miR5183	AUUCUAAAUUGUUGUCGAAAUAUU
miR5174-5p-156	CCUCCGUUCCAUAAAGGUUGG	CAACCGUUUGGAUGGUAUUUCCUCCGUUCCAUAAAGGUUGGCACGGAUUUGAAAUUCGUGCCAAUCUUUAUGAAACAGAGGAAGUAUUAGAAUUGAAGGCUGG	bdi-miR5174f	AAUCUUUAUGAAACAGAGGAA
miR5174-3p-106	UUUAUGGAACCGAGGGAGUAG	UCUCACCAUCCAUUCCAAAUACUCGCUCCGUUCCAUAAAGAUUGACACGGGUUUGAACUAGUUCUAAUUUAAAACUUUGACAUCUUUAUGGAACCGAGGGAGUAGAAUGGAACAUGAUAAGAACG	bdi-miR5174e-3p.2	ACUCGCUCCGUUCCAUAAAGA
miR5174-5p-157	CUCCGUUCCAUAAAGAUUGGC	GACAAUUAAACUGCCACUCCCUCCGUUCCAUAAAGAUUGGCGCGGCUUUGAACUAGCUCUUAUUCAAAGCCGCGCCAAUCUUAUGUAACGGAGGGAGUAGAAAACUAGGGAUCAU	bdi-miR5174a	CAAUCUUAUGUAACGGAGGG
miR5181-5p-169	UCAGAUCCAUAAUAAGUGUCG	UUAUAUUGAUUAGCACUCCUUCAGAUCCAUAAUAAGUGUCGUGGAUUUAGUAUAUAGUUAGUACAAAUUUGUACUAAAGUCCUGACACUUAUUAUGGAUCGGAGGGAGUACAUGAUUUUUCUUCG	bdi-miR5181b	ACACUUAUUAUGGAUCGGAGG
miR5180-5p-11	UAAGUGUCGCAGUUUUGAACU	AGCUUUUUUCUGAUCCAAAAUAAGUGUCGCAGUUUUGAACUAGGCUUGAACAAAGCUUAGUUCAAAAUUGAGACAUUUAUUUUGGAUCGGAGGGAGUAUCA	bdi-miR5180a	UUCAAAAUUGAGACAUUUAUU
miR2118-1	GGGAAUAGGAACAUGGAGGAA	AGAGAUUCUCUAAGAGCAGUGGGAAUAGGAACAUGGAGGAAAACCUAGAGCUCAAUUUUCUCCUCCAGUAUUGGAGGUAGAGUUUUGCUUCUGUUUUCCCGAUGCCUCCUAUUCCUAUCGAUCUUAGGUACUCCUUCC	ata-miR2118a-3p	CCCGAUGCCUCCUAUUCCUAU
miR5049-3p-106	AAUUAAUAUGGAUCGGAGGGA	ACAUAGUAUUUGUAGUACUCCCUCCAAUUCAUAUUAAUUGACUCAAAUUUGCCCAAAUAUGGAUGUAUAUAUGCCUAAAAAGCGUCUAGAUACAUGUAAUAUUUCGACAAUUAAUAUGGAUCGGAGGGAGUACUAGUUUUCACCCAACU	hvu-miR5049f	CCUCCAAUUCAUAUUAAUUGA
miR5181-5p-170	UCCGAUCCAUAAUAAGUGUCA	UUAAAAAAAGAAAUACUCGUUCCGAUCCAUAAUAAGUGUCACUGAUUUGGUUGAAAGUUAUAUUAAAUCAGUGACGCUUGUUAUGGAUCGGGAGGUAUAUUUUUCGUUGU	bdi-miR5181b	ACGCUUGUUAUGGAUCGGGAG
miR5181-5p-171	UCCGAUCCAUAAUAAGUGUCA	AAGUCAUUCUUUAUACUCCCUCCGAUCCAUAAUAAGUGUCAGGGAUUUAGUGCAAAGUUACUAGCUUUGUACUAAAUCCCCGACACUUAUAUGGAUCGGAGGGAGUACUAUUUUUUGACACA	bdi-miR5181b	ACACUUAUAUGGAUCGGAGG
miR5174-5p-158	UACUCCCUCCGUUCCAUAAAG	GCAAUGAGAGGGAUGAAUAGUACUCCCUCCGUUCCAUAAAGAUUGGCGUGACUUUGAACUAGCUCUACUUCAAAACCGUGCCAAUCUUUUUGGAACGGAGGGAGUAGUAUUUCUUUACUUUGUAGGGA	bdi-miR5174e-5p.2	UUUUGGAACGGAGGGAGUAGU
miR5175-3p-83	AAGAAUUUAGGAACGGAGGGA	CACGCUCUUAUUCACUACUUCCUCCAUUCCUAAAUUCUUGUCAUUGUUUUAGUUCAAAUUUGAAUUAAAACCACGACAAGAAUUUAGGAACGGAGGGAGUAAUUUAUUGACUUAUUAC	bdi-miR5175a	CCUCCAUUCCUAAAUUCUUGU
miR397-3p-1	CAUCAACGCUGCACUCAAUCA	CAGAGGAAAGCAGAGGCGUGAUUGGGUGCAGGGUCGAAGAACCCCCCGCGUUCCAUGGCUGGCCUGGGCGCAGAGGGGUUCAUCAACGCUGCACUCAAUCAAGCCUCUGCGCCUCUUCUUC	stu-miR397-3p	AUUGGGUGCAGGGUCGAAGAA
miR5181-3p-82	ACUUAUUAUGGAUCGGAGGGA	AAUUGUCUUAAGUAAUACUCCCUCGGAUCUAUAAUAAGUGUUUUGGAUUUAGUACAAAGUUAGUACAAUUUUUUACUAAAUCAUAUUAACUUUUUACUAAAUCCAAGACACUUAUUAUGGAUCGGAGGGAGUAGUGUCUAAUAUGAGAGA	bdi-miR5181d	CCUCGGAUCUAUAAUAAGUGU
miR5174-5p-159	CUCGGUUCCAUAAAGAUUGGC	GAUUGAUACUUAUGUACCCUCUCGGUUCCAUAAAGAUUGGCAUGACUUUGAACUAGCUGUAGUUCAAAUUCGUGACAAUCUUUAUGAAACGGAGGAAGGUAAAAACACAAAC	bdi-miR5174a	CAAUCUUUAUGAAACGGAGGA
miR9493-3p-13	AAGAAUUAUGAAACGGAGGGAGUA	UGUUAGUUUCUAAUAUACUACUCCCUCCGUUCCAUAAUUCUUGUCGUCAUUUUAGUUUAGAUUUGAACUAAAACCACAACAAGAAUUAUGAAACGGAGGGAGUACAUGUAGAAGGAAUAAUGGU	bdi-miR9493	CUCCCUCCGUUCCAUAAUUCUUGU
miR5181-5p-172	UCCGAUCCAAAAUAAGUGUCG	CUCACAUACGAUUUAGCACCUCCGAUCCAAAAUAAGUGUCGCAUCUUUGCAUUAGGCUUGAACUAGGCUUAGUUCAAACUGAGACACUUAUUUUGGAUCAGAGGGAGUACUUUUCUAGCAUCCC	ata-miR5181-5p	ACACUUAUUUUGGAUCAGAGG
miR5175-3p-84	AAGAAUUUAGGAUCGGAGGGA	UUCAUACAAUUUAGGUACUCCCUCCGAUCCCAGAUUCUUGUCGUUGUUUUAGUUCAACUAAAACAACUAAAACAAGGACAAGAAUUUAGGAUCGGAGGGAGUAGUAUUUAGCGUAAUCAG	bdi-miR5175a	CCUCCGAUCCCAGAUUCUUGU
miR5181-3p-83	ACUUAUUAUGGAUCGGAGGGA	AUUAUAAAAUAUAUGUACUCCCUCGGAUCCAUAAUAAGUGUCUCGGAUUUUGUACUAACUUAGUACAAAGUUGUACUAAGUCUGAGACACUUAUUAUGGAUCGGAGGGAGUAGUAAACUAGUGACUAUG	bdi-miR5181d	CCUCGGAUCCAUAAUAAGUGU
miR5174-5p-160	UACUCCCUCCGUUCCAUAAAG	ACAGCUUUUUUGAUAAACAAUACUCCCUCCGUUCCAUAAAGAUUGGCACGGUUUUGAACUAGAGCUAGUUCAAAUUCGUGCCAACCUUUAUGGCACGGAGGGAGUACUAUCUUAGUCCCUUAUA	bdi-miR5174e-5p.2	UUAUGGCACGGAGGGAGUACU
miR5181-5p-173	UCCGAUCCAUAAUAAGUAUCG	UGUAGAUGUUAUGUGCUCCCUCCGAUCCAUAAUAAGUAUCGCUGAUUUAGUACAACUUUAUACUAAAUCAGCGACACUUAUUAUGGACCGGAGCAAGUAUUUCUUUAUCU	bdi-miR5181b	ACACUUAUUAUGGACCGGAGC
miR166-3p-15	UCUCGGACCAGGCUUCAUUCC	GCUAUUUUGCUUCUGGGUGGAAUGUUGUCUGGUUCAAGGUCUUGCCAUGUGAUUUGAGGAUGAACGGUUUGUGCAUGCAUAACUUUCAUUUCUCUUGUUUGCGGGAUCUCGGACCAGGCUUCAUUCCCCUCAGAGAUAGCUUCAAAC	atr-miR166b	AAUGUUGUCUGGUUCAAGGUC
miR5181-3p-84	ACUUAUUAUGGAUCGGAGGGA	UCUAUCUCUAUUAAUUACUCCCUCCCAUCCAUAAUAAGUGUCUCAGAUUUAGUACAACUUUGUACUAAGUUAGUACAAAAUCUGAGACACUUAUUAUGGAUCGGAGGGAGUACUAAUUAACAAUGUCCA	bdi-miR5181d	CCUCCCAUCCAUAAUAAGUGU
miR5171-3p-2	ACUUAAUAUGGGACGGAGGAA	AUUUUGUUGGAUCAAUACUCCCUCUAUCCCAUAUUAAGUGACUCAAAUUUGUUUAAAUAUGGACGUAUCUAUAUACUAAAAUACUUCUAGAUACAUGCAAUAUUACAACACUUAAUAUGGGACGGAGGAAGUAUAUAGGCGACUAUACAU	bdi-miR5171b	CCUCUAUCCCAUAUUAAGUGA
miR5174-5p-161	UCCCUCCGUUCCAUAAAGAUUGGC	AUCUUUACAGUCAUUCAUACUCCCUCCGUUCCAUAAAGAUUGGCAUGAAUUUGAACUAAAGCUAAUUCAAAUCUGUGCCGAUCUUUAUGGAACGGAGGGAUUUAUGGAACGGAAGGAGUAGCU	bdi-miR5174d-5p	CGAUCUUUAUGGAACGGAGGGAUU
miR9493-3p-14	AAGAAUUAUGAAACAAAGGGAGUA	GAUCACUAAGCUAAUAGGUACUUCCUCUGUCACAUAAUUCUUGUCAUGGUUUCAGUUCAAAUUUAAAAUAAACCCACGACAAGAAUUAUGAAACAAAGGGAGUACAAUAAGCUUGGGCUUGGAC	bdi-miR9493	CUUCCUCUGUCACAUAAUUCUUGU
miR5181-5p-174	UCCGAUCCAUAAAAAGUGUCG	ACGUAGUAGUUGUUACUCCCUCCGAUCCAUAAAAAGUGUCGCCCACUUAGUACAAAAUUUGUACUAACUUAGUACAAAAUGGGCAACACUUUUUAUGGAUCGGAGGGAGUACUUGACUACUUUGAA	bdi-miR5181b	ACACUUUUUAUGGAUCGGAGG
miR5174-5p-162	CUCUGUUCCAUAAAGAUUGGC	CAAGUUGCAGGGGCGUUUCUCUCUGUUCCAUAAAGAUUGGCACGGAUUUGAUUUAGCUCUAGCUCUAGUUUAAAUUCGUGUCAAUCUUUAUGGAAUGGAGGGGUAAGUCACAAGAUUGAAAA	bdi-miR5174a	CAAUCUUUAUGGAAUGGAGGG
miR169-5p-11	UAGCCAAGGAUGACUUGCCUGUG	AGCAAGGGGCUUAUCUCUGAUAGCCAAGGAUGACUUGCCUGUGUCAUACUUCAAGGCUUGGCAACAUGAUGCAUGAGCCUUUGUUGUAGUCUCAUAGGCAGUCUCCUUGGCUAGCCUGAGUGGCUCUUGCG	ata-miR169b-5p	UAGGCAGUCUCCUUGGCUAGC
miR5174-3p-107	UUUAUGGAACGGAGGGAGUAU	CGUGGAUAUUCUUUUUUCCUACUCCCUCUGUUUCAUAAAGAUUGGCACAGCUUUGGACUAGAGCUAGUUCAAAACCGUGCCAAUCUUUAUGGAACGGAGGGAGUAUUAAAGAUGAGCAGUACAUAU	bdi-miR5174e-3p.2	ACUCCCUCUGUUUCAUAAAGA
miR5181-5p-175	UCCGAUCCAUAAUAAGUGUCG	UUAUGAUAAAUGGUGCUCCCUCCGAUCCAUAAUAAGUGUCGAAGAUUUAGUACAAAGUCCGUAUAAUUUUGCAAUAAAUCUCCGACACUUAUUAUGUAUCGGAGGGAGUACACCUCUAGCAGAGA	bdi-miR5181b	ACACUUAUUAUGUAUCGGAGG
miR5181-3p-85	ACUUAUUAUGGAUCGGAGGGA	AUAUGCAAAGAGUUAUACUCCCUUCGAUCCAUAAUAAGUGUCUCAGAUUUUGUGCUAACUUAGUACAAAGUUGUACUAAAUCUGAGUCACUUAUUAUGGAUCGGAGGGAGUAUAAGAACAGAUUCCUUU	bdi-miR5181d	CCUUCGAUCCAUAAUAAGUGU
miR5175-3p-85	AAGUAUUUAGGAACGGAGGGA	ACAAAAAUUAUCUUCUACUCCCUCCGCUUCUAAAUACUUGUCAUGGUUUUAGUGCAAAGUUUUAGUACAAAUUUGCACUAAAACCACGACAAGUAUUUAGGAACGGAGGGAGUAUUAUUUGUGUAGUGUAC	bdi-miR5175a	CCUCCGCUUCUAAAUACUUGU
miR5181-5p-176	UCCGAUACAUAAUAAGUGUCG	GUAUUGUAUAAGUUACUCCCUCCGAUACAUAAUAAGUGUCGUUGAUUUAGUACAAGUUUAUUACAAAGUUGUACUAAAUCAGCGACACUUGUUAUGGAUUGGAGAGAGUACAUAUUAAUAG	bdi-miR5181b	ACACUUGUUAUGGAUUGGAGA
miR5174-5p-163	CUCCGUUCCAUAAAGAUUGGC	CCUGCAUUGUUAUAUACUCCCUCCGUUCCAUAAAGAUUGGCGCGGCUUUGAACUAGCCUUAGUUCAAAGUCGUGUCAAUCUUAUGGAACGAAGGGAGUACCUACUAAGUAAUAAG	bdi-miR5174a	CAAUCUUAUGGAACGAAGGG
miR5174-5p-164	CUCCGUUCCAUAAAGAUUGGC	AUUGUUGGGCUUGUGGAAUACUCCGUUCCAUAAAGAUUGGCCGUGCCAAUCUUUAUAGUUCUAGUUCAAAGCCAUGCCAAUCGUUAUGGAACGGAGGGAGUAUGAAAUAGAGUU	bdi-miR5174a	CAAUCGUUAUGGAACGGAGGGAGUA
miR9480-5p-1	UAUGUGAGGGUGGUAACUGAA	UAUGACAGUUUUGUUAAGGGUAUGUGAGGGUGGUAACUGAAUGUGUUUGGGUGCAAUCCUCACACGACGGGUGUCACCCUCACACAUUCGGGUACCACCCUAACAUACCCUUAACAAGUUUCUGAUCAA	bdi-miR9480a	CGGGUACCACCCUAACAUACC
miR5175-5p-37	CCUCCGUUCCUAAAUUCUUGU	AAAUGUCAAGAAUUAUACUCCCUCCGUUCCUAAAUUCUUGUCGUCAUUUUAGUACAAAUUUGAACUAAAACAACGACAAAAAUUUAGGAACAGAGGGAGCAAUUCCAGAUAAAUCAUG	bdi-miR5175b	AAAAAUUUAGGAACAGAGGGA
miR5174-3p-108	CAACCUUUAUGGAACGGAGGG	AUUAAUUACCACGAUAUUUCCUCCUUUUCAUAAAGAUUGGCACGAUUUUGAACUAAAGCUAGUUCAAAACCGUGCCAACCUUUAUGGAACGGAGGGAUUAUUACCGUUGGUGUCAU	bdi-miR5174b-3p	CUCCUUUUCAUAAAGAUUGGC
miR5181-5p-177	UCCGAUCCAUAAUAAGUGUCG	CACGAAUAAAUAAUACUCCGUCCGAUCCAUAAUAAGUGUCGGUGAUUUAUUACAACUUCUUACUAAAUCAGUGACACUUAAUAUGAAUCGGAGGGAGUAUAUGCUCCCACGAAG	bdi-miR5181b	ACACUUAAUAUGAAUCGGAGG
miR5175-3p-86	AAGUAUUUAGGAACGGAGGGA	GAGCCCACUAAAUUGUACUUCCUGCGUUCCUAAAUACUUGUCGCUGUUUUAGUACAAGUUUGCACUAAAACAGCGACAAGUAUUUAGGAACGGAGGGAGUACUCAUAUAUACAUUUGA	bdi-miR5175a	CCUGCGUUCCUAAAUACUUGU
miR5175-5p-38	CCUCUGAUCCUAAAUUCUUGU	UUUUUGCGCUACCACGUAUUCCUCUGAUCCUAAAUUCUUGUCAUUGUUUUAGUGUAAAUUUGAACUAAAACAACGACAACAAUUUAGGAUCAGAGGGAGUGUCUCAUUGACAUCCAGC	bdi-miR5175b	AACAAUUUAGGAUCAGAGGGA
miR5049-3p-107	AAUAUGGAUCAGAGGGAGUAC	CAUCCUACGAUUUAAUAGGUACUCCCUCCGAUCCAUAUUAAUUGUCUCAAAUUUGCCCAAAUAUGGAUGAUCCAUUCUUAAAAAGCGUCUAGAUACAAGUAAUACUUCGACAAUUAAUAUGGAUCAGAGGGAGUACCAAACAGGAAGAAAUUGUUG	tae-miR5049-3p	ACUCCCUCCGAUCCAUAUUAA
miR5174-5p-165	CUCGGUUCCAUAAAGAUUGGC	GGCCAUUUGUUGUAUACUCCCUCGGUUCCAUAAAGAUUGGCAAGUUUUGAACUAGUUCUAGUUGAUUGUCAUGCCAAUUUUUAUGAAACGGAGGGAGUAACUUUCAGAUCUUAAG	bdi-miR5174a	CAAUUUUUAUGAAACGGAGGG
miR5181-3p-86	ACUUAUUAUGGAUCGGAGGGA	AUAUACAUUGAUAUUUUGACUCUCCGAUCCAUAAUAAGUAUCGCUGAUUUAGUACAACUUGUACUAAAUCAGCGAUACUUAUUAUGGAUCGGAGGGAGUACUAGUUUAGUAAAAGGU	bdi-miR5181d	UCUCCGAUCCAUAAUAAGUAU
miR2118-3p-4	UUCCCAAUGCCUCCCAUGCCUA	AAGAGGGUCUGAGAACAGUGGUCAUGGGAACAUUGAGGAAAGCUAAACCUCUUCUUUGCCUCUGGAAAUAGGGGCUGAGAACUGUUUCCCAUGUUUUCCCAAUGCCUCCCAUGCCUAUUGUUCUCAGAUGUUCAUUC	osa-miR2118e	GUCAUGGGAACAUUGAGGAAAG
miR5174-3p-109	CAAUCUUUAUGAAACGGAGAGAGU	UUUAGCUUCUUUGAAUCUACUCUCCCUGUUCUAUAAAGAUUGGCACGGUUUUGAACUAGCUCUAGUUCAAAGCCGUGCCAAUCUUUAUGAAACGGAGAGAGUACCAGCGAACAUGCAUUCAC	bdi-miR5174d-3p	UCUCCCUGUUCUAUAAAGAUUGGC
miR5174-5p-166	CUCCGUUCCAUAAAGAUUGGC	AAAGUUAUCUUUAGUACUCUCUCCGUUCCAUAAAGAUUGGCGUGGUUUUGAACUAGCUCUAAUUCAAAACUGUUUCAAUCUUUAUAAAAUGGAGGGAGUAAUCCUGUGCGAGCGCC	bdi-miR5174a	CAAUCUUUAUAAAAUGGAGGG
miR5174-3p-110	AUUAUGGAACGGAGGGAGUAG	UACUUUUUUGUUUGCAAAGUACUCCCUCCGUUCCAGAAUUCUUGUCGAAAUAUUACAUGUAUCUAGACGUUUUUUAGUAAUAGAUACAUCCAGUUUUUGGUGAAUUUGAGACAAGAAUUAUGGAACGGAGGGAGUAGUAAAUUAAACAUAUGCCAGC	bdi-miR5174e-3p.2	ACUCCCUCCGUUCCAGAAUUC
miR7775-5p-1	ACCGGUUUAUUCUGAAGCACCAGU	AGAUAGUGUUACAAAAUUAAACCGGUUUAUUCUGAAGCACCAGUGUUUAUUUCUAUACUAGAGGUGCCUAAUUAAGCACCUGUCCUAUAGAACACAAGCACUAGUGCUUAGACAAAAGCCGGUUUAUUUUGUGCAAGCACCUCCC	bdi-miR7775-5p	UAGUGCUUAGACAAAAGCCGGUUU
miR5174-3p-111	AUUAUGGAACGGAGGGAGUAG	UUAGGGGGUCUAAUCUUAAUACUCCCUCCGUACCAUAAUUCUUGUCGUUGUUUUAGUACAAAUUGAAUUAUGGAACGGAGGGAGUAGAUUAGAUUUAUGAUUUUGUU	bdi-miR5174e-3p.2	ACUCCCUCCGUACCAUAAUUC
miR5049-3p-108	AAUAUGGAUCGAAGGGAGUAC	CGUAGGAGAAGAAAUCUGCUGCUCCCUCUCGUCCGUAUUAACAUAUUAAUUGUUUCAAAUUUGUCAAAAUAUGAAUGUAUCCAUCUAUGUCUAAAAAUCAUCUGGAUACAUGCAAUAUUUCGAUAAUUAAUAUGGAUCGAAGGGAGUACUAUUGUUGAUGAAAUAUAUU	tae-miR5049-3p	GCUCCCUCUCGUCCGUAUUAA
miR5174-3p-112	CAAUCUUUAUGGAACGGAGGGAGU	UGUUUGAUCCUUCUAUCUACUCCCUCCGUUCCAUAAAGACUGGCAUGGUUUUGGUUUAAAACCGUGCCAAUCUUUAUGGAACGGAGGGAGUAUGUGUUUUAGCUGAUGACU	bdi-miR5174d-3p	UCCCUCCGUUCCAUAAAGACUGGC
miR5181-3p-87	ACUUAUUAUGGAUCGGAGGGA	ACAAAAGUAGAAUAAUACUCCCUCCGAUCCAUAAGUGUCGCUGAUUUAGUAGAACUUUGUACUAAAUCAGCAACACUUAUUAUGGAUCGGAGGGAAUAAAACAGAGCACACUUUC	bdi-miR5181d	CCUCCGAUCCAUAAGUGU
miR5181-5p-178	UCCGAUCCAUAAUAAGUGUCU	AGUAGAUAUGAGCUACUCCCUCCGAUCCAUAAUAAGUGUCUCAGAUUUUUUACUAACUUAGUAUAAAGUUGUACUAAGUCUUGACACAAUUAUUAUGGACCGGAGGGAGUAAUAUAUAAUAAGCAA	bdi-miR5181b	ACACAAUUAUUAUGGACCGGAGG
miR5049-3p-109	AAUUAAUAUGGAUCGGAAGGA	UUUUGUACCAAGUUAGUACCCUCUCCAGUCCAUAUUAAUUGUUUCAAAUUUGUGCAAAUAUGAAUGUAUCUAUGCCUAAAAAGCGUCUAGAUACAUGUAAUAUUUCGACAAUUAAUAUGGAUCGGAAGGAGUACAAAUUUUGUAAUAAGU	hvu-miR5049f	CUCUCCAGUCCAUAUUAAUUGU
miR5175-3p-87	AAGAAUUUAGGAACGGAGGGA	AGCAAAAUGAGGAGGUACUACCUCUGUUCCUAAAUUCUUGUCGCUGUUUUAGUACAAAUUUGAACUAAAGCAGCGACAAGAAUUUAGGAACGGAGGGAGUAAUAUGAUCUGAAGUAUC	bdi-miR5175a	CCUCUGUUCCUAAAUUCUUGU
miR5171-3p-3	ACUUAAUAUGGGACGGAGGAA	UAUAUGGUUUAUUAAUACUCCCUCCAGCCUAUAUUAAGUGACUUUCUAUUACAUGUAUCUAGACACUUUUUAGGCAUAGAUACAUCAAUAUUUGGGAAAUUUGAGUCACUUAAUAUGGGACGGAGGAAGUAUUUUUUUUUUCUCGAAC	bdi-miR5171b	CCUCCAGCCUAUAUUAAGUGA
miR156-5p-8	UGACAGAAGAGAGAGAGCAC	GACCGGCCGGUUAAGGGUGAUGACAGAAGAGAGAGAGCACAACCCAGCACCAGCGUGAAACACCGGCCGUCGGCCCGGUCGCUGAGGCAAGGGCCGUGUGCUCUCUGCUCUCUCUGUCAUGGCCAUCCCACGGACCA	hpa-miR156a	GCUCUCUGCUCUCUCUGUCAUG
miR5181-5p-179	UCCGAUCCAUAAAAAGUGUCG	UUAACAAAACAUGUACUAGCUCCGAUCCAUAAAAAGUGUCGUCCAUUUUGUACUAGUACUAAGUGGGCGACACUUUUUAUGGAUCAGAGGGAGUAUGUGCUUUAUA	bdi-miR5181b	ACACUUUUUAUGGAUCAGAGG
miR5049-5p-11	UCCCUCCGACCCAUAUUACUUGU	UCAAAGAUUAAUCCUCAUACUCCCUCCGACCCAUAUUACUUGUCCCAAAUUUAGUAUAAAGUUGUACUAAAUCAGCGAGAAAUAACAUGGGUCAGAGGGAGUACUAGAUUUUGUUGUACCUC	bdi-miR5049-5p	AAAUAACAUGGGUCAGAGGGAGU
miR5175-5p-39	CCUCCGUUCCUAAAUUCUUGU	AAAUAUGAAGUAAUGUACUACCUCCGUUCCUAAAUUCUUGUCGUGGUUUUAGUACAAAUUGUACUAAAACCACAACAAGAAUUUUGGAACGGAGGGAGUACAUGCUUAAUUUGCAAU	bdi-miR5175b	AAGAAUUUUGGAACGGAGGGA
miR5049-3p-110	AAUUAAUAUGAAUCGGAGGGA	ACUGCAGUAACUUAGUACUCCCUCCGAUCCAUAUUAAUUGUCUCAAAUUUGCCCAAAUAUGGAAUUUCGACAAUUAAUAUGAAUCGGAGGGAGUGCCAUUUUAUAUUGAUGU	hvu-miR5049f	CCUCCGAUCCAUAUUAAUUGU
miR5181-3p-88	ACUUAUUAUGGAUCGGAGGGA	AAUUGUAAGUUCUAAUACUCCCUCAGAUCCAUAAUAUGUGUCGGGGAUUUAGUACAGAGUUGUACUAACUUUGUACUAAAUCCCCGGCACUUAUUAUGGAUCGGAGGGAGUAGUUGAUAUGCCAUGUUG	bdi-miR5181d	CCUCAGAUCCAUAAUAUGUGU
miR5174-3p-113	UUUAUGGAACGGAGGGAGUAC	AUAAUCAUUCGAAAGGAGGUACUCCCUCCGUUCCAUAAAAAUUGGCACGGAUUUGAAUUAGGUCCAGUUCAAAUUCGUGCCCACCUUUAUGGAACGGAGGGAGUACAAUGGUUGUACAAACUAGAA	bdi-miR5174e-3p.2	ACUCCCUCCGUUCCAUAAAAA
miR5049-5p-12	UCCCUCCGACCCAUAUUACUUGU	AUUUGGUGGAAAUCUGUUACUCCCUCCGACCCAUAUUACUUGUCACUGAUUUAGUACAAAGUUGUACUAAAUCAGUGACAAGUAAUUCCGUCCGGAGGGAGUACUACGUGUGUCAAGGGAAU	bdi-miR5049-5p	AAGUAAUUCCGUCCGGAGGGAGU
miR5174-5p-167	CCUCCGUUCCAUAAAGAUUGG	CAGUUUGUUAUUUUAUACUCCCUCCGUUCCAUAAAGAUUGGCACGGUUUUGAACUAGAACUAGUUCAAAUCCGUGCCAACCUUUAUGGCACGGAGGGAGUAGCUGCCAAUCUGCCAUU	bdi-miR5174b-5p	AACCUUUAUGGCACGGAGGGA
miR5185-3p-22	UUUGAGAAUUGAACUACAAGC	GGAUCCCGCGAAAGUCCCGCUUCUAGUUCAUUUUUCAAAUCUUCUAUUCAAAUUUCGUUCAGAAUUUGAAUAGGAGAUUUGAGAAUUGAACUACAAGCGGGACUUUCGCGGGAUCCCG	bdi-miR5185d-3p	UUCUAGUUCAUUUUUCAAAUC
miR5070-3p-7	AACUAAGUAGGGUCAAAGGGU	AUUUUUGACCCUCAGGGUACCCUUUGACCAUACUUAGUUCAAACAAAUGAACUAGUUUUUCAAAAAGUUGUGUCAUUUUAAAAUUUUAAUUCAUUUGAUUGAACUAAGUAGGGUCAAAGGGUACCUAAGGGUCAAAAUUUUG	bdi-miR5070	CCUUUGACCAUACUUAGUUCA
miR5185-3p-23	UUUGAUAAUUGAACUAGAAGC	GGAUCCCGCGAAAGUCCCGCUUCUAGUUCAUUUUUCAAAUCUUCUAUUCAAAAUUUUGCUCAGAAUUUGAAUAAGAGAUUUGAUAAUUGAACUAGAAGCGAGACUUUCGCGGGAUCCCG	bdi-miR5185d-3p	UUCUAGUUCAUUUUUCAAAUC
miR5181-5p-180	UCCGAUCCAUAAUAAGUGUCU	GAUCAAAAAGAGGCACUCCCUCCGAUCCAUAAUAAGUGUCUGAGAUUUAGUAAAACUUUGUACUAAGUUGGUACAAAAUCUGAGACACCUUUUAUGGAUCGGAGUUAGUACAUAUGUCUUG	bdi-miR5181b	ACACCUUUUAUGGAUCGGAGU
miR5175-5p-40	CCUCUGAUCCUAAAUUCUUGU	CGCAGAAAGAAAGUACUCCCCCUCUGAUCCUAAAUUCUUGUACUAAAACAAAUUUGAACUAAAACCACGACAAUAAUUUAGGAUCGGAGGGAGCAGCGAACAUAAGAG	bdi-miR5175b	AAUAAUUUAGGAUCGGAGGGA
miR5175-5p-41	CCUCUGUUCCUAAAUACUUGU	CCGUUGCAAAAUUAGUACUCCCUCUGUUCCUAAAUACUUGUCGCUGUUUUAGUGCAAGUUUGCACUAAAACAGUGAAAAAUAUUUAGGAAUGGAGGGAGUACAUGUUAAAUAGAAAUC	bdi-miR5175b	AAAUAUUUAGGAAUGGAGGGA
miR5181-5p-181	UCCGAUCCAUAAUAAGUGUCU	UGCCCAAAUUUAUACUCCUAUCCGAUCCAUAAUAAGUGUCUCAAAUUUAGUACAACUUUGUACCAAAUCAGAGACACUUAUUACGGAUCGGAGAGAAUACAACCCAUGCU	bdi-miR5181b	ACACUUAUUACGGAUCGGAGA
miR5174-5p-168	CUCCGUUUCAUAAAGAUUGGC	ACAUGCAAUAUAUAUACUCCCUCCGUUUCAUAAAGAUUGGCACGGUUUUGCACUAGAGUUAGUUCAAAGUCAUGCCAAUCUUUAUGGAACCGAGGGAGUACAUCAGAUCAACGUAC	bdi-miR5174a	CAAUCUUUAUGGAACCGAGGG
miR166-3p-16	UUCGGACCAGGCUUCAUUCCC	CUUUUCAUGGUUGUCGAGGGGAAUGACGCCGGGUCUGAAAGAAAGAAGGGGGCACGCCGGGAAUGACAGCGGUUCCCUAGCUCUUUCGGACCAGGCUUCAUUCCCCAUGACUCGACCAUGGGCAC	bdi-miR166e-3p	GAAUGACGCCGGGUCUGAAAG
miR1439-3p-2	UUUUGGGACGGAGUGAGUAUU	AUAUUUCUCGUAGAAAUUACUACUCUCUCCGUCUCCAAAUAAGUGACGUGGAUUUGCAUAAAAAUCUAUACAAAUUCACGUCACAUAUUUUGGGACGGAGUGAGUAUUUGUUAAUGAGAUUUUAUAAA	osa-miR1439	UACUCUCUCCGUCUCCAAAUA
miR5174-5p-169	CCUCUGUUCCAUAAAGAUUGG	AAAUGAUCUAAGAAGUACUCCCUCUGUUCCAUAAAGAUUGGCACGGAUUUGAAUUAGCUCUAGUUCAAAUUCGUGCCAAUCUUUAUGAAACGGAGGGAGUAUGUCAUUAUCUUCAAAC	bdi-miR5174b-5p	AAUCUUUAUGAAACGGAGGGA
miR5181-5p-182	UCCGAUCCAUAAUAAGUGUCU	AUUUUCUAGUUGGUACUCCCUCCGAUCCAUAAUAAGUGUCUUGGAUUUAGUACAAAGUUAGUACAAGUUUGUACUAAAUCCAAGACACUUACUAUUAUGGAUCGGAAGGAUAAUGACUAUUCAACGUU	bdi-miR5181b	ACACUUACUAUUAUGGAUCGGAAG
miR5174-3p-114	CAAUCUUUAUGAAACGGAGAGAGU	AAUCUAUCUCACCAAACUAGUCCCUCCCUUUUAUAAAGAUCGGCAUGAAUUUGAACUAUCCGUGCCAAUCUUUAUGAAACGGAGAGAGUACGAGACUUUCUCCUUUUGC	bdi-miR5174d-3p
miR7740-3p-1	GAGACAGAGGUUGUUCGAAUG	UGUAGUGCUCACAUUCUUCAUUUGAACAACCUCAGUCUCAUCGUAUAAUUUCUAUAAUGUCAACAAGAUAGUAUUAUAUGAUGAGACAGAGGUUGUUCGAAUGAAGAAUGUGAGCACUACAUC	bdi-miR7740-3p	UUUGAACAACCUCAGUCUCAU
miR5174-5p-170	CUCCGUUCCAUAAAGAUCGGC	ACGCACAAAACAUCUACUCCCUCCGUUCCAUAAAGAUCGGCACGGUUUUGAACUAGUUCUAGUUUAAAUCCGUGCCAAUUUUUAUGAAACAGAGGGAGUACAUGCUGACUAAUCAC	bdi-miR5174a	CAAUUUUUAUGAAACAGAGGG
miR395-5p-6	AGUUCCCUUCAAACACUUUACG	UUGAGUUUGGUGUCCCCGGGAGUUCCCUUCAAACACUUUACGAAGCAUCUUUCUAAGACUAUUUGUGAAGUGUUUGGGGGAACUCUCGGUGUCACCAAGCAUUUUG	ata-miR395d-5p	UGAAGUGUUUGGGGGAACUCU
miR5174-3p-115	UUUAUGGAACGGAGGGAGUAG	UAGGGAUUGAGAGGGAUUGUACUCCCUCCGUUCCAUAAAGAUUGGCACGGAUUUGAACUAGCUUCAUGCCAAUCUUUAUGGAACGGAGGGAGUAGUUCUUUUCCCCGUCAAUCCC	bdi-miR5174e-3p.2	ACUCCCUCCGUUCCAUAAAGA
miR5175-5p-42	CCUCCGUUCCUAAAUUCUUGU	UCAACAUCAGAAUGCCACUCCCUCCGUUCCUAAAUUCUUGUCGCUGUUUUAGUUCAAAUUUGUACUAAAACAACAAGAACUUAGGAACGGAGGGAAUGCAUAACAAAAGCUACCA	bdi-miR5175b	AAGAACUUAGGAACGGAGGGA
miR5181-5p-183	UCCGAUCCAUAAUAAGUGUCU	UUAACUAAAUAACUACUCCCUCCGAUCCAUAAUAAGUGUCUCAAAUUUUGUACUAACUUAGUAUAAUGUUAUACUAAAUCCGAGACACUUAAUAUGGAUCGGAGGGAGUACUUGUAGUAUCUUCA	bdi-miR5181b	ACACUUAAUAUGGAUCGGAGG
miR9481-3p-2	UCAGUCGGAUUUCUCACCUUC	GAAUCUUCAUGCAGAUACGGAGGUCAGGAAUUCUACUGAUUUAACUAAAUUUCAUUCGACAAGACAAAGUAAAAAAACUCUUUCAAUUAUGUCGAAUGUUUUUAGUGGAAAAUCAGUCGGAUUUCUCACCUUCGAAUCUGCAUCACGGUUCGG	bdi-miR9481b	AGGUCAGGAAUUCUACUGAUU
miR5183-5p-3	UAUUUGGGCAAAUUUGAGUCA	UUUAAGAAUAGAUACAUUCAUAUUUGGGCAAAUUUGAGUCACUAAUUUAGGAUCAGAUGAAGUAUUUCAUACUCCCUCCGUCCCGUAUUAAGUGACUCAAAUUUGUUUAAAUAUUGAUGUAUCUAUAUACU	bdi-miR5183	ACUCAAAUUUGUUUAAAUAUU
miR5185-5p-18	UUCUAGUUCAUUUUUCAAAUC	GGAUCCCGCGGAAGUCCCGCUUCUAGUUCAUUUUUCAAAUCUUCUAUUCCAAAUUUUGUUCAGAAUUUGAAUAAGAGAUUUGAGAAUUGAACUAGAAGCAGGACUUUCGCGGGAUCCCG	bdi-miR5185i-5p	UUUGAGAAUUGAACUAGAAGC
miR1122-3p-8	UAGAUACAUGCGUAUCUAGA	CCUAUUGUCGCAAUUUUGUUUAGAUACACAUGUAUCUAGACACGUUUUAGUGCGUAGAUACAUGCGUAUCUAGACAAAGUUGCCACACUUAAUG	far-miR1122	UAGAUACACAUGUAUCUAGA
miR9493-3p-15	AAGAAUUAUGAAACGGAGGGAGUA	UCGAGCUCAAUUUAAAAGUACUACCUCCCUUCCAUAAUUCUUGUCGGAAUAUUACAUGUAUCUAGACGUUUUAUAGGAAUAGAUACAUCCAAAAAUUUGAGACAAGAAUUAUGAAACGGAGGGAGUAAUUGGCACUCGUACAACAUU	bdi-miR9493	CUACCUCCCUUCCAUAAUUCUUGU
miR5181-3p-89	ACUUAUUAUGGAUCGGAGGGA	AAUGAUAAUAAAUAAUACUUCCUCCGAUUCAUAACUUUGUACUAAAUCCGUGCACUUAUUAUGGAUCGGAGGGAGUAUAAAGAACAAACAUUGU	bdi-miR5181d	CCUCCGAUUCAUAACUUUGU
miR5174-3p-116	CAAUCUUUAUGGAACGGAGAGAGU	AUUUACAACCUUGUUUUUACUCCCUCCAUUCCAUAAAGAUUGGCGCGGGUUUGAACUAGCUCUAGAUUAAAGCUGUGACAAUCUUUAUGGAACGGAGAGAGUAAUUAAUUACCAGUAGCUGG	bdi-miR5174d-3p	UCCCUCCAUUCCAUAAAGAUUGGC
miR5185-5p-19	UUCCAGUUCAUUUUUCAAAUC	GGAUCCCGCGAAAGUCCCGCUUCCAGUUCAUUUUUCAAAUCUUCUAUUCAAAAUUUUGUUCAGAAUUAGAAUAAGAGAUUUGAGAAUUGAACUAGAAGCGGGACUUUCGCGGGAUCCCG	bdi-miR5185i-5p	UUUGAGAAUUGAACUAGAAGC
miR5049-3p-111	AAUAUGGAUCGGAGGGAGUAC	CAUAUCUCCUCUGAAAAAAUACUCCCUCCGAUCCAUAUUAAUUUGUCUCAAAUUUGCCCAAAUAUGGAUGUAUCUACUAAAAAGCGUCUAGAUACAUGCAAUAUUUCGGCAAUUAAUAUGGAUCGGAGGGAGUACAUUGUAUUGUUGGGGCCUCA	tae-miR5049-3p	ACUCCCUCCGAUCCAUAUUAA
miR5049-3p-112	AAUUAAUAUGGAACGGAGGGA	UAAUUAGCUAUAAUUAGCUCUCUCCGUUUUUUAUUAAUUGGUGCAGAUUUAGUCAAACAUGCACUAAAUCCGCGCCAAUUAAUAUGGAACGGAGGGAGUAAUAUGAAUACUACUCUC	hvu-miR5049f	UCUCCGUUUUUUAUUAAUUGG
miR5049-3p-113	AAUUAAUAUGGAACGGAGGGA	AUUCCAAAUAUGAAAUACUCCCUCCGUUCCAUAUUAAUUGGCGCGACUUUUGUGCAAGUUACACUAAAUCCGCGGCAAUUAAUAUGGAACGGAGGGAGUACAUGUUAUGAUGUUUUG	hvu-miR5049f	CCUCCGUUCCAUAUUAAUUGG
miR5181-3p-90	ACUUAUUAUGGAUCGGAGGGA	AGUAGGAAACCAUACUACUCCCUCCGAUCCGUACUAAGUUAGUAAAAAAUCUGAGACACUUAUUAUGGAUCGGAGGGAGUACUAUUUUUUUAGAUCAG	bdi-miR5181d	CCUCCGAUCCGUACUAAGUUA
miR5049-3p-114	AAUUAAUAUGGAUCGGAGGGA	ACAUGAACUAAGAAAUACUCUCUCCGAUCCAUAUUAUUUGUCUCAAAAUUGCCCAAAUAUGGAUGCAUAUAUGACUAAAAAGCAUCCAGAUACAUGUAAUAUUUCGACAAUUAAUAUGGAUCGGAGGGAGUAAGAAGUUGCAGCCAAGA	hvu-miR5049f	UCUCCGAUCCAUAUUAUUUGU
miR5183-3p-7	UAUUUUGACAAAUUUGAGUCA	AUCUGGUGAUUUUUUCUCCGAUUCUAAAUUGUUGUCAAAAUAUUACAUGUAUUUAGACGCUUUUUAAGAAUUGAUACAUCCAUAUUUUGACAAAUUUGAGUCAAGAAUCUAGAAUUAGAGGGA	bdi-miR5183	AUUCUAAAUUGUUGUCAAAAUAUU
miR5175-5p-43	CCUCCGUUCCUAAAUUCUUGU	CUUGUCCGUACGAUGUACUCCCUCCGUUCCUAAAUUCUUGUCGUUGUUUAGGUACAAAUUUGAACUAAAACAACGAUAAGAAUUUAGGAACAGAGGGAGUAAAUAUAAACAUCUUAUC	bdi-miR5175b	AAGAAUUUAGGAACAGAGGGA
miR5175-3p-88	AAGAAUUUAGGAACGGAGGGA	ACCCAUUACGAUAACUACUUCUUCUGUUCCUAAAUUCUUACCGCUGUUUUAGUUCAAAUUUGUACUAAAACAACGAUAAGAAUUUAGGAACGGAGGGAAUACUUUCAUAAUUUAUCUU	bdi-miR5175a	CUUCUGUUCCUAAAUUCUUAC
miR5181-5p-184	UCCGAUCCAUAAAAAGUGUCG	AACUUUUACCUACUACUCCCUCCGAUCCAUAAAAAGUGUCGCCCAUUUUGUACUAAGUGGACGACACUUUUUAUGGAUUGUAGGAAGUAUUUUAGAAGCUCUGA	bdi-miR5181b	ACACUUUUUAUGGAUUGUAGG
miR5185-3p-24	UUUGAGAAUUGAACUAGAAGC	GGAUCCCGCAAAAGUCCCGCUUCUAGUUCAUUUUUCAAAUCUUCUAUUCAAAAUUUUGUUCAGAAUUUGAAUAGGAGAUUUGAGAAUUGAACUAGAAGCAGGACUUUCGCGGGAUCCUG	bdi-miR5185d-3p	UUCUAGUUCAUUUUUCAAAUC
miR5049-3p-115	AAUAUGGAUCGGAGGGAGUAA	AUCUGAGGGAGUACACUAAUACUCCCACCGAUUCAUAUUAAUUGUCUCAAAUUUUGCGUAAAUAUGGUUAAAUCUAUGCCUAAAAAGCGUAGUUACAUGCAAUAUUUCGAUAAUUAAUAUGGAUCGGAGGGAGUAACAAACAAGGCCUAAGGUCUA	tae-miR5049-3p	ACUCCCACCGAUUCAUAUUAA
miR5181-3p-91	ACUUAUUAUGGAUCGGAGGGA	AUAAAUUAUGGAAUAUACUCCAUCCGAUCCAUAAUAAGUGUCUCAAAUUUUGUACUGACUUAGUACAAAGUUGUACUAGAUCUGAGACACUUAUUAUGGAUCGGAGGGAGUACUUUGGCUGCCAUUUUG	bdi-miR5181d	CAUCCGAUCCAUAAUAAGUGU
miR5181-5p-185	UCCGAUCCAUAAUAAAUGUCG	CGACGUUGAUUACUACUCCCUCCGAUCCAUAAUAAAUGUCGUGGAUCUGAUACAAAGUUAGUAUAAUUUUAUACUAAAUCCUCGAUACUUAUUAUGGAUCGGAGUGAGUACCUGAGAUGGG	bdi-miR5181b	AUACUUAUUAUGGAUCGGAGU
miR5181-3p-92	ACUUAUUAUGGAUCGGAGGGA	UGUUGCAUUUCUUUCUACUCCCUCCGAUACAUAAUAAGUGUCUUGGAUCUAGUACAAAGCUGUACUAACUUUGAACUAAAUCCAAGACACUUAUUAUGGAUCGGAGGGAGUACAAAGAUGUUAUAGUUU	bdi-miR5181d	CCUCCGAUACAUAAUAAGUGU
miR5164-5p-11	CGCAACUUUGUUUAGAUACGC	CUUUGUCUGGUAUUACGUGUCGCAACUUUGUUUAGAUACGCAUGUACCUACAACAAAAACACGCCUAAAUACAUGCGUAUCUAGACAAUUGUGACAUUUAAUAUGGGAUGAAGGG	bdi-miR5164	GUAUCUAGACAAUUGUGAC
miR5174-3p-117	UUUAUGGAUCGGAGGGAGUAG	UUUCUCGAAAUUUGGCUGCUACUCCCUCCGAUUGAUAAAAAGUGUCACUCACUUAGUGCAAAAUUUGUACUAACUUAGUACAGAAUGGGCGACACUUUUUAUGGAUCGGAGGGAGUAGUAUUUUACAAGUAACCACUG	bdi-miR5174e-3p.2	ACUCCCUCCGAUUGAUAAAAA
miR5175-3p-89	AAGAAUUUAGGAACGGAGGGA	GUUGUUAGUACUGUGUACUCCCUCCGUUCCUAAAUUUUUGACGUGGUUUUAGUUCAAAUUUGCACUAAAAUCAUAACAAGAAUUUAGGAACGGAGGGAGUACUUGAUAAGGCAUACUA	bdi-miR5175a	CCUCCGUUCCUAAAUUUUUGA
miR5049-3p-116	AACUAAUAUGGAUCGGAGGGA	GCUCUUCCAGUAAAAUACUCCCUACGAUCCAUAUUAAUUGUCUCAAAUUUUCCCAAAUAUGGAUGCCUAAAAAGCGUCUAUAUACAUGUAAUAUUUCGACAACUAAUAUGGAUCGGAGGGAGUACAUGUUUGUGUUGUUUG	hvu-miR5049f	CCUACGAUCCAUAUUAAUUGU
miR5174-5p-171	CCUCGGUUCCAUAAAGAUUGG	AACCAAACUAUUCAAUACUCCCUCGGUUCCAUAAAGAUUGGCACGGCUUUGAACUAGCUCUAGUACAAAGCCGUGCCAAUCUUUAUGAAACGGAGGGAGUAACUAGCUAGAUUGUAAA	bdi-miR5174b-5p	AAUCUUUAUGAAACGGAGGGA
miR5185-3p-25	UUUGAAAAAUGAACUAGAAGC	GAAUCCCGUGAAAGUCUUGCUUUUAGUUCAAUUCUCAAAUCUCUUAUUCAAAUUCUGACCAAAAUUUUGAAUAGAAAAUUUGAAAAAUGAACUAGAAGCGGGACUUUCGUGAGAUCCCG	bdi-miR5185m-3p	UUUUAGUUCAAUUCUCAAAUC
miR5181-3p-93	ACUUAUUAUGGAUCGGAGGGA	UUUAGUACUACUUUGUAUUCCCUACGAUCCAUAAUAAGUGUCGGGGAGUUAGUGCAAAUUUGUACUAACGUUAGUACAAAUUCCCGACACUUAUUAUGGAUCGGAGGGAGUACUAAGUUAGUACAAAAU	bdi-miR5181d	CCUACGAUCCAUAAUAAGUGU
miR5174-3p-118	UUUAUGGAACGGAGGGAGUAU	CUCUUGUAUAGUACUCCGGUACUCCCUCCAUUCCAUAAAGAUUGGCACAGCUAGUACGGUUAUGAACUAGCCGUGCAAAUCUUUAUGGAACGGAGGGAGUAUCUCUUUGUUCAGUCUCUACU	bdi-miR5174e-3p.2	ACUCCCUCCAUUCCAUAAAGA
miR5181-5p-186	UCCGAUCCAUAAAAAGUGUCG	CGAGACAAACUGUUACUCCCUCCGAUCCAUAAAAAGUGUCGUCCAUUUUGUACUAAGUUAGUACAAAUUUUGUACUAAGUGGACGACACUUUUUAUUGAUCCCAGGGAGUAUUAGUCUACGUUAAA	bdi-miR5181b	ACACUUUUUAUUGAUCCCAGG
miR5174-5p-172	UCCCUCCAUUUCAUAAAGAUUGGC	AUUACUCAACUCUACCGUACUCCCUCCAUUUCAUAAAGAUUGGCGUAUUUUGUUUCGUUAAGACAAGGCUUUGACCAAUGAAAACUCUAUUAGUAUGUGUUUUUUCAUACAUGAAAUUUAUAUCAAUGGAUUCGUCUUUAAAAAUUCUUGCUAAUGACCAUGAUUUCGUAUCAUAUAACUUACAUAUUAAUAGAGUAAUUAUUGGUCAAAGGCUUGUCUUAGCGAAACGAAAUAUGCCAACCUUUGUGAAAUGGAGGGAGUAUCUUGUAAUGUGAUACAAC	bdi-miR5174d-5p	CAACCUUUGUGAAAUGGAGGGAGU
miR5181-5p-187	UCCGAUCCAUAAUAAGUGUCG	AACAAAAAAUAUAUACUCCCUCCGAUCCAUAAUAAGUGUCGAUCAGCGACACUUACUAUGGAUCGGAGGGAGUAUAUAUUUAGUUGCAA	bdi-miR5181b	ACACUUACUAUGGAUCGGAGG
miR5174-5p-173	UCCCUCCGUUCCAUAAAGAUUGGC	CUGCCGUAGUUAAUUAAUACUCCCUCCGUUCCAUAAAGAUUGGCGUGACUUUGAACUAGCUCUAGUUCAAAGCUCUAGUUCAAAGCCGUGCCAAUCUUUUUGGAACCGAGGGAGUAGUACUAUUCAAUUACCAAG	bdi-miR5174d-5p	CAAUCUUUUUGGAACCGAGGGAGU
miR5181-3p-94	ACUUAUUAUGGAACGGAGGGA	GAUAACAUAUUGUCUUACUCCCUCCGAUUCAUAAUAAGUGUCUCGUAUUGAGUACAAAGUUGUACUAAGUAUGAGACACUUAUUAUGGAACGGAGGGAGUGAAUGCAUGUUUUGUUGU	bdi-miR5181d	CCUCCGAUUCAUAAUAAGUGU
miR5175-3p-90	AAGUAUUUAGGAACGGAGGGA	UUAAAUCUUCUCAAUUACUCCCUCCAUUCCUAAAUACUUCUCACUGUUUUAGUGCAAGUAUUUAGGAACGGAGGGAGUAUGUGCAUAUGCAUAUAU	bdi-miR5175a	CCUCCAUUCCUAAAUACUUCU
miR5174-3p-119	CAAUCUUUAUGGAACGGAGGG	GGCAGAUUGGCAGCUACUCCCUCCGUGCCAUAAAGGUUGGCACGGAUUUGAACUAGUUCUAGUUCAAAACCGUGCCAAUCUUUAUGGAACGGAGGGAGUAUAAAAUAACAAACUGA	bdi-miR5174b-3p	CUCCGUGCCAUAAAGGUUGGC
miR5049-3p-117	AAUUAAUAUGGAACGGAGGGA	GUUUCCCAUGAUUUGUACUCCCUCGGUUCCAUAUUAAUUGGCACGAGUACUAAAUCCGCGCCAAUUAAUAUGGAACGGAGGGAGUAACAGUUAUUAGCAAGAU	hvu-miR5049f	CCUCGGUUCCAUAUUAAUUGG
miR5171-3p-4	ACUUAAUAUGGGACGGAGGAA	UCUGGCUGUGUUUACUACUCCCUCCGUCUCAUAAGUGACUCAAAUUUACCCAAAUAUGAAUGUAUCUUUGCCUAAAAACAUCUAGAUACAUGUAAUAGAAAGUCACUUAAUAUGGGACGGAGGAAGUAUAUGAAACAAAGAGUUA	bdi-miR5171b	CCUCCGUCUCAUAAGUGA
miR5175-3p-91	AAGUAUUUAGGAACGGAGGGA	UUUUUUACAGCAAUAUACUCCCUCCGUUGCUAAAUAUUUGUCGUUGUUUUAGUGCAAACUUGAAUUAAAACAGUGACAAGUAUUUAGGAACGGAGGGAUUAGUAUAUAUUUACCCCUU	bdi-miR5175a	CCUCCGUUGCUAAAUAUUUGU
miR5174-5p-174	UACUCCCUCCGUUCCAUAAAG	GUCCACCUGAUGAUAUUAUAUACUCCCUCCGUUCCAUAAAGAUUGGCACGGCUUUGGACUAGAACUAGUGCAAAACCGUGCCAAUCUUUAUGGAACGGAGGGAGUAAAUAAUAAGUGCUUAUAACGAA	bdi-miR5174e-5p.2	UUAUGGAACGGAGGGAGUAAA
miR5181-5p-188	UCCGAUCCAUAAUAAGUGUCU	AAAUUAUGGAAUAUACUCCAUCCGAUCCAUAAUAAGUGUCUCAAAUUUUGUACUGACUUAGUACAAAGUUGUACUAGAUCUGAGACACUUAUUAUGGAUCGGAGGGAGUACUUUGGCUGCCAUUU	bdi-miR5181b	ACACUUAUUAUGGAUCGGAGG
miR5174-5p-175	UACUCCCUCUGUUCCAUAAAG	AAGUUUAUAUCUUUCCUACUUACUCCCUCUGUUCCAUAAAGGUUGGCAUGAAUUUGAACUAGAGCUAGUUCAAAUCCGUGCCAAUCUUUAUGCUCUAGUUCAAAUCCGUGCCAAUCUUUAUGGAACAGAGGGAGUGUAAAGUUUGGAGUUGGUG	bdi-miR5174e-5p.2	UUAUGGAACAGAGGGAGUGUA
miR5174-5p-176	UACUCCCUCCGUUCCAUAAAG	AAAUUGCAAUAGCAAUGCAAUACUCCCUCCGUUCCAUAAAGAUUGACGUGGCUUUGAACUAGCUCUAGUUCAAAACCGUGCCAAUCUUUAUGGAACGGAGGGAGUAAUACAGAUGCCUAUCCUC	bdi-miR5174e-5p.2	UUAUGGAACGGAGGGAGUAAU
miR5181-5p-189	UCCGAUCGAUAAUAAGUGUCG	CUUUUCUAUUUUACUCUUGUUCCGAUCGAUAAUAAGUGUCGCUGAUUUAUUACAACUUUGUCCUAAAUCAGCGAUACUUAUUAUGCUCGGAGGGAAUACUUUAUUUGAG	bdi-miR5181b	AUACUUAUUAUGCUCGGAGG
miR5174-5p-177	UCCCUCCGUUUCAUAAAGGUUGGC	AAUGGAAUGUAAACUGGUACUCCCUCCGUUUCAUAAAGGUUGGCACGGCCAAUCUUUAUGGAACGGAUGGAGUAAUAAAAGAAAAUUGAUCAC	bdi-miR5174d-5p	CAAUCUUUAUGGAACGGAUGGAGU
miR5164-5p-12	CGCAACUUUGUCUAGAUACGC	CUCCGUCCCAUAGUAAGUAUCGCAACUUUGUCUAGAUACGCACGUACCUACGCACUAAAACGCCUCUAGAUACAUGCGAAUCUAGACAAAAUUGCGCACUUAAUAUGGUACGGA	bdi-miR5164	GAAUCUAGACAAAAUUGCGCA
miR5174-5p-178	UACUCCCUCCGUUCCAUAAAG	CUCAUAACGCACAAAACAUCUACUCCCUCCGUUCCAUAAAGAUCGGCACGGUUUUGAACUAGUUCUAGUUUAAAUCCGUGCCAAUUUUUAUGAAACAGAGGGAGUACAUGCUGACUAAUCACAUAGUA	bdi-miR5174e-5p.2	UUAUGAAACAGAGGGAGUACA
miR5185-5p-20	UUCUAGUUCAUUUUUCAAAUU	UACUCACGCGAAAGUCCCGCUUCUAGUUCAUUUUUCAAAUUUUCUAUUCAAAAUUUUGCUCAGAAUUUGAAUAAGAGGUUUGAGAAUUGAACUAGAAGCGGGACUUUUGCGGGAUCCCG	bdi-miR5185i-5p	UUUGAGAAUUGAACUAGAAGC
miR5175-5p-44	CCUCUGUUCCUAAAUUCUUGU	CUAUCUCUCUUAAAGUACUUCCUCUGUUCCUAAAUUCUUGUCGUUGUUUUAGUACAAAUUUGAACUAAAACAACGACGAGAAUUUAGGAAUGGAGGGAGUACAUGGCAAGGCUUUCUU	bdi-miR5175b	GAGAAUUUAGGAAUGGAGGGA
miR5174-5p-179	CCUCCGUUUCAUAAAGAUUGG	AAAUCGAGUAGGAAGUACUCCCUCCGUUUCAUAAAGAUUGGCACGGUUUCGAACUAGAGCUAGUUCAAAUCCGUGCCAACCUUUAUGGCACGGAGGGAGUAGUAGUUUUGCUCCUCUU	bdi-miR5174f	AACCUUUAUGGCACGGAGGGA
miR5174-3p-120	UUUAUGGAACGGAGGGAGUAU	UCAGUUGAAUAAUAUUUAUUACUCCCUCCGUUCCAUAAAGGUUGGCAUGGAUUUGAACUAGACUAGUGCAAAUCCGUGCCAAUCUUUAUGGAACGGAGGGAGUAUCUCUCUGUCUUUGUUGGGGU	bdi-miR5174e-3p.2	ACUCCCUCCGUUCCAUAAAGG
miR5181-3p-95	ACUUAUUAUGGAUCGGAGGGA	UCCGCUUAAACAAACUACUCCCCCCGAUCCAUAAUAAGUGUCUUGCAUUUAGUACAAAGUUAGUACAACUUUGUACUAAAUGCAAGACACUUAUUAUGGAUCGGAGGGAGUACAAUUUAAUCAGCAAGU	bdi-miR5181d	CCCCCGAUCCAUAAUAAGUGU
miR5175-3p-92	AAGAAUUUAGGAUCGGAGGGA	ACUCCAAUAAAUUAGUACACCCUCCGGUUCUAAAUUCAUGUCGUGGUUUUAGUUCAAAUUUGAACUAAACCCGCAACAAGAAUUUAGGAUCGGAAUUUGAACUAAAACCACCACAAGAAUUUAGGAUCGGAGGGAGUAUAAUCUUUAGGAGACAG	bdi-miR5175a	CCUCCGGUUCUAAAUUCAUGU
miR5163-3p-1	UUAGGUAUUUCAGGUUAGGUG	UCUUUCUAUUAUUGAGCGUACCUAGCCUGAAAUAUUUAAAAAUAAUUGGAGCAACUAAAGUUGUUGUUGUUCAAUUACUUUUAGGUAUUUCAGGUUAGGUGGCUAACCAAUGGUGGAAGUU	bdi-miR5163a-3p	CCUAGCCUGAAAUAUUUAAAA
miR5049-3p-118	CAAUUAAUAUGGAUCGGAGGAAGU	UCAUCAAUUCAAUCACGUACUCCCUCUGAUUCAUAUUAAUUGUCUCAAAUUUGCUUAUGAAUGUAUCUAUGACUAAAAAGCGGCUAGAUAUAUGUAAUAUUUCAACAAUUAAUAUGGAUCGGAGGAAGUAUUAUUUUCUACUUUUUACA	bdi-miR5049-3p	UCCCUCUGAUUCAUAUUAAUUGUC
miR5181-5p-190	UCCGAUCCAUAAUAAGUGUCG	AUGUACUAUUAUCUGCUCCCUCCGAUCCAUAAUAAGUGUCGUUGAUUUAGUAGAAUUUUAUUAGAAUUUUGUGCUAAACCAGCGACACUUAUUAUGGAUCAGAGGAUAUCUUAGGUCCUAUAAUU	bdi-miR5181b	ACACUUAUUAUGGAUCAGAGG
miR5181-5p-191	UCCGAUCCAUAAUAAGUGUCU	UCAAUUUUUUUUAUACUCCCUCCGAUCCAUAAUAAGUGUCUCAGAUUUAGUACAACUUUGUACCAAGUUAGUACAAAAUCUGAGACUUAUUAUGGAUCGGAGGGAGUACAUGAGUAGCAUAUA	bdi-miR5181b	ACUUAUUAUGGAUCGGAGG
miR5180-5p-12	UAAGUGUCGCAGUUUUGAACU	UUACUCCCUCGGAUCCAAAAUAAGUGUCGCAGUUUUGAACUAGUCUUGGUUCAAAACUGAGACACUUAUUUUGGAUCGGAGGUACUAUUA	bdi-miR5180a	UUCAAAACUGAGACACUUAUU
miR5174-3p-121	AUUAUGGAACGGAGGGAGUAG	UACUGUUAUUCUUAUUGACUACUCCCUCCGUUCCAUCAUUCUUGUCGUGAAUUUAGUUUAAAUUUGAACUAAAAUCACAACAAGAAUUAUGGAACGGAGGGAGUAGUUUACUUGGACUAUGCUAAU	bdi-miR5174e-3p.2	ACUCCCUCCGUUCCAUCAUUC
miR5174-3p-122	CAAUCUUUAUGGAACGGAGGG	UGUGUCGUAUGUUCUACUCCCUCCGUUCCAUAAAGAUUGACACGGAUUUGAAUUAGCUCUAGUUCAAAUUCGUGCCAAUCUUUAUGGAACGGAGGGAGUAGAAUAUAGAUGCACAA	bdi-miR5174b-3p	CUCCGUUCCAUAAAGAUUGAC
miR5049-3p-119	AAUAUGGAUCAGAGGGAGUAC	AAACACUAUGCAUAUCAGUUACUCCCUCCAAUCCAUAUUAGUUGUCGCUGUAAUAAAUCAGGAAUAGAUAAUAUGGAUCAGAGGGAGUACUAUACCCUACCAAAAAGUUU	tae-miR5049-3p	ACUCCCUCCAAUCCAUAUUAG
miR5181-3p-96	ACUUAUUAUGGAUCGGAGGGA	GAUUUAGCAAUAUACUACUCCCGCCAAUCCAUAAUAAGUGUCUCAGAUUUAGUACAAAGUUAAUACAAAGUUGUACUAAAUCUGAGACACUUAUUAUGGAUCGGAGGGAGUAGUUGGUUUUUUGUCUGU	bdi-miR5181d	CCGCCAAUCCAUAAUAAGUGU
miR5183-3p-8	UAUUUGGACAAAUUUGAGUCA	AAAAGAAGCUACUCCCUCUGAUUCUAAAUUGUUGUCGAAAUAUUACAUGCAUCUGGAUUUUUUUAAGAAUAGAUACAUCCAUAUUUGGACAAAUUUGAGUCAAGAAUUUAGGAUGGGAAUAU	bdi-miR5183	AUUCUAAAUUGUUGUCGAAAUAUU
miR5175-5p-45	CCUCCGUUCCUAAAUUCUUGU	UGUUUCCAUAUUGACUACGCCCUCCGUUCCUAAAUUCUUGUCGUGGUUUUGAUUCAAUACAAGAAUUUAGGAUCGGAGGGAGUACAUGGGAAGGGCA	bdi-miR5175b	AAGAAUUUAGGAUCGGAGGGA
miR5049-3p-120	AAUAUGGAUCGGAGGGAGUAU	AGAUCCUAGGAAUAAAAGUUACUCCCUCCGAUCCAUACUAAUUGUCUUAAAUUUGCCCAAAUAUGGAUGUAUCUAUGCCUACAAAGCGUCUACAUACAUGUAAUAUUUUGACAACUAAUAUGGAUCGGAGGGAGUAUACAAUUGGAAGCCUAUAACA	tae-miR5049-3p	ACUCCCUCCGAUCCAUACUAA
miR5049-3p-121	AAGUAAUAUGGAUCGGAGGGA	UUUUAGCAUUACAACUACUCCCUCCGAUCCAUAUUAAUUGUCUCAAAUUUGCCCAAAUAUGGAUAUAUAUAUGCUUAAAAAGCGUCUAGGUACAUGUUAUAUUUGGACAAGUAAUAUGGAUCGGAGGGAGUAAAAUAAGUUUGCUAACA	hvu-miR5049f	CCUCCGAUCCAUAUUAAUUGU
miR5181-5p-192	UCCGAUCCAUAAUAAGUGUCC	CCGUGCUCCUGUUUACUCCCUCCGAUCCAUAAUAAGUGUCCCAGACUUAGUACAACUUUGUGCUAAGUUAGUACAAAAUCUGAGACACCUAUAAUGGAUCGGAGGAAGUAGUAUUUAACAUAGCC	bdi-miR5181b	ACACCUAUAAUGGAUCGGAGG
miR1135-3p-2	UUUCGACAAGUAAUUCCGGCCGGA	CAGAAAACUACUACUCCCUCCGACCGGUAUUACUUGUCUCAAAUUUGCCUAAAUACGGAUGUAUCUAUGUGUAAAAAGCGUCUAGAUACAUGUAAUAUUUCGACAAGUAAUUCCGGCCGGAGAGAGUAUAACAAAAUAGCU	bdi-miR1135	CGACCGGUAUUACUUGUCUCAAAUU
miR5174-3p-123	CAAUCUUUAUGGAACGGAGGG	CUGAGACUAGCAAGUACUCCCUCCGUUCCAUAAAGAUUGCGGCGGCUUUGAACUAACUCUAGUGCAAAACCGUGCCAAUCUUUAUGGAACGGAGGGAGUACAUGUCAGGUGCUAUA	bdi-miR5174b-3p	CUCCGUUCCAUAAAGAUUGCG
miR5174-5p-180	UCCCUCCGUUUCAUAAAAAUUGGC	AGAGUCUCCUUAUGAAAUACUCCCUCCGUUUCAUAAAAAUUGGCACGGAUUUGAAUUAGCUCUAGUUCAAAUUUGUGCCAAUCUUUAUGGAAUGGAGGGAGUACUCCACUAUCUGCACUUCU	bdi-miR5174d-5p	CAAUCUUUAUGGAAUGGAGGGAGU
miR5171-3p-5	ACUUAAUAUGGGACGGAGGAA	GGAGUACUUAGUAAAGACUCCCUCCGUCCUAUAUUAAGUGACUUUCUAUUACAUGUAUCUAGAUGCUUUUUAAGCAUAGAUACAUGCAUGUUUUGGACAAAUUUGAGUCACUUAAUAUGGGACGGAGGAAGUAGUAAAGACUUGUGAUCG	bdi-miR5171b	CCUCCGUCCUAUAUUAAGUGA
miR5174-5p-181	CUCCGUUCCAUAAAGAUUGGC	UUCCAAACUAGUAGUACUCCCUCCGUUCCAUAAAGAUUGGCACGGUUUUGAACUCUAGUCUAGUUCAAAACUGCCGCCCUUUAUGAAACGGAGGGAGGAGUACUAAUUAAAACGU	bdi-miR5174a	CGCCCUUUAUGAAACGGAGGG
miR9493-3p-16	AAGAAUUAUGAAACGAAGGGAGUA	UUUUGAAUCGUUGUCUAAUACUUCCUCUGUUUCAUAAUUCUUGUCUCAAAUUUGUCCCAAAAUGAACGAAUCUAUUUUAAAAAACGUUUAGAUACAUGUAAUAUUUCGACAAGAAUUAUGAAACGAAGGGAGUAUUGAUUAUCACGUCAAUCCA	bdi-miR9493	CUUCCUCUGUUUCAUAAUUCUUGU
miR5175-3p-93	AAGAAUUUAGGAACGGAGGGA	GUUCAUGAUACUAUGGUACUCCUCUGUUCCUAAAUUCUUGUCGUUGUUUUAGUACAAAUUUGAAUUAAAACAACGACAAGAAUUUAGGAACGGAGGGAAUAUCAACUACCAUACGUUU	bdi-miR5175a	CCUCUGUUCCUAAAUUCUUGU
miR5174-3p-124	AUUAUGGAACGGAGGGAGUAG	AGAAUACAAGAUUACAAGGUACUUCCUCCGUUCCAUAAUUAUUGUCUCAAAUUUGCCAAAAAGUGGAUGUAUCUAUUCUUAAAAAAUGUCUAUAUACAUGUAAUAUUUCGACGAGAAUUAUGGAACGGAGGGAGUAGAUGGUUGUGUUUGAUUUGCC	bdi-miR5174e-3p.2	ACUUCCUCCGUUCCAUAAUUA
miR5174-3p-125	AUUAUGGAACGGAGGGAGUAG	AUGUUGUUUCACUGUUAUAUACUCCAUCCAUUCCAUAAUAUAAGGCACGCACGCAUUUUAAGAUUUUGCUUUGACCACCAAUUAGACCAAUAACAUGUUAAUUAUGUAUUAUAAAAAUUAUACCGUCGGAAACUUCUUUCAGAUAUGAAUCUAGUGGUAUAAUUUUUGUAACACAUAAUUGACAUUUUGUUAGUCUAACUGAUGGCCAAAGUUGGACCUCGAAAUGCGUGUGCGCCUUAUAUUAUGGAACGGAGGGAGUAGCUCUUAUCAUGUGUUGCUCA	bdi-miR5174e-3p.2	ACUCCAUCCAUUCCAUAAUAU
miR5181-3p-97	ACUUAUUAUGGAUCGGAGGGA	CACAUCAAAUAUUAGUACUCCCUCCGAUCCAUAAAAAGUGUCGCCCAUUUUGUACUAACUACAAAUGUUGUACUAAAUGGACGACACUUAUUAUGGAUCGGAGGGAGUAACAUAAAUACUACUUUA	bdi-miR5181d	CCUCCGAUCCAUAAAAAGUGU
miR5164-5p-13	CGCAGCUUUGUCUAGAUACGC	CUCCGAUCCAUAUUACUUGUCGCAGCUUUGUCUAGAUACGCAUCUAUCUAGACGCAUUUUAUUGUGCAUACACAUGCGUACCUAGAGAAAGCUGCGACAAGUUACAUGGAUCAGAGGG	bdi-miR5164	GUACCUAGAGAAAGCUGCGAC
miR5049-3p-122	AAUAUGGAUCGGAGGGAGUAU	CAAUAUGAAAUAAGUAUACUACUCCUUCCGAUUCAUAUUAAUUGUUUCAAAUUUGCCGAAAUAUGGAUGUAUUUAUGACUAAAAAACGUCUGGAUACAUAUAAUAUUUCGACAACUAAUAUGGAUCGGAGGGAGUAUGAAGAUAUAUAUCAUAGGAA	tae-miR5049-3p	ACUCCUUCCGAUUCAUAUUAA
miR5049-3p-123	AACUAAUAUGGAUCGGAGGGA	UUACCUUAUAAACACUACUUCCUCUGAUCCAUAUUAAUUGUCUCAAAUUUGCUCAAAUAUGGAUGUAUUUAUGCCUAAAAAGCGUCUAGAUACAUGUAAUAUUUUGACAACUAAUAUGGAUCGGAGGGAGUAUCAAGCCAAGUUUGCUU	hvu-miR5049f	CCUCUGAUCCAUAUUAAUUGU
miR5181-3p-98	ACUUAUUAUGGAUCGGAGGGA	CACAAGCAUAUCAUGUACUCCCUCCAAUCCAUAAUAAGUGCCUCACAUUUAGUACAAAGCUAGUACAAAGUUGUACUAAGUCUGAGACACUUAUUAUGGAUCGGAGGGAAUAACAUAUAAUCAUUACAU	bdi-miR5181d	CCUCCAAUCCAUAAUAAGUGC
miR5181-5p-193	UCCGAUCCAUAAUAAGUGUCA	AAAUCUUGUUUAUUACUCCCUCCGAUCCAUAAUAAGUGUCACUCAAUUAGUACAAAGUUUGUAUUAACUUAGUACAAAAUGAGCGACACUUAUUAUGGAUCGGAGGGAGUACCUCAUAGAGCCAUU	bdi-miR5181b	ACACUUAUUAUGGAUCGGAGG
miR169-5p-12	UAGCCAAGGAUGACUUGCC	GAUAAGGGGUUUGGCCCUGAUAGCCAAGGAUGACUUGCCUGUGCAUGUCCUCCCUUGAUCGCUUGCAUAAUUUCAUAUAUGCAUGUGAUCUCGAUUUAUCACAGGCAGUCUCCUUGGCUAGCCUGGGUGCCUCUUAUC	gma-miR169v	CAGUCUCCUUGGCUAGC
miR5174-3p-126	CAAUCUUUAUGGAACGGAGGG	UUUCCAAAGGCUUGUACUCCCUCCGUUCCAUAAAGAUUGCGGUGGUUCAAAACCACACCAAUCUUUAUGGAACGGAGGGACUAUUAUUUUCAAUCUGGA	bdi-miR5174b-3p	CUCCGUUCCAUAAAGAUUGCG
miR5181-5p-194	UCCGAUCCAUAAUAAGUAUCG	CAAUUAUGUAAAGUACUCCGUCCGAUCCAUAAUAAGUAUCGGAGAUGCAGUACAAAGUACAACUUUGUACUAAAUCCCGGGCACUUAUUAUGGAUCGGAGGGAGUAUCCAUCUAUUAUUCU	bdi-miR5181b	GGCACUUAUUAUGGAUCGGAGG
miR5181-3p-99	ACUUAUUAUGGAUCGGAGGGA	AUGAGAAUAAUGAUGUACUCCCUCCGAUCCAUAUAAGUGUCUGAGACUUGGUACAACUUUGUACUAAAUCCGAGACACUUAUUAUGGAUCGGAGGGAGUAAUAAUUGUUAGCGAAUA	bdi-miR5181d	CCUCCGAUCCAUAUAAGUGU
miR5175-5p-46	CCUCCGUUCCUAAAUUCUUGU	GACAUUGAAAUCAGCUAUUCCCUCCGUUCCUAAAUUCUUGUCGUUGUUUUAGUUCAAAUUUGUACUAAAACAACGACAAGAAUUUAGGAAUGGAGGUAGUAGCAAUUAUCUCUUAAGU	bdi-miR5175b	AAGAAUUUAGGAAUGGAGGUA
miR5181-5p-195	UCCGAUCCAUAAAAAGUGUCG	AGGAGAUAACUCGUGGUCCCUCCGAUCCAUAAAAAGUGUCGUCCACUUAGCAUAAAAUUUAUACUAACUUAGUACAAAAUGGACGACACUUUUUAUGGAUGGGAGAGAGUAUUUAAUAAUGU	bdi-miR5181b	ACACUUUUUAUGGAUGGGAGA
miR5049-3p-124	AGUAUUUAGGAACAGAGGGAG	GUCCUGAAUAUGUAUGUACUCCCUCCGUUCCUAAAUACUUGCACUAAAACCACGACAAGUAUUUAGGAACAGAGGGAGUACAUUAGACCAUUGCUGCU	hvu-miR5049b	CCCUCCGUUCCUAAAUACUUG
miR5181-5p-196	UCCGAUCCAUAAUAAGUGUCG	CACAAUAGUCAUGUACUCUUUCCGAUCCAUAAUAAGUGUCGGUGAUUUAAUACAAAUUUGUACUAAAUCUCCGACACUUAUUAUGUAUCGGAGGGAUUACUUGAGUUUGG	bdi-miR5181b	ACACUUAUUAUGUAUCGGAGG
miR160-5p-6	UGCCUGGCUCCCUGUAUGCC	GUGAAGCUUAUGUUGGGAUGUGCCUGGCUCCCUGUAUGCCACUCAUCUAGAGCAACAUUCCUUCCUGAUGAGGUUGCCUAGGAUGGAUGGCGUGCACGGAGCCAAGCAUAUCCCCCUUGAUCCCAACCGU	htu-miR160a	CGUGCACGGAGCCAAGCAUA
miR5049-3p-125	AAUUAAUAUGGAACGGAGGGA	CGUUGUUUUGUUAGCUACUACCUCCAGUCCUUGUUAAUUGGCUCGGAUUUAGUACAAGUUGUAAUAAAUAUGUGCCAAUUAAUAUGGAACGGAGGGAGUAAUUGUUUUGGAUUCACC	hvu-miR5049f	CCUCCAGUCCUUGUUAAUUGG
miR5174-5p-182	UCCCUCCGUUCCAUAAAGAUUGGC	AUUCCUGCAUUGUUAUAUACUCCCUCCGUUCCAUAAAGAUUGGCGCGGCUUUGAACUAGCCUUAGUUCAAAGUCGUGUCAAUCUUAUGGAACGAAGGGAGUACCUACUAAGUAAUAAGCAA	bdi-miR5174d-5p	CAAUCUUAUGGAACGAAGGGAGU
miR5181-5p-197	UCCGAUCCAGAAUAAGUGUCG	GCUGCAAAUCAACUACUCCCUCCGAUCCAGAAUAAGUGUCGAACAUUUAGUACAAAUUUAUACUACACUUAUUAUGGAUCGGAGGAAGUAUUUGAGUAGGGCAGU	ata-miR5181-5p	ACACUUAUUAUGGAUCGGAGG
miR9493-3p-17	AAGAAUUAUGAAACGGAGGGAGUA	UGCAAGCUGAAUACCAUGUACUCCCUCCGUUCCAUAAUUCUUGUCUCAAAUUUGCCCAAAUAUGGAUGUAUCAAUUCCUAAAAAGCAUCUAUAUAGAUGUAAUAUUUCGACAAGAAUUAUGAAACGGAGGGAGUACUAAUUUUGUAUCAGUGACU	bdi-miR9493	CUCCCUCCGUUCCAUAAUUCUUGU
miR5049-3p-126	AAUAUGGAUCGGAGGGAGUAG	UCUGUACAUAUAAAAUCAAUACUCCCUCCUAUCCAUAUUAGUUGUCGCUGAUUUAGUACAAAGUUGCACUAAAUCAGCGGCAAAUAAUAUGGAUCGGAGGGAGUAGCUUAUUUGUGUACUUGACAU	tae-miR5049-3p	ACUCCCUCCUAUCCAUAUUAG
miR5181-5p-198	UCCGAUCCAUAAAAAGUGUCG	GAUAUUUACUACUCCCUCCCUCCGAUCCAUAAAAAGUGUCGCUGAUUUAGUACAAAGUUGUAUUAAAGUUGUACUAAAUCAGCGACACUUGUUAUGGAUCGGAGGAAGUACAUGAUUUAUUCAGC	bdi-miR5181b	ACACUUGUUAUGGAUCGGAGG
miR160-5p-7	UGCCUGGCUCCCUGUAUGCCA	GUGAAAAAAAAAUUGGGAUAUGCCUGGCUCCCUGUAUGCCACUCGCGUAGCUGCCAACAACUCAGUUUGAGCUCCCCCGGCCCAAACGCAAACGUUGGCUCUACCGCGGAUGGCGUGCGAGGAGCCAAGCAUGACCGUCUCUCUCCCUCCCUC	pab-miR160b	GCGUGCGAGGAGCCAAGCAUG
miR5181-5p-199	UCCGAUCCAUAAAAAGUGUCG	AUUCAUUAUUAAUUACUCCUUCCGAUCCAUAAAAAGUGUCGUACACUUAGUACAAAGUUUGCACUAACAUAUACAAAAUGGGCGACACUUUUUAUGGAUCCGAGGGAGUAGAUACCAGUAGAUUA	bdi-miR5181b	ACACUUUUUAUGGAUCCGAGG
miR5164-5p-14	CGCAACUUUGUCUAAAUACGC	ACUCCCUCCGUCUUAAGUGUCGCAACUUUGUCUAAAUACGCAUGUACCUAACACGUCGCAACUUUGUCUAGAUACGCAUGUAUCUAGACGCAUUUUAGUGUUAGGUACAUGCGUAUCUAGACAAAGUUGCGACACUUAAGAUGGGACAGAGGG	bdi-miR5164	GUAUCUAGACAAAGUUGCGAC
miR5181-5p-200	UCCGAUCCAUAAUAAGUGUCU	GCAUCAAAGAUGCUACUCCCUCCGAUCCAUAAUAAGUGUCUCAGACUUGGUACAACUUUGUACUAAGUUAGUACAAAAUCUGAGACUUAUUAUGGAUCAGAGGGAGUGGUAACUACUCUGUAA	bdi-miR5181b	ACUUAUUAUGGAUCAGAGG
miR5175-3p-94	AAAAAUUUAGGAACGGAGGGA	CUAGUUUAUAACAGUUACUCUCUCCGUUGCAAAAUUCUUGUCGUGGUUUUAGUUCAAAUUCUAAAAGCAUGACAAAAAUUUAGGAACGGAGGGAGUACGUACCAUUUAUUUUCC	bdi-miR5175a	UCUCCGUUGCAAAAUUCUUGU
miR5174-3p-127	AUUAUGGAACGGAGGGAGUAG	UGUAAACAAUGUAGUAUUGUACUAACUCCGUUCCAUAAUGCUUGUAUCAAAUUUAUCCAAAAAUGGACGUAUCUAUUCCUGAAAAGCGUCUAGAUAUAUGUAAUAUUUCGACAAGAAUUAUGGAACGGAGGGAGUAGUAUCGAAGACCCCCAGUAUA	bdi-miR5174e-3p.2	ACUAACUCCGUUCCAUAAUGC
miR5174-5p-183	UACUCCCUCCGUUCCAUAAAG	CCGUGUUUGAUCCUUCUAUCUACUCCCUCCGUUCCAUAAAGACUGGCAUGGUUUUGGUUUAAAACCGUGCCAAUCUUUAUGGAACGGAGGGAGUAUGUGUUUUAGCUGAUGAC	bdi-miR5174e-5p.2	UUAUGGAACGGAGGGAGUAUG
miR5049-3p-127	AAGUAAUAUGGAUCGGAGGGA	CAAAUAACAAUAAACUACUCCCUCCGAUCCAUAUUAAUUGUCUCAAAUUUGCACAAAUAUGAAUGUAUCUAUGCCUAAAAAGUGUCUAGAUACAUGUAAUAUUGCGACAAGUAAUAUGGAUCGGAGGGAGUAGUGAAUAUGAAUAUCUA	hvu-miR5049f	CCUCCGAUCCAUAUUAAUUGU
miR5181-5p-201	UCCGAUCCAUAAUAAGUGUCG	GUUUGUAAUUUAGUACUCCCUCCGAUCCAUAAUAAGUGUCGCUGAUUUAGUACAACGUUGUACUAAAUUUGUACUAAAUCAGAUACACUUAUUAUGGAUCGGAGGUAGUAUAUCUAGAGUACAUU	bdi-miR5181b	ACACUUAUUAUGGAUCGGAGG
miR5175-3p-95	AAGAAUUUAGGAUCGGAGGGA	AUGCCUACUGAAUAAUACUCCCUUCGAUCCCAAAUUCUUGUCGUGGUUUUAGUUCAAAUUUGUACUAAAACCACGACAAGAAUUUAGGAUCGGAGGGAGUAUCAAAUUACAGAAGAGU	bdi-miR5175a	CCUUCGAUCCCAAAUUCUUGU
miR5049-3p-128	AGUAUUUAGGAACAGAGGGAG	CGCCGUACGUGUCCAGUGCUUCCUCCGUUUCUGCUCGGACUUGUCGUGGUUUUAAUGCAAAUUUACACUAAAAUCACGACAAGUAUUUAGGAACAGAGGGAGUAAUGGACGCCGCGCUUGCU	hvu-miR5049b	UCCUCCGUUUCUGCUCGGACUUG
miR5181-5p-202	UCCGAUCAAUAAUAAGUGUCG	AACCUAGUUUUAUUACUCCCUCCGAUCAAUAAUAAGUGUCGGGGAUUUAGUACAAAGAUAGUACAAAUUUGUACUAAUCCCGACAGUUAUUAUGAUCGGAGGGGGUAGCUUCUAUCACUUGU	bdi-miR5181b	ACAGUUAUUAUGAUCGGAGG
miR5181-3p-100	ACUUAUUAUGGAUCGGAGGGA	AACAUAUGUAUUAGUUUCUCCCUCCGAUCCAUAACAAGUGUCUUGGAUUUAGUAGAAAGUUAGUACAACUUUGUACUAAAUCCAAUAUACUUAUUAUGGAUCGGAGGGAGUAUGAUUUAUCAUAUUUUA	bdi-miR5181d	CCUCCGAUCCAUAACAAGUGU
miR5049-3p-129	AAUAUGGAUCGGAUGGAGUAC	UUGAUAUCAUACAUGUUGCUGCUCCCUCCGACCAAUAUUACUUGUCUCAAAUUUGUCUAAAUAUGGAUGUAUUUAUGUUUAAAAGCGUCUAGAUAUAUAUUAUUCGACAAAUAAUAUGGAUCGGAUGGAGUACAAUUUUCUAAAUUAUUGGUC	tae-miR5049-3p	GCUCCCUCCGACCAAUAUUAC
miR5049-3p-130	AAGUAAUAUGGAUCGGAGGGA	AAGAUCUCAAAACACUACUCCCUCCUAACCAUAUUACUUGUCGCAACUUUGUCUAGCGCAUGUACCUACACAAUGAAACGCAUCUAGAUACAUGCGUAUCUAGACAAAGCUGCGGCAAGUAAUAUGGAUCGGAGGGAAUAUUGAUAUUUUAUAAAUG	hvu-miR5049f	CCUCCUAACCAUAUUACUUGU
miR5181-5p-203	UCCGAUCCAUAAUAAGUGUCU	AUGUACCAUAUUGUACUCCCUCCGAUCCAUAAUAAGUGUCUCAGGUUUUGUACUGACUUAGUACAAAGUUGUACUAAACUCAAGACACUUUUUAAGGAUCGGAGGGAGUACUAAAAAUUGACGAG	bdi-miR5181b	ACACUUUUUAAGGAUCGGAGG
miR5175-3p-96	AAGUAUUUAGGAACGGAGGGA	AGCUGCUCUAGUAAUUACUCCCUCAGUUGCUAAAUACUUGUCGUGAUUUUAGUGAUUUUAGUGCAACAAGUAUUUAGGAACGGAGGGAGUAAAAUGGAGUGCCUAGUG	bdi-miR5175a	CCUCAGUUGCUAAAUACUUGU
miR5181-5p-204	UCCGAUACAUAAUAAGUGUCG	GUAGAAUUAUACAUACUCCAUCCGAUACAUAAUAAGUGUCGCUGAUUUCUUACUAAAUAAGUGUCGCUGAUUUAUUACUAAGCUGUACUAAAUCAGUGAUGCUUAUUAUGGAUCGGAGGGAAUAGUUUGGGGGCAAGAG	bdi-miR5181b	AUGCUUAUUAUGGAUCGGAGG
miR5181-5p-205	UCCGAUCCAUAACAAGUGUCG	AUGUGGUGGAAAAUACUUCCUCCGAUCCAUAACAAGUGUCGGGGAUUCAGUACAAAGUUAUGACAAAUUUGUACCAAAUCCCCGGCACUUAUUGUGGAUCAGAGGGAGUAGCAUAUAUGAUUUGG	bdi-miR5181b	GCACUUAUUGUGGAUCAGAGG
miR5049-3p-131	AAGUAAUAUGGAUCGGAGGGA	GCCCAACAAAUUAUCUACUCCCUCUGACCCCUAUUACUUGUUGUUGAUUCAGUACAACUUUGUACUAAAUCUGUGGCAAGUAAUAUGGAUCGGAGGGAUUAGUUUAUUUACAUAUCCU	hvu-miR5049f	CCUCUGACCCCUAUUACUUGU
miR5185-5p-21	UUCUAGUUCAUUUUUCAAAUC	GGAUCCCGCGAAAGUCCCUCUUCUAGUUCAUUUUUCAAAUCUUCUAUUCAAAGUUUUGCUCAAAAUUUGAAUAGGCGAUUUGAGAAUUGCACUAGAAGUGAGCCUUUCGCGGGAU	bdi-miR5185i-5p	UUUGAGAAUUGCACUAGAAGU
miR5181-5p-206	UCCGAUCCAUAAUAAGUGUCU	GCAGUUUAUAAGAUACUCCCUCCGAUCCAUAAUAAGUGUCUCAGACUUGGUACAACUUUGUACUAAAUCCAAGACACUUAUUAUGAAUCAGAGGGAGUAGAAAAUUAAAGAAGA	bdi-miR5181b	ACACUUAUUAUGAAUCAGAGG
miR5181-5p-207	UCCGAUCCAUAAUAAGUGUCU	GGUAAUUAUAAUCUACUCCCUCCGAUCCAUAAUAAGUGUCUCAGAUUUUGUACUUAGUACAAAGUUGUACUAAACCUGAGACACUUAUUAUGGAUUGGAUGGAGUAGUUAGUUACUUGGCA	bdi-miR5181b	ACACUUAUUAUGGAUUGGAUG
miR5181-5p-208	UCCGAUCCAUAACAAGUGUCG	UAUAUGUAUCUACUACUCCCUCCGAUCCAUAACAAGUGUCGCUGGUUUAGUACGAAAACUUUGUACUAACUUCUUACUAAAUCAGCGACACUUGUUAUGGAUCGGAGAGAGUACUACUACUAUG	bdi-miR5181b	ACACUUGUUAUGGAUCGGAGA
miR169-5p-13	AGCCAAGGAUGACUUGCCGA	AGGCUUGGGGACUAUGGUGCAGCCAAGGAUGACUUGCCGAUCGAAACGAUGCACGAUAUGCAUCGAUCGGCGAGUUGUUCUUGGCUACAUCUUAGCUCCUGCCCCUCA	gma-miR169e	GGCGAGUUGUUCUUGGCUAC
miR5174-3p-128	UUUAUGGAUCGGAGGGAGUAG	UACAAGACAUUUCAGAAUAUACUCCCUCCGAUCCAUAAAAAGUGUCGCCCACUUAGUACAAAAUUUGUACUAACUUAGUACAAAAUGGGCGACACUUUUUAUGGAUCGGAGGGAGUAGUUAUAAUAAAGCAAAACAAA	bdi-miR5174e-3p.2	ACUCCCUCCGAUCCAUAAAAA
miR5174-5p-184	UCCCUCCGUUCUAUGAAGAUUGGC	GUCCGCAAGUUAAAUGUUACUCCCUCCGUUCUAUGAAGAUUGGCGUGACUUUGAACUAACUAUAGCUACAGUUCAAAACCAUGUCAAUUUUGCGUGGAACGGAGGGAGCCGCCAAAUUCGGUUUC	bdi-miR5174c-5p	CAAUUUUGCGUGGAACGGAGGGAGC
miR5174-3p-129	CAAUCUUUAUGGAACGGAGGGAGU	UAUUACACACGUACUUUUAAUCCCUCCGUUUCAUAAAGAUUGGCGCGGUUUUGAACUAGAUCUAGCCAUGCCAAUCUUUAUGGAACGGAGGGAGUAUUAAACAAGUCACUGUGCA	bdi-miR5174d-3p	UCCCUCCGUUUCAUAAAGAUUGGC
miR156-5p-9	UGACAGAAGAGAGUGAGCA	GAGCUGGGUCUUUGGAGGUUUGACAGAAGAGAGUGAGCACACGCGGUGGUUUCCUAGCAUGCAGGAGCCAUGCUGGGAGCUGCGCGUGCUCACCCUCUCUCUGUCAGCCGUUCACCAUGCCCCA	har-miR156c	CUCACCCUCUCUCUGUCAGC
miR5181-3p-101	ACUUAUUAUGGACCAGAGGGA	AGUUAUCAUAAAUACUACUCCCUCUGAUCCAUAAUAAGUGUUUUGGAUUUAGUACAAAGUUGUACCCUCCGGUCCAUAAUACUCUUGACACUUAUUAUGGACCAGAGGGAGUAUAUUGAAAUGGGACAAA	bdi-miR5181d	CCUCUGAUCCAUAAUAAGUGU
miR5174-3p-130	CAAUCUUUAUGAAACGGAGAGAGU	GUAAGAGAUCAAUCUCCUACUCCCUCCGUCCCAUAAAGAUUGACACGGUUUUGAACUAGUUCUAGUUCAAAACUAUGCCAAUCUUUAUGAAACGGAGAGAGUAUUAUGUACAUCCACGAUGU	bdi-miR5174d-3p	UCCCUCCGUCCCAUAAAGAUUGAC
miR5181-3p-102	ACUUAUUAUGGAUCGGAGGGA	AGUAAAGAUUAAUGUUACUCCCUCCGAUCCAUAAUAAGUGUCUCAGAUUUUGUACUAACUUAUUAUGGAUCGGAGGGAGUAUAUGUUAUUAUCACGUU	bdi-miR5181d	CCUCCGAUCCAUAAUAAGUGU
miR5181-5p-209	UCCGAUCCAUAAAAAGUGUCG	GAUGGGCAUGAAGUACUCCCUCCGAUCCAUAAAAAGUGUCGCCCACUUAGUACAAAAUGGACGACACUUUUUUAUGGAUCAGAGGGAGUAUAUGAUUAAUCAAGU	bdi-miR5181b	ACACUUUUUUAUGGAUCAGAGG
miR5070-5p-3	UCUGACCCUUUUUAGUUCAAC	AGCAGGCUCGUCAGCUUGCCUCUGACCCUUUUUAGUUCAACCAAAUGAACUAAAGUUUUAAAAUGACACAACUUUUUGAAAAAUUAGUGCAUUUGUUUGAACUAAGAAGGGUCAAAGGGUACCCUGAGAGUCACCAUGU	ata-miR5070-5p	UGAACUAAGAAGGGUCAAAGGG
miR5181-5p-210	UCCGAUCCAUAAUAAGUGUCU	CGAAUUUUGAAACUACUCCCUCCGAUCCAUAAUAAGUGUCUGGAAUUUAGUACAACACAUUUAUUAUGGAUCGGAGGGAGUACAUUUUUUUGGGUGG	bdi-miR5181b	ACAUUUAUUAUGGAUCGGAGG
miR5049-5p-13	UCCUUCCGACCCAUAUUAUUUGU	CAAAGAGGUUCAAAUAGUACUCCUUCCGACCCAUAUUAUUUGUCUCAAAUUUGCCCAAUUAUGGAUAUAUUUAUGUUUAAAAAACGUCUAGAUACAUGUAAUAUUUCGAUAAGUAAUUCCAGUCGGAGGGAGUAGAAAAAUUUGGAAAUACAA	bdi-miR5049-5p	AAGUAAUUCCAGUCGGAGGGAGU
miR5175-3p-97	AAGUAUUUAGGAACGGAGGGA	AAAUAUAUUAUAUUGUACUUCCUCCAUUCCUAAAUAUUUGUCGUGGUUUUAGUGCAAAUUUGUACUAAAAUCACGACAAGUAUUUAGGAACGGAGGGAGUACUACUUAUUCACGUUUU	bdi-miR5175a	CCUCCAUUCCUAAAUAUUUGU
miR1122-5p-1	UAGAUACAUCCGUAUUUGGG	AUCUAGACGUUUUUUACACAUAGAUACAUCCGUAUUUGGGCAAAUUUGAGACAAGUAAUACCGAUCAGAGGGAGUGCCAACAAUUUUCGUACGAAGUAGUAAACUUGUACUCCCUCCAAUCCUAACUUAUCUCAAAUUUGCCCAAAUAUAGAUGUAUCUACUCUUAGAAGACGUCUAG	bdi-miR1122	CAAAUAUAGAUGUAUCUACU
miR5174-5p-185	UACUCCCUCCGUUCCAUAAAG	AUAUCAUCACUACAAGGUACUACUCCCUCCGUUCCAUAAAGAUUGGCACGGUUUUAAACCAAAGCUAGUUCAAAACCGUUCCAAUCUUCAUGGAACGGAGGAAGUAUGUCCGAAGUAAAGAAAGACACA	bdi-miR5174e-5p.2	UCAUGGAACGGAGGAAGUAUG
miR1122-3p-9	UAGAUACAUCCAUAUUUGGA	UCCGAUCCAUAUUAAUUGUUCAAAUAUUACAUGUAUCUAUAUGCUUUUUAGACAUAGAUACAUCCAUAUUUGGACAAAUUUGAGACAGAGGAAA	bdi-miR1122	CAAAUAUUACAUGUAUCUAUA
miR164-5p-3	UGGAGAAGGGGAGCGCGUGCA	CUGUGGUAAGAAGGCCAUGGUGGAGAAGGGGAGCGCGUGCACAGCGAUCCAUGCACAUACGUACAUCACAUACGAAACGUGCUCCGAUCUUUGCACGUGCCCUGCUUCUCCAACAGGGGCAUUCUCACCAAAUU	cpa-miR164e	CACGUGCCCUGCUUCUCCAAC
miR5049-3p-132	CAAUUAAUAUGGAUCGGAGGAAGU	GAAAUGGGUUCUCUAAGUAGUUCUUCCGAUCCAUAUUAAUUGUUUCAAAUUUACUCAAAUAUGGAUAUAUCUAUGCCUAAAAAACAUCUAGAUACAUGUAAUAUUUCGACAAUUAAUAUGGAUCGGAGGAAGUAAAAGACAACUAAGGUGAAA	bdi-miR5049-3p	UUCUUCCGAUCCAUAUUAAUUGUU
miR5049-3p-133	AAUAUGGAUCGAAGGGAGUAC	UUCUGCUGCAAUAUGUUAGUGCUCCCUCCGAUUCAUAUUAAUUGUCGAAAUAUUACAUGUAUCUAGACGUCUUUUAGACAUAAAUACAUCCAUUGAGCAAGUUUGAGUCAAUAUGGAUCGAAGGGAGUACUACAUUUGGGUAUGCAUGCC	tae-miR5049-3p	GCUCCCUCCGAUUCAUAUUAA
miR5175-3p-98	AAGAAUUUAGGAACGGAGGGA	GAUUAAAUCUGCAAAUACUACCUCCGUUCCUAAAUUCUUGUCGCUGUUUUAGUACAAAUUUGAACUAAAACAGCGACAAGAAUUUAGGAACGGAGGGAGUAUGUUGCAAACGUUUCUU	bdi-miR5175a	CCUCCGUUCCUAAAUUCUUGU
miR5174-3p-131	UUUAUGGAACGGAGGGAGUAA	AAAGAUUCGCAUGAAUUUGAACUACCCUCCGUUCCAUAAAGAUUGGCAUGAAUUUGAACUAGAGCUAGUUUAAAUUCGUGCCAAUCUUUAUGGAACGGAGGGAGUAACUAUUUGCUUCCCCUCACUG	bdi-miR5174e-3p.2	ACUACCCUCCGUUCCAUAAAGA
miR395-3p-8	AAGUGUUUGGGAGAACUC	CCACGUUUGGUGUUACAGUAGUUCCCUCGAGGCACUUUAUGAAGCACUAUUUUAGAGCUUUUGUGAAGUGUUUGGGAGAACUCGUUGUAACCAAACAGUUAGU	ata-miR395b-3p	GUUCCCUCGAGGCACUUUA
miR5174-5p-186	UACUCCCUCUGUUUCAUAAAG	UCGUGGAUAUUCUUUUUUCCUACUCCCUCUGUUUCAUAAAGAUUGGCACAGCUUUGGACUAGAGCUAGUUCAAAACCGUGCCAAUCUUUAUGGAACGGAGGGAGUAUUAAAGAUGAGCAGUACA	bdi-miR5174e-5p.2	UUAUGGAACGGAGGGAGUAUU
miR5174-5p-187	CCUCCGUUCCAUAAAGAUUGG	AACAACAAUGUGCUGUACUCCCUCCGUUCCAUAAAGAUUGGUACGAUUUUGAACUAGCUCUAGUUGAUAACAAUGCCAAUCUUUAUGAAACGGAGGGAGUACUUAUUUAGUCGUUUUU	bdi-miR5174b-5p	AAUCUUUAUGAAACGGAGGGA
miR5181-5p-211	UCCGAUCCAUAAUAAGUGUCU	GGUUGUUAAUAGAUACUCCCUCCGAUCCAUAAUAAGUGUCUCAAAUGUAGUACAAUGUAAGUACUCCCUCUGUUCCUAAAUACUUGUUGUUUGCACUAAAGCCAUGACAAGUAUUUAGGAACGGAGGGAGUACAAAAUUGUACUAAAUCUGAGACAAUUAUUAUGGAUCAGAGGGAGUAGUAUAUAACAGACUC	bdi-miR5181b	ACAAUUAUUAUGGAUCAGAGG
miR5181-3p-103	ACUUAUUAUGGAUCGGAGGGA	CACUGCUUAACUUCAUACUCCCUCCGAUCCAUAAUAAUUGUCUUGGAUUUAGUACAAAGUUGUACUAACUUUUCUUUUGUGGGGAAAAGUUGUACUAACUUUUUUUUUGCGGGAAAAGUUGUACUAACUUUGUACUAGAUCCAAGACACUUAUUAUGGAUCGGAGGGAGUACAAUAUUUCCAAGUCCA	bdi-miR5181d	CCUCCGAUCCAUAAUAAUUGU
miR5174-5p-188	UACUCCCUCGGUUCCAUAAAG	CAAUGUACGUUGAUCUGAUGUACUCCCUCGGUUCCAUAAAGAUUGGCAUGACUUUGAACUAACUCUAGUGCAAAACCGUGCCAAUCUUUAUGAAACGGAGGGAGUAUAUAUAUUGCAUGUUUGGGAGG	bdi-miR5174e-5p.2	UUAUGAAACGGAGGGAGUAUA
miR169-5p-14	UAGCCAAGGAUGAAUUGCCGG	AGCUAGCUGCAGUGUACAUGUAGCCAAGGAUGAAUUGCCGGCCGGCGUUUGUCGAUGGUACUCAGCCGGAGAUCGCGCGAUUGAGCCGGCAAGUCAUUUGUGGCUACGUCUUUGCCUCCUUUUCUCAU	bdi-miR169l	GGCAAGUCAUUUGUGGCUACG
miR5180-5p-13	UAAGUGUCUCAGUUUUGAACU	AUACUCCCUCCGAUCCAAAAUAAGUGUCUCAGUUUUGAACUAAGCCUAGUUAAAGCCUAGUUCAAAACUGCGACACUUAUUUUGGAUUGGAGGUAGUAUUA	bdi-miR5180a	UUCAAAACUGCGACACUUAUU
miR5174-5p-189	CCUCCGUUCCAUAAAGAUUGG	CACUCAUUACACUUGUAUUCCCUCCGUUCCAUAAAGAUUGGCAUGGUUAUCAACUAGAGCUAGUUCAAAACCGUGACAAUCUUUAUGGAACGGAGGGAGUAGUAUCGUUGUGUUCGGU	bdi-miR5174b-5p	AAUCUUUAUGGAACGGAGGGA
miR5174-5p-190	UCCCUCCGUUCCAUAAAGAUUGGC	UCAUCACUACAAGGUACUACUCCCUCCGUUCCAUAAAGAUUGGCACGGUUUUAAACCAAAGCUAGUUCAAAACCGUUCCAAUCUUCAUGGAACGGAGGAAGUAUGUCCGAAGUAAAGAAAGA	bdi-miR5174d-5p	CAAUCUUCAUGGAACGGAGGAAGU
miR169-5p-15	UAGCCAAGGAUGACUUGCC	CCAGAGCCUGCUUCCUCCGGUAGCCAAGGAUGACUUGCCUAUAUUUGCUCCUUCAGAAGUCCUGGUUAAUUACAUGCCAGGUUUCAGAUGAGUUUGGCGAUAGGCAGUCACCUUGGCUAGCCUGAGUGGCUCUUGCCUCUUA	gma-miR169v	CAGUCACCUUGGCUAGC
miR5181-5p-212	UCCGAUCCACAAUAAGUGUCG	UACAUACCCAAGUUACUCCCUCCGAUCCACAAUAAGUGUCGGGGAUUUGUACUAACGUUAGUACAAAUUGCACUAACUCUCCGACACUUAUUAUGGAUCGGAGGGAGUACAUAUAUCUAAGGCA	ata-miR5181-5p	ACACUUAUUAUGGAUCGGAGG
miR5180-5p-14	UAAGUGUCGCAGUUUUGAACU	GUACUACCUCUGAUCCAAAAUAAGUGUCGCAGUUUUGAACUAGGCUUGGUUCAAAACUAAGGCACUUAUUGUGGAUCGGAGGAAGUAGUU	bdi-miR5180a	UUCAAAACUAAGGCACUUAUU
miR5049-3p-134	GACAAUUAUUUAGGAACGGAG	UCAAAAACAUACUACUCUCUCCGUUUCUAAAUAAUUGUCGCUGUUUUAUUGCAAGUUUGCACUAAAACAACGACACUUGCACUAAAACAACGACAAUUAUUUAGGAACGGAGGGAGUAUUUCUUAUGCCGCA	hvu-miR5049d	CCGUUUCUAAAUAAUUGUCGC
miR5181-5p-213	UCCAAUCCAUAAUAAGUGUCG	UGUUCUUAGUCAGUACUCCCUCCAAUCCAUAAUAAGUGUCGGGGAUUUAGUACAAAUUUGUAUAACUUUGUACUAAAUCCGCGACACUUAUUAUGGAUCAGAGGGAGUACAUUUAUUUAUCCCC	bdi-miR5181b	ACACUUAUUAUGGAUCAGAGG
miR5175-5p-47	CCUCUGUUCCUAAAUUCUUGU	CCAGGCUAUAAAAACUACUACCUCUGUUCCUAAAUUCUUGUCACUGUUUUAGUACAAAUUUGAACUAAAACAGCGACAAGAAUUUAGGAACGGAGGGAGUACAAGCUGAAGCUAUUUU	bdi-miR5175b	AAGAAUUUAGGAACGGAGGGA
miR5185-3p-26	UUUGAGAAUUGAACUAGAAGC	GGAUGCUGCGAAAGUCCCGCUUCUAGUUCAUUUUUCAAAUCUUUUAUUCAAAAUUUUCUUCAGAAUUUGAAUAGGAGAUUUGAGAAUUGAACUAGAAGCGGGACUUUCGCGGGAUCCCG	bdi-miR5185d-3p	UUCUAGUUCAUUUUUCAAAUC
miR5174-5p-191	UCCCUCCGUUUCAUAAAGAUUGGC	AAAGGUCAACAAGGUUGUACUCCCUCCGUUUCAUAAAGAUUGGCACUGAUUUAAAUUAUCUCUGGUUCAAAUUCGUGCCGAUCUUCGUGAAACGGAGGGAGCAGGAAUGCAAAGCAGA	bdi-miR5174d-5p	CGAUCUUCGUGAAACGGAGGGAGC
miR160-5p-8	UGCCUGGCUCCCUGAAUGCC	AAUGGGUGAUGUUGCCUUCCUGCCUGGCUCCCUGAAUGCCAUCUGAGAAGCACACCACCGUGCCUGGCGUGGCUCCUGGUUGGCAUUGAGGGAGUCAUGCAGGGUUGCAGGGUACGUCCUCGC	htu-miR160a	CAUUGAGGGAGUCAUGCAGG
miR5181-5p-214	UCCGAUCCAUAAAAAGUGUCG	AUUUUAUAGGUUGUACUCCCUCCGAUCCAUAAAAAGUGUCGCCCACUUAGUUAGUACACAAUGAGCGAAACUUUUUAUGGAUUGGAGGGAGUAAUAUUUUGAAUCAUU	bdi-miR5181b	AAACUUUUUAUGGAUUGGAGG
miR7770-5p-1	CCUUGAAAGCCUGUCUAGACA	AUUGUGCACAGAGAACCUCUCCUUGAAAGCCUGUCUAGACAAGCUAGAUAGUAGUCCAGAGGUUCUCGGUGCACAGCUCAACACUAACUAUCUAGCUUGUCUAGACGGGCCUUCAAAGAGAGGUUCUCAGUGCACAAUUU	bdi-miR7770-5p	UCUAGACGGGCCUUCAAAGAG
miR5049-3p-135	AAUAUGGAUCAGAGGGAGUAC	AAAGACUAUGCAUGUCAGUUACUCCCUCCGAUUCAUAUUAGUUGUUACUGUAAUAAAUCAGCAAUAGCUAAUAUGGAUCAGAGGGAGUACUAUACCUACCAAAAAGUUUU	tae-miR5049-3p	ACUCCCUCCGAUUCAUAUUAG
miR5181-5p-215	UCCGAUCCAUAAUAAGUGUCU	UAAGCUAAUAGUGUACUCCCUCCGAUCCAUAAUAAGUGUCUCAGAUCAACUUGUACUAAGUUUGAGACAAUUAUUAUGGAUCGGAGGGAGUAGCAAACAGGUUUACU	bdi-miR5181b	ACAAUUAUUAUGGAUCGGAGG
miR166-3p-17	UCGGACCAGGCUUCAUUCCC	AGCCUUUUUCGUUUUGAGGGGAAUGUUGUCUGGCUCGGGGUUCUCUUUAUUUCUAUGCCUCUCUCUAUCCCCCCCUCCUCAAUCUCUCUAGCUUUGAUUGGAUCGAGAGAAGAUCGAUCGAUCGAUCCAAGAAGAGUUCUGAGAAGGGGGAUGAAGAGAGUAGACGUAUGUGUGUAGAUCUCGGACCAGGCUUCAUUCCCCCCAAAUACAAGGGCUCCCA	cme-miR166g	GAAUGUUGUCUGGCUCGGGG
miR5181-5p-216	UCCGAUCCAUAAUAAGUGUCG	GUGCAAAGUUUAAUACUCGCUCCGAUCCAUAAUAAGUGUCGCUCACUUAGUACAAAAUGAGCGACACUUUUUAUGGAUCGAAGGGAAUACUGUCGCUGAG	bdi-miR5181b	ACACUUUUUAUGGAUCGAAGG
miR5174-5p-192	UCCCUCCGUUCCAUAAAGAUUGGC	GCAGUGCCGCUAACAUGUAUUCCCUCCGUUCCAUAAAGAUUGGCACGAAAUUUAAACUAUAACUAAUUCAAAUCCGUGCCAAUCUUUAGGGAACGGAAGGAGUAACGGUGAUUUUAAUCUAAU	bdi-miR5174d-5p	CAAUCUUUAGGGAACGGAAGGAGU
miR5174-3p-132	AUUAUGGAACGGAGGGAGUAG	CAUGUAAUUUGGUAUAAUAUACUACCUCCGUUCCAUAAUUCUUAUCUCAAGUUUGCUCAAAAAUGGAUGUAUCUAUUCCUAAAAAACGUCUAGAUACAUGUAAUAUUUUGACAAGAAUUAUGGAACGGAGGGAGUAGUUAUCAAAGACAUUGAACUU	bdi-miR5174e-3p.2	ACUACCUCCGUUCCAUAAUUC
miR9493-5p-1	AAGAAUUAUGAAACGGAGGGAGUA	CAAAUUUGACUAUUUGAGACAAGAAUUAUGAAACGGAGGGAGUAUUUCACUUGAGAACAAUAAAUGAUACUCCCUCCGUUCAUUAUUCUUGUCGAAAUCUUACAUGUAUCUA	bdi-miR9493	CUCCCUCCGUUCAUUAUUCUUGU
miR5174-3p-133	UUUAUGGAACGGAGGGAGUAU	CAUAAGAUGAUAACAUCUGUACUCCCUCCGUUCCAUAAGGUCGGCAUGAAUUUGAACUAUAGCUAGUUCAAAUCCAUGCCAAUCUUUAUGGAACGGAGGGAGUAUUAAAUAUAUGAGGGACAGUG	bdi-miR5174e-3p.2	ACUCCCUCCGUUCCAUAAGGU
miR5175-5p-48	CCUCCGUUCCUAAAUUCUUGU	AGCAAUUUAGUCUACUACUCCCUCCGUUCCUAAAUUCUUGUCGAAAACGACAAGAAUUUAGGAACGGAAGGAGUAACAUUUUGCGGAACACA	bdi-miR5175b	AAGAAUUUAGGAACGGAAGGA
miR5181-3p-104	ACUUAUUAUGGAUCGGAGGGA	AUUAUGAAGUUUUAUUACUCCCUCUGAUCCAUAAUAACUGUCGGUAAUUUAGUACAAAUUUGUACUAACUUUGUACUAAAUCCCCGGCACUUAUUAUGGAUCGGAGGGAGCACCAAGUUUUUUUUACAA	bdi-miR5181d	CCUCUGAUCCAUAAUAACUGU
miR5181-5p-217	UCCGAUCCAUAAUAAGUGUCG	CAACAAAACUAAGUACUCCCUCCGAUCCAUAAUAAGUGUCGUACUAAAUCCCCGACAAUUAUUAUGGAUUGGAGGGAGUAGAUUUUAUCCAUUCA	bdi-miR5181b	ACAAUUAUUAUGGAUUGGAGG
miR5174-3p-134	CAAUCUUUAUGGAACGGAGGG	GUGGAACUACAUACUACUUCCUCUGUCCCAUAAAGAUUGGCACGGUUUUGAAUUAGCUCUAGUCUAAAGCCGUGCCAAUCUUUAUGGAACGGAGGGAGUAGCAAUGAACAAUACCA	bdi-miR5174b-3p	CUCUGUCCCAUAAAGAUUGGC
miR7727-5p-2	UGAUUAGUUCCAGUUGGUCUGGGC	CUAAUUGGCUUGGGCGAAACUGAUUAGUUCCAGUUGGUCUGGGCGAAGCUGAUUAGUUCCAGUUGGUGUCGUCCAAGCCGAUUGAAACUAAUUAGCUUCCCAAGCUAUUUAG	bdi-miR7727-5p	CCAAGCCGAUUGAAACUAAUUAGC
miR5174-5p-193	UACUCCCUCCGUUCCAUAAAG	GAACCAAUAUCUUACUAUACUACUCCCUCCGUUCCAUAAAGAUUGGCGUGGCUUUGAACUAGCUCUAGUUCAAAUCCGUGCCAACCUUUAUGAAACGGAGGGAGUACUAUAUUGUUUCUCAAACAGGA	bdi-miR5174e-5p.2	UUAUGAAACGGAGGGAGUACU
miR5181-5p-218	UCCGAUCCAUAAUAAGUGUCU	AGCGUAAAAGAAGUACUCACUCCGAUCCAUAAUAAGUGUCUCCAAUUUAGUAUAAAUUUAUACUAAGUGUGAGACACUUAUUAUGGACCGGGGGAGUAGAAACAAGCAAA	bdi-miR5181b	ACACUUAUUAUGGACCGGGGG
miR1130-3p-3	UCUCAUAUUAUGGGACGGAGG	GAACGUAUCUAUAUACUUCCUCCGUCCCAUAACAUGAGGCACGCACGUAUCCUUAGAUCGUCGAUUUAGCUAACUAAACAUAAUUUUUUUUUUAAAAAAAUAUCAUUAGAAAGUUCCUUCGAUAAUGAAUCUAAUGACGUAUUUUUUGUUUAAAAACAUACAUAUUUAAUUAAUCAAAUUGAGAAUCUAUACGUGCGUGUCUCAUAUUAUGGGACGGAGGAAGUACUAAAAUACGUUUAG	tae-miR1122c-3p,tae-miR1130b-3p	UCCGUCCCAUAACAUGAGGCA
miR5185-3p-27	UUUGAGAAUUGAAUUAGAAGC	GGAUCCCACGAAAGUCCCGCUUCUAGUUCAUUUUUCAAAUCUUCUAUUCAAAAUUUUGUUCAGAAUUUGAAUAGGAGAUUUGAGAAUUGAAUUAGAAGCGGGGCUUUCGUGGGAUCCCG	bdi-miR5185d-3p	UUCUAGUUCAUUUUUCAAAUC
miR5174-3p-135	UUUAUGGAACGGAGGGAGUAA	AAAGCUGAAGGCAAAUACAUACUUCCUCCGUUCCAUGAAGAUUGUCACCGUUUUGAACUAGACCUAGUUAAAAGCCGCGCCAAUCUUUAUGGAACGGAGGGAGUAAUUUUUUUUUUCAUAUGGUUG	bdi-miR5174e-3p.2	ACUUCCUCCGUUCCAUGAAGA
miR5174-3p-136	CAACCUUUAUGGAACGGAGGG	AAGCCAUUACUCAUUACUCCCUCCAUUCCAUAAAGGUUAGGCAUGGUUUUGAACUAGGUCUAGUUCAAAGCUGUGUCAACCUUUAUGGAACGGAGGGAGUACUACACAACUGGCAUG	bdi-miR5174b-3p	CUCCAUUCCAUAAAGGUUAGGC
miR5171-3p-6	ACUUAAUAUGGGACGGAGGAA	AAAACUAGUACCUGCUGCUUCCUCCGUUACAUAUUAAAUGACUUUCUAUUAUAUGAAUAUAGAUUUUUUGGACAUAAAUAUAUUCAUAUUUAGACAAAUUUGAGCCACUUAAUAUGGGACGGAGGAAGUAUUUGGUUUCGCUAGCGA	bdi-miR5171b	CCUCCGUUACAUAUUAAAUGA
miR7722-3p-1	GAAGGGUAUCGGGAGGAGAGG	CCUAGCCCAGUCUAUUUUCCUCUCAUCCCGAUACCCUUCUUCCGGCGUCUAUCGGCGUCGGUGGCCGAAGGAGGUGGUCGGGAUGGAAACCGGAAGAAGGGUAUCGGGAGGAGAGGAAAAUAGACUAGGCAUCAUA	bdi-miR7722-3p	UCUCAUCCCGAUACCCUUCUU
miR5174-5p-194	UACUCCCUCCGUUCCAUAAAG	ACAAGAUUGACCUUAAGUUUUACUCCCUCCGUUCCAUAAAGAUUGGCACGGUUUUGAACUAGAGUUAGUACAAAACCGUGCCAAUCUUUAUGGAACGGAGGGAGUACAAGAUUAGGUUCACUUC	bdi-miR5174e-5p.2	UUAUGGAACGGAGGGAGUACA
miR5049-3p-136	AAUAUGGAUCGGAGGGAGUAG	UAAUUUUGCACUUGUAACAUACUCCUUCCGAUCCAAAUUAAUUGUCUAAAUUUGCCUAAAUAUGGAUGUAUGUAUGACUAAAAAGCGUCUAGAUACAUGUAAUAUUUCGAUAACUAAUAUGGAUCGGAGGGAGUAGGUUUUAUUAGUCAGUGUUAG	tae-miR5049-3p	ACUCCUUCCGAUCCAAAUUAA
miR5175-5p-49	CCUCCGUUCCUAAAUUCUUGU	UAUUAGUUUCAUAACUACUACCUCCGUUCCUAAAUUCUUGUCAUGAUUUUAGUUCAAAUUUGUACUAAAACCACGACAAGAAUUUAGGAACGGAGGGAGUAGCUGUAGGCUCUC	bdi-miR5175b	AAGAAUUUAGGAACGGAGGGA
miR9493-3p-18	AAGAAUUAUGAAACGGAGGGAGUA	UUUUAAUUAAUUAAAAAGUACUUUCUCCGUUCCAUAAUUCUUGUCUCAAAUGGAUGUAUUUAUUUCAAAAAAUGUCUAGAUACAUGUAAUAUUUCUACAAGAAUUAUGAAACGGAGGGAGUAAUUUUUAAUGUAAACAUGAA	bdi-miR9493	CUUUCUCCGUUCCAUAAUUCUUGU
miR5175-3p-99	AAGUAUUUAGGAACGGAGGGA	CCACACACAAAAAAGUACUCCCUCCGUUCCUAAAUAGUUGUCGUGGUUUUAGUGCAAAUUUACACUAACAGCACGACAAGUAUUUAGGAACGGAGGGAGUACAGCUCUAAAGUGUCUG	bdi-miR5175a	CCUCCGUUCCUAAAUAGUUGU
miR5181-5p-219	UCCGAUCCAUAAUAAGUGUCU	UUUGGAUGUCCUCAUGUCCCUCCGAUCCAUAAUAAGUGUCUCGGACUUCAUACAACUUUGUACUAACUUUGUACUAAAUCUGACACUUAUUAUGGAUCCGAGGGAGUAUAUUUUUAUACCAAU	bdi-miR5181b	ACACUUAUUAUGGAUCCGAGG
miR5175-3p-100	AAGAAUUUAGGAACGGAGGGA	AACUCGUCUAGUAAGUACUACCUCCGUUACUAAAUUCUUGUCGUUGUUUUAGUACAAAUUUGAACUAAAACAGCGACAAGAAUUUAGGAACGGAGGGAGUAAUUCUCUCCCUGCUACC	bdi-miR5175a	CCUCCGUUACUAAAUUCUUGU
miR5049-3p-137	AAUAUGGAUCGGAGGGAGUAA	UGUUUGGUUGCUAACUUACUACUCUCUCUGAUCCAUAUUAAUUGUCUCAAAUUUGUCCAAAUAUGGAUGUAAUAUUUCAACAAUUAAUAUGGAUCGGAGGGAGUAAGAAAAAAACGGGGCACCAAA	tae-miR5049-3p	ACUCUCUCUGAUCCAUAUUAA
miR5049-3p-138	AAAUAAUAUGGAUCGGAGGGA	GAGUUUAAAAAUAUAUACUCCCUUCGAUCCAUAUUACUUGUCUCAAAUUUGGCCAAAUAUGGAUGUAUGUAUGUUUAAAAAGCAUCUAGAUACAUGUAAUAUUUCGACAAAUAAUAUGGAUCGGAGGGAGUAGUAUAUUUUGGUCCUAG	hvu-miR5049f	CCUUCGAUCCAUAUUACUUGU
miR5181-5p-220	UCCGAUCCAUAAUAAGUGUCU	UGCAAUAUACUACUACUCCCUCCGAUCCAUAAUAAGUGUCUAAGAUUUAGUACAAAGUACAAAGUUGUACUAAGUCUGAGAUGCUUAUUAUGGAUCGGAGGGAGUAACUUUAAGUGUCAGG	bdi-miR5181b	AUGCUUAUUAUGGAUCGGAGG
miR395-3p-9	UGAAGUGUUUGGGGGAACUC	CACGUUUGGUACUACCAUGAGUUCCCUGCAAGCACUUCAUGAGGCCCAAUUCUGAGGGCUACUGUGAAGUGUUUGGGGGAACUCUUGGUGUUACCAAGCUUUUA	cpa-miR395e	GUUCCCUGCAAGCACUUCAUG
miR5185-5p-22	UUCUAGUUCAUUUUUCAAAUC	GGAUCCCGCGAAAGUCCCGCUUCUAGUUCAUUUUUCAAAUCUUCUAUUCAAAAUUUUGUUCAGAAUUUGAAUAGAAGAUUUGAGAAUUGAACUAGAAGCGGGACUUUCGCGGGAUCCCG	bdi-miR5185i-5p	UUUGAGAAUUGAACUAGAAGC
miR5175-5p-50	CCUCCGUUCCUAAAUUCUUGU	CGUAAAUUUAACAUGUACUCCCUCCGUUCCUAAAUUCUUGUCGUGGUUUUAGUACAAAUUUAGGAACAGAGGGAGUACUAUGUAUAAUCAUCUA	bdi-miR5175b	AAAUUUAGGAACAGAGGGA
miR5174-3p-137	CAACCUUUAUGGAACAGAGGG	AACUCCAAACUUUACACUCCCUCUGUUCCAUAAAGAUUGGCACGGAUUUGAACUAGAGCAUAAAGAUUGGCACGGAUUUGAACUAGCUCUAGUUCAAAUUCAUGCCAACCUUUAUGGAACAGAGGGAGUAAGUAGGAAAGAUAUAA	bdi-miR5174b-3p	CUCUGUUCCAUAAAGAUUGGC
miR5181-5p-221	UCCGAUCCAUAAUAAGUGUCU	CAAAUAAAUCAACUACUCCCUCCGAUCCAUAAUAAGUGUCUCAGAUUUUGUACUUAGUACAAAGUUGUACUAAGUCUGAGACACUUAUUAUGGAUCGGAAGGAGUAGGAUAUAAUAUCAGU	bdi-miR5181b	ACACUUAUUAUGGAUCGGAAG
miR5175-3p-101	AAGAAUUUAGGAUCGGAGGGA	CGCUCCUUAUUUAUAUACUCCCUCCGAUCCUAAAUUGUUGUCGUGGUUUUAGUUCAAAUUUGUACUAAAACCACGACAAGAAUUUAGGAUCGGAGGGAGUAACUUGCUUUUCAAACUA	bdi-miR5175a	CCUCCGAUCCUAAAUUGUUGU
miR5175-3p-102	AAGAAUUUAGGAUCGGAGGGA	CAAAUUUGUGAAAAUUACUACCUCCGAUCCUAAAUUGUUGUCGUGGUUUUAGUUCAAAUUUGUAUUAAAACCACGACAAGAAUUUAGGAUCGGAGGGAGCACUUUACUUCGUGAAAUA	bdi-miR5175a	CCUCCGAUCCUAAAUUGUUGU
miR5174-5p-195	UCCCUCCGUUCCAUAAAGAUUGGC	GUUAGACACUAAGCAGUUUCUCCCUCCGUUCCAUAAAGAUUGGCACGGCUUUGAACUAGCCAUGCCCAUGCCAAUCUUUAUGGAACAGAGGGAGUAAAAAAAAAUCUGAAU	bdi-miR5174d-5p	CAAUCUUUAUGGAACAGAGGGAGU
miR5049-5p-14	UCCCUCCGACCCAUAUUACUUGU	CUAGUGUUAAAGAGUCGUACUCCCUCCGACCCAUAUUACUUGUCUCGAAUUUGCCUAAAUACGGAUGUAUCUAUGUUUAAAAAGCGUCUAGAUACAUGUAAUAUUUCGAAAAGUAAUAUGGAUCGGAGGAAGUAGCAUUUUUAUAUACUAACA	bdi-miR5049-5p	AAGUAAUAUGGAUCGGAGGAAGU
miR5180-5p-15	UAAGUGUCUUAGUUUUGAACU	CAGGGUUGCUCGCUACAAAAUAAGUGUCUUAGUUUUGAACUAAGCCUAGUUUGAUCCUAGUUCAAAACUGCGACACUUAUUUUGGAUCGGAGGUAGUAUAU	bdi-miR5180a	UUCAAAACUGCGACACUUAUU
miR5174-3p-138	UUUAUGGGACGGAGGGAGUAG	ACCUCAAAUGGUUGUUUGGUACUCCCUCCGUUCAAUAAAGAUUGGCACAGUUUUGAACUAGAGUUAGUUCAAAGCCGCGCCAAUCUUUAUGGGACGGAGGGAGUAGAAAGUGUUUGGAGGGGAUUA	bdi-miR5174e-3p.2	ACUCCCUCCGUUCAAUAAAGA
miR5181-5p-222	UCCGAUCCAUAAUAAGUGUCU	UUGCACAAUAUACUGCUCCCUCCGAUCCAUAAUAAGUGUCUCAGAUUUUGUACUUAGUAUAAAGUUGUACUAAAUUUCAGACACUUAUUAUGGAUCAGAGGGAAUACAAGAUAAAGAAUGA	bdi-miR5181b	ACACUUAUUAUGGAUCAGAGG
miR5174-3p-139	UUUAUGGAACGGAGGGAGUAU	AUUACAUUAUGAUAUAUACUACUCCCUCCGUUCCAUAAAGAUUGGCAUGAAUUUGAACUAGAGUAGUUUAAAUCCGUGCCAAUCUUUAUGGAACGGAGGGAGUAUAAUAAAUGUCUGCAGUGGAU	bdi-miR5174e-3p.2	ACUCCCUCCGUUCCAUAAAGA
miR5181-5p-223	UCCGAUCCAUAAAAAGUGUCG	GAACAUAAAUUACUAGUCCCUCCGAUCCAUAAAAAGUGUCGCCCAUUUUGUAUUAAGUACUAAGUGGACGACUCUUUUUAUGGAUCCGAGGGAGUAGAAAAAUCCAAAACU	bdi-miR5181b	ACUCUUUUUAUGGAUCCGAGG
miR5174-5p-196	UCCCUCUGUUUCAUAAAGAUUGGC	UUAAAAAAGCUGAUCAGUACUCCCUCUGUUUCAUAAAGAUUGGCACAGUUUUGAACUACAGCUAGUUCAAAUCCGUGCCAACCUUUAUGGCACGGAGGGAGUACAUAUUAAGUAAAAUUGUU	bdi-miR5174d-5p	CAACCUUUAUGGCACGGAGGGAGU
miR5174-5p-197	UACUCCCUCCGUUCCAUAAAG	AGUGAAUUAAUGUAAUCUUGUACUCCCUCCGUUCCAUAAAGAUUGGCGUGGGUUUGAACUAGCUCUAGUUCAAAACCGUGCCAAUCUUUAUGGAACAGAGGGAGUACUACAGUCAUGCGAAUUU	bdi-miR5174e-5p.2	UUAUGGAACAGAGGGAGUACU
miR5174-5p-198	UACUCCCUCCGUUCCAUAAAG	GAAUGCUCCUAGCUGCAUUGUACUCCCUCCGUUCCAUAAAGAUUGGCACGGCUUUGAACUAGGGCUAGUUCAAAAUCAUGUCAACCUUUAUGGAACGGAGGGAGUAGCUGCUAAAAUUUUGAGA	bdi-miR5174e-5p.2	UUAUGGAACGGAGGGAGUAGC
miR1130-3p-4	UCUUAUAUUAUGGAACGGAGG	GAGCAAAGAAUAAUAUUCUCUCCGUUCCAUAACAGAAGACACGUGCUUAUUUUAAGAUUUUACUUUGACUACCAAUUAAACCAACAAAAUAUGAAUUAUGUAUUAUAAAAAUUAUAUCGUCGGAAACUUCUUUCAGAUAUGAAUCUAGUGGUAUAAUUUUAAUAACAUAUGAUUCACUUUUUGUUAGUCUAAUUGAUGGUCAAAUUUGGAUUUCAAAAUGCGUGGACGUCUUAUAUUAUGGAACGGAGGGAGUGACUAUUAACUGCAUU	tae-miR1130b-3p	UCCGUUCCAUAACAGAAGACA
miR5181-5p-224	UCCGAUCCAUAAUGAGUGUCG	AAGGCAAAAAUACUACUCCCUCCGAUCCAUAAUGAGUGUCGGGGACUUAGUAUAAAGUUGUACUAACUUUGUACUAAAUCCCAGACGCUUAUUAUGGAUCAGAGGGAGUAAAAUUCUUGUAGCAC	bdi-miR5181b	ACGCUUAUUAUGGAUCAGAGG
miR5049-5p-15	UCCCUCCGACCCAUAUUACUUGU	CAGUGAUGAAAAGUUUCUACUCCCUCCGACCCAUAUUACUUGUCUCAAAUUUACCCAAAUAUGGAUGUAUUUAUCUUUAAAAAGCGUCUGGAUACAUGUAAUAUUUCGACAAGUAAUAUGGAUCGGAGGGAGCACUGUGAUUUUCUUAU	bdi-miR5049-5p	AAGUAAUAUGGAUCGGAGGGAGC
miR5181-3p-105	ACUUAUUAUGGAUCGGAGGGA	CAUUCACAAUCUAUGUACACCCUCCGAUCCAUAAUAAGUGUCGGGGAUUUAGUACUAAGUUGUACUAACUUUGUACUAAAUCCCCGACACUUAUUAUGGAUCGGAGGGAGUACGUAAUAAACUUUUCUA	bdi-miR5181d	CCUCCGAUCCAUAAUAAGUGU
miR5181-5p-225	UCCGGUCCAUAAUAAGUGUCG	ACAGAUAAAGAAAUACUUGCUCCGGUCCAUAAUAAGUGUCGCUGAUUUAGUAUAAAGUUGUACUAAAUCAGCGAUACUUAUUAUGGAUCGGAGGGAGCACAUAACAUCUA	bdi-miR5181b	AUACUUAUUAUGGAUCGGAGG
miR5175-3p-103	AAGAAUUUAGCAACGGAGGGA	AGUUAUUUCAAUACAAAUUUCCUCCGUUUCUAAAUCCUUGCCAUGGUCUUAGUACAAAUUUGAACAAAAAUCACGACAAGAAUUUAGCAACGGAGGGAAUUUGUACUAAAACCACGAC	bdi-miR5175a	CCUCCGUUUCUAAAUCCUUGC
miR5175-3p-104	AAGAAUUUAGAAACGGAGGGA	AUACUCACAAAUUGAUACUCCCUCCGUUCCUAAAUUCUUGUCGUUGUUUUAGUGCAAAUUUGAACUAAAACAACAAGAAGAAUUUAGAAACGGAGGGAGUACCCAAUAGUAAAUUCUC	bdi-miR5175a	CCUCCGUUCCUAAAUUCUUGU
miR5175-3p-105	AAGUAUUUAGGAACGGAGGGA	GGUUGCUAAGAAUGUUUCUCCCUCCGUUGCUAAAUACUUGUCGUUUGCACUAAAAUCACGACAAGUAUUUAGGAACGGAGGGAGUAGUAAGCAUCAUACGGUU	bdi-miR5175a	CCUCCGUUGCUAAAUACUUGU
miR5181-3p-106	ACUUAUUAUGGAUCGGAGGGA	CAACUUACUCCCUACUAUUCUCUCCAAUCCACAAUAAGUGUCGCUGAUUUAGAACAACUUUGUAUUAAAUCAGCGACACUUAUUAUGGAUCGGAGGGAGUAUUUAGCAAACCAAACAG	bdi-miR5181d	UCUCCAAUCCACAAUAAGUGU
miR5174-3p-140	CAAUCUUUAUGGAAUGGAGAGAGU	GACAUUCCGUAGUGAUAUACUCGCUCCGUCUCAUAAACAUUGGCGCGGAUUUAAACUAGCUCUAGUUCAAAAUUGUGUCAAUCUUUAUGGAAUGGAGAGAGUAUGCUAUUUGCUAAUAUCUC	bdi-miR5174d-3p	UCGCUCCGUCUCAUAAACAUUGGC
miR5174-3p-141	UUUAUGGAACGGAGGGAGUAC	ACUUAGCACUCCUAAAAUUUACUCCCUUCGUUUCAUAAAGAUUGACACGAAUUUGCACUAGUCUAGUUCAAAUCCAUGCCAACUUUUAUGGAACGGAGGGAGUACUCCGUAUCUUCUUACCAUUG	bdi-miR5174e-3p.2	ACUCCCUUCGUUUCAUAAAGA
miR5175-3p-106	AAGAAUUUAGAAACGGAGGGA	UAUUAUAAAAAUAAAUACUACCUCCAUUCCUAAAUUCUUGUCGUCGUUUUAGUACAAAUUUGAACUAAAACAACGACAAGAAUUUAGAAACGGAGGGAGUAAUAUAUAUAAAUUAGUG	bdi-miR5175a	CCUCCAUUCCUAAAUUCUUGU
miR5180-5p-16	UAAGUGUCUCAAUUUUGAACU	GCACUCCCUCCGAUCCAAAAUAAGUGUCUCAAUUUUGAACUAAGCCUAGUUUAAGCCUAGUUCAAAACUGCGACACUUAUUUUGGAUCGGAGGUAGUACGU	bdi-miR5180a	UUCAAAACUGCGACACUUAUU
miR5181-5p-226	CCUCCGAUCCACAAUAAGUGU	CAUAUGCUUAUUGCUUACUCCCUCCGAUCCACAAUAAGUGUCUCGGAUUUAGUACAAAGUUAUAUAACUUCGUACUAAAUCCAAGGCACUUAUUAUGGAUCGGAGGGAGUAGAAAACUAGGCUCUGUA	bdi-miR5181c-5p	ACUUAUUAUGGAUCGGAGGGA
miR5181-5p-227	UCCGAUCCAUAAUAAGUGUCU	AUGUCAUAAAUGCUACUCCCUCCGAUCCAUAAUAAGUGUCUUAGAGUUAGUACAACUUUGUACUAAGUCAGUACAAAAUCUGAGACACUUAUUAUCGGAGGGAUGCAAGGUUCAACAAAAC	bdi-miR5181b	ACACUUAUUAUCGGAGG
miR169-5p-16	UAGCCAAGGAUGACUUGCCU	GAGGACUAGAGCUGAUUCGGUAGCCAAGGAUGACUUGCCUAAAUGUGUCUAUGUAAUUCAUCUGAGUUGGCAUGGGACCGUUAAUUUUAGGCAUGUCUUCCUUGGCUAUUCGGAGUGCCUCUUUGCUGCUC	atr-miR169c	GCAUGUCUUCCUUGGCUAUU
miR5175-3p-107	AAGAAUUUAGGAUCGGAGGGA	UGAUGUAUUGUCAAGUGCUACCUCCGAUCCUAAAUUGUUGUCGUUGUUUUAGUUAAAAUUUGCACUAAAACAACAACAAGAAUUUAGGAUCGGAGGGAGUAUUUUAUUGGUUACUGCA	bdi-miR5175a	CCUCCGAUCCUAAAUUGUUGU
miR5171-3p-7	ACUUAAUAUGGGACGGAGGAA	UGUGAUCCUAUUAUAUACUCCCUUCGUCUCAUAUUAAGUGACUCAAAUUUACUCAAAUAUGAAUGUAUCUAUACCUAAAAAUUGUCUGUAUACAUGUAAUAGAAAGUCACUUAAUAUGGGACGGAGGAAGUAUAUGGUUUCAUCUAUUU	bdi-miR5171b	CCUUCGUCUCAUAUUAAGUGA
miR395-3p-10	GUGAAGUGUUUGGGGGAACUC	CACGUUUGGUAAUACCAUGAGUUCCCUGCAAGCACUUCAUGAGGCCUAAUUCUAAGGGCUACUGUGAAGUGUUUGGGGGAACUCUUGGUGUUACCAAGCUUUUA	osa-miR395h	GUUCCCUGCAAGCACUUCAUGA
miR5175-3p-108	AAGAAUUUAGGAUCGGAGGGA	GACUCACAUAUUAACUACUCCCUCCAAUCCUAAAUUCUUGUUGUUGUUUCAGUUCAAAGAAUUUAGGAUCGGAGGGAGUACACAUCUAGAACAAGAU	bdi-miR5175a	CCUCCAAUCCUAAAUUCUUGU
miR5181-5p-228	UCUGAUCCAUAAUAAGUGUCG	CACCAUGUUGCACCUCUACCUCUGAUCCAUAAUAAGUGUCGGGGAUUUAUUAACUUUGUACUAAAUCCCAUACGCUUAUUAUGGAUCGGAGGGAGUAGUACAUGUGGUGCGA	bdi-miR5181b	ACGCUUAUUAUGGAUCGGAGG
miR166-3p-18	UCGGACCAGGCUUCAUUCCC	AUGUAUGGCGCAGUUGAGGGGAAUGUUGUCUGGUUGGAGACCUAGCUAGCAGCUAGCACGGAUCAUCCAUAGAUCGAUUCGACGCUGCAUAUGCGCGCGGUUUCGGACCAGGCUUCAUUCCCCCCAACUCUCAACUCGAUCG	cme-miR166g	GAAUGUUGUCUGGUUGGAGA
miR1432-5p-1	UCAGGAGAGAUGACACCGACA	AUUGGGAUUGGGUCCUUUGUUCAGGAGAGAUGACACCGACAUCGAUCUGAUGGGUCGGCUCAGUUCAAUUAGUUACUAGGCCAUGUGUGUCCAUCCGCUUGGAGUGGGUGUCAUCUCCCCUGAACAUAGGACGCACUAUCCCUGU	ata-miR1432-5p	UGGGUGUCAUCUCCCCUGAAC
miR5183-3p-9	UAUUUGGACAAAUUUGAGUCA	GAAAAGAAGUACUCCUUCCGAUCUUAAAUUGUUGUCGAAAUAUUACAUGUAUCUAGACGCUUUUUAAAAAUAGAUACAUUUAUAUUUGGACAAAUUUGAGUCAAGAAUUUAGAAUCAGAGGGA	bdi-miR5183	AUCUUAAAUUGUUGUCGAAAUAUU
miR5174-5p-199	UCCCUCUGUUUCAUAAAGAUUGGC	GUACUCUUUUGAGUAUAUACUCCCUCUGUUUCAUAAAGAUUGGCAUGGAUUUAAACUAGAACUAGUUCAAAACCGUGCCAAUCUUUAUAAAACGGAGGCAGUAUCUUAGAACGGAUUACCAG	bdi-miR5174d-5p	CAAUCUUUAUAAAACGGAGGCAGU
miR5174-3p-142	UUUACGGAACGGAGGGAGUAG	UUUCAGAAACACAUAUAAGCACUCCCUCCGUUCCAUAAAGGUUGGCACGGAUUUGAACCAUGCCAACCUUUACGGAACGGAGGGAGUAGCAUUGAAACCAUGAUCUUAA	bdi-miR5174e-3p.2	ACUCCCUCCGUUCCAUAAAGG
miR5181-5p-229	UCCGAUCCAUAAUAAGUGUCU	UGCCCUAACUAAGUACUCCCUCCGAUCCAUAAUAAGUGUCUCGGAUUUAAUACAACUUUGCACUAAGUUAGUACAAAAUCUGAGACACUUAUUAUGGAUCGAAGGGAGUACUAACUAAUUCACCU	bdi-miR5181b	ACACUUAUUAUGGAUCGAAGG
miR5174-5p-200	UACUCCCUCUGUUCCAUAAAG	GAACGGAUGAUGUUCCUUGAUACUCCCUCUGUUCCAUAAAGAUUGGCACGGUUUUGAACUAGCUCUAGUUUAAAACCAUGCCAAUCUUUAUAGAACGGAGGAAGUACCUUUUUAGCUCGUUUGA	bdi-miR5174e-5p.2	UUAUAGAACGGAGGAAGUACC
miR5181-5p-230	UCCGAUCCAUAAUAAGUGUCU	UUGGCUUGCAUACUACUUCCUCCGAUCCAUAAUAAGUGUCUUGAAUUUAGUACAAAAUUAGUGCAACUUUGUACUAAAUCCAAGACAAUUAUCAUGGAUUGGAGGGAGCAUAAAUACUAAUCCAC	bdi-miR5181b	ACAAUUAUCAUGGAUUGGAGG
miR9493-3p-19	AAGAAUUAUGAAACGGAGGGAGUA	AUGUUUAUCAACCGAAAGUACUACCUCCGUUUUAUAAUUCUUGUCGAAAUCUUACAUGUAUCUAGAUACUUUUUAGAAAUAGAUACAUUUAUUUUUAGACAAUUUGAGCCAAGAAUUAUGAAACGGAGGGAGUAAUAAAAAUCGAGUGAUACGA	bdi-miR9493	CUACCUCCGUUUUAUAAUUCUUGU
miR5174-3p-143	CAAUCUUUAUGGAACGGAGGG	UAAUUGUACUCAUUUACGCCCUGUGUUCCAUAAAGAUUGGCACGGAUUUAAACUAGAGCUAGUUCAAAGCCGUGCCAAUCUUUAUGGAACGGAGGGAGUACUAAUCAGCUUUUGUG	bdi-miR5174b-3p	CUGUGUUCCAUAAAGAUUGGC
miR5174-5p-201	UCCCUCCGUUCCAUAAAGAUUGGC	UUAUAAUAGUUCAACUGUACUCCCUCCGUUCCAUAAAGAUUGGCACGGCUUUGAACUAGAACUAGUUCAAAUCCGUGCCAAUUUUUAUGGAACCGAGGGAGUACUAUCUUAAUUAAAAAGGU	bdi-miR5174d-5p	CAAUUUUUAUGGAACCGAGGGAGU
miR5183-5p-4	UAUUUGGACAAAUUUGAGACA	UUUAGGCAUAGUUACAUCCAUAUUUGGACAAAUUUGAGACAAUUAAUAUGAAUCGGAGGAAGCAGUAGAAUUAACAGUAGUGACUACACUGUGAAUUUAUAACACUCCCGUCGACCCAUAUUAUUUGUCUCAAAUUUGCCUAAAUAUGGAUUAUGUAUUUUUUUUAAA	bdi-miR5183	UCUCAAAUUUGCCUAAAUAUG
miR5174-5p-202	CUCCGUUCCAUAAAGAUUGGC	AGAGGGAUGAAUAGUACUCCCUCCGUUCCAUAAAGAUUGGCGUGACUUUGAACUAGCUCUACUUCAAAACCGUGCCAAUCUUUUUGGAACGGAGGGAGUAGUAUUUCUUUACUUUG	bdi-miR5174a	CAAUCUUUUUGGAACGGAGGG
miR5175-3p-109	AAGUAUUUAGGAACGGAGGGA	UUAGCCGAGAAAUAAUACUUCUUCCGUUCCUAAAUACAUGUGGCUGUUUUAGUACAAGUUUGCACUAAAACAGCGACAAGUAUUUAGGAACGGAGGGAGUACUAGUUUCUUUAUUCAA	bdi-miR5175a	CUUCCGUUCCUAAAUACAUGU
miR5175-5p-51	CCUCCGUUCCUAAAUUCUUGU	GUAGCAGUGGUCAAGUAUUCCCUCCGUUCCUAAAUUCUUGUCGUUGUUUUAGUACAAAUUUGAACUAAAACAGCGACAAGAAUUUAGGAACGGAGGAAUAUUAUUUUUGGUCUUUGU	bdi-miR5175b	AAGAAUUUAGGAACGGAGGAA
miR5183-5p-5	UAUUUGGACAAAUUUGAGUCA	UUUAGAUAUAGAUGCAUCCGUAUUUGGACAAAUUUGAGUCACUUAAUGUAGCGAGAUUUAGUACUCCUUCGUCUCAUAUUAAAUGACUCAAAUUUUCUCAAAUAUAGAUAUACCGUCACUCA	bdi-miR5183	ACUCAAAUUUUCUCAAAUAUA
miR169-5p-17	UAGCCAAGGAUGACUUGCCUA	GAGGACUAGAGCUGAUUCGGUAGCCAAGGAUGACUUGCCUAAAUGUGUCUAUGUAAUUCAUCUGAGUUGGCAUGGGACCGUUAAUUUUAGGCAUGUCUUCCUUGGCUAUUCGGAGUGCCUCUUUGCUGCUC	bna-miR169d	GGCAUGUCUUCCUUGGCUAUU
miR5175-5p-52	CCUCCGUUCCUAAAUUCUUGU	GAUGGUUUUCAUAUAUACUCCCUCCGUUCCUAAAUUCUUGUUGUGGCCAUUCCUAAAUUCUCAUCAUGAAUUUAGGAACGCAGGGAGUAGCAUGUAACAAGCCAUU	bdi-miR5175b	AUGAAUUUAGGAACGCAGGGA
miR5181-3p-107	ACUUAUUAUGGAUCGGAGGGA	CGCUACAAAGUAUCAUACUCCCUCCGAUCCAUAAUAAGUAUCUCAGACUUAGUGCAAUUUUGUACAAAGUUAGUACAAAAUCGGAGACACUUAUUAUGGAUCGGAGGGAGUAGAAAACAAACAGUUAGC	bdi-miR5181d	CCUCCGAUCCAUAAUAAGUAU
miR156-5p-10	UGACAGAAGAGAGUGAGCACA	GAGCUGGGUCUUUGGAGGUUUGACAGAAGAGAGUGAGCACACGCGGUGGUUUCCUAGCAUGCAGGAGCCAUGCUGGGAGCUGCGCGUGCUCACCCUCUCUCUGUCAGCCGUUCACCAUGCCCCA	bna-miR156a	UGCUCACCCUCUCUCUGUCAGC
miR5174-5p-203	CUCCGUUCCAUAAAGAUUGGC	CGUUCCAUAAAGAUUGGGUCCUCCGUUCCAUAAAGAUUGGCACGGUUUUGAACUAGAGCUAGUUCAAAUCCGUGCCAACCUUUAUGGCACGGAGGAUGUAUGUUUUAACAUUUACU	bdi-miR5174a	CAACCUUUAUGGCACGGAGGA
miR5175-3p-110	AAGUAUUUAGGAACGGAGGGA	GUUCUUGUUAUAUACUACUCCCUCCGUUCCUAAACUUGUACUAAAACAGCGACAAGUAUUUAGGAACGGAUACUAAAACAGCGACAAGUAUUUAGGAACGGAGGGAGUAUGUUCCAUUUUGUAUAU	bdi-miR5175a	CCUCCGUUCCUAAACUUGU
miR5049-3p-139	AACUAAUAUGGAUCGGAGGGA	GGGCAAAUAAAAUAUUACAACCUCCUAUCCAUAUUAAUUGUCUUAAAUUUGCCCAAAUAUGAAUGUAUCUAUACCUAAAAAGCGUCUAGAUACAUAUAAUAUUUCAACAACUAAUAUGGAUCGGAGGGAGUAUCAUUCAAAGAAACCCA	hvu-miR5049f	CCUCCUAUCCAUAUUAAUUGU
miR5049-3p-140	AAUUAAUAUGGAUCGGGGGGA	UAACCUACAAACUAAUACUUCCUCCCAUCCAUAUUAAUUGUCUCACAUUGCUCAAAUAUGGAUGUAUGUAUGCCUAAAAGCGUCUAGAUACAUGUAAUAUUUCGAUAAUUAAUAUGGAUCGGGGGGAGUACAACAUUUUGACAGUCA	hvu-miR5049f	CCUCCCAUCCAUAUUAAUUGU
miR5174-3p-144	CAACCUUUAUGGAACGGAGGG	ACUAAUUUGACAGCAACUCCCCUCCGUUUUAUAAAGAUUGGCGCGGCUUUGAGCUAGCUCUAAUUCAAAUCCGUGCCAACCUUUAUGGAACGGAGGGAGUAGCAACUAAUUUGACAG	bdi-miR5174b-3p	CUCCGUUUUAUAAAGAUUGGC
miR5174-5p-204	CUCCGUUCCAUAAAGGUUGGC	GAAACACAUAUAAGCACUCCCUCCGUUCCAUAAAGGUUGGCACGGAUUUGAACCAUGCCAACCUUUACGGAACGGAGGGAGUAGCAUUGAAACCAUGAU	bdi-miR5174a	CAACCUUUACGGAACGGAGGG
miR5175-5p-53	CCUCCGUUCCUAAAUUCUUGU	UGGUCAGACAAGAAACUAUUCCUCCGUUCCUAAAUUCUUGUCGUUGUUUUUGUGCAAGUUUGAACUAAAACAACGACAAGAAUUUAAGAACGGAGGGAGUACAUGGACAUGGGGAGCU	bdi-miR5175b	AAGAAUUUAAGAACGGAGGGA
miR5180-5p-17	UAAGUGUCUCAGUUUUGAACU	UUAUUCUCUCCAAUCCAAAAUAAGUGUCUCAGUUUUGAACUAACACUAGUUCAACCCUAGUUCAAAACAGCGACACUUAUUUUGGAUCGGGAGGUAGUAUA	bdi-miR5180a	UUCAAAACAGCGACACUUAUU
miR5174-3p-145	UUUAUGGAACGGAGGGAGUAC	CUCCAUUCCUAAAUGUAAGUACUCACUCCGUUCCGUAAAGAUUGGCACUGAUUUGAACCAGAGCUAAUUCAAAGCCAUUAUCUUUAUGGAACGGAGGGAGUACUGGCUUUUGUCCUAAGUCAA	bdi-miR5174e-3p.2	ACUCACUCCGUUCCGUAAAGA
miR399-3p-3	UGCCAAAGGAGAUUUGCCCAG	CAUGCGAAUUGUGGAUUGCCGGGCCAUAUCUCCUUGGGCAGAUCAUCAUAUUGGGCUUCACUUUGCUUAUGCCAGUUCUGUUCUGCCAAAGGAGAUUUGCCCAGCAAUCCAUAUUUGCGAUCUG	rco-miR399e	GGGCCAUAUCUCCUUGGGCAGA
miR5175-5p-54	CCUCCGUUCCUAAAUUCUUGU	ACGUAUGGUAGUUGAUAUUCCCUCCGUUCCUAAAUUCUUGUCGUUGUUUUAAUUCAAAUUUGUACUAAAACAACGACAAGAAUUUAGGAACAGAGGAGUACCAUAGUAUCAUGAACA	bdi-miR5175b	AAGAAUUUAGGAACAGAGGAG
miR5174-5p-205	CUCCGUUCCAUAAAGAUUGGC	UUGCUACUCCGUGGUAUUCCCUCCGUUCCAUAAAGAUUGGCGCGGCUUUAAAUUUGAACUAGUUCAAAACCGCGCCAAUUUGUAUGGAAAGGAGGACUAUAUCUUUACUAGA	bdi-miR5174a	CAAUUUGUAUGGAAAGGAGGA
miR5181-3p-108	ACUUAUUAUGGAUCGGAGGGA	GGCCUAAAAUUAGCAUACUCCCUCCGAUCCAUAAUAAGUUUCUCAGACUUAGUACAAACUUUGCACUAAGUUAGUACAAAAUCUGAGACACUUAUUAUGGAUCGGAGGGAGUAUUUAACUACAAGGAAUU	bdi-miR5181d	CCUCCGAUCCAUAAUAAGUUU
miR5049-5p-16	UCCCUCCGACCCAUAUUACUUGU	GUUAGGUAAAAUUUUAAUACUCCCUCCGACCCAUAUUACUUGUUGUGGAUUUAGUACAAAGUUGCACUAAAUCAACGACAAGUAAUAUGGAUCGGACGAAGUAGCAAAAUUCUGUGUAAGUG	bdi-miR5049-5p	AAGUAAUAUGGAUCGGACGAAGU
miR5181-3p-109	ACUUAUUAUGGAUCGGAGGGA	UCAGCGAGAAGCAAGUACUACCUCCGAUCCGUAAUAAGUGUCUCAGACUUGGUACAACUUUGUACCAAGUUAGUACAAAAUCUGAGACACUUAUUAUGGAUCGGAGGGAGUAUUAAGUAUACUUAUUAA	bdi-miR5181d	CCUCCGAUCCGUAAUAAGUGU
miR169-5p-18	AGCCAAGGAUGAAUUGCCGG	GCUAGCUGCAGUGUACAUGUAGCCAAGGAUGAAUUGCCGGCCGGCGUUUGUCGAUGGUACUCAGCCGGAGAUCGCGCGAUUGAGCCGGCAAGUCAUUUGUGGCUACGUCUUUGCCUCCUUUUCUCA	gma-miR169e	GGCAAGUCAUUUGUGGCUAC
miR5174-5p-206	CUCCGUUUCAUAAAGAUUGGC	AACGACUAAAUAAGUACUCCCUCCGUUUCAUAAAGAUUGGCAUUGUUAUCAACUAGAGCUAGUUCAAAAUCGUACCAAUCUUUAUGGAACGGAGGGAGUACAGCACAUUGUUGUUC	bdi-miR5174a	CAAUCUUUAUGGAACGGAGGG
miR5185-3p-28	UUUGAGAAUUGAACUAGAAGC	GGAUCCCGCGAAAGUCCCGGUUCUAGUUCAUUUUUCAAAUCUUCUAUUCAAAAUUUUGUUCAGAAUUUGAAUAAGAGAUUUGAGAAUUGAACUAGAAGCGGGACUUUCCCGGGAUCCCG	bdi-miR5185d-3p	UUCUAGUUCAUUUUUCAAAUC
miR5175-3p-111	AAGUAUUUAGGAACGGAGGGA	UACAUGUUAAUUUGCUACUCCCUCCGUCCCUAAAUACUUGUCGCUGUUUUAGUGCAAACUUGAACUAAAACAACAACAAGUAUUUAGGAACGGAGGGAGUAGUGAACUGAUGUGUCAC	bdi-miR5175a	CCUCCGUCCCUAAAUACUUGU
miR5181-5p-231	UCCGAUCCAUAAUAAGUGUCU	ACAGUUUGAGACAUACUCCAUCCGAUCCAUAAUAAGUGUCUUGGAUUUAGUAUGACUUUGUACUAAAGUUGUACUAAAUCCACGACAUUUAUUAUGGAUCGGAGGGAGUAUAAAAAAGAGAGGGU	bdi-miR5181b	ACAUUUAUUAUGGAUCGGAGG
miR5049-3p-141	AAGUAAUAUGGAUCGGAGGGA	AUCAAUAAAAUAUUGUACUCCCUCCGACCCUAUGACUUGUCUCUGACUUGUCUCUGUACUAAAUCAGUGACAAGUAAUAUGGAUCGGAGGGAGUACAAGAAAUUUAUGACCA	hvu-miR5049f	CCUCCGACCCUAUGACUUGU
miR1122-3p-10	UAGAUACAUGCGUAUCUAGA	UUACUUGUCCCGGCUCUGUCUAGAUACAUGUGUAUCUACACAAUGAAACGUGUUUAGAUACAUGCGUAUCUAGACAAAACUAAGACAAGUAAUA	far-miR1122	UAGAUACAUGUGUAUCUACA
miR5049-3p-142	AAUUAAUUUGGAUCGGAGGGA	AAUCUACUAUUCGUGUAUUCCCUCCGAUCCAAACUAAUUGUCACAGCUUUGUCUAGAUAUGCAUGUAUCUAGACACGUUUUAGUUUGUAGGUACAUGUGUAUCUAGACAAAGCUGCGACAAUUAAUUUGGAUCGGAGGGAGCAGUUCUUUUGUGGACGAU	hvu-miR5049f	CCUCCGAUCCAAACUAAUUGU
miR5181-3p-110	ACUUAUUAUGGAUCGGAGGGA	UUUUUUUCCGUUUGCUACUCCCUCCGAUCCAUCAUAAAUGUCUCAGGUUUAGUACAACUUUCUACUAAGUUAGUACAAAAUCUGGGACACUUAUUAUGGAUCGGAGGGAGUAGCACAUUAGAGCUGAUC	bdi-miR5181d	CCUCCGAUCCAUCAUAAAUGU
miR5174-3p-146	AUUAUGGAACGGAGGGAGUAG	AUACUUGAGGUUAGGAUAAUACUCCUUCCGUUCCAGAAUUCUCGUCGUGAUUUUAGUUCAACGACAAGAAUUAUGGAACGGAGGGAGUAGCUGUGUAUUGCUGUGGAUAC	bdi-miR5174e-3p.2	ACUCCUUCCGUUCCAGAAUUC
miR5174-5p-207	UCCCUCCGUCUCAUAAAGAUUGGC	UUCGGAAACUUCUUUAGUAGUCCCUCCGUCUCAUAAAGAUUGGCACGGCUUUAAACUAGCUCUAGUUCAAAACUGUGCCAAUCUUUAUGAAACGGAAGGAGUACGUAGUUUGUUUUGUGAUA	bdi-miR5174d-5p	CAAUCUUUAUGAAACGGAAGGAGU
miR169-3p-3	GGCAGUCUCCUUGGCUAG	GCAAGGGGCUUAUCUCUGAUAGCCAAGGAUGACUUGCCUGUGUCAUACUUCAAGGCUUGGCAACAUGAUGCAUGAGCCUUUGUUGUAGUCUCAUAGGCAGUCUCCUUGGCUAGCCUGAGUGGCUCUUGCGGCU	zma-miR169i-3p	AGCCAAGGAUGACUUGCCUG
miR5174-3p-147	CAAUCUUUAUGGUACGGAGAGAGU	UUCCUUACCAAAACAAAUACUCCUUCCGUUUUAUAAAGAUUGGCACGGUUUUGAACUACCUCUAGUUCAAAGCCGUGCCAAUCUUUAUGGUACGGAGAGAGUAUGAGCCAUCUCAUUUCUCA	bdi-miR5174d-3p	UCCUUCCGUUUUAUAAAGAUUGGC
miR5174-5p-208	CUCCGUUCCGUAAAGAUUGGC	UUCCUAAAUGUAAGUACUCACUCCGUUCCGUAAAGAUUGGCACUGAUUUGAACCAGAGCUAAUUCAAAGCCAUUAUCUUUAUGGAACGGAGGGAGUACUGGCUUUUGUCCUAA	bdi-miR5174a	CAUUAUCUUUAUGGAACGGAGGG
miR5175-3p-112	AAGAAUUUAGAAACGGAGGGA	GACACUUUGAACAUGUACUCCUUCCGUCCCUAAGUUCUUGUCAUGAAUUUUAAUUUGAACUAAAACCACGACAAGAAUUUAGAAACGGAGGGAGUACACUUCUCACCUCUCUU	bdi-miR5175a	CUUCCGUCCCUAAGUUCUUGU
miR5181-5p-232	UCCGAUCCAUUAUAAGUGUCG	AAAUCUUAAUAAGUACUCCCUCCGAUCCAUUAUAAGUGUCGCUGGUUUAGUAAUCAACGACACUUAUUAUGGAUUGGAGGGAGUAAAAAACAAUGGUUCA	bdi-miR5181b	ACACUUAUUAUGGAUUGGAGG
miR1128-5p-5	UAUUACUCCCUCCGUCCCAAA	UAGGAACUUUGAGUUAAAAAUAUUACUCCCUCCGUCCCAAAAUAAGUGACUCGGAUUUGUAUAGAUUCUUAUACAAAUCCACGUCGCUUAUUUUGGGACGGAGGGAGUAUAUUGUUAGACUAUUGAAAGCGAC	ssp-miR1128	UGGGACGGAGGGAGUAUAUU
miR9481-3p-3	UCAGUCGGAUUUCUCACCUUC	GAAUCUUCAUGCAAAUUCGAAGGUCAGGGAUUCUACUGAUUUAACUAAAUUUCAUCCGGCAAAGUGAAAAACUCAUUCAUGUACGUCGGAUGUUUUUAGUGGAAAAUCAGUCGGAUUUCUCACCUUCGAAUCUGCAUCACGAUUCGU	bdi-miR9481b	AGGUCAGGGAUUCUACUGAUU
miR5174-5p-209	UACUCCCUCCGUUCCAUAAAG	CGUCUCGUCGCCCUGUUUUGUACUCCCUCCGUUCCAUAAAGAUUGGCACGGAUUUGAACUAGCUCAGUUCAAAUCCGUGCCAAUCUUUGUGGAACGGAGGGAGUAAACCACGCGCAUCUAAAA	bdi-miR5174e-5p.2	UUGUGGAACGGAGGGAGUAAA
miR6197-5p-3	UCUGUUCCUAAAUAUAAGACG	ACAAGCUGCAGGGUACUACCUCUGUUCCUAAAUAUAAGACGUUUUGUGCACCAAGAGCCCACCAAAACAUCUUAUAUUUAGGAACAGAUGUAAUAUUUACAAGGAUAAAA	hvu-miR6197	UCUUAUAUUUAGGAACAGAUG
miR5181-3p-111	ACUUAUUAUGGAUCGGAGGGA	AUCACCUGGGUUAAGUACUCCCUCCAAUCCAUAAUAAGUGUCUCAGAGUUAGUAGAAAGUUGUACUAAACCUGAGACACUUAUUAUGGAUCGGAGGGAGUAUUUUGCUUACCAUGUUG	bdi-miR5181d	CCUCCAAUCCAUAAUAAGUGU
miR5174-5p-210	UCCCUCCGUUCCAUAAAGAUUGGC	GUGACAAGGAAAAAUGAUACUCCCUCCGUUCCAUAAAGAUUGGCACGAUUUUGAAUUAGAGCUAGUUCAAAACUGUGCCAAUCUUUAUGAAACGGAGGGAAUAGAUGCCUCUUUAAUU	bdi-miR5174d-5p	CAAUCUUUAUGAAACGGAGGGAAU
miR5181-5p-233	UCCGAUCCAUAAAAAGUGUCG	CGUUAGUAUUUAUUACUCCCUCCGAUCCAUAAAAAGUGUCGCCCAUUUUGUACUAAGUUAGUACAAAUUUUGUACUAAGUGGGCGACACAUUUUAUGGAUCGGAGGGAGUAGUUACUAUGUCUAUU	bdi-miR5181b	ACACAUUUUAUGGAUCGGAGG
miR5174-3p-148	UUUAUGGAACAGAGGGAGUAG	CCUAUAAGAUAAUGCAUUCUACUCCCUCCGUACCAUAAAGGUUGGCACGGAUUUGAACCUUUAUGGAACAGAGGGAGUAGUUCCUAUGAUUCUUAAGGUG	bdi-miR5174e-3p.2	ACUCCCUCCGUACCAUAAAGG
miR5049-3p-143	AAUAUGGAUCGGAGGGAGUAG	GAAAGUUUCCUAUGAAAUGUACUCCCUCCGAUCCAUAUUAAUCGUCUCAAAUUUGUCCAAAUAUGAAUGCAUCUAUGCCUAAAAAGCGUCUAGAUACAUGUAAUAUUUCGACAAUUAAUAUGGAUCGGAGGGAGUAGUACAAAUCAAACGACCAACA	tae-miR5049-3p	ACUCCCUCCGAUCCAUAUUAA
miR5181-5p-234	UCCGAUCCAAAAUAAGUGUCG	GUUGGACUUUAGCUACUCCCUCCGAUCCAAAAUAAGUGUCGCGGCUUUGAACUAGCUUUGAACUAGGCUUAGUUCAAAUCUGAGACACUUAUUUUGGAUCGGAGGGAGUAUCUUUUAACUCCAUG	ata-miR5181-5p	ACACUUAUUUUGGAUCGGAGG
miR166-3p-19	UCUCGGACCAGGCUUCAUUC	AGGGAAGCAUGGUGUCUGGAAUGGAGGCUGAUCCAAGAUCCUUGGUCCGAAAUAUUGUGUUUCUGUGUUUGUUGCCAAGGAUCUCGGACCAGGCUUCAUUCCUCACACCGAGCUUCCGCUG	gma-miR166u	AUGGAGGCUGAUCCAAGAUC
miR5174-3p-149	CAAUCUUUAUGAAACGGAGAGAGU	GUGCCGUGGCCUAAUAUGUUUCUACUCCCUUCAUAAAGAUUGGCACGGUCUAGUCCAAAACCGUGUCAAUCUUUAUGAAACGGAGAGAGUACAAAACUGCCUUGGUCUAG	bdi-miR5174d-3p	UCUACUCCCUUCAUAAAGAUUGGC
miR169-5p-19	UAGCCAAGGAUGACUUGCCUG	AGCAAGGGGCUUAUCUCUGAUAGCCAAGGAUGACUUGCCUGUGUCAUACUUCAAGGCUUGGCAACAUGAUGCAUGAGCCUUUGUUGUAGUCUCAUAGGCAGUCUCCUUGGCUAGCCUGAGUGGCUCUUGCG	aly-miR169m-5p	GGCAGUCUCCUUGGCUAGC
miR5175-3p-113	AAGAAUUUAGGAUCGGAGGGA	GAUACUGUUAUUUAGUACUCCCUUCGAUCCUAAAUUGUUGUCGUGGUUUUAGUUCAAAUUUGCACUAAAACCACGACAAGAAUUUAGGAUCGGAGGGAGUAGUCGACAGAGAGAUACA	bdi-miR5175a	CCUUCGAUCCUAAAUUGUUGU
miR5202-3p-2	UUACAUGAGUUAAAUCGUCGA	GUCUGCAUGCAUUUUUAGGUGACGAUUUAACUCAUGUAGCGUAAGAUUGAACUCACAAUAACUUUAACAUUAGAAAAUAGAGCAUUUGAAGUUUCUAAUGAUAUAUUUUUUGUGAAUUCAAACUUUAUGUUACAUGAGUUAAAUCGUCGACCUAAGAGUACAUGCAAGAC	bdi-miR5202	GACGAUUUAACUCAUGUAGCG
miR5049-3p-144	AAUAUGGAUCGGAGGGAGUAU	CAGUUCUCAAGGUUAAUGCUACUCCCUCCGAUCCAUAUUAAUUUUCUCAAAUUUGCUCAAAUAUGAAUGUACUUAUACCUAAAAAGCGUCUAGAUACAUGUAAUAUUUUGACAACUAAUAUGGAUCGGAGGGAGUAUCUGUUUCCUGUCUAGUUUAG	tae-miR5049-3p	ACUCCCUCCGAUCCAUAUUAA
miR5181-5p-235	UCCGAUCCAUAAUAAGUGUCU	UAUAACAUCUUUGUACUCCCUCCGAUCCAUAAUAAGUGUCUUGGAUUUAGUUCAAAGUUAGUACAGCUUUGUACUAGAUCCAAGACACUUAUUAUGUAUCGGAGGGAGUAGAAAGAAAUGCAACA	bdi-miR5181b	ACACUUAUUAUGUAUCGGAGG
miR167-5p-4	UGAAGCUGCCAGCAUGAUCU	AUGUGCACCAUACAAGCUGGUGAAGCUGCCAGCAUGAUCUGAUCUGACCAUAUAUCUAGAUUGGCAUGGAUGGAUAUGUGAUAUGAUCUGAUCAGGUCAUGCUGGAGUUUCAUCUGCUGGUUGGGAGCACGAUC	bna-miR167d	GUCAUGCUGGAGUUUCAUC
miR395-3p-11	GUGAAGUGUUUGGGGGAACUC	CAUGUUUGGUAUUAUCAUGAGUUCCCUGCAAGCACUUCACGAGGCACUAUCCCAAGGGCUACUGUGAAGUGUUUGGGGGAACUCUUGGUGUCACCAAGCUUUCA	osa-miR395h	GUUCCCUGCAAGCACUUCACGA
miR5181-3p-112	ACUUACUAUGGACCGGAGGGA	GUUUAGAUUAUAUUAUACUUCCUCCGAUCCAUAAUAAGUGUCAUAUUUUGUACUAACUUAGUACUAAGUCUGAGACACUUACUAUGGACCGGAGGGAGUAAUGAAUAACUGCUCCCA	bdi-miR5181d	CCUCCGAUCCAUAAUAAGUGU
miR5181-5p-236	UCCAAUCCAUAAUAAGUGUCG	GUUUCUGUAAAUAUACUCCCUCCAAUCCAUAAUAAGUGUCGGGGAUUUAGUACAAAGUUGGUGCAAAUUUUUACUAAAUCCCCGACACUUAUUAUGGAUCGGAGGAAGUAUUUCAUAUGGCUGAU	bdi-miR5181b	ACACUUAUUAUGGAUCGGAGG
miR5174-5p-211	CUCCGUUCCAUAAAGAUUGGC	AUCUUGGAAUCUUGUACUCCCUCCGUUCCAUAAAGAUUGGCACGGUUUUGAACUAGAGCUAGUUCAAAUCCAUGCCAACCUUUAUGGCACGGAGGGAGUAUAAGAUUAGUUGCUGU	bdi-miR5174a	CAACCUUUAUGGCACGGAGGG
miR9493-3p-20	AAGAAUUAUGAAACGGAGGGAGUA	GCUCUUUUGGUUGUUUGGUACUUCCUUCGUUCCAUAAUUCUUGUUGUGGCUUUAGUUAAAUUUUGAACUAAAAGGACGACAAGAAUUAUGAAACGGAGGGAGUACUAGUUACUGUACUAUACAG	bdi-miR9493	CUUCCUUCGUUCCAUAAUUCUUGU
miR5181-5p-237	UCCGAUCCAUAAAAAGUGUCG	GAUGUUCAAACAGUAUUCCCUCCGAUCCAUAAAAAGUGUCGUUUCGACACUUUUUAUGGAUCAGAGAGAGUACAUAUUUCCUA	bdi-miR5181b	ACACUUUUUAUGGAUCAGAGA
miR5174-3p-150	UUUAUGGAUCGGAGGGAGUAG	AACUCUUGAUGUCAUAAAAUACUCCCUCCAAUCCAUAAAAAGUGUCGCCCGCUUAGUACAAAAUGAGCGACACUUUUUAUGGAUCGGAGGGAGUAGAUUCUCUAUUUGAUUUGCUU	bdi-miR5174e-3p.2	ACUCCCUCCAAUCCAUAAAAA
miR5174-5p-212	UACUCCCUCCGUUCCAUAAAG	ACAACAUGUCAUAAUCCUAGUACUCCCUCCGUUCCAUAAAGAUUGGCACGAAUUUGAAUUAGAGCUAGUUCAAAGCCACGCCAAUCUUUAUGGAACAGAGGGAGUAGUUAGCUAGCAUAGGGCU	bdi-miR5174e-5p.2	UUAUGGAACAGAGGGAGUAGUUAGCU
miR5049-3p-145	AAUUAUUAUGGAUCGGAGGGA	UGUCUGCGCCAAAGGUACCCCCUCCGAUCCAUAAUACAUUUUGUACUAAGCUAGUACAAACUUUGUACUAAGUGAGUGACAAUUAUUAUGGAUCGGAGGGAGUAGUUGGCAUCAUUACUGA	hvu-miR5049f	CCUCCGAUCCAUAAUACAUUUUGU
miR166-3p-20	UCGGACCAGGCUUCAUUCCCC	UCUUUUCAUGGUUGUCGAGGGGAAUGACGCCGGGUCUGAAAGAAAGAAGGGGGCACGCCGGGAAUGACAGCGGUUCCCUAGCUCUUUCGGACCAGGCUUCAUUCCCCAUGACUCGACCAUGGGCACC	pta-miR166b	GGAAUGACGCCGGGUCUGAAA
miR5181-3p-113	ACUUAUUAUGGAUCGGAGGGA	UCGAGAACUCUAAAUUACUCCCUCCGACCCAUAAUAAGUGUCUAGAUCUAGUACAACUUUGUACUAAGUUAGUACAAAGUUAGUACACACUUAUUAUGGAUCGGAGGGAGUAGUUUUAUUAAAUCCGUC	bdi-miR5181d	CCUCCGACCCAUAAUAAGUGU
miR5174-3p-151	UUUAUGGAACGGAGGGAGUAU	AAAUAUAUUUCAAAUCCACUACUCCCUCUGUUCCAUAAAGAUUGGUGCGGUUUUGAACUAGCCGUUCAAAUUUGUGCCAACCUUUAUGGAACGGAGGGAGUAUAUAUAUUGCUCAUGUUGUAC	bdi-miR5174e-3p.2	ACUCCCUCUGUUCCAUAAAGA
miR5174-3p-152	CAAUCUUUAUGGAACGGAGGGAGU	CACACUCAUUACACUUGUAUUCCCUCCGUUCCAUAAAGAUUGGCAUGGUUAUCAACUAGAGCUAGUUCAAAACCGUGACAAUCUUUAUGGAACGGAGGGAGUAGUAUCGUUGUGUUCGGUGU	bdi-miR5174d-3p	UCCCUCCGUUCCAUAAAGAUUGGC
miR5174-3p-153	CAACCUUUAUGGAACGGAGGG	UCCUAGCUGCAUUGUACUCCCUCCGUUCCAUAAAGAUUGGCACGGCUUUGAACUAGGGCUAGUUCAAAAUCAUGUCAACCUUUAUGGAACGGAGGGAGUAGCUGCUAAAAUUUUGA	bdi-miR5174b-3p	CUCCGUUCCAUAAAGAUUGGC
miR5049-3p-146	AAUUAAUAUGGAACGGAGGGA	CUAUGGACAAACUUAUACUCCCUCAGUUCCAUAUUAAUUGGCACAGAUUUAGUACAACUUGUACUAAAUCCGCACCAAUUAAUAUGGAACGGAGGGAGUAGAUGUACUCUGCACAUA	hvu-miR5049f	CCUCAGUUCCAUAUUAAUUGG
miR5171-3p-8	ACUUAAUAUGGGACGGAAGAA	CAAUCCCGAUCUAGUGUACUCCAUCCGUUCCAUAUUAAGUGAUUCAAAUUUUCUCAAAUAUGAAUGUAUCUAUAUAAAAAAACAUCUAGAUACAUGUAAUAUUUGUCACUUAAUAUGGGACGGAAGAAAUACUUUUUUUUAUGAAAUA	bdi-miR5171b	CCAUCCGUUCCAUAUUAAGUGA
miR5049-3p-147	AAUAUGGAUCGGAGGGAGUAG	AUUAGAGUUUAAAAAUAUAUACUCCCUUCGAUCCAUAUUACUUGUCUCAAAUUUGGCCAAAUAUGGAUGUAUGUAUGUUUAAAAAGCAUCUAGAUACAUGUAAUAUUUCGACAAAUAAUAUGGAUCGGAGGGAGUAGUAUAUUUUGGUCCUAGAAAG	tae-miR5049-3p	ACUCCCUUCGAUCCAUAUUAC
miR5181-5p-238	UCCGAUCCAUAAAAAGUGUCG	CAUGUUUAAAUGCUACUCCCUCCGAUCCAUAAAAAGUGUCGCCCAUUUUGUACUAAGUUAGGACAAUUUUUGUACUAAGUGGGCGACACUUCUUAUGGAUAGGAGGGAGUAGCAUCUUAUGAUCUG	bdi-miR5181b	ACACUUCUUAUGGAUAGGAGG
miR5174-3p-154	UUUAUGAAACGGAGGGAGUAG	AAGGAUGAACCAUUAUAGCUACUCCCACCGUUUCAUAAAGAUUGGCAUGGUUUUGAACUAGACCUAGUUCCAAGCAGCGCCAAAAUCUUUAUGAAACGGAGGGAGUAGUAAAUAAAGAGGUAUUGUAU	bdi-miR5174e-3p.2	ACUCCCACCGUUUCAUAAAGA
miR395-5p-7	UGGGGUUCCCUCCAAACACUUCA	ACGAACGGUUGGUUGUUUCCUGGGGUUCCCUCCAAACACUUCAGCAGCUCGGCUUUCCUAUACUAGCUCACAGGCUGAAGGGUGAAGGCUGAAGGGUGAAGUGUUUGGGGGAACUCUAGGUGACAACCGCCAUUUUAUCA	bdi-miR395d-5p	AAGUGUUUGGGGGAACUCUAGG
miR1130-3p-5	UCUCAUAUUAUGGGACGGAGG	AGAGGCCAUCUACUACUUCCUCCGUCCCAUGAUAUGCGGCAUGCACGCAUACCUAUAUUCUCAAUUUGAUUAAUUAAAUAUGUAUCAUUUUUAACAAAAAAUACAUCAUUAGAUUCGUUAUCGAAUGAACUUUCUAAUGGUAUAAUUUUUAAAUUAUUUAAUUUAUAUUUAGUUAGCUAAAUUAACAAUCUAGAGAUACGUGCGUGUCUCAUAUUAUGGGACGGAGGGAGUACUAAUUUUCUCCUCA	tae-miR1122c-3p,tae-miR1130b-3p	UCCGUCCCAUGAUAUGCGGCA
miR5174-3p-155	UUUAUGGAACGGAGGGAGUAC	UUUUUUUUUCCUUCUAUGGUACUCCUCCGUUUCAUAAAGAUUGGCAUGGUUUUGCACUAGAUUUAGUCCAAAACCGUGUCAAUCUUUAUGGAACGGAGGGAGUACAACACUACCUCCAUUUGGGU	bdi-miR5174e-3p.2	ACUCCUCCGUUUCAUAAAGA
miR5174-5p-213	CUCCGUUCCAUAAAGGUUGGC	UCUUUGAAAUAUGAUACUCCCUCCGUUCCAUAAAGGUUGGCACGAUUUUGAACUAGCUUUAUUUCAAAGCAGUGCUAACCUUUAUAGAACGGCAGGAAUACUGUUUAACAUAU	bdi-miR5174a	UAACCUUUAUAGAACGGCAGGA
miR5174-5p-214	CUCCGUUUCAUAAAGAUUGGC	GCCCAAAAUUGUAGUACUCGCUCCGUUUCAUAAAGAUUGGCACGAUUUAUAACUAGCUCUAGUUCAAAGCCGUGACAAUCUUUAUCAAAAGGAGGGAGUGCAUUUUUUAAUUUGGA	bdi-miR5174a	CAAUCUUUAUCAAAAGGAGGG
miR5175-3p-114	AAGUAUUUAGGAACGGAGGGA	GGGUACAUUAUAUUAUACUCCCUCCGUCCCUAAGUUGUCGUGGUUUUAGUUCAAAUUUGAACUAAAACAACGACAAGUAUUUAGGAACGGAGGGAGUAGGUGUAUCUUCAUAUGG	bdi-miR5175a	CCUCCGUCCCUAAGUUGU
miR5049-3p-148	AAUAUGGAUCAGAGGGAGUAC	AAAUACUAUGCAUAUCAGUUACUCCCUCCGAUCCAUAUUAGUUGUCGCUGUAAUAAAUCAGGAAUAUAUAAUAUGGAUCAGAGGGAGUACAAUACCCUACCAAAAAGUUU	tae-miR5049-3p	ACUCCCUCCGAUCCAUAUUAG
miR5174-5p-215	CUCCUUUCCAUAAAGAUUGGC	UUAUUACUUUCAACUACUCCCUCCUUUCCAUAAAGAUUGGCACAGUUUUGAACUAGAGCUAGUUCAAAGCCGCGCCAAUCUUUAUGGGACGGAGGGAGUAGCAUGUUUCACAAUCA	bdi-miR5174a	CAAUCUUUAUGGGACGGAGGG
miR5175-3p-115	AAGAAUUUAGGAAUGGAGGGA	UAGGUGAUAGUACAAUACUCCCUCUGUCCCUAAAUUCUUGUCGUUGUUUUAGUACAAAUUUGAACUAAACAAUGACAAGAAUUUAGGAAUGGAGGGAGUAUAAUUUAAGCAUGUGGU	bdi-miR5175a	CCUCUGUCCCUAAAUUCUUGU
miR156-5p-11	CUGACAGAAGAGAGUGAGCAC	AAUGGUGUCGUGAGUGGAAGCUGACAGAAGAGAGUGAGCACCCAUGGUGUUUCGUUUGCAUCAAGGACAUGCCAGGGAGCUAUGCGUGCUCACUGCUCUAUCUGUCAGCCAGCCACUGAUGAGGCU	ama-miR156	GCUCACUGCUCUAUCUGUCAGCC
miR5181-5p-239	UCCGAUCCAUAAUAAGUGUCU	UGUAAUUACUAAUAACUCCCUCCGAUCCAUAAUAAGUGUCUCAGAUUUAGUACAAAGUUAGUACAAAGUUGUACUAAACCUGAGACAAUUAUUAUGGAUCAGAGAGAGUAGUAUAAAGCAG	bdi-miR5181b	ACAAUUAUUAUGGAUCAGAGA
miR5174-3p-156	AUUAUGGAACGGAGGGAGUAG	CACAUGGACUGUCAAGUACUACCUCCAUUCCAUAAUUCUUGUCUCAAAUUUGCCUAAAAAUGGAUGUAUCUAUUACUAAAAUACGUCUAGAUACAUGUAAUAUUUUGACAAGAAUUAUGGAACGGAGGGAGUAGUACUCAAGUUGAAGAGAUAC	bdi-miR5174e-3p.2	ACCUCCAUUCCAUAAUUC
miR5175-3p-116	AAGAAUUUAGGAUCGGAGGGA	CAGAAAAAUAAGCAGUACUCCCUCCGAUCCUAAAUUGUUGUCAUUGUUUUAGUGCAAAUUUGAACUAGAACAACAACAAGAAUUUAGGAUCGGAGGGAGUAGCAAAGUAUGUGAUCGG	bdi-miR5175a	CCUCCGAUCCUAAAUUGUUGU
miR5049-5p-17	AAUUAAUAUGGAUCGGAGGGA	AAUAUAUGUAAUAUUUCGACAAUUAAUAUGGAUCGGAGGGAGUAGUCAUUUAGAGGAAUAUGUAAUACUCCCUACGGCCGGAAUUACUUGUCGAAAUAUUACAUGAUCUAG	hvu-miR5049f	CCUACGGCCGGAAUUACUUGU
miR5181-5p-240	CCUCCGGUCCAUAAUAAGUGU	AGCAAAGAAAACAUAUACUCCCUCCGGUCCAUAAUAAGUGUCUCAGAAUUAGUACUAGCUUUGUACUAAAUCUGAGACACUUAUUAUGGAUCAGAGGGAGUACUAAUAAUACUAGCAAA	bdi-miR5181c-5p	ACUUAUUAUGGAUCAGAGGGA
miR171-5p-2	UGUUGGCACGGUUCAAUCAAA	UACUGGCUGGGAGAGUGCGAUGUUGGCACGGUUCAAUCAAAUCGGGUGGUCUCUGCAUGCACUGGCUUGCGAGCAAGCUGCGAUGAUGUUUCGCUCCAUCUGAUUGAGCCGUGCCAAUAUCGCAAGCUUCUUUGCCUAGCA	zma-miR171i-5p	UGAUUGAGCCGUGCCAAUAUC
miR5181-3p-114	ACUUAUUAUGGAUCGGAGGGA	AAUGUACUCUAGAUAUACUACCUCCGAUCCAUAAUAAGUGUAUCUGAUUUAGUACAAAUUUAGUACAACGUUGUACUAAAUCAGCGACACUUAUUAUGGAUCGGAGGGAGUACUAAAUUACAAACAUUC	bdi-miR5181d	CCUCCGAUCCAUAAUAAGUGU
miR5185-3p-29	UUUGAAAAAUGAACUAGAAGC	GGAUCCCGCGAAAGUCCCGCUUCUAGUUCAAUUCUCAAAUCUCCUAUUCAAAUUCUGAACAAAAUUUUGAAUAGAAGAUUUGAAAAAUGAACUAGAAGCAGGACUUGCGCGGGAUCCCG	bdi-miR5185m-3p	UUCUAGUUCAAUUCUCAAAUC
miR164-3p-2	CACGCGCUCCCCUUCUCCACC	UUUGGUGAGAAUGCCCCUGUUGGAGAAGCAGGGCACGUGCAAAGAUCGGAGCACGUUUCGUAUGUGAUGUACGUAUGUGCAUGGAUCGCUGUGCACGCGCUCCCCUUCUCCACCAUGGCCUUCUUACCACAGCU	zma-miR164g-3p	UGGAGAAGCAGGGCACGUGCA
miR5174-5p-216	CUCCGUUCCAUAAAAAUUGGC	UUGUUCUUGUUUACUACUCCCUCCGUUCCAUAAAAAUUGGCACGGAUUUGAACUAGAACUAGUUCAAAGCCACGCCAAUCUUUACGGAACGGAGGGAGUACCAGAACACUCAUGGA	bdi-miR5174a	CAAUCUUUACGGAACGGAGGG
miR5181-3p-115	CACUUAUUAUGGACCGGAGGG	GCUGGACUAAUAGCUACUACCUCCAAUCCAUAAUAAGUGUCUGGAAUUUAGUACAAAGUUACUACAACUUCGUACUAAAUCCCGGACACUUAUUAUGGACCGGAGGGAGUAUUAAGUAACAAAAAAG	ata-miR5181-3p	CUCCAAUCCAUAAUAAGUGUC
miR5174-5p-217	CCUCCGUUCCAUAAAGAUUGG	ACUGCUCAUCUUUAAUACUCCCUCCGUUCCAUAAAGAUUGGCACGGUUUUGAACUAGCUCUAGUCCAAAGCUGUGCCAAUCUUUAUGAAACAGAGGGAGUAGGAAAAAAGAAUAUCCA	bdi-miR5174b-5p	AAUCUUUAUGAAACAGAGGGA
miR5049-3p-149	AAUAUGGAUCGGAGGGAGUAA	UUUUGUGUGCAUCAUCUUAUACUUCCUCUGAUCCAUAUUAAUUGUUUCAAAUUUCUCUAAAUAUAAAUGUAUUUAUGUCUAAAAAGCGUCUAGAUACAUGUAAUAUUUCGACACUUAAUAUGGAUCGGAGGGAGUAAUAUUUUUAUGGCCGCAAUGG	tae-miR5049-3p	ACUUCCUCUGAUCCAUAUUAA
miR5167-5p-1	CCACUUUGGGUGUCAUUGGUA	UUUUGAGUUCUUGCCGCUUUCCACUUUGGGUGUCAUUGGUACUCUAGGUAAGGUAAUUCAAUUGGAAGAUAGAAAUCUAGAUUUCUUAUGUUGCCUUCCUCCACGGUGCAGCAGAAGAGAGCGGCGGUGGUAACAAGGCACACUUCUUGCGGGAAUUACGUUCUUGGAAGGCAAUAUAAAGAAUAUAGCCUUCUAGCCUUCUAGCCUUCUAGAGUGAAUUACCUUAACUAGAGCACCAAUGACACCCAUAGUGGAAAGUCGCAAAUACUCAAAAGG	bdi-miR5167a-5p	CCAAUGACACCCAUAGUGGAA
miR5175-3p-117	AAGAAUUUAGAAACGGAGGGA	CAAGGGACAUGCUACUACUCCCUCCGUUCCUAAAUUCUUGUCGCUGUUUUAGUACAAAUUUAAACUAAAACAGCGACAAGAAUUUAGAAACGGAGGGAAUACUUUUUUACUUUAUUAC	bdi-miR5175a	CCUCCGUUCCUAAAUUCUUGU
miR5181-5p-241	UCCGAUCCAUAAUAAGUGUCG	CAACUUUGUAAUCUACUCCCUCCGAUCCAUAAUAAGUGUCGCUGAUUUAGUACAAAAUUGUAUCCCAGGGAGCAGUUUUUUCGUCAAAAUUGUACUAAAUCAGACACUUAUUAUGGAUCCGAGGGAGUAGUUUUUUUUGUCAAA	bdi-miR5181b	ACACUUAUUAUGGAUCCGAGG
miR5049-3p-150	AAUAUGGAUCGGAGGGAGUAG	CACACCUCCUCAGUUUUACUACUCCUCAGAUCCAUAUUAUUUGUCGUAACUUUGUCUAGAUAUGUAUGUACCUAUACAAUGAAACGCGUCCAGAUACUUGCGUAUCUACACAAAGCUGCGACAAAUAAUAUGGAUCGGAGGGAGUAGUAAAAAUGUAUUUGGGUUGU	tae-miR5049-3p	ACUCCUCAGAUCCAUAUUAU
miR5181-5p-242	UCCGAUCCAUAAUAAGUGUCG	UGAUGCUAUCUACUACUCUCUCCGAUCCAUAAUAAGUGUCGCUGGUUUAGUACAACUUUAUUAUGGAUCAGAGGGAGUAGUAUUAUAUACUCAC	bdi-miR5181b	ACAACUUUAUUAUGGAUCAGAGG
miR5174-3p-157	UUUAUGGAACGGAGGGAGUAC	ACCUUUUUAAUUAAGAUAGUACUCCCUCGGUUCCAUAAAAAUUGGCACGGAUUUGAACUAGUUCUAGUUCAAAGCCGUGCCAAUCUUUAUGGAACGGAGGGAGUACAGUUGAACUAUUAUAAUUUG	bdi-miR5174e-3p.2	ACUCCCUCGGUUCCAUAAAAA
miR5175-3p-118	AAGAAUUUAGGAUCGGAGGGA	AAGGAAAGUAAAAGGUACUUCCUCCGAUCCUAAAUUGUUGUCAUUGUUUUAGUACAAAUUUAAACUAAAACAACGACAAGAAUUUAGGAUCGGAGGGAGUACAUAACAUACACUUAAA	bdi-miR5175a	CCUCCGAUCCUAAAUUGUUGU
miR5174-5p-218	UCCCUCCGUUUCAUAAAGAUUGGC	CGAUCAUUCUUGCAAGGUACUCCCUCCGUUUCAUAAAGAUUGGCACGUCCUUGGACUAGACCUAGUUUAAAACCGUGCCAAUCUUUGUGGAACGAAGGGAGUAUGCAAAUAGAACUUCACAU	bdi-miR5174d-5p	CAAUCUUUGUGGAACGAAGGGAGU
miR5174-3p-158	CAGCCUUUAUGGAACGGAGGG	AAUGCAUACAUAUGUACUCCCUCCGUUCCACAAAGAUUGGCACGGUUUUGAACUAUAGCUAGUUCAAAGUCACGCCAGCCUUUAUGGAACGGAGGGAGUAGUUGCUUUCUGGGAAC	bdi-miR5174b-3p	CUCCGUUCCACAAAGAUUGGC
miR5174-3p-159	UUUAUGGAACGGAGGGAGUAG	UGGACACAGACUUCGUUAAUACUCCGUCCGUUUCAUAAAAAUUGGCACGGUUUUGUAAGCUAGUUAAAAGCCACGUCAAUGUUUAUGGAACGGAGGGAGUAGCAUAUACUAAUAAAUUCAAU	bdi-miR5174e-3p.2	ACUCCGUCCGUUUCAUAAAAA
miR5174-5p-219	CCUCCGUUUUAUAAAGGUUGG	UCAUAAAUAAACAACUACUUCCUCCGUUUUAUAAAGGUUGGCACAGAUUUGAACUAGGACUAGUUCAAAGUCGCGCCAAUUUUCAUGAAACGGAGGGGUAGCACAGAAACAUGC	bdi-miR5174f	AAUUUUCAUGAAACGGAGGGG
miR166-3p-21	UCGGACCAGGCUUCAUUCCCCU	GGGAGCUUUUUUACUUUGAGGGGAAUGUUGUCUGGCUCGAGGUGCUGAGAUCGAGAGAACUUGAAAUUCGAUCUCUAGAUUGAUCUCGGACCAGGCUUCAUUCCCCUCAAGUAAAGCUCCCGUGUGG	hbr-miR166b	GGGAAUGUUGUCUGGCUCGAGG
miR5181-5p-243	UCCGAUCCAUAAUAAGUGUCU	AAAUAUUUGUAAUUACUCCCUCCGAUCCAUAAUAAGUGUCUCAGAUUUUGUACUCGGCUAGUACAAAGUUGUACUAAGUGUGAGACACUUAUUAUGGAUCCGAGGGAGUAGUUGCUAAGUUCUGG	bdi-miR5181b	ACACUUAUUAUGGAUCCGAGG
miR5174-3p-160	UUUAUGGAUCGGAGGGAGUAG	CAUCUUCGAAGAAGCGAGGUACUCCCUCCGAUUCAUAAAAAAUGUCGCCCACUUAGUACAAAAUUUGUACUAACUUAGUACAAAAUGGACGACAGUUUUUAUGGAUCGGAGGGAGUAGUAUAUAUUUGAAUCACAUCU	bdi-miR5174e-3p.2	ACUCCCUCCGAUUCAUAAAAA
miR5174-5p-220	CUCCGUUCAAUAAAGAUUGGC	AAAUGGUUGUUUGGUACUCCCUCCGUUCAAUAAAGAUUGGCACAGUUUUGAACUAGAGUUAGUUCAAAGCCGCGCCAAUCUUUAUGGGACGGAGGGAGUAGAAAGUGUUUGGAGGG	bdi-miR5174a	CAAUCUUUAUGGGACGGAGGG
miR160-5p-9	UGCCUGGCUCCCUGUAUGCCA	UUAAUCGAUCAUCGGCUGCGUGCCUGGCUCCCUGUAUGCCACACAUGUAGCCCGAUCCGUGCCGAGGUUGGAUGCUGUGGGUGGCGUGCAAGGAGCCAAGCAUGCAUACAUACAAGCUCCAUGA	pab-miR160b	GCGUGCAAGGAGCCAAGCAUG
miR5185-3p-30	UUUGGAAAUUGAACUAGAAGC	GGAUCCCACAUAUCUCCCGCUUCUAGUUCAAUUUUCAAAUCUUCUAGUCAAAUUUUAAGCCAAAUCUUGACCUGAAAAUUUGGAAAUUGAACUAGAAGCGGGACCCCGCUUGCAUCCCU	bdi-miR5185m-3p	UUCUAGUUCAAUUUUCAAAUC
miR7732-3p-1	GAUCGAGAUCGUGGAGGAACC	UCCUGCGGGAACAUGUCGGGUUCCUCCAAGAUCUCGGAGACUCGGAUUCGGGCGGCGGAAUUUCCGGCUAGCCAGUCUCCAGAGAUCGAGAUCGUGGAGGAACCUGAUAACUUCUACGCGUCGA	bdi-miR7732-3p	UUCCUCCAAGAUCUCGGAGACUC
miR5049-3p-151	AAUAUGGGUCGGAGGGAGUAC	CUAGACAGCAAAAAUCUUCUACUCCCUACAACCCAUAUUACUUUGUCGAAAUAUUACAUGUAUCUAGAGUUCUAGACGCAUUUUAAACAUAGAUACAUCCAUAUUUGGGCAAAUUUGAGACAAGUAAUAUGGGUCGGAGGGAGUACAUACUACCACAUUCAGAACC	tae-miR5049-3p	ACUCCCUACAACCCAUAUUAC
miR5181-5p-244	UCCGAUCCAUAAUAAGUGUCU	AAAUGUAGCAAGUUACUCCCUCCGAUCCAUAAUAAGUGUCUCAGAUUUAGUACGAAGUUAGUACAAAGUUGUACUAAACCUGAGACACUUAUUAUGGAUCAGAGGGAGUACCAAAAAUGACCCUC	bdi-miR5181b	ACACUUAUUAUGGAUCAGAGG
miR5180-5p-18	UAAGUGUCUCAGUUUCGAACU	GUACUCCCUCCGAUCAAAAAUAAGUGUCUCAGUUUCGAACUAGGCGUAAUUCAAAACUAAGACCCUUAUUCUGGAUCGGAGGGAGUAUAA	bdi-miR5180a	UUCAAAACUAAGACCCUUAUU
miR5174-5p-221	UCCCUCCGUUCCAUAAAGAUUGGC	ACUUGCGUCUACUUUGAUACUCCCUCCGUUCCAUAAAGAUUGGCGUUAUUUUGAACUAACUCUAUUACCAAGCCGCGCCAAUCUUUAUGCGAUGGAGGGAGUAGGUAUUUACGAUGGUGAAA	bdi-miR5174d-5p	CAAUCUUUAUGCGAUGGAGGGAGU
miR5175-3p-119	AAAAAUUUAGGAACGGAGGGA	CAAAAUGUUCUUUUGUACUACCUCCGUUCCUAAAUUCUUGUCGUUGUUUUAGUACAAAUUUGAACUAAAACAGCGACAAAAAUUUAGGAACGGAGGGAGUAUUUGGUUUUCUUAAGAU	bdi-miR5175a	CCUCCGUUCCUAAAUUCUUGU
miR5185-3p-31	UUUGAAAAUUGAACUAGAAGC	GGAUGCAAGCGGGGUCCCGCUUCUAGUUCAAUUUCCAAAUUUUCAGGUCAAGAUUUGGCUUAAAAUUUGACUAGAAGAUUUGAAAAUUGAACUAGAAGCGGGAGAUAUGUGGGAUCCCG	bdi-miR5185m-3p	UUCUAGUUCAAUUUCCAAAUU
miR5067-3p-4	UCAACGACAACUAAUAUGGAU	AAUGUUGUACUCCCUCUGACCCAUAUUACUUGUCGCAGAUUUAGUGCAAAGUUGUACUAAAUCAACGACAACUAAUAUGGAUCGGAGGGAGUAGUAAUAAAA	bdi-miR5067	CCAUAUUACUUGUCGCAGAUU
miR5175-5p-55	CCUCUAUUCCUAAAUUCUUGU	GUUCUGUUAGUCUGAUACUCCCUCUAUUCCUAAAUUCUUGUCGUGGUUUUAGUGCAAAUUUGAGCUAAAACCACAACAAGAAUUUAGGAACGGAGGGAGUAGCUUUUUUCCGGUCAAC	bdi-miR5175b	AAGAAUUUAGGAACGGAGGGA
miR5174-3p-161	UUUAUGGAAUGGAGGGAGUAG	GAGGGAGUAACAAAUUUUGUACUCCCUCCGUUUCAUAAAGAUUGGCGCGGCUUUGGACUACAGCUAGUUCAAAACCGUGCCAAUCUUUAUGGAAUGGAGGGAGUAGGAUGCAAGGGGCACGCAGCA	bdi-miR5174e-3p.2	ACUCCCUCCGUUUCAUAAAGA
miR5181-5p-245	UCCGAUCCAUAAUAAGUGUCA	UUGCUUAAACUCUACUCCCCUCCGAUCCAUAAUAAGUGUCACUCAUUUAGUACAAAUUUGUAAUAAAAAAACGACAUUUAUUACCGAUCGGAGGGAGUAGAAAAUUUUAUUAA	bdi-miR5181b	ACAUUUAUUACCGAUCGGAGG
miR5181-5p-246	UCCGAUCCAUAAUAAGUGUCU	GGUAUUGAGUAUAUACUCCCUCCGAUCCAUAAUAAGUGUCUUGGAUUUAAUACAACUUUGCACUAAAUCCCAGACACUUAUCAUGGAUCGGAGGGAGUAGUUGAUUAGUCAGUC	bdi-miR5181b	ACACUUAUCAUGGAUCGGAGG
miR5181-5p-247	UCCGAUCCAUAAUAAGUGUCA	CCAUACUAUUUACUACUCCCUCCGAUCCAUAAUAAGUGUCACGUUGUACUAUAUCAGCGACACUUAUUAUGGAUCGGAGGUAGUAUCGUGCAAGUGAAUU	bdi-miR5181b	ACACUUAUUAUGGAUCGGAGG
miR5175-5p-56	CCUCUGAUCCUAAAUUCUUGU	AAUGGCGGUACAUAUUACUCCCUCUGAUCCUAAAUUCUUGUCGUGGUUUUAGUUCAAAUUUGAACUAAAANNNNNNNNNNNNNNNNNNNNNNNNNNNNNNNNNNCCACGACAGCAAUUUAGGAUCGGAGGGAGUACUUAUUACUAUAUUGCC	bdi-miR5175b	AGCAAUUUAGGAUCGGAGGGA
miR5181-3p-116	ACUUAUUAUGGAUCGGAGGGA	CAUAUGCUUAUUGCUUACUCCCUCCGAUCCACAAUAAGUGUCUCGGAUUUAGUACAAAGUUAUAUAACUUCGUACUAAAUCCAAGGCACUUAUUAUGGAUCGGAGGGAGUAGAAAACUAGGCUCUGUA	bdi-miR5181d	CCUCCGAUCCACAAUAAGUGU
miR5181-5p-248	UCCGAUCCAUAAUAAGUGUCU	UCUUGAAAUAACCUACUUCCUCCGAUCCAUAAUAAGUGUCUGAGAUUUAGUACAAACUUUGUACAAAGUUGUACUAAAUCUGAGACACUUACUAUGGAUUGGAGGGAGUACUUUUGUUUGAAAAA	bdi-miR5181b	ACACUUACUAUGGAUUGGAGG
miR5175-5p-57	CCUCCGUUCCUAAAUUCUUGU	AUUCCCUACUUCUUGUACUCCCUCCGUUCCUAAAUUCUUGUCGCUGUUGUACUAAAACAGCGACAAGAAUUUAGGAACGGAGGUAGUACAAAUAAAAAACAUAAG	bdi-miR5175b	AAGAAUUUAGGAACGGAGGUA
miR5181-5p-249	UCCGAUCCAUAAUAAGUGUCU	UGUGUCCAUAUGCUACUCCCUCCGAUCCAUAAUAAGUGUCUCAGAUUUAGUACAAAGUUAGUACAAAGUUGUACUAAACCUGAGACACCUAUUAUUGAUCGGAGGGAGUACCAUUUUAUAUGGUC	bdi-miR5181b	ACACCUAUUAUUGAUCGGAGG
miR5175-3p-120	AAGAAUUUAGGAACAGAGGGA	GGUCAAUUAAAAUAGUACUCCCUCCGUUCCUAAAUUCUUGUCAUUGUUUUAGUUCAAAUUUGUACUAAAACAGCGACAAGAAUUUAGGAACAGAGGGAGUACUAUUGACCAUAACUCC	bdi-miR5175a	CCUCCGUUCCUAAAUUCUUGU
miR5174-5p-222	UCCCUCCGUUUCAUAAAGAUUGGC	AAAGCUCGACUGAAAACUACUCCCUCCGUUUCAUAAAGAUUGGCGCAGCUUUGAACUAGCUCUAGUACAAACCCGUGCCAUCUUUAUGGAACGGAGGGAGUAACUGCUAGAAGAAGAAUCA	bdi-miR5174d-5p	CAUCUUUAUGGAACGGAGGGAGU
miR5174-5p-223	CUCCGUUCCAUAAAGAUUGGC	AAUGUUUAGUUUGUUACUCCCUCCGUUCCAUAAAGAUUGGCACGGAUUUGAACUACAGCUAGUUCAAAUCCAUGCCAAUCUUUAUGAAACGGAGGGAGUAUGAUUUAAGAUAAAAU	bdi-miR5174a	CAAUCUUUAUGAAACGGAGGG
miR5175-5p-58	CCUCCGUUCCUAAAUUCUUGU	CAGCCAGUAGUCUAGUACUCCCUCCGUUCCUAAAUUCUUGUCAUGGUUUUAGUUCAAAUUAGCACUAAAACCACAAGACAAGAAUUUAGAAACGGGGGGAGUACUAUUUUGAUAUCUUCC	bdi-miR5175b	AAGAAUUUAGAAACGGGGGGA
miR5174-3p-162	CAAUCUUUAUGGAACGGAGGGAGU	AAUGGCAGAUUGGCAGCUACUCCCUCCGUGCCAUAAAGGUUGGCACGGAUUUGAACUAGUUCUAGUUCAAAACCGUGCCAAUCUUUAUGGAACGGAGGGAGUAUAAAAUAACAAACUGAUCU	bdi-miR5174d-3p	UCCCUCCGUGCCAUAAAGGUUGGC
miR5164-5p-15	CGCAACUUUGUCUAGAUACGC	CUCCGUCCCAUAGUUAGUAUCGCAACUUUGUCUAGAUACGCAUGUACCUACACACUAAAAAGCGUCUGGAUACAUGCGUAUCUAGACAAAAUUGUGACACUUAAUAUGGGACGG	bdi-miR5164	GUAUCUAGACAAAAUUGUGAC
miR5174-5p-224	CUCCGUUUCAUAAAGAUUGGC	UCAUUCUUGCAAGGUACUCCCUCCGUUUCAUAAAGAUUGGCACGUCCUUGGACUAGACCUAGUUUAAAACCGUGCCAAUCUUUGUGGAACGAAGGGAGUAUGCAAAUAGAACUUCA	bdi-miR5174a	CAAUCUUUGUGGAACGAAGGG
miR5174-3p-163	UUUAUGGAUCGGAGGGAGUAG	AAGUUAUUUAUUUUUCUAGUACUCCCUCGCAUCCAUAAAAAAUGCGCGACACUUUUUAUGGAUCGGAGGGAGUAGCACUUAACGUGUGAGUGAUG	bdi-miR5174e-3p.2	ACUCCCUCGCAUCCAUAAAAA
miR5180-5p-19	UAAGUGUCUCAGUUUCGAACU	GUACUAUCUCCGAUCCAAAAUAAGUGUCUCAGUUUCGAACUAGGUUUAGUUCAAAAUUGAGACAUUUAUUUUGGAUGGAGUACUUCAAAU	bdi-miR5180a	UUCAAAAUUGAGACAUUUAUU
miR1135-3p-3	UUUCGACAAGUAAUUCCGGCCGGA	GCAGAUUUAUUUACUCCCUCCGACCGGUAUUACUUGUCUCAAAUUUGCGGAUGUAUCUAUGAGUAAAAAACGUCUAGAUACAUGUAAUAUUUCGACAAGUAAUUCCGGCCGGAGGGGAGGGAGUACAUGUUUC	bdi-miR1135	CGACCGGUAUUACUUGUCUCAAAUU
miR5175-3p-121	AAGAAUUUAGGAACGGAGGGA	CCAGGCUAUAAAAACUACUACCUCUGUUCCUAAAUUCUUGUCACUGUUUUAGUACAAAUUUGAACUAAAACAGCGACAAGAAUUUAGGAACGGAGGGAGUACAAGCUGAAGCUAUUUU	bdi-miR5175a	CCUCUGUUCCUAAAUUCUUGU
miR5174-3p-164	UUUAUGGAUCGGAGGGAGUAG	GUACAAGCUGAAUAUAUAUUACUCCCUCCGACCCAUAAAAAGUAUCGCCCAUUUUAAGUAAGUUAGUACUAACUGGAAGACACUUUUUAUGGAUCGGAGGGAGUAGAAAAAUGAGUGAACAGCAUA	bdi-miR5174e-3p.2	ACUCCCUCCGACCCAUAAAAA
miR5049-3p-152	AAUAUGGAUCGGAGGGAGUAU	GAUAGCCUCUGCAAGUCUGAACUCCCUCCGAUCCAUAUUAAUUGUCUCAAAUUUACCCAAAUAUGGACGUAUCUAUGCCUAGAAAGCGUCUAGAUACAUGUAAUAUUUCGACAAUUAAUAUGGAUCGGAGGGAGUAUUUCUUAUGGCCCAUGCAAUA	tae-miR5049-3p	ACUCCCUCCGAUCCAUAUUAA
miR5181-3p-117	ACUUAUUAUGGAUCGGAGGGA	GCUAACAUAGUUUCUUACUCCCUACGAUCCAUAAUAAGUGUCGGGGAUUUAGUACAAAGUUAGUCCAACUUCAUACUUAAUCCCCGACACUUAUUAUGGAUCGGAGGGAGUACUUGUUUAGUUGCACCU	bdi-miR5181d	CCUACGAUCCAUAAUAAGUGU
miR5174-5p-225	UCGCUCCGUUUCAUAAAGAUUGGC	GACUACCACGUCACAGUUACUCGCUCCGUUUCAUAAAGAUUGGCACGGCUUUGAACUAGCUCUAGUACAAAGACGAAUAUGCCAAUCUUUAUGAAACGGAGGGAGUACGUCCUGUCCUAGGGAGAG	bdi-miR5174d-5p	CAAUCUUUAUGAAACGGAGGGAGU
miR5174-5p-226	CUCCAUUCCAUAAAGAUUGGC	AAAGAAUAGAUAACUACUCCCUCCAUUCCAUAAAGAUUGGCACGGUUUUGAACUAGAGCUAGUUCAAACCCACGCCAAUCUUUAUGGAACGGAGGGAGUACCAUUGUGCACAAUUU	bdi-miR5174a	CAAUCUUUAUGGAACGGAGGG
miR5164-5p-16	CGCAAAUUUGUCUAGAUACGC	UAAAUACUACUCCCUCUUGUCGCAAAUUUGUCUAGAUACGCAUGUAUCUAGACGCGUUUUAGUGUGUAUGUACGUGGUUAUCUAGACAAAGUUGCGACACUUAAUAUGGGACGGAGGG	bdi-miR5164	GUUAUCUAGACAAAGUUGCGAC
miR5049-3p-153	AAUUAAUAUGGAACGGAGGGA	AAGUACACAUUGUUAUACUCCCUCCAUUCCAUAUUAAUUGGCGCGGACGCCAAUUAAUAUGGAACGGAGGGAGUAUACUUUACGUGGAUACA	hvu-miR5049f	CCUCCAUUCCAUAUUAAUUGG
miR5174-5p-227	UACUCCCUCUGUUUCAUAAAG	AUGUUAAAAAAGCUGAUCAGUACUCCCUCUGUUUCAUAAAGAUUGGCACAGUUUUGAACUACAGCUAGUUCAAAUCCGUGCCAACCUUUAUGGCACGGAGGGAGUACAUAUUAAGUAAAAUUGU	bdi-miR5174e-5p.2	UUAUGGCACGGAGGGAGUACA
miR5049-3p-154	AAUAUGGAUCGGAGGGAGUAG	ACAUCAAGACCGUACACAUUACUCCCUUCUAUCCAUAUUAAUUGUCUCAAAUUUGCCAAAAUAUGGAUGCAUUUAUGCCUAAUAUGUGUCUAGAUACAUGUAAUAUUUUGACAAUUAAUAUGGAUCGGAGGGAGUAGCUUAUAAACAUAAGAACAAA	tae-miR5049-3p	ACUCCCUUCUAUCCAUAUUAA
miR5181-5p-250	UCCGAUCCAUAAUAAGUGUCU	UUCAGAAAAAAACUACUCCCUCCGAUCCAUAAUAAGUGUCUCAGAUUUUGUGCUAACUUAGUACAAAGUUGUACUAAGUCUGAGACACUUAUUAUGGAUCGAAGGGAGUACGAUGCAACACCAAA	bdi-miR5181b	ACACUUAUUAUGGAUCGAAGG
miR5049-3p-155	AAUUAAUAUGGAUCGGAGGGA	AAGACUACUCUCUCUUACUCCCUCCGAUCAAUAUUAAUUGUCUCAAAUUUGCCCAAAUAUAGAUGUAUCUAUGCCUAAAAAGCAUCUAGAUACACGUAACAUUUUGACAAUUAUCUGAAACAUUUUGACAAUUAAUAUGGAUCGGAGGGAGUACUACUUUUCAUUCAUAA	hvu-miR5049f	CCUCCGAUCAAUAUUAAUUGU
miR1122-3p-11	UAGAUACAUGCGUAUCUAGA	UUAAUUGUCGCAACUUUGUCUAGAUACGCAUAUAUCUACACACGUUUUAGUGUCUAGAUACAUGCGUAUCUAGACAAAGUUGCGACACUUAAAA	far-miR1122	UAGAUACGCAUAUAUCUACA
miR5181-3p-118	ACUUAUUAUGGAUCGGAGGGA	UUCCUUGUAGUUAAAUACUCCCUCCGAUCCAUAAUAAGUGUCUCAGAUUUUGUACUAACUUAGUGCAAAGUUUGUACUAAGUCUGAGAAACUUAUUAUGGAUCGGAGGGAGUAUGCUAAUUUUAGGCCAU	bdi-miR5181d	CCUCCGAUCCAUAAUAAGUGU
miR5174-5p-228	CCUCCGUUUCAUAAAGAUUGG	AGGUCAACAAGGUUGUACUCCCUCCGUUUCAUAAAGAUUGGCACUGAUUUAAAUUAUCUCUGGUUCAAAUUCGUGCCGAUCUUCGUGAAACGGAGGGAGCAGGAAUGCAAAGCAGAGA	bdi-miR5174f	GAUCUUCGUGAAACGGAGGGA
miR7777-3p-2	UUGUUCCACCCAACAGAAGAU	UUUGGAAUGUGUAGCGGUAUCUUUGGUUGGGUAGAACUACCUCUGACAAACACCAUCGCAACUGCAGUAUAUCAUGUUAUUAUUGUACCCAUGAUGUCCUGUUGUUGAGAUGGUGUCUGUUGAAGGUUGUUCCACCCAACAGAAGAUGUGAUACAUAUUCUAAAUGC	bdi-miR7777-3p.1	CUUUGGUUGGGUAGAACUACC
miR5174-3p-165	UUUAUGGAACGGAGGGAGUAU	GUUUGUAACCGGUAACUAUUACUCCCUCCGUUCCAUAAAGAUUGACAUGGAUUUGAAUUAACUCUAGUUCAAAUUCGUGCCAAUUUUUAUGGAACGGAGGGAGUAUUUCAAUAGUACGGUAACUCA	bdi-miR5174e-3p.2	ACUCCCUCCGUUCCAUAAAGA
miR5049-3p-156	AAUAUGGAUCGGAGGGAGUAU	UCGGUGCUUGAAAAUAUGUUACUCCCUCCGAUCCAUAUUACUUGUCGCAACUUUGUUUAAAUACGCAUGUACCUACACAAUGAAACACGUCUAGACAAAGCUGCGACAAGUAAUAUGGAUCGGAGGGAGUAUUAUUUAUUGCUUUACAUCUG	tae-miR5049-3p	ACUCCCUCCGAUCCAUAUUAC
miR5180-5p-20	UAAGUGUCGCAGUUUUGAACU	AUACUACCUCCAAUCCAAAAUAAGUGUCGCAGUUUUGAACUAGGCUUUAACUAGGCUUAGUUCAAAACUGAGACACUUAUUUUGGAUCGGAGGGAGUAUUG	bdi-miR5180a	UUCAAAACUGAGACACUUAUU
miR166-3p-22	CUCGGACCAGGCUUCAUUCCC	AGCUAUUUUGCUUCUGGGUGGAAUGUUGUCUGGUUCAAGGUCUUGCCAUGUGAUUUGAGGAUGAACGGUUUGUGCAUGCAUAACUUUCAUUUCUCUUGUUUGCGGGAUCUCGGACCAGGCUUCAUUCCCCUCAGAGAUAGCUUCAAACU	bdi-miR166e-3p	GAAUGUUGUCUGGUUCAAGGU
miR5181-5p-251	UCCGAUCCAUAAAAAGUGUCG	UGAAUAAAAAUAAUACUCCCUCCGAUCCAUAAAAAGUGUCGCCCACUUAGUACAAAAUUUGUACUAAUUUAGUACAAAAUGGGAGACACUUUUUAUGGAUCAGAGGGAGUAUAUUUACAUGUAAAG	bdi-miR5181b	ACACUUUUUAUGGAUCAGAGG
miR9493-3p-21	AAGAAUUAUGAAACGGAGGGAGUA	UGCCAUUAUGUACUUAACUACUCCCUCCAUUCCAUAAUUCUUGUCUCAAAUUUGACCAAAAGUGGAUGUAUCUGUUCCUAAAAAGCGUCUAGUUACAUGUAAUAUUUCGACAAGAAUUAUGAAACGGAGGGAGUAUUCAAGUAAGUUCCUCUUUA	bdi-miR9493	CUCCCUCCAUUCCAUAAUUCUUGU
miR5175-3p-122	AAGAAUUUAGGAACGGAGGGG	UGAGCUGUUGCACAAUACUCCCUCCAAUCGUAAAUUCUUGUCAUGGUUUUAGUUCAAAAUUUGAACUAAAACCAUGACAAGAAUUUAGGAACGGAGGGGGUAUCUCUGAGAACAUUUAU	bdi-miR5175a	CCUCCAAUCGUAAAUUCUUGU
miR1128-5p-6	UAUUACUCCCUCCGUCCCAAA	CAACCACCCAAUUGAAAACUUAUUACUCCCUCCGUCCCAAAAUAACUGUUGUGAAUUUGUACAAGAUCUUAUACAAAUUCACGACACUUAUUUUUGGACGGAGGGAGUAGUAGUGUGGCUCUGUUGGCAAAAUAA	ssp-miR1128	UUGGACGGAGGGAGUAGUAGU
miR5181-3p-119	CACUUAUUUUGGAACGGAGGG	CAUGAUAAUUUUGUUACUCCCUCCGUCUCAAAAUAAGUGACGUGGAUUUGUAUAGAGAUUCUUAUACAAAUUCACAUCACUUAUUUUGGAACGGAGGGAGUACUAAUAUGGGUGGCAA	ata-miR5181-3p	CUCCGUCUCAAAAUAAGUGAC
miR5181-3p-120	ACUUAUUAUGGAUCGGAGGGA	UGGCAAAAAUGCAGGCACUCCCUCCAAUCCAUAAUAAGUGUCUCAGAUUUUAUACUAACUUAGCACAAAGGUGUACUAAAUCUGAGACAAAUCUGAGACACUUAUUAUGGAUCGGAGGGAGUACAACUGAGCUUGAGCUG	bdi-miR5181d	CCUCCAAUCCAUAAUAAGUGU
miR5174-5p-229	UACUCCCUCCGUUCCAUAAAG	UACGUUCCAAAAAAGGUUACUACUCCCUCCGUUCCAUAAAGAUUGGCACGAAUUUGAACUAGAGCUAAUUCAAACCCGUGCCAAUCUUUAUGGAACGGAGGUAGUACAAGGUUUGCAACGGUCAA	bdi-miR5174e-5p.2	UUAUGGAACGGAGGUAGU
miR5049-3p-157	AAUUAAUAUGGAUCGUAGGGA	UAUAGAAAAUAAUAAUACUCCCUCUAAUCCAUAUUAAUUGUCUCAAAUUUUCCCAAAAUAUAUGUAUCUAUGCCUAAAAAACGUCUAAAUACAUGUAAUAUUUCGACAAUUAAUAUGGAUCGUAGGGAGUAACACAAUUGAAAACUAA	hvu-miR5049f	CCUCUAAUCCAUAUUAAUUGU
miR5174-5p-230	CUCCGUUUCAUAAAGAUUGGC	CAUAGAAAACCUAGUACUCCCUCCGUUUCAUAAAGAUUGGCACGGAUUUAAACUAGCUCUAGUCAAAUUCGUGCCAAUCUUUAUGGAACGCAGGGAGUACCACCAUUCAUAAAUA	bdi-miR5174a	CAAUCUUUAUGGAACGCAGGG
miR1133-5p-1	CAUAUACUCCCUCCGUCCCAAA	UUUAGUCUACCGGUCUCUGCCAUAUACUCCCUCCGUCCCAAAAUAAGUGACAUGGAUUUGUAUAGAUUCUUAUACAAAUACACGUCACUUAUUUUGGGACGGAGGGAGUAUAUGUUUACCUGAUUUGUUUGU	tae-miR1133	UGGGACGGAGGGAGUAUAUGUU
miR5181-5p-252	UCCGAUCCAUAAAAAGUGUCG	CAUAAUACAUAAAUAUUCCCUCCGAUCCAUAAAAAGUGUCGCCCACUUAGUACAAAAUAGGCGACACUUUUUAUCGACCGGAGGGAGUAGUUACAAAAUAUACA	bdi-miR5181b	ACACUUUUUAUCGACCGGAGG
miR5174-5p-231	UCCCUCCGUUUCAUAAAGAUUGGU	GAAGGUGUGAAAAUAUGUACUCCCUCCGUUUCAUAAAGAUUGGUGUAGUUUUAUUCUAAACUAGUUCAAAACCGCACCGUUCUUCAUGGAACGGGGGAGUACAACAUAAAUUGACUUGAU	bdi-miR5174d-5p	CGUUCUUCAUGGAACGGGGGAGU
miR5174-5p-232	CUCCGUUCCAUAAAGAUUGGC	UGUUACGACACAAGUACUCUCUCCGUUCCAUAAAGAUUGGCACGGUUUUAAAGUAGCUCUAGUUCAAACCCACGCCAAUUUUUUUGGAACGGUGGGAGUAUGUGUUUUUUUAGAUA	bdi-miR5174a	CAAUUUUUUUGGAACGGUGGG
miR5175-3p-123	AAUAAUUUAGGAACGGAGGGA	CUUGUGAAACUUUGUUACUCCCUCCCUUCCUAAAUUCUUGGCGUGGUUUUAGUUCAAAUUUGCACUAGAACAGCGACAAUAAUUUAGGAACGGAGGGAAUAUGUUACAGUAACAUCCU	bdi-miR5175a	CCUCCCUUCCUAAAUUCUUGG
miR5174-5p-233	CUCCGUUCCAUAAAGAUUGGC	UCCAAACUGUCUGUUACUCCCUCCGUUCCAUAAAGAUUGGCACGGAUUUGAACUAGAGCUAAUUCAAAUCCAUGCCAAUCUUUAUGGAACAGAGGGAGUAGUUCACAAGUUUUCAC	bdi-miR5174a	CAAUCUUUAUGGAACAGAGGG
miR5175-5p-59	UCUCUGUUCCUAAAUUCUUGU	AGGACCCAUUAGGAGCUACUUCUCUGUUCCUAAAUUCUUGUCGUUGUUUUAGUUCAAAUUUGUACUAAAACAACGACAAGAAUUUAAGAACGGAGGGAGUAGCUGACAUGCGUUUGACA	bdi-miR5175b	AAGAAUUUAAGAACGGAGGGA
miR5174-3p-166	CAACCUUUACGGAACGGAGGG	GAAACACAUAUAAGCACUCCCUCCGUUCCAUAAAGGUUGGCACGGAUUUGAACCAUGCCAACCUUUACGGAACGGAGGGAGUAGCAUUGAAACCAUGAU	bdi-miR5174b-3p	CUCCGUUCCAUAAAGGUUGGC
miR5175-3p-124	AAGAAUUUAGGAACGGAGGGA	CAUUGGAUUAUGAUCUACUACCUCCGUUCCUAAAUUCUUGUCGUGAUUUUAGUUCAAAUUUGUACUAAAACCACGACAAGAAUUUAGGAACGGAGGGAGUACUUACAAUAAUGUUAGG	bdi-miR5175a	CCUCCGUUCCUAAAUUCUUGU
miR5049-3p-158	AAGUAAUAUGGAUCGGAGGGA	UGCCAUAAAUCUUUCUACUCCCUCCCAUAUUACUUGUCGCAGAUUUAGUCUAAAUCCGCGACAAGUAAUAUGGAUCGGAGGGAGUAUAAGUUUUAAUAAUCCA	hvu-miR5049f	CCUCCCAUAUUACUUGU
miR5164-5p-17	CGCAACUUUUUCUAGAUACGC	CUCCGUCCCAUAUUUAGUGUCGCAACUUUUUCUAGAUACGCAUGUAUCUAGACGCGUUUUAGUGUGUACGUACAUGUGUAUCUAGACAAAGUUGAGACACUUCAUAUGGGACAGAGGG	bdi-miR5164	GUAUCUAGACAAAGUUGAGAC
miR5181-5p-253	UCCGAUCCAUAAAAAGUGUCG	GUUCUUAUAUAUAUACUCCCUCCGAUCCAUAAAAAGUGUCGCCCACUUAGUACAAAAUUUGUACUAACUUAGUACAAAAUGGGAGACACUUUUUAUGGAUCGGAGGGAGUAUAUAUAAUAGAAGAU	bdi-miR5181b	ACACUUUUUAUGGAUCGGAGG
miR5174-5p-234	UCCCUCCGUUCCAUAAAGAUUGGC	AACUCCAAACUGUCUGUUACUCCCUCCGUUCCAUAAAGAUUGGCACGGAUUUGAACUAGAGCUAAUUCAAAUCCAUGCCAAUCUUUAUGGAACAGAGGGAGUAGUUCACAAGUUUUCACACC	bdi-miR5174d-5p	CAAUCUUUAUGGAACAGAGGGAGU
miR5181-3p-121	ACUUAUUAUGGAUCGGAGGGA	ACUUCUGAAAUAUAGUACUCCUUCUGAUCCAUGAUAAGUUUAGUUGAUGUAGUACAAAGUUGUAAUAAAUCAGCGACACUUAUUAUGGAUCGGAGGGAGUACUUUGCUUUAUCUCUGA	bdi-miR5181d	CUUCUGAUCCAUGAUAAGUUU
miR160-5p-10	UGCCUGGCUCCCUGUAUGCC	UUAAUCGAUCAUCGGCUGCGUGCCUGGCUCCCUGUAUGCCACACAUGUAGCCCGAUCCGUGCCGAGGUUGGAUGCUGUGGGUGGCGUGCAAGGAGCCAAGCAUGCAUACAUACAAGCUCCAUGA	htu-miR160a	CGUGCAAGGAGCCAAGCAUG
miR5181-3p-122	CACUUAUUUUGGAACGGAGGG	CUAACAAAAGAAAAUACUCCCUCCGUCCGAAAAUAAGUGAGGUAGAUUUGUAUAAGAAUCUACACAAAUCCGCGUCACUUAUUUUGGAACGGAGGGAGUAAACUACAUGUCAAGUU	ata-miR5181-3p	CUCCGUCCGAAAAUAAGUGAG
miR5185-3p-32	UUUGAGAAUUGAACUAGAAGC	GGAUCCCGCGAAAGUCCCGUUUAUAAGUUCAUUUUUGAAAUCAGAAUUUGCAUAGGAGAUUUGAGAAUUGAACUAGAAGCGAGACUUUCGCGGGAUCCCA	bdi-miR5185d-3p	UUAUAAGUUCAUUUUUGAAAUC
miR5171-3p-9	ACUUAAUAUGGGACGGAUGAA	GACCGAAGUGCCUUAUGCUUCCUCCGUCUCAUAUUAAGUGACUCAAAUUUGUCCCGAUAUGAAUGUAGCUAUGUUUAAAAAGCGUUUACUCCUAGAUACAUGUAAUAGAAAGUCACUUAAUAUGGGACGGAUGAAGUAUGUACGAAUCAUCAGUA	bdi-miR5171b	CCUCCGUCUCAUAUUAAGUGA
miR5174-5p-235	CCUCCGUUCCAUAAAGGUUGG	CAUGAGCAAUAUAUAUACUCCCUCCGUUCCAUAAAGGUUGGCACAAAUUUGAACGGCUAGUUCAAAACCGCACCAAUCUUUAUGGAACAGAGGGAGUAGUGGAUUUGAAAUAUAU	bdi-miR5174f	AAUCUUUAUGGAACAGAGGGA
miR5175-3p-125	AAGUAUUUAGGAACGGAGGGA	GGAUAAGCUACAAGGUAGCUCCUCCGUUCCUAAAUACUUGUUGCUGUUUUAGUGCAAACAUGAACUAAAACGGCCACAAGUAUUUAGGAACGGAGGGAGUACUUGCUUAUAGCACAGU	bdi-miR5175a	CCUCCGUUCCUAAAUACUUGU
miR5175-3p-126	AAGAAUUUAGGAACAGAGGGA	CCACAAAAUUACUAGGACUCCUUCUGUUCCUAAAUUUUUAUCAUUUUAGUACAAAUUUGAACUAAAACAACGACAAGAAUUUAGGAACAGAGGGAGUGCAGUCUGUUCGGUUCGC	bdi-miR5175a	CUUCUGUUCCUAAAUUUUUAU
miR5049-3p-159	AAUUAAUAUGGAUCGGAAGGA	AUUCCCGAGAAAAAGUACUCCCUUCAAUUCAUAUUAAUUGUCUCAAAUUUGUCUAAAUAUGGAUGUGUCUAACUAAAAAACGUCUAGAUAAAUUUAAUAUUUUGACAAUUAAUAUGGAUCGGAAGGAGUACUGUUUACUCAAAAGUG	hvu-miR5049f	CCUUCAAUUCAUAUUAAUUGU
miR5175-3p-127	AAGAAUUUAGGAUCGGAGGGA	CAAACUGUAAAUAUGUACUCCCUCCGAUCCUAAAUUCUUGUCGUGGUUUUAGUUCAAAUUUGUACUAAAAUCACGAAAAGAAUUUAGGAUCGGAGGGAGUACAUACUUUCACCCAGCU	bdi-miR5175a	CCUCCGAUCCUAAAUUCUUGU
miR5174-5p-236	CCUCCGUUCCAUAAAGAUUGG	CCAGAUUGAAAAUAAUAGUCCCUCCGUUCCAUAAAGAUUGGUGUGGUUUUGAACCACCGCAAUCUUUAUGGAACGGAGGGAGUACAAGCCUUUGGAAAAAU	bdi-miR5174b-5p	AAUCUUUAUGGAACGGAGGGA
miR5181-3p-123	ACUUAUUAUGGAUCGGAGGGA	AAAUUCAUAAAACUAUACUCCCUUCGAUCGAUAAUAAGUGUGUCAGAUUUUAUACUAACUUAGUACAAAGUUGUACUAGAUCUGAGAUACUUAUUAUGGAUCGGAGGGAGUACUAUUUUUCACUUCCCU	bdi-miR5181d	CCUUCGAUCGAUAAUAAGUGU
miR5181-3p-124	ACUUAUUAUGGACAGGAGGGA	UAAAAACUAAAAUAGUACUCCCUCCGCUCCAUAAUAAGUGUUUCAGAUUUAGUACACAUUUAGUACAAAGUUGUACUAAGUCUGAGACACUUAUUAUGGACAGGAGGGAGUAUGAAUGUACAGAAUAAU	bdi-miR5181d	CCUCCGCUCCAUAAUAAGUGU
miR395-3p-12	GUGAAGUGUUUGGGGGAACUC	CAUUUUUGGUAUUACCAUGAGUUCCUUUGCAAGCAUUUCACGUACGAGGCACUAUCCCAAGGGCUAUUGUGAAGUGUUUGGGGGAACUCUUGGUGUCACCAAGAUUUCA	osa-miR395h	GUUCCUUUGCAAGCAUUUCACGU
miR5181-3p-125	ACUUAUUAUGGAUCGGAGGGA	AAGCAAAUUAAUUAAUACUCCCUCUGACCCAUAAUAAGUGUCUCGGAUUUAGACAAUUAGUACAAAGUUAGUACAACUUUGUACUAAAUCCAAGACACUUAUUAUGGAUCGGAGGGAGUACUAGAGAACGGUAUAAU	bdi-miR5181d	CCUCUGACCCAUAAUAAGUGU
miR5181-5p-254	UCCGAUCCAUAAAAAGUGUCG	AACCCAAAUUAAAUACUCACUCCGAUCCAUAAAAAGUGUCGCCCACUUAGUACAAAAUUUGUACUAACUUAGUACAAAAUUGGCGACACUUUUUUGGGAUCGGAGGGAGUACCUAGCUAACA	bdi-miR5181b	ACACUUUUUUGGGAUCGGAGG
miR5174-3p-167	UUUAUGGAUCGGAGGGAGUAG	CCAAAAGGAAAAAAAAUCUUACUCCCUCCGAUCGAUAAAAAGUAUCGCCCACUUAGUACAAAAUGGCGACACUUUUUAUGGAUCGGAGGGAGUAGAAUCCAUCAGUUCAAGUUAC	bdi-miR5174e-3p.2	ACUCCCUCCGAUCGAUAAAAA
miR5181-5p-255	UCCGAUCCAUAAUAAGUGUCG	AUCAAAACAUUACUACUCCCUCCGAUCCAUAAUAAGUGUCGCUGAUUUAGUACAACUGUUGUUAUGGGUCGGAGGGAGUAUUAGAUUUUGGGAGU	bdi-miR5181b	ACAACUGUUGUUAUGGGUCGGAGG
miR5175-5p-60	CCUCUGUUCCUAAAUUCUUGU	AACGCCAAUACUAUGUACUCCCUCUGUUCCUAAAUUCUUGUCGUUGUUUAUGUUCAAAUUUGCACUAAAACAAUGACAGAUAUUUAGGAAUGGAGGGAGUAAAUAAUUUUACUAGUAA	bdi-miR5175b	AGAUAUUUAGGAAUGGAGGGA
miR5049-3p-160	AAGUAAUAUGGAUCGGAGGGA	AAUAAAGAAAACUAAUACUCCCUCUGAUCCAAAUAACUUGUUGCAGCUUUAUUUAGAUACACAUGUACCUACACAACAAAACGUGUCUAGAUACAUGUGUAUCUAGACAAAGCUAUGACAAGUAAUAUGGAUCGGAGGGAGUAUGUUACUUGGUAAACAU	hvu-miR5049f	CCUCUGAUCCAAAUAACUUGU
miR5174-5p-237	CCUCCGUUCCAUAAAGAUUGG	UUUUUUGAUAAACAAUACUCCCUCCGUUCCAUAAAGAUUGGCACGGUUUUGAACUAGAGCUAGUUCAAAUUCGUGCCAACCUUUAUGGCACGGAGGGAGUACUAUCUUAGUCCCUUAU	bdi-miR5174b-5p	AACCUUUAUGGCACGGAGGGA
miR5181-3p-126	ACUUAUUAUGGAUCGGAGGGA	ACCAUAAUUGUUUUCUACUCCCUCCUAUCCAUGAUAAGUGUCUCAGAUUUAGUACAACUUUGUACUAAGUUAGUACAAAAUCUGAGACACUUAUUAUGGAUCGGAGGGAAUAUUAAAUCGCAUAUGAUC	bdi-miR5181d	CCUCCUAUCCAUGAUAAGUGU
miR5174-5p-238	UACUCCCUCCGUUCCAUAAAG	AACUAGAUCUUGGAAUCUUGUACUCCCUCCGUUCCAUAAAGAUUGGCACGGUUUUGAACUAGAGCUAGUUCAAAUCCAUGCCAACCUUUAUGGCACGGAGGGAGUAUAAGAUUAGUUGCUGUAACUUC	bdi-miR5174e-5p.2	UUAUGGCACGGAGGGAGUAUA
miR5180-5p-21	UAAGUGUCGCAGUUUUGAACU	GUACUACCUCCGAUCCAAAAUAAGUGUCGCAGUUUUGAACUAGGCUUAGUUCAAAACCGAGACACUUAUUUUGGAUCGGAGGGAGUACAA	bdi-miR5180a	UUCAAAACCGAGACACUUAUU
miR5174-5p-239	UCCUUCCGUUUCAUAAAGAUUGGC	UGGGCAGUUUUAUGUACUGCUCCUUCCGUUUCAUAAAGAUUGGCACGGCUUUGAACUAGCUCUAGUUUAAAUCCGUGCCAAUCUUUAUGGAACAGAGGGAGUAUACAUUUUUAUUGAGGUUU	bdi-miR5174d-5p	CAAUCUUUAUGGAACAGAGGGAGU
miR5174-5p-240	CCUCCGUUCCAUAAAGAUUGG	CCGUUCCAUAAAGAUUGGGUCCUCCGUUCCAUAAAGAUUGGCACGGUUUUGAACUAGAGCUAGUUCAAAUCCGUGCCAACCUUUAUGGCACGGAGGAUGUAUGUUUUAACAUUUACUC	bdi-miR5174b-5p	AACCUUUAUGGCACGGAGGAU
miR160-3p-2	GCAUUGAGGGAGUCAUGCAGG	AAUGGGUGAUGUUGCCUUCCUGCCUGGCUCCCUGAAUGCCAUCUGAGAAGCACACCACCGUGCCUGGCGUGGCUCCUGGUUGGCAUUGAGGGAGUCAUGCAGGGUUGCAGGGUACGUCCUCGC	bdi-miR160e-3p	UGCCUGGCUCCCUGAAUGCCA
miR5174-5p-241	UACUCCCUCCGUUCCAUAAAG	GAACUUUUCAUGAUAUAAUCUACUCCCUCCGUUCCAUAAAGAUUGGCACAGCUUUGAACUAGCUCUAGUUUAAAUCUGUGACAAUCUUUAUGGAACAGAGGGAGUAGUAUUUUUAAUUAGCCCUGUUUG	bdi-miR5174e-5p.2	UUAUGGAACAGAGGGAGUAGU
miR1122-3p-12	UAGAUACAUGCGUAUCUAGA	UUACUUGUCGCAACUGUGUCUAGAUACGCAUGUAUCUACACACUGAAAGGCAUCUAGAUACAUGCGUAUCUAGACAAAAUUGUUAUAGGUAAUU	far-miR1122	UAGAUACGCAUGUAUCUACA
miR5174-5p-242	CUCCGUUCCAUAAAGAUUGGC	UGCGUCUACUUUGAUACUCCCUCCGUUCCAUAAAGAUUGGCGUUAUUUUGAACUAACUCUAUUACCAAGCCGCGCCAAUCUUUAUGCGAUGGAGGGAGUAGGUAUUUACGAUGGUG	bdi-miR5174a	CAAUCUUUAUGCGAUGGAGGG
miR5174-3p-168	UUUAUGGAUCGGAGGGAGUAG	GAAUGAACAAUCUUAAAUAUACUCCCUUUGAUACAUAAAAAGUGUAUCCAUUUUGUAUACUAAGUUACACAAAUUUUGUACUAAGUGGGCGUCACUUUUUAUGGAUCGGAGGGAGUAGCUUGUUACUAACAUCUAAAA	bdi-miR5174e-3p.2	ACUCCCUUUGAUACAUAAAAA
miR5049-3p-161	AAGUAAUAUGGAUCGGAGGGA	ACUUAUGAGUUAUGAUACUCCCUCCGAUCCAUAUUACUUGUCGCUGAUUUAGUACAAAGAGUUGUUGUACUAAAUCAGCGACAAGUAAUAUGGAUCGGAGGGACUAUGUAUUAUGUUCUUUUU	hvu-miR5049f	CCUCCGAUCCAUAUUACUUGU
miR5175-5p-61	CCUCUGUUCCUAAAUUUUUGU	UUAUGAAGAAGAAGCUACUUCCUCUGUUCCUAAAUUUUUGUCGUCGUUUUAUUUCAAAUUUGAACUUAAACCGUGACGAGAAUUUAGGAAAGGAGGUGGAGGUAGUACAUGAUAA	bdi-miR5175b	GAGAAUUUAGGAAAGGAGGUGGAG
miR5180-5p-22	UAAGUGUCUCGGUUUUGAACU	UUACUCCCUUCGAUCCAAAAUAAGUGUCUCGGUUUUGAACUAAACCCAGUUCAAGUCUACUUCAAAACAGCGACACUUAUUUUGGAUUGGAGAUAGUAUGU	bdi-miR5180a	UUCAAAACAGCGACACUUAUU
miR5174-5p-243	UACUCCCUCUGUUUCAUAAAG	CUCCAGGGACAGUUGGGAUAUACUCCCUCUGUUUCAUAAAGAUUGACAUGGCUUUGAACUAGUUUUAGUUCAAAAUCAUGCAAAUCUUUAUGAAACGGAGGGAGUAGUAGCUUUCAAGUGUUUU	bdi-miR5174e-5p.2	UUAUGAAACGGAGGGAGUAGU
miR5049-5p-18	UCCUUCCGAUCCAUAUUACUUGU	ACAUAUCCAAACUUUUUUACUCCUUCCGAUCCAUAUUACUUGUCACAGCUUUUCUAAAUACACGAAUACCUACAUAAUGAAACACGUCUAUAUUUUUUUUCCGUAUAUAGACAAAGGUGCGACAAGUAAUAUGGAUUGGAGGGAAUAGUACUUGUUUUCGCU	bdi-miR5049-5p	AAGUAAUAUGGAUUGGAGGGAAU
miR5049-1	AAUAUGGAUCGGAGGGAGUAU	UGGACAAAUUUGAGACAAUUAAUAUGGAUCGGAGGGAGUAUUUAGUUCUCUUAUACUCCCUCCGUCCCAUAUUAAGUGACUCAAAUUUGCCCAAA	tae-miR5049-3p	ACUCCCUCCGUCCCAUAUUAA
miR5174-3p-169	UUUAUGGGACGGAGGGAGUAG	GAUGAGCUUAUCUGUUUAGUACUCCCUCCGUUUCAUAAAGAUUGGCACGGUUUUGAACUAGAGCUACUUCAAAGCCAUGCCAAUCUUUAUGGGACGGAGGGAGUAGUGUACUAUGGAGCCAAGGCA	bdi-miR5174e-3p.2	ACUCCCUCCGUUUCAUAAAGA
miR5174-3p-170	CAAUCUUUAUGGAACGGAGGGAGU	AGCCAUGUUAUUUCUAAUAUUCUCUCUGUUUCAUAAAGAUUGACACGGAUUUAAACUAGAUCUAGUUCAAUGCCGUGACAAUCUUUAUGGAACGGAGGGAGUAACAAAAUUAAAUAUGUAUC	bdi-miR5174d-3p	UCUCUCUGUUUCAUAAAGAUUGAC
miR5174-5p-244	UACUCCCUCCGUUCCAUAAAG	CAUUACAUUAUGAUAUAUACUACUCCCUCCGUUCCAUAAAGAUUGGCAUGAAUUUGAACUAGAGUAGUUUAAAUCCGUGCCAAUCUUUAUGGAACGGAGGGAGUAUAAUAAAUGUCUGCAGUG	bdi-miR5174e-5p.2	UUAUGGAACGGAGGGAGUAUA
miR5181-5p-256	UCCGAUCCAUAAUAAGUGUCU	GGUUGAGGCUAAUUACUUCCUCCGAUCCAUAAUAAGUGUCUCAGAUUUAGUACAACUUUGUAAUAAGUUAGUACAAAAUCCGAGACACUUAUUUUGGAUCAGAGGGAGUACAAAAUUAACAAAUA	bdi-miR5181b	ACACUUAUUUUGGAUCAGAGG
miR5181-5p-257	UCCGAUCCAUAAUAAAUGUCG	UACGUAAUUGUUACUCUCCCUCCGAUCCAUAAUAAAUGUCGCCCAUUUUAUACUAAGUCAUUACAAACUUUAUACUAAGUGGGCUACACUUUGUAUGAAUCGGAGGGAGUACUCAUUCAGUGUACG	bdi-miR5181b	ACACUUUGUAUGAAUCGGAGG
miR5175-5p-62	CCUCCGUUCCUAAAUUCUUGU	UUGCCGCUCUAAACAGUAUUCCUCCGUUCCUAAAUUCUUGUCUUGUUUUAGUAAAACUUUCAACUAAAACAACGACAAGAAUUUAGAAACGGAGGGAGUAGAUGAUAUAGUUUGUUU	bdi-miR5175b	AAGAAUUUAGAAACGGAGGGA
miR9493-3p-22	AAGAAUUAUGAAACGGAGGGAGUA	CAUGAAUGAUCUAUCUACCACUCCCUCCGUUCCAUAAUUCUUGUCGAAAUAUUACAUGUAUCUAGACACUUAGACAAGAAUUAUGAAACGGAGGGAGUAGAUGAUUAAUGCAGUGUAAU	bdi-miR9493	CUCCCUCCGUUCCAUAAUUCUUGU
miR5183-3p-10	UAUUUGGACAAAUUUGAGUCA	AAUGUUAAAUGAUUUCUCCGAUUCUAAAUUAUUGUCGAAAUAUUACAUUUAUCUAGAUGUUUUUAAAAAAUAGAUAUAUUCAUAUUUGGACAAAUUUGAGUCAAAAAUUAAGACGAGGGAGGU	bdi-miR5183
miR5049-3p-162	AAUAUGGAUCGGAGGGAGUAC	AGCUGAUUAACUAAAUAACUACUCCCUCCGAUCCAUAAUAAGUGUCUCAAAUUUUGUACUAACUUAGUAUAAUGUUAUACUAAAUCCGAGACACUUAAUAUGGAUCGGAGGGAGUACUUGUAGUAUCUUCAUUGCGU	tae-miR5049-3p	ACUCCCUCCGAUCCAUAAUAA
miR5175-5p-63	CCUCCGUUCCUAAAUUCUUGU	AGAACCAUUAUAUAUUAAUACCUCCGUUCCUAAAUUCUUGUCGCUGUUUUAGUACAAAUUUGAACUAAAACAGCGACAAGAAUUUAGGAACGGAGGAAGUAAUAUUUACUACUU	bdi-miR5175b	AAGAAUUUAGGAACGGAGGAA
miR5181-3p-127	ACUUAUUAUGGAUCGGAGGGA	UGGUGCAGUAGAUGCUACUCCCUCCGAUUCAUGAGAAGUGUCGGGGAUUUGCCCGACACUUAUUAUGGAUCGGAGGGAGUAGUACCAUUCUUCUCGAG	bdi-miR5181d	CCUCCGAUUCAUGAGAAGUGU
miR169-5p-20	UAGCCAAGGAUGACUUGCCGGC	CACGACGACAGCUCUUCGUGUAGCCAAGGAUGACUUGCCGGCCGGCCAGCAUAUAUGUCUCCAAAUUAACAUGCUUAACAAGCUAGGUCGGCAAGUUGUUUGCUUUGGCUACAUGAUUGCCUCGUCCUCUCAU	bna-miR169l	CGGCAAGUUGUUUGCUUUGGCUACA
miR5181-3p-128	ACUUAUUAUGGAUCGGAGGGA	CUUGCUUGUCAUAAUUACUCCCUCUGACCCAUAAUGUGUCCGGGGUUUAGUGCAAAGUUAGUACAAAUUUGUACUAAACCCCUGACACUUAUUAUGGAUCGGAGGGAGUAUGUGGCAAAAGCGGCUA	bdi-miR5181d	CCUCUGACCCAUAAUGUGU
miR5049-3p-163	AAUUAAUAUGGAUCGAAGGGA	GGUCUUGUAUAAUGGUACUCCCUCCGAUCCAUAUUAGUUGUUGAAAUAUUAUAUGUAUCCAGACACUUUUUAGACAUAGAUACAUCCAUAUCUGAGCAAAUUUGAGACAAUUAAUAUGGAUAAUUAAUAUGGAUCGAAGGGAGUAGAUAAUAUUGUCUUCUC	hvu-miR5049f	CCUCCGAUCCAUAUUAGUUGU
miR5181-5p-258	UCCGAUCCAAAAUAAGUGUCG	AUCAACUCACUAGUACUACCUCCGAUCCAAAAUAAGUGUCGCAGUUUUGAACUAGGCUUAGUUCAAAACUAGUUCAAAAUUACGACACUAACUUUGGAUGGGAGGGAGUACUAAAGUAAGAAAUA	ata-miR5181-5p	ACACUAACUUUGGAUGGGAGG
miR5175-3p-128	AAGUAUUUAGGAACGGAGGGA	GUUGAAGCAGUUUCUUACUCCCUCAGUUCCUAAAUACUUGUCGUUAUUUUAGUGCAAACUUGAACUAAAACAGCGACAAGUAUUUAGGAACGGAGGGAGUACAUGUCAACACAGAUAA	bdi-miR5175a	CCUCAGUUCCUAAAUACUUGU
miR5067-3p-5	UCAGCGACAACUAAUCUGGAU	UUUUGCUAUAGUAUUCCAAUCCAUAUUAGUUGUCGCUGAUUUAGUAAGAUUUUAUACUAAAUCAGCGACAACUAAUCUGGAUCGGAGGGAGUUGUGAAGAUG	bdi-miR5067	CCAUAUUAGUUGUCGCUGAUU
miR5522-5p-1	AACCAUAGGAAUGGGAGGCAU	AAGAGGAAGGAGUGCUCAAGAACCAUAGGAAUGGGAGGCAUCAGGAAAACACCAAACUGAAUAUUUGCACCUCCAACACUCGAGGUGAAAACAGACGAGUAAGGCUUUCCUCCAUGUUCCCAUUCCCAGUGCUCUUAGGCUCUCUCUUUCUUCCA	osa-miR5522	GUUCCCAUUCCCAGUGCUCU
miR5181-5p-259	UCCGAUCCAUAAUAAGUGUCU	CUAUAAAAAGUUAUACUCCCUCCGAUCCAUAAUAAGUGUCUUGGAUUUAGUACAAAGUUCACAAAGUUGAACUUUGUACUAAAUCCAAGACGUUUAUUAUGGAUCGAGGAAGUAGAAAACUUCAGAACG	bdi-miR5181b	ACGUUUAUUAUGGAUCGAGG
miR5181-5p-260	UCCGAUCCAUAAUAAGUGUCU	UCAUGAUAUAAAGUACUCCCUCCGAUCCAUAAUAAGUGUCUUGGAUUUGUACAAAGUUGUACUAAAUCCAAGACACUUAUUAUGGACCGGAGGGAGUAAAAUUUACCUACUUU	bdi-miR5181b	ACACUUAUUAUGGACCGGAGG
miR5175-3p-129	AAGAAUUUUGGAACGGAGGGA	AAAUAUGAAGUAAUGUACUACCUCUGUUCCUAAAUUCUUGUCGUGGUUUUAGUUCAAAUUUGUACUUUUUAGUUUAAAUUUUUACUAAACCACGACAAGAAUUUUGGAACGGAGGGAGUACAUGCUUAAUUUGCAGU	bdi-miR5175a	CCUCUGUUCCUAAAUUCUUGU
miR5174-3p-171	CAAUCUUUAUGAAACGGAGAGAGU	UCAGUAGUACAGUUUGCUGCUCGCUCAGUUUCAUAAAAGUUGGCACGAUUUUGAACUGAACUAAUGUAAAGCCGCGUCAAUCUUUAUGAAACGGAGAGAGUAGAACAAAGUCCAAAAAUAU	bdi-miR5174d-3p	UCGCUCAGUUUCAUAAAAGUUGGC
miR5183-3p-11	UAUUUGGACAAAUUUGAGUCA	UAAACAACAACAUGCUCCCGAUUUUAAAUUGUUGUCGAAAUAUUACAUGUAUCUAAACGUUUUUUAAUAAUAGAUACAUUCAUAUUUGGACAAAUUUGAGUCAAGAAUUUAGUAUCAAAGGAG	bdi-miR5183	AUUUUAAAUUGUUGUCGAAAUAUU
miR5049-3p-164	AAUAUGGAUCAGAGGGAGUAC	UGCAUUACAUGCAAUCUAGCACUCCCUCCGAUCCAUAUUAAUUGUUGUUGAUUUAGUACAAAGUUGUACUAAUUCAGUGUGUACUAAAUCAGCGACAACUAAUAUGGAUCAGAGGGAGUACAAGUUUGACCACACUGUAUA	tae-miR5049-3p	ACUCCCUCCGAUCCAUAUUAA
miR5181-3p-129	ACUUAUUAUGGAUCGGAGGGA	UGAUCUCUAGAGUAAUACUCCCUCCGAUCCACAAUAAGUGUCUCAGAUUUUGUACUAAGCUAGUACAAAGUUGUAUUAAAUCUGAGACACUUAUUAUGGAUCGGAGGGAGUACACACUUAAUUGCAUUA	bdi-miR5181d	CCUCCGAUCCACAAUAAGUGU
miR5174-5p-245	CUCUGUUCCAUAAAGAUUGGC	AGUGAAAUAAAUAUUACUUCCUCUGUUCCAUAAAGAUUGGCAUGGAUUUAAACUAGAGAUAGUUCAAAACCGUGCCAAUCUUUAUGAAACGGAGGGAGUACUAAAGAAUGAAAAAA	bdi-miR5174a	CAAUCUUUAUGAAACGGAGGG
miR2118-2	GGGAGUGGGAACAUGGAGGAA	GAAGAGGGCCUUAGAGCAGUGGGAGUGGGAACAUGGAGGAAAGCCUGACUUGCUUUGUUUUCACCUAAAGUGUUGGAGGUGAGAACUUGGUUUGGUGCUUUCCGAUGCCUCCCAUUCCUAUUGUUCUCGAGCACUCGUUCC	ata-miR2118a-3p	CCGAUGCCUCCCAUUCCUAU
miR5181-3p-130	ACUUAUUAUGGAUCGGAGGGA	UAGCAAUGAGAUUACUACUCCCUCCGGUCCAUAAUAAAUGUCUCAGAUUUAGAACAAAGUUGUACUAAAGCUGAGACACUUAUUAUGGAUCGGAGGGAAUAGUUUGGAUGCCUAAACG	bdi-miR5181d	CCUCCGGUCCAUAAUAAAUGU
miR5171-3p-10	ACUUAAUAUGGGACGGAGGAA	GUAGAUGUUAGAUAAUACUCCCUCCGUCCCAUAUUAAGUGUCGCAACUUUGUCUAGAUACACAUGUAUAAAAAGUGUGUAGAUACAUGCGUAUUUAUACAUAGUUGCGACACUUAAUAUGGGACGGAGGAAGUAGAAUAAAGCAAUAAAGC	bdi-miR5171b	CCUCCGUCCCAUAUUAAGUGU
miR5174-5p-246	UACUCCCUCUGUUCCAUAAAG	GGGUGUGAAAACUUGUGAACUACUCCCUCUGUUCCAUAAAGAUUGGCAUGGAUUUGAAUUAGCUCUAGUUCAAAUCCGUGCCAAUCUUUAUGGAACGGAGGGAGUAACAGACAGUUUGGAGUUU	bdi-miR5174e-5p.2	UUAUGGAACGGAGGGAGUAAC
miR5174-5p-247	CUCCGUUCUAUAAAGAUUGGC	ACGAGCUAAAAAGGUACUUCCUCCGUUCUAUAAAGAUUGGCAUGGUUUUAAACUAGAGCUAGUUCAAAACCGUGCCAAUCUUUAUGGAACAGAGGGAGUAUCAAGGAACAUCAUCC	bdi-miR5174a	CAAUCUUUAUGGAACAGAGGG
miR9783-3p-1	AUAAGCACCGGUGCUUGAGAA	CACAGAAAAUCGGGUUUUGUCUGAGCACUCGUGUUUAUGUUCUAUAGGACGGGUGUUUAAUUAGGCAUGCACUUUUAGAAAUAAGCACCGGUGCUUGAGAAUAAACCGGUUUAAUUUUGUA	tae-miR9783	CUGAGCACUCGUGUUUAUGU
miR5175-5p-64	CCUCUGUUCCUAAAUUCUUGU	AUGGUCUAAUCUAUCUACUUCCUCUGUUCCUAAAUUCUUGUAGUUGUCAGUACAAAUUUGAACUAAAACAAUGGCAAGAAUUCAGGAACGGAGGGAGUAGCUAUUCAGCCUUGUUG	bdi-miR5175b	AAGAAUUCAGGAACGGAGGGA
miR5174-3p-172	UUUAUGGAACGGAGGGAGUAC	UAUUUAAUUACUAACCUGCUACUCCCUCCGUCCCAUAAAGAUUGGCGCGGCUUUGAACUAGCUCUAGUUCAAAACUGUGCCAAUCUUUAUGGAACGGAGGGAGUACUUCCAAGUAGAUUGCACAUA	bdi-miR5174e-3p.2	ACUCCCUCCGUCCCAUAAAGA
miR5175-3p-130	AAGUAUUUAGGAACGGAGGGA	UUGGAUCUUAACUAUUACUCCCUCCAUUCCUAAAUACUUAUCGCUGUUUUAGUGCAAACUUGCACUAAAACAGCGACAAGUAUUUAGGAACGGAGGGAGUAGUUCUUUAAGUGUUCUA	bdi-miR5175a	CCUCCAUUCCUAAAUACUUAU
miR5181-5p-261	UCCGAUCCAUAAUAAGUGUCG	AGAACCUAAAUGUUACUCCCUCCGAUCCAUAAUAAGUGUCGCUGAUUUAGUACAACUCAACUUUGUACUAAAUCUUCAACGCUUAUUAUGGAUCGGAGGGAGUACUUAUCAUGCUGGGU	bdi-miR5181b	ACGCUUAUUAUGGAUCGGAGG
miR5049-3p-165	UAUAUGGAUCGGAGGGAGUAC	AUGAACUGUAGAUAUGUGCUACUCCCUCCGAUCCAUAAAAAGUGUUGCUCACUUUUGUACUUAGUACAAAAUGAACGACACUUAUAUGGAUCGGAGGGAGUACUUAACUCUACACAUAUAAAA	tae-miR5049-3p	ACUCCCUCCGAUCCAUAAAAAG
miR5181-5p-262	UCCGAUCCAUAAUAAGUGUCU	ACUCCAUCUUUGUUACUCCGUCCGAUCCAUAAUAAGUGUCUGGGAUUUAGUACAAACUUGUACUAACUUUGUACUAAAUCCCCGGCACUUAUUAUGGAUUGGAGGGAGUAUUAGACUGUUUGCUA	bdi-miR5181b	GCACUUAUUAUGGAUUGGAGG
miR5181-3p-131	ACUUAUUAUGGAUCGGAGGGA	UGCUCACUACCAAAGUACUCCCUCCGAUCCAUAAAAAGUGUCGGGGCUUUAGUACAAAGUUAAUGUUAUACUAACUUUGUAUUAAAGCCCCGACACUUAUUAUGGAUCGGAGGGAGUAUAUUCUAAAUCCAAAAC	bdi-miR5181d	CCUCCGAUCCAUAAAAAGUGU
miR5174-5p-248	CCUCUGUUCCUUAAAGAUUGG	AGCUACAAAGAUUUGUACUCCCUCUGUUCCUUAAAGAUUGGCAUAUUAGUUUUUGCUAAGACAAGCUUUUGACCACAAAUUACUAUGUUAAUGUGUGGUUUAUAUGACAUAAAAUUAGUAUCACUAGAUUCGUUAUCAAAAGUACUUCAUGAUACUUGUGGUUUCAUGUCAUAUAAAUCACACUUUAACAUAGUAAUUUGUGGUCAAAAUCUUGUCUUAAUGAAAACUAAUAUGUCAAUUUUUAAGAAAUAGAGGGAGUACAACUAUUCGACCGGUU	bdi-miR5174b-5p	AAUUUUUAAGAAAUAGAGGGA
miR5049-3p-166	AAUAUGGAUUGGAGGGAGUAC	AAUUUACAUGUAUUUUUACUACUCCCACCGACCCAUAUUACUUGUCUCAAAUUUGCCCAAAUAUGGAUGUAUCUAUGUUUAAAAAGCAUCUAGAUUGUAAUAUUUCGACAAUUAAUAUGGAUUGGAGGGAGUACAAUUAUAUGUUGUGUCUCAC	tae-miR5049-3p	ACUCCCACCGACCCAUAUUAC
miR5185-3p-33	UUUGAGAAUUGAACUAGAAGC	GGAUCCCACGAAAGUCCCGCUUCUAGUUCAUUUUUCAAAUCUUUUAUUCAAAAUUUUGCUCAGAGUAUGAAUAAAAGAUUUGAGAAUUGAACUAGAAGCGGGAUUUUCGCGGGAUCCCG	bdi-miR5185d-3p	UUCUAGUUCAUUUUUCAAAUC
miR5049-3p-167	AAUUAUUAUGGAUCGGAGGGA	GUUAAGCUAAUAGUGUACUCCCUCCGAUCCAUAAUAAGUGUCUCAGAUCAACUUGUACUAAGUUUGAGACAAUUAUUAUGGAUCGGAGGGAGUAGCAAACAGGUUUACUUA	hvu-miR5049f	CCUCCGAUCCAUAAUAAGUGU
miR5181-5p-263	UCCGAUCCAUAUUAAGUGUCG	ACUAUUAUAGUAGUACUUCCUCCGAUCCAUAUUAAGUGUCGCAGUUUUGUAUAGAAACGCAUGUACAUAACAAAUGUGUCUACGUACAUGCGUAUUUAGACAAAUCUGCGACGAUUAAUAUGAAUCGGAGGAAGUAGUGAUAUUCAUUUAU	bdi-miR5181b	ACGAUUAAUAUGAAUCGGAGG
miR5175-3p-131	AAGUAUUUAGGAACGGAGGGA	AAGUCACUAAGCUAGUACUCCCUCCUUUGCUAAAUACUUGUCGCUGUUUUAGUUCAAGUUUGCACUAAAACAGCGACAAGUAUUUAGGAACGGAGGGAGUAGAAAACUAGCAAUCUUC	bdi-miR5175a	CCUCCUUUGCUAAAUACUUGU
miR5175-5p-65	CCUCCGUUCCUAAAUUCUUGU	CGCCAAAGACGGUACUACUCCCUCCGUUCCUAAAUUCUUGUCGUUGUUUAAGUAACUUAAACAACGACAAGAAUUUAGGAACGGAGGAAGUACAUCACAGCAUUG	bdi-miR5175b	AAGAAUUUAGGAACGGAGGAA
miR5174-5p-249	CCUCGGUUCCAUAAAGAUUGG	UACGUUGAUCUGAUGUACUCCCUCGGUUCCAUAAAGAUUGGCAUGACUUUGAACUAACUCUAGUGCAAAACCGUGCCAAUCUUUAUGAAACGGAGGGAGUAUAUAUAUUGCAUGUUUG	bdi-miR5174b-5p	AAUCUUUAUGAAACGGAGGGA
miR5181-3p-132	CACUUAUUUUGGAUCGGAGGG	ACAUCAAUAUCAUAUACUAUCUCCGAUCCAAAAUAAGUGUCGCAGUUUUGAAGUAGGCUUGAACUAGGGUUAGUUCAAAACUGAGACACUUAUUUUGGAUCGGAGGGAGUAGUAGAUAUUGCGUGUU	ata-miR5181-3p	CUCCGAUCCAAAAUAAGUGUC
miR5181-5p-264	UCCGAUCCAUAAUAAGUGUCA	CAAAUUAUUCACAUAAUCUCUCCGAUCCAUAAUAAGUGUCAGGAAUUUAGUACAAAUUCGUACUAACUCUGUACUAAAUCCCCGACACCUAUUAUGGAUCGGAGGGAGUACCAUUUUAGCUUCUU	bdi-miR5181b	ACACCUAUUAUGGAUCGGAGG
miR5181-3p-133	CACUUAUUUUGGAACGGAGGG	UUACAGAAACUAUCUACUCCCUCCGUCUCAAAAUAAGUGGAUUGGAUUUGUAUAGAUUCUUAUACAAAUUCAUGCCACUUAUUUUGGAACGGAGGGAGUAUAUGAUGUUCACAUGU	ata-miR5181-3p	CUCCGUCUCAAAAUAAGUGGA
miR5181-5p-265	UCCGAUCCAUAAUAAGUAUCG	UUUACUAAACUAGUACUCCCUCCGAUCCAUAAUAAGUAUCGCUGAUUUAGUACAAGUUGUACUAAAUCAGCGAUACUUAUUAUGGAUCGGAGAGUCAAAAUAUCAAUGU	bdi-miR5181b	AUACUUAUUAUGGAUCGGAGA
miR160-5p-11	UGCCUGGCUCCCUGAAUGCCA	AAUGGGUGAUGUUGCCUUCCUGCCUGGCUCCCUGAAUGCCAUCUGAGAAGCACACCACCGUGCCUGGCGUGGCUCCUGGUUGGCAUUGAGGGAGUCAUGCAGGGUUGCAGGGUACGUCCUCGC	cpa-miR160d	GCAUUGAGGGAGUCAUGCAGG
miR5181-3p-134	ACUUAUUAUGGAUCGGAGGGA	UCAUGGAAUACAUUGUACUCCCUCCGAUCCAUAAAAAGCGUUGUCCAUUUUGUACUUAGUACAAGUUUUGUACUAAGUGAAUGACACUUAUUAUGGAUCGGAGGGAGUAGUAUUUAUGAAACAUAG	bdi-miR5181d	CCUCCGAUCCAUAAAAAGCGUUGU
miR5174-5p-250	UACUCCCUCCGUUCCAUAAAG	UGGUGAACAACAAUGUGCUGUACUCCCUCCGUUCCAUAAAGAUUGGUACGAUUUUGAACUAGCUCUAGUUGAUAACAAUGCCAAUCUUUAUGAAACGGAGGGAGUACUUAUUUAGUCGUUUUUG	bdi-miR5174e-5p.2	UUAUGAAACGGAGGGAGUACU
miR5174-5p-251	CUCCAUUCCAUAAAGAUUGGC	UGGAUGGAUGCAUGUAGUCCCUCCAUUCCAUAAAGAUUGGCACGGAUUUGAAUUAGGUCUAGUUUAAAUUCGUGCCAAUUUUUAUGAAACGGAGGGAGUAUGAUGUAAUCACUUGG	bdi-miR5174a	CAAUUUUUAUGAAACGGAGGG
miR156-5p-12	UGACAGAAGAGAGAGAGCACA	GACCGGCCGGUUAAGGGUGAUGACAGAAGAGAGAGAGCACAACCCAGCACCAGCGUGAAACACCGGCCGUCGGCCCGGUCGCUGAGGCAAGGGCCGUGUGCUCUCUGCUCUCUCUGUCAUGGCCAUCCCACGGACCA	mes-miR156k	UGCUCUCUGCUCUCUCUGUCAUG
miR5181-5p-266	CCUCCGAUCCACAAUAAGUGU	UAUACAUACCCAAGUUACUCCCUCCGAUCCACAAUAAGUGUCGGGGAUUUGUACUAACGUUAGUACAAAUUGCACUAACUCUCCGACACUUAUUAUGGAUCGGAGGGAGUACAUAUAUCUAAGGCAUA	bdi-miR5181c-5p	ACUUAUUAUGGAUCGGAGGGA
miR5049-3p-168	AAGUAAUAUGGAUCGGAGGGA	GUGAUGAAAAGUUUCUACUCCCUCCGACCCAUAUUACUUGUCUCAAAUUUACCCAAAUAUGGAUGUAUUUAUCUUUAAAAAGCGUCUGGAUACAUGUAAUAUUUCGACAAGUAAUAUGGAUCGGAGGGAGCACUGUGAUUUUCUUAUAC	hvu-miR5049f	CCUCCGACCCAUAUUACUUGU
miR164-5p-4	UGGAGAAGCAGGGCACGUGCA	UUUGGUGAGAAUGCCCCUGUUGGAGAAGCAGGGCACGUGCAAAGAUCGGAGCACGUUUCGUAUGUGAUGUACGUAUGUGCAUGGAUCGCUGUGCACGCGCUCCCCUUCUCCACCAUGGCCUUCUUACCACAGCU	atr-miR164b	CACGCGCUCCCCUUCUCCACC
miR5174-3p-173	AUUAUGGAACGGAGGGAGUAG	AUAUUUUGGUAUUACAAAAUACUCCCUCCGUUCUUUAAUUCUUGUCUCAAAUUUGCCAAAAAGUGGAUGUAUCUAUUCCUAAAAAACAUCUAGAUACACAUGUAAAUAUUUUGACAAGAAUUAUGGAACGGAGGGAGUAGGAAACAUCUCAAAAUGGUAA	bdi-miR5174e-3p.2	ACUCCCUCCGUUCUUUAAUUC
miR5174-5p-252	UACUCCCUCUGUUCCAUAAAG	GAACUAUUCAGAUUUUUUUUUACUCCCUCUGUUCCAUAAAGAUUGGCAUGGGCAUGGCUAGUUCAAAGCCGUGCCAAUCUUUAUGGAACGGAGGGAGAAACUGCUUAGUGUCUAACGAAU	bdi-miR5174e-5p.2	UUAUGGAACGGAGGGAGAAA
miR9493-3p-23	AAGAAUUAUGAAACGGAGGGAGUA	CCCUCUACUAUUAGCAACUACUCCCUCCGUUCCAUAAUUGUUGUCUCAAAUUUGCCCAAAAAUAGAUGUAUCUAUUCCUAAAAAGCAUCUAGAUACAUGUAAUAUUUCGACAAGAAUUAUGAAACGGAGGGAGUAAUAACUAACAAGGACAAUAG	bdi-miR9493	CUCCCUCCGUUCCAUAAUUGUUGU
miR5174-5p-253	CCUCCGUUCCAUAAAGAUUGG	GAUCUUGGAAUCUUGUACUCCCUCCGUUCCAUAAAGAUUGGCACGGUUUUGAACUAGAGCUAGUUCAAAUCCAUGCCAACCUUUAUGGCACGGAGGGAGUAUAAGAUUAGUUGCUGUA	bdi-miR5174b-5p	AACCUUUAUGGCACGGAGGGA
miR166-3p-23	UCUCGGACCAGGCUUCAUUC	CCUUUUUCGUUUUGAGGGGAAUGUUGUCUGGCUCGGGGUUCUCUUUAUUUCUAUGCCUCUCUCUAUCCCCCCCUCCUCAAUCUCUCUAGCUUUGAUUGGAUCGAGAGAAGAUCGAUCGAUCGAUCCAAGAAGAGUUCUGAGAAGGGGGAUGAAGAGAGUAGACGUAUGUGUGUAGAUCUCGGACCAGGCUUCAUUCCCCCCAAAUACAAGGGCUCC	gma-miR166u	AUGUUGUCUGGCUCGGGGUU
miR5181-5p-267	UCCGAUCCAUAAUAAGUGUCU	AUUUUAUAUUCAUUACUCCCUCCGAUCCAUAAUAAGUGUCUCAGAUUUUGUAGUAACUUAAUAUAAAGUUGUACCUAGUUCUGAGACACUUAUUAUGAAUCGGAGGGAGUAAUCUUUGGGUCUGAU	bdi-miR5181b	ACACUUAUUAUGAAUCGGAGG
miR166-3p-24	CGGACCAGGCUUCAUUCCCC	UCUUUUCAUGGUUGUCGAGGGGAAUGACGCCGGGUCUGAAAGAAAGAAGGGGGCACGCCGGGAAUGACAGCGGUUCCCUAGCUCUUUCGGACCAGGCUUCAUUCCCCAUGACUCGACCAUGGGCACC	gma-miR166m	GGAAUGACGCCGGGUCUGAA
miR5181-5p-268	CCUCCGGUCCAUAAUAAGUGU	ACAGGUGGGAUGCAAUACUCCCUCCGGUCCAUAAUAAGUGUCGGAAAACUAAUACAAAUUUGUACUACUUCUGUAUUAAAUUCCCGACACUUAUUAUGGAUCAGAGGGAGUAAAUUUUUGAACACACAG	bdi-miR5181c-5p	ACUUAUUAUGGAUCAGAGGGA
miR5181-5p-269	UCCAAUCCAUAAUAAGUGUCG	AUGUAAAUGCACAAACUCCUUCCAAUCCAUAAUAAGUGUCGCUGAUUUAGUACAAAGUUGUAUUAAGCUUAGUUCAAAAUCAUGACACUUAUUUUGGAUCGGAGGGAGUAUAUAAUAAAAUAGAA	bdi-miR5181b	ACACUUAUUUUGGAUCGGAGG
miR5049-3p-169	AAGUAAUAUGGAUCGGAGGGA	UGCUUUGAAAAAAGUUAAUCCCUCCGAUCCAUAUUAAUUGUCUCAAAUUUGCUUAAAUAUCGAUGUAUCUAUGCCUAAAAAGUGUCUAGAUACAUGUACUAUUGCGACAAGUAAUAUGGAUCGGAGGGAGUACCAUAUGGUGAUUUAGU	hvu-miR5049f	CCUCCGAUCCAUAUUAAUUGU
miR5181-3p-135	ACUUAUUAUGGAUCGGAGGGA	AUUUCCAUUGUAUUGUACUCCACCCGAUCCAUAAAAAGUGUCGCUCAUUUUGUACUAAGUGGGCGACACUUAUUAUGGAUCGGAGGGAGUAUCCUGCAACUAAAUGGC	bdi-miR5181d	CACCCGAUCCAUAAAAAGUGU
miR5174-3p-174	CAAUCUUUAUGGAACGGAGGG	AGAUGCGCGUGGUUUACUCCCUCCGUUCCACAAAGAUUGGCACGGAUUUGAACUGAGCUAGUUCAAAUCCGUGCCAAUCUUUAUGGAACGGAGGGAGUACAAAACAGGGCGACGA	bdi-miR5174b-3p	CUCCGUUCCACAAAGAUUGGC
miR5181-3p-136	ACUUAUUAUGGAUCGGAGGGA	CGCUUUAACUUUUUUUACUCCCUCCGAUCCAAGUAAGUGUCUUGGAUUUAAUUCAAAGUUGUACUAACAUUGUAUUAAAUCCAAGACACUUAUUAUGGAUCGGAGGGAGUAUUUAUUAUGCAGUCUUU	bdi-miR5181d	CCUCCGAUCCAAGUAAGUGU
miR5175-3p-132	AAGUAUUUAGGAACGGAGGGA	AAUUAACUAAUUAUGUACUCCCUCAGUUUCUAAAUACUUGUCGUUGUUUUAGUACAAGUUUGCACUAAAAGAGCGACAAGUAUUUAGGAACGGAGGGAGUAGUAUCAAAAGAAAAGCA	bdi-miR5175a	CCUCAGUUUCUAAAUACUUGU
miR5049-3p-170	GACAAUUAUUUAGGAACGGAG	AUGAUUAUGAACUGCUCUUUUCGUUUCUAAAUACUUGUCGUUAUUUUAGUGCAAAUUUGAACUAAAACAGCGACAAUUAUUUAGGAACGGAGGUAGUACUAUGCAGCAAAUC	hvu-miR5049d	UCGUUUCUAAAUACUUGUCGU
miR5174-5p-254	CCUCCGUUCCAUAAAGAUUGG	AGCUACAAGAACAAAUACUACCUCCGUUCCAUAAAGAUUGGCACGGUUUUGAACUAGAGUUAGUUCAAAUCCGUGCCAACCUUUAUGACACGGAGGGAGUAGUAUAUAUGCGGUAGCA	bdi-miR5174b-5p	AACCUUUAUGACACGGAGGGA
miR5175-5p-66	CCUCCGUUCCUAAAUUCUUGU	UUUAUUUAUUUUUGUUACUCCCUCCGUUCCUAAAUUCUUGUCGUUGUUUUAGUACAAAUUUGAACUAAAACAACAACAGGAAUUUAGAAACGGAGGGAGUACAAUUUUUCUAGCUAAG	bdi-miR5175b	AGGAAUUUAGAAACGGAGGGA
miR5174-3p-175	UUUAUGGAAUGGAGGGAGUAG	AGUUAACAAACUAAAGACAUACUCCCUCCGUUUCAUAAAGAUUGGCACGGCUUUAAACUAGCUCUAGUUGAAAUCUGUGCCAACUUUUAUGGAAUGGAGGGAGUAGUAAAUUUUGCAUCCAAAAAU	bdi-miR5174e-3p.2	ACUCCCUCCGUUUCAUAAAGA
miR5174-5p-255	CCUCUGUUUCAUAAAGAUUGG	ACUCUUUUGAGUAUAUACUCCCUCUGUUUCAUAAAGAUUGGCAUGGAUUUAAACUAGAACUAGUUCAAAACCGUGCCAAUCUUUAUAAAACGGAGGCAGUAUCUUAGAACGGAUUACC	bdi-miR5174b-5p	AAUCUUUAUAAAACGGAGGCA
miR5174-5p-256	UACUCCCUCCGUUCCAUAAAG	UAGUCAUCAGCUAAAACACAUACUCCCUCCGUUCCAUAAAGAUUGGCACGGUUUUAAACCAAAACCAUGCCAGUCUUUAUGGAACGGAGGGAGUAGAUAGAAGGAUCAAACAC	bdi-miR5174e-5p.2	UUAUGGAACGGAGGGAGUAGA
miR5067-3p-6	UCAGCGACAACUAAUAUGGAU	AAUAAGCUACUCCCUCCGAUCCAUAUUAUUUGCCGCUGAUUUAGUGCAACUUUGUACUAAAUCAGCGACAACUAAUAUGGAUAGGAGGGAGUAUUGAUUUUA	bdi-miR5067	CCAUAUUAUUUGCCGCUGAUU
miR1122-3p-13	UAGAUACAUGCGUAUCUAGA	UAAAGUGUCGCAACUUUGUCUAGAUACACAUGUAUCUACAUAUUCAAAUGUGUUUAGAUACAUGCGUAUCUAGAUAAAGUUUGUAAAAAUUUAU	far-miR1122	UAGAUACACAUGUAUCUACA
miR5174-5p-257	CCUCCGUUCCAUAAAGAUUGG	UCCUGCAUUGUUAUAUACUCCCUCCGUUCCAUAAAGAUUGGCGCGGCUUUGAACUAGCCUUAGUUCAAAGUCGUGUCAAUCUUAUGGAACGAAGGGAGUACCUACUAAGUAAUAAGC	bdi-miR5174b-5p	AAUCUUAUGGAACGAAGGGA
miR5181-5p-270	UCCGAUCCAUAAAAAGUGUCG	AUGUAAUCAAUCCUACUUCCUCCGAUCCAUAAAAAGUGUCGUUUAUUUCGUGCUAAGCUAGUACAAAUUUGUAUUAAGUGUGCAACAUUUUCGAUGGAUUGGAGGGAGCCCUGACUUUUCUGACU	bdi-miR5181b	ACAUUUUCGAUGGAUUGGAGG
miR5175-5p-67	CCUCUGUUCCUAAAUACUUGU	UACAUCGUUUUAUUGUACUCCCUCUGUUCCUAAAUACUUGUCGUUGUUUUAGUACAAAUUUGCACAACGACAAGUAUUUAGAAACGGAUGGAGUAUUUGCUUUUACGCACAU	bdi-miR5175b	AAGUAUUUAGAAACGGAUGGA
miR5174-5p-258	UCCCUCCAUUUCAUAAAGAUUGGC	AAAAAUGGUUUGGUUCGUACUCCCUCCAUUUCAUAAAGAUUGGCACGAAUUUUAAAUUAGUUUUAGUUUAAAUUCGUGUCAAUCUUUAUGGAACGGAGAGAGUAGCAUCCAAGACCCCAAAGC	bdi-miR5174d-5p	CAAUCUUUAUGGAACGGAGAGAGU
miR5181-5p-271	UCCAAUCCAUAAUAAGUGUCG	GGUGAGUAAACCCUACGCCCUCCAAUCCAUAAUAAGUGUCGGGGAUUUAGUACAAAGUUGGCACUUGUUAUGUAUUGGAGGGAGUAUAUUCCACAUGUACC	bdi-miR5181b	GCACUUGUUAUGUAUUGGAGG
miR5181-5p-272	UCCGAUCCAUAAUAAGUGUCG	GUUUUUUAUCAGGUACUCCCUCCGAUCCAUAAUAAGUGUCGCUGCUAAAGUUGUACUAAAUCAUCGACACUUACUAUGGAUCGGAGGGAGUAGAAUUUUCUCAUCUU	bdi-miR5181b	ACACUUACUAUGGAUCGGAGG
miR5174-3p-176	CAACCUUUAUGAAACGGAGGG	AUUCUCAAAUAAGUUACUUCCUCCAUUCCAUAAAGGUUGGCACGGCUCUGAACUGGCUCUAGUUCAAAUCCAUGCCAACCUUUAUGAAACGGAGGGAGUACAUCAUCUAUCAAAUG	bdi-miR5174b-3p	CUCCAUUCCAUAAAGGUUGGC
miR5174-3p-177	UUUAUGGAACGGAGGGAGUAA	AUUAAGUCAAUAAAAUUGCUACUCCCUCCAUUCCACAAAGAUUGGCACGGUUUUGAACUAUAGCUAGUUCAAAAUCACACCAAUCUUUAUGGAACGGAGGGAGUAAUAAGUAAUACCUGUUCCUAG	bdi-miR5174e-3p.2	ACUCCCUCCAUUCCACAAAGA
miR5175-5p-68	CCUCCGUUCCUAAAUUCUUGU	GGUCAAUUAAAAUAGUACUCCCUCCGUUCCUAAAUUCUUGUCAUUGUUUUAGUUCAAAUUUGUACUAAAACAGCGACAAGAAUUUAGGAACAGAGGGAGUACUAUUGACCAUAACUCC	bdi-miR5175b	AAGAAUUUAGGAACAGAGGGA
miR5174-5p-259	CUCCGUUCCAUAAAGAUUGGC	UUCAUGAUAUAAUCUACUCCCUCCGUUCCAUAAAGAUUGGCACAGCUUUGAACUAGCUCUAGUUUAAAUCUGUGACAAUCUUUAUGGAACAGAGGGAGUAGUAUUUUUAAUUAGCC	bdi-miR5174a	CAAUCUUUAUGGAACAGAGGG
miR5174-5p-260	CUCCGUUCCAUAAAGGUUGGC	AUGAGCAAUAUAUAUACUCCCUCCGUUCCAUAAAGGUUGGCACAAAUUUGAACGGCUAGUUCAAAACCGCACCAAUCUUUAUGGAACAGAGGGAGUAGUGGAUUUGAAAUAUA	bdi-miR5174a	CAAUCUUUAUGGAACAGAGGG
miR5049-3p-171	AAUUAAUAUGGAUCUGAGGGA	UUACCUCAGAGGACCUACUCCUUCCGAUCCAUAUUAAUUGACUCAAAUUUGCCAAAAUAUGGAUGUAUCUGUGUCUAAAAGGCAUCUAUAUACAUGUAAUAUUUCGACAAUUAAUAUGGAUCUGAGGGAGUGGUUCGGAUAAUCCAGCC	hvu-miR5049f	CUUCCGAUCCAUAUUAAUUGA
miR5049-3p-172	AGUAUUUAGGAACAGAGGGAG	AUUGAUGCAAAAUUUCUACUCCCUCCAUUCCUAAAUACUUGUCGCUGUUUUAGUUCAAGUUUGCACUAAAACAGCGACAAGUAUUUAGGAACAGAGGGAGUACUUGAUUAUAUCUUGUGA	hvu-miR5049b	CCCUCCAUUCCUAAAUACUUG
miR5174-5p-261	CUCCGUUCCGUAAAGAUUGGC	AAAUUCAUAGAUCUUACUCCCUCCGUUCCGUAAAGAUUGGCGUGAAUUUGAACUAGAGCUAGUUUAAAUCCGUGCCAAUCUUUAUGAAACGGAGGGAGUACAACAGAGUCAGUCAU	bdi-miR5174a	CAAUCUUUAUGAAACGGAGGG
miR395-3p-13	AAGUGUUUGGGGGAACUC	CAUUUUUGGUAUUACCAUGAGUUCCUUUGCAAGCAUUUCACGUACGAGGCACUAUCCCAAGGGCUAUUGUGAAGUGUUUGGGGGAACUCUUGGUGUCACCAAGAUUUCA	ata-miR395b-3p	GUUCCUUUGCAAGCAUUUCA
miR5175-5p-69	CCUCUGAUCCUAAAUUCUUGU	UUAUCCUGAAAAAAGUACUCCCUCUGAUCCUAAAUUCUUGUCGUGGUUCUUGUUCAAAUUUGAACUACAACUAUGACAACAAUUUAGAUCGGAGGGAGUAGCAUUCAGAGAGAGACA	bdi-miR5175b	AACAAUUUAGAUCGGAGGGA
miR5174-5p-262	UACUCCCUCCGUUCCAUAAAG	UGACUUAGGACAAAAGCCAGUACUCCCUCCGUUCCAUAAAGAUAAUGGCUUUGAAUUAGCUCUGGUUCAAAUCAGUGCCAAUCUUUACGGAACGGAGUGAGUACUUACAUUUAGGAAUGGAGAAU	bdi-miR5174e-5p.2	UUACGGAACGGAGUGAGUACU
miR169-5p-21	UAGCCAAGGAUGACUUGCCUG	GAUAAGGGGUUUGGCCCUGAUAGCCAAGGAUGACUUGCCUGUGCAUGUCCUCCCUUGAUCGCUUGCAUAAUUUCAUAUAUGCAUGUGAUCUCGAUUUAUCACAGGCAGUCUCCUUGGCUAGCCUGGGUGCCUCUUAUC	aly-miR169m-5p	GGCAGUCUCCUUGGCUAGC
miR5174-5p-263	UCCCUCCGUUCCAUAAAGAUUGGC	GAGGCCAUAAGCAUUAUUACUCCCUCCGUUCCAUAAAGAUUGGCGUGGCUUUGAAUUAGAUCUAGUUGAAACCCGUGCCAAUCUUUAUGGAACGGAUGGAGUACCACACAGCACUGAUGUUG	bdi-miR5174d-5p	CAAUCUUUAUGGAACGGAUGGAGU
miR5180-5p-23	UAAGUGUCUCAGUUUUGAACU	CUACUACCUCCAAUCCGAAAUAAGUGUCUCAGUUUUGAACUAGGCUUGAACUAAGUCUACUUCAAAACUGCAACACUUAUUUUGGUUCGGAGGGAGUAUAU	bdi-miR5180a	UUCAAAACUGCAACACUUAUU
miR5174-5p-264	UACUCCCUCUGUUCCAUAAAG	UGAGGGUCGAAACAAUCAAGUACUCCCUCUGUUCCAUAAAGAUUGUUACGAAUUUGAACUAGAGCUAAUUCAAAUCCGUGCCAAUCUUUAUGGAAUGGAGGGAGUAGUUCAAAGGUAUAUCUCUUAGU	bdi-miR5174e-5p.2	UUAUGGAAUGGAGGGAGUAGU
miR1128-5p-7	UAGUACUCCCUCCGUCCCAAA	UAAAAAAGCGCAUUCAUUAUUAGUACUCCCUCCGUCCCAAAAUAAGUGACGUGGAUUUGUAUAGCCAAAAUAAGUGACAUUUCUACUAUACAAAUCCACGUCACUUAUUUUGGACGGAGGGAGUAGUUAGUACAGCAUUAGCAUUUUACAG	ssp-miR1128	UGGACGGAGGGAGUAGUUAGU
miR5174-5p-265	UCCCUCCGUUUCAUAAAAAUUGGC	ACCAAGUGAUUACAUCAUACUCCCUCCGUUUCAUAAAAAUUGGCACGAAUUUAAACUAGACCUAAUUCAAAUCCGUGCCAAUCUUUAUGGAAUGGAGGGACUACAUGCAUCCAUCCAU	bdi-miR5174d-5p	CAAUCUUUAUGGAAUGGAGGGACU
miR5175-3p-133	AAGAAUUUAGGAACGGAGGGA	AAUGAGUUUGACAUAUAUUCCCUCCGUCCCUAAAUUCUUGUCGUGAUUUUACUUCAAAGAAUUUAGGAACGGAGGGAGUAGCAUUAAUGGUAGACUA	bdi-miR5175a	CCUCCGUCCCUAAAUUCUUGU
miR5174-3p-178	UUUUUGGAACGGAGGGAGUAG	CAAUGAGAGGGAUGAAUAGUACUCCCUCCGUUCCAUAAAGAUUGGCGUGACUUUGAACUAGCUCUACUUCAAAACCGUGCCAAUCUUUUUGGAACGGAGGGAGUAGUAUUUCUUUACUUUGUAGGG	bdi-miR5174e-3p.2	ACUCCCUCCGUUCCAUAAAGA
miR5049-3p-173	AAUAUGGAUCAGAGGGAGUAC	UUAAAAGAAAAUAAAUAAAUACUUCCUCCCAUUCAUAUUAAUUGUCUCAAUUUUGUCUAAAUAUAGAUGUUUUUUUUAUGGCUAAAAAACGUCUACAUACAUGUAAUAUUUCGACAACUAAUAUGGAUCAGAGGGAGUACCAUGCAAACUUCAGACCUUU	tae-miR5049-3p	ACUUCCUCCCAUUCAUAUUAA
miR5175-3p-134	AAGUAUUUAGGAACGGAGGGA	GAACAAAAAAAAUGUUACUUCCUCCAUUCCUAAAUACUUGUCGUGAAUUUGCACUAAAACCACAACAAGUAUUUAGGAACGGAGGGAGUACUAAAAAAGGAAUAAAU	bdi-miR5175a	CCUCCAUUCCUAAAUACUUGU
miR160-3p-3	UGGCAUACAGGGAGCCAGGCA	AUCAUAAUGCGUAAUGCAUGCUUGGCUCCUUGCACGCCACCCACAGCAGGCAAACCACAUUCAUGGGCUGGGCUACAUGUGUGGCAUACAGGGAGCCAGGCACAGCACAGUCUUGAUCAGAU	aau-miR160	CUUGGCUCCUUGCACGCCACC
miR5181-5p-273	UCCGAUCCAUAAAAAGUGUCG	UAGCUUUAUUAGGUACUCCCUCCGAUCCAUAAAAAGUGUCGUCCAUUUAGUACAAAAUUUGUACUAACUUAGUACAAAAUUGGCAACAUUUUUAUGGAUCGGAGGGAGUAGUCAUGUGACCAUGU	bdi-miR5181b	ACAUUUUUAUGGAUCGGAGG
miR5049-3p-174	CAAGUAAUAUGGAUCGGAGGAAGU	CUCAUUUUAAAAUGUUGUACUUUCUUCGACAUAUAUUACUUGUCGAAAUAUUACAUGUAUCUAAACGCGUUUUAAACAUAGAUACAUGCAUAUUUUGGCAAAUUUGAGACAAGUAAUAUGGAUCGGAGGAAGUAAAAAUAUUUGAAAUACGGG	bdi-miR5049-3p	UUUCUUCGACAUAUAUUACUUGUC
miR5174-3p-179	UUUAUGGAAUGGAGGGAGUAG	GAGGGUCGAAACAAUCAAGUACUCCCUCUGUUCCAUAAAGAUUGUUACGAAUUUGAACUAGAGCUAAUUCAAAUCCGUGCCAAUCUUUAUGGAAUGGAGGGAGUAGUUCAAAGGUAUAUCUCUUAG	bdi-miR5174e-3p.2	ACUCCCUCUGUUCCAUAAAGA
miR5049-3p-175	AAUAUGGAUCGGAGGGAGUAU	GAAAGUUUAUAAAAAUUGAUACUCCCUCCGAUCCACAUUAGUUGUCGAUAUAUUACAUGUGUCUAGACAUUAGGCAUAGAUACAUCUAUAUUUGAGCAAAUUUGAGACAAUUAAUAUGGAUCGGAGGGAGUAUAGAAAAUUGGAAAUUCGUGA	tae-miR5049-3p	ACUCCCUCCGAUCCACAUUAG
miR9493-3p-24	AAGAAUUAUGAAACGGAGGGAGUA	AAAAGGACUCUAAAGAGGUACUCCAUCCGUUCCAUAAUUCUUGUCGAAAUCUUACAUGUAUCUGGACAUUUUUUAGGAAUAAAUACAUCCAUUUUUUGUCAAAUUUGAGACAAGAAUUAUGAAACGGAGGGAGUAACACUCAUUUCACAUCUUGC	bdi-miR9493	CUCCAUCCGUUCCAUAAUUCUUGU
miR5175-3p-135	AAGUAUUUAGGAACGGAGGGA	UGUUUCUUUAUUUUCUACUCCCUCCGUUCCUAAAUAGUUGUCGCUGUUUUAGUGCAAAACAGCAACAAGUAUUUAGGAACGGAGGGAGUAUCUUAGUAUUCUUAAGU	bdi-miR5175a	CCUCCGUUCCUAAAUAGUUGU
miR5181-5p-274	UCCGAUCCAUAAUAAGUGUCU	AACAGUAAAUAACUACUCCCUCCGAUCCAUAAUAAGUGUCUUGGAUUUAGUACAAAGUUAGGAUCGGAGGGAGUAGAAACAAAUCCCAUU	bdi-miR5181b	ACAAAGUUAGGAUCGGAGG
miR5183-5p-6	UAUUUGGGCAAAUUUGAGUCA	UUUAAGUAUAGAUACGUUCAUAUUUGGGCAAAUUUGAGUCAAGAAUUUAGGAUCAGAGGGAGUAUAUUUUUAUACUCCCUUCGUCUCAUAUUAAGUGACUCAAAUUUAAAUAUGAAUGUAUCUAUGCUAAGAAG	bdi-miR5183	ACUCAAAUUUAAAUAUG
miR5049-3p-176	AAUUAAUAUGGAACGGAGGGA	AUAAGAGAUCUCUUGUACUCCCUCCGUUUCAUAUGAAUUGGCAUGGAUUUAGAACAAGUUAUGCUAAAUCCGUGCCAAUUAAUAUGGAACGGAGGGAGUAAUAACAAAGUCGUUAAG	hvu-miR5049f	CCUCCGUUUCAUAUGAAUUGG
miR1128-5p-8	UAUUACUCCCUCCGUCCCAAA	UCACAUCAUUCUUUCUUAACUAUUACUCCCUCCGUCCCAAAUUUAGUGUCGCAAUUGUGUAGAUUCGUUCAUUUUGGAAAAAAAAAUUGCGACAGUUAUUUUGGGGCGGAGGGAGUAGUAAUUUGGCGUCAUGUCAUU	ssp-miR1128	UGGGGCGGAGGGAGUAGUAAU
miR5174-5p-266	CCUCCGUUUCAUAAAGGUUGG	AUUUGAUAGAUGAUGUACUCCCUCCGUUUCAUAAAGGUUGGCAUGGAUUUGAACUAGAGCCAGUUCAGAGCCGUGCCAACCUUUAUGGAAUGGAGGAAGUAACUUAUUUGAGAAUCAA	bdi-miR5174f	AACCUUUAUGGAAUGGAGGAA
miR5181-5p-275	UCCGAUCCAUAAUAAGUGUCU	AAAUCAAUCAUUAUACUCCCUCCGAUCCAUAAUAAGUGUCUCAGAUUUUUGUACUAACUUAGUAUAAAGUUGUACUAAAUCUGAAACACUUAUUAUCGAUCGGAGGGAGUACAUGACAAAAUUGCU	bdi-miR5181b	ACACUUAUUAUCGAUCGGAGG
miR5181-5p-276	UCCGAUCCAUAAAAAGUGUCG	UUAAAAUAAAAAUUACUCCCUCCGAUCCAUAAAAAGUGUCGCCCACUUGGUACAUAACUUAGUACAAAAUGGGCGACACUUUUUAUGUAUCGGAGGGAGUAUAUUGUAUCAAUGUA	bdi-miR5181b	ACACUUUUUAUGUAUCGGAGG
miR5174-5p-267	UACUCCCUCCGUUCCAUAAAG	UGGGAUAUCUGUAACAAUACUACUCCCUCCGUUCCAUAAAGAUUGGCACGGAUUUGAAUUAGCUUUAGUUCAAAUUCGUGCCAAUCUUUAUGGAAUGGAGGGAGUAGCAAAUAGUUUUUCACUC	bdi-miR5174e-5p.2	UUAUGGAAUGGAGGGAGUAGC
miR5175-3p-136	AAGUAUUUAGGAACGGAGGGA	UCUAACUUUCUGCAGUAUUCCCUCCUUUACUAAAUACUUGUUGCUGUUUUAGUGCAAACUUGUACUAAAGCAGCGACAAGUAUUUAGGAACGGAGGGAGUACCAUUUUAAGGUCAUGU	bdi-miR5175a	CCUCCUUUACUAAAUACUUGU
miR5181-3p-137	CACUUAUUUUGGAUCGGAGGG	UUUUCUUGAUCAUGUACUACCUCCGAUCCGAAAUAAGUGUCGCAGUUCUGAACUAGGCUUGAACUAGGCUUAGUUCAAAACUGACACUUAUUUUGGAUCGGAGGGAGUAUUAUAUUAGUACAUAA	ata-miR5181-3p	CUCCGAUCCGAAAUAAGUGUC
miR5185-3p-34	UUUGAGAAUUGAACUAGAAGU	GGAUCCCGUGAAAGUCCCGCUUCUAGUUCAUUUUUCAAAUCUUCUAUUCAAAAUUUUGUUCAGAAUUUGAAUAGGAGAUUUGAGAAUUGAACUAGAAGUGGGACUUUCGCAGGAUCCCG	bdi-miR5185d-3p	UUCUAGUUCAUUUUUCAAAUC
miR5174-3p-180	UUUAUGGAACGGAGGGAGUAU	GUAGUGCUCAUGUAUGUACAACUCCCUCCGUUCCACAAAGGUUGGCACGGGGCAUGCCAACCUUUAUGGAACGGAGGGAGUAUCAUUGACAAUAAUUUUCCUC	bdi-miR5174e-3p.2	ACUCCCUCCGUUCCACAAAGG
miR5049-5p-19	UCCCUCCGACCCAUAUUACUUGU	AGUUUGGCUACCUUAUGUACUCCCUCCGACCCAUAUUACUUGUCCCGGAUUUAGUACAAAGUUGUACUCCCUCUGUCCGGAAAUAAAUGACUUGGAUCCAAGUCACUUAUUUCCGGAUGGAGGGAGUACUAAAUCUGGGACACGCAAUAUGGGUCGGAGGAGUACUUUAUUUGAAUUAUGUUC	bdi-miR5049-5p	ACGCAAUAUGGGUCGGAGGAGU
miR5174-5p-268	CUCCGUUCCAUAAAGGUUGGC	CGAGGUGUUGCAACUACUCCCUCCGUUCCAUAAAGGUUGGCGCGGUUUUGAACUAGCAAAGCCGUGCCAAGCUUUAUGGAACGGAACGGAGAGAGUAUUUGAGAAGAAACA	bdi-miR5174a	CAAGCUUUAUGGAACGGAACGGA
miR5175-3p-137	AAGAAUUUAGGAACGGAGGGA	AAAGGUCACUAACAGUACUACCUCUGUUCUUAAAUUCUUGUCGCUGUUUUAGUACAAAUUUGAACUAAAACAACGACAAGAAUUUAGGAACGGAGGGAGUAACAUGCUAACAUUGCUG	bdi-miR5175a	CCUCUGUUCUUAAAUUCUUGU
miR5181-5p-277	UCCGAUCCAUAAUAAGUGUCU	CCUCGAAAAAUACUACUCCUUCCGAUCCAUAAUAAGUGUCUCAAACUUAAGUAUAACUUUCUACUAAGUUUGUACUAAAUUUGAGAUACUUAUUACGAUCGGAGGAAAUACUUGCUAUGUUAGCU	bdi-miR5181b	AUACUUAUUACGAUCGGAGG
miR5174-5p-269	CUCCGUUCCAUAAAGAUUGGC	AGUGACUUGUUUAAUACUCCCUCCGUUCCAUAAAGAUUGGCAUGGCUAGAUCUAGUUCAAAACCGCGCCAAUCUUUAUGAAACGGAGGGAUUAAAAGUACGUGUGUAAU	bdi-miR5174a	CAAUCUUUAUGAAACGGAGGG
miR5174-5p-270	UACUCCCUCCGUUCCAUAAAG	CAUGAAUACAUUAUACGGAGUACUCCCUCCGUUCCAUAAAGAUUGGCACGGUUUUGAACUAGAGUUAGUACAAAGCCGCGCCAAUCUUUAUGGAAAGGAGGGAGUAGUAUUUAGUGAAUGUGGUGUUACCA	bdi-miR5174e-5p.2	UUAUGGAAAGGAGGGAGUAGUAUU
miR5175-5p-70	CCUCCGUUCCUAAAUUCUUGU	AAUAGCUUCAGCUUGUACUCCCUCCGUUCCUAAAUUCUUGUCGCUGUUUUAGUUCAAAUUUGUACUAAAACAGUGACAAGAAUUUAGGAACAGAGGUAGUAGUUUUUAUAGCCUGGAA	bdi-miR5175b	AAGAAUUUAGGAACAGAGGUA
miR5174-5p-271	UACUCCCUCCGUUCCAUAAAG	UUCUCUGCACUUCAAUUAUAUACUCCCUCCGUUCCAUAAAGAUUGAAGCGGCUUCGAACUAGUUCUAGUACAAAGCCGUGCCAAUCUUUAUGGAACGGAGGGAGUAGGAUUUAUGGGAAGAGGU	bdi-miR5174e-5p.2	UUAUGGAACGGAGGGAGUAGG
miR5049-3p-177	CAAGUGAUAUGGAUCGGAGGAAGU	AGUAUUCAAAUCUUUAAUGCUCCCUCCUAUCCAUAUUACUUGUCGCAGUUUUUUCUAGAUAUAUGUUUAUCUAGACGCGUUUCAUUGUGUAGGUUACAUGUGUAUAUAGAUAAAACUGCAACAAGUGAUAUGGAUCGGAGGAAGUAUUAUAUAAUUAGAAGCUUG	bdi-miR5049-3p	UCCCUCCUAUCCAUAUUACUUGUC
miR5174-5p-272	UCCCUCCGUUCCAUAAAGAUUGGC	ACAUGUCAUAAUCCUAGUACUCCCUCCGUUCCAUAAAGAUUGGCACGAAUUUGAAUUAGAGCUAGUUCAAAGCCACGCCAAUCUUUAUGGAACAGAGGGAGUAGUUAGCUAGCAUAGGGCUU	bdi-miR5174d-5p	CAAUCUUUAUGGAACAGAGGGAGU
miR5174-3p-181	CAAUCUUUAUGGAACGGAGGGAGU	CCACAUUCACUAAAUACUACUCCCUCCUUUCCAUAAAGAUUGGCGCGGCUUUGUACUAACUCUAGUUCAAAACCGUGCCAAUCUUUAUGGAACGGAGGGAGUACUCCGUAUAAUGUAUUCAU	bdi-miR5174d-3p	UCCCUCCUUUCCAUAAAGAUUGGC
miR5175-5p-71	CCUCCGUUCCUAAAUUCUUGU	UGGAGUAUAUCAUCGUACUCCCUCCGUUCCUAAAUUCUUGUCGUUGUUUUAGUGCAAGUUUGAACUAAAACAACGACAAGAAUUCAGGACUUGCACUAAAACAACGACAAGAAUUUAGGAACGGAGGAAGUAGCAUAUAAUUAACUGAC	bdi-miR5175b
miR5185-3p-35	UUUGAAAAAUGAACUAGAAGC	GGAUCCCGCAAAAGUCCCGCUUCUAGUUCAAUUCUCAAACCUCUUAUUCAAAUUCUGAGCAAAAUUUUGAAUAGAAAAUUUGAAAAAUGAACUAGAAGCGGGACUUUCGCGUGAGUACA	bdi-miR5185m-3p	UUCUAGUUCAAUUCUCAAACC
miR5174-3p-182	CAAUCUUUAUGGAACGGAGGGAGU	CUUUUUAAUUAAGAUAGUACUCCCUCGGUUCCAUAAAAAUUGGCACGGAUUUGAACUAGUUCUAGUUCAAAGCCGUGCCAAUCUUUAUGGAACGGAGGGAGUACAGUUGAACUAUUAUAAUU	bdi-miR5174d-3p	UCCCUCGGUUCCAUAAAAAUUGGC
miR5174-5p-273	CCUCUGUUCCAUAAAGAUUGG	CUCAAUAAAAAUGUAUACUCCCUCUGUUCCAUAAAGAUUGGCACGGAUUUAAACUAGAGCUAGUUCAAAGCCGUGCCAAUCUUUAUGAAACGGAAGGAGCAGUACAUAAAACUGCCCA	bdi-miR5174b-5p	AAUCUUUAUGAAACGGAAGGA
miR395-5p-8	GUUCCCUGCAAGCACUUCACGA	CACGUUUGGUAUUACCAUGAGUUCCCUGCAAGCACUUCACGAGGCCCAAUUAUGAUGGCUACUGUGAAGUGUUUGGGGGAACUCUUGGUGUCACCAAGCUUACA	zma-miR395i-5p	GUGAAGUGUUUGGGGGAACUC
miR5049-3p-178	CAAGUAAUAUGGAUCGGAGGGAGU	ACAAUAAAGAAAACUAAUACUCCCUCUGAUCCAAAUAACUUGUUGCAGCUUUAUUUAGAUACACAUGUACCUACACAACAAAACGUGUCUAGAUACAUGUGUAUCUAGACAAAGCUAUGACAAGUAAUAUGGAUCGGAGGGAGUAUGUUACUUGGUAAACAUCA	bdi-miR5049-3p	UCCCUCUGAUCCAAAUAACUUGUU
miR5175-5p-72	CCUCCGUUCCUAAAUUCUUGU	CCAUUACUAGCAUAGUACCCCCUCCGUUCCUAAAUUCUUGUCGUUGUUUUAGGACAAAUUACUAAAACAACGACAAGAAUUUAGGAACGAAAGGAGUAGAAAAGCAAAAUAA	bdi-miR5175b	AAGAAUUUAGGAACGAAAGGA
miR7725-5p-1	AUGCUCCACCUCAUAUUUGAC	CUAGGGAGAUGGUUUUCUCUAUGCUCCACCUCAUAUUUGACUGAAAUAGAAUUUUGUUCUUCCAUGAUGUAAUUUAGUCAAAUAAGAGGAGACGAGACAUAGUGAAAACCAUAUUCCUAGCU	bdi-miR7725b-5p.2	CAAAUAAGAGGAGACGAGACAUAG
miR5049-3p-179	AAUUAAUAUGGAACGGAGGGA	UACAUGGAAAAAUGAUGCUUCCUCCGUUCCAUAUCAAUUGGUACUAAAUCCGCGCCAAUUAAUAUGGAACGGAGGGAGUAAGUUCUAUGUCCUAUGU	hvu-miR5049f	CCUCCGUUCCAUAUCAAUUGG
miR5174-5p-274	UCCCUCCGUUCCAUGAAGAUUGGC	AUCCAUCUAGCAAAAUGUACUCCCUCCGUUCCAUGAAGAUUGGCACGGCUUCUAGUUCAAAACCGCGCCAAUUUUUAUGGAACGGAGGGAAUAGCAUUUAUCCUUUCC	bdi-miR5174c-5p	CAAUUUUUAUGGAACGGAGGGAAU
miR5067-3p-7	UCAGCGACAACUAAUAUGGAU	UCUUCACAACUCCCUCCGAUCCAGAUUAGUUGUCGCUGAUUUAGUAUAAAAUCUUACUAAAUCAGCGACAACUAAUAUGGAUUGGAAUACUAUAGCAAAACA	bdi-miR5067	CCAGAUUAGUUGUCGCUGAUU
miR5174-3p-183	CAAUCUUUAUGGAACGGAGGGAGU	ACGCUGAGACUAGCAAGUACUCCCUCCGUUCCAUAAAGAUUGCGGCGGCUUUGAACUAACUCUAGUGCAAAACCGUGCCAAUCUUUAUGGAACGGAGGGAGUACAUGUCAGGUGCUAUACCA	bdi-miR5174d-3p	UCCCUCCGUUCCAUAAAGAUUGCG
miR5174-3p-184	UUUAUGGAACGGAGGGAGUAU	AACCUCUUCCCAUAAAUCCUACUCCCUCCGUUCCAUAAAGAUUGGCACGGCUUUGUACUAGAACUAGUUCGAAGCCGCUUCAAUCUUUAUGGAACGGAGGGAGUAUAUAAUUGAAGUGCAGAGAAA	bdi-miR5174e-3p.2	ACUCCCUCCGUUCCAUAAAGA
miR5174-3p-185	UUUAUGGAACCGAGGGAGUAG	AAAUGAAUAGGUUAUUUGUUACUCCCUCCGUUACAUAAAAAUUGGCAAGGUUUUGAACUAGUUCUAGUCUAAAGCCGCGUCAAUCUUUAUGGAACCGAGGGAGUAGUUGACUGUGUACCAAACAUA	bdi-miR5174e-3p.2	ACUCCCUCCGUUACAUAAAAA
miR397-5p-4	UUGAGUGCAGCGUUGAUGAAC	GAAGAGGCGCAGAGGCUUGAUUGAGUGCAGCGUUGAUGAACCCCUCUGCGCCCAGGCCAGCCAUGGAACGCGGGGGGUUCUUCGACCCUGCACCCAAUCACGCCUCUGCUUUCCUCUGG	mdm-miR397a	UCUUCGACCCUGCACCCAAUC
miR5049-3p-180	AAUAUGGGUCGGAGGGAGUAC	UAGUUGACAACGAAUAUACUACUCACUCCUGCCCAUAUUACUUGUCUAAAAUUGCCCAAAUAUGGAUGUAUCUAUGUUUAAAAAGCGUCUAGAUACAUGUCAUAUUUCGACAAGUAAUAUGGGUCGGAGGGAGUACGUUUAUUUCCUGCGGAAUUU	tae-miR5049-3p	ACUCACUCCUGCCCAUAUUAC
miR5175-3p-138	AAGAAUUUAGGAUCGGAGGGA	UUUAUUAGAAAUUUCUUGUCCCUCCGAUCCUAAAUUAUUGUCGUGGUUUUAGUACAAAUUUGAACUAAAACAACGACAAGAAUUUAGGAUCGGAGGGAGUACAAAACUUCCCACAUGU	bdi-miR5175a	CCUCCGAUCCUAAAUUAUUGU
miR171-3p-4	UGAGCCGUGCCAAUAUCACGU	AAGAUUAAUGUAUUAUAGACGCGGUAUUGGUGCGGUUCAAUCAGAAAGCUGGCGCUCCGGACGCAAAAGGGGUUCCUCUCUUCGAUUGAGCCGUGCCAAUAUCACGUUUUGCUUGACUCGUAUUGUA	gma-miR171a	GCGGUAUUGGUGCGGUUCAAU
miR5174-5p-275	CUCCGUUCCAUAAAGAUUGGC	CCGUAGUUAAUUAAUACUCCCUCCGUUCCAUAAAGAUUGGCGUGACUUUGAACUAGCUCUAGUUCAAAGCUCUAGUUCAAAGCCGUGCCAAUCUUUUUGGAACCGAGGGAGUAGUACUAUUCAAUUACC	bdi-miR5174a	CAAUCUUUUUGGAACCGAGGG
miR5174-5p-276	CUCCGUUUCAUAAAGAUUGGC	GGCACUUUAAAGAAUAUUUCCUCCGUUUCAUAAAGAUUGGCACAGUUUUGGACUAGAGAUAGUUUAAAACCGUGCCAAUCUUUAUGGGAGGAAGUAUAAUUUUUCAAACUGG	bdi-miR5174a	CAAUCUUUAUGGGAGGA
miR5181-3p-138	ACUUAUUAUGGAUCGGAGGGA	UGCCACCAAAUAAUAUACUCCCUUUGAUACAUAAUAAGUGUCUCGGAUUUUGUACUAACUUAGUACAAAGUUGUACUAAAUCUAAGACACUUAUUAUGGAUCGGAGGGAGUAUCAAUUUGCCAUGUCCU	bdi-miR5181d	CCUUUGAUACAUAAUAAGUGU
miR5174-5p-277	CUCCGUUCCAUAAAGAUUGGC	UAAUAGUUCAACUGUACUCCCUCCGUUCCAUAAAGAUUGGCACGGCUUUGAACUAGAACUAGUUCAAAUCCGUGCCAAUUUUUAUGGAACCGAGGGAGUACUAUCUUAAUUAAAAA	bdi-miR5174a	CAAUUUUUAUGGAACCGAGGG
miR5181-5p-278	UCCGAUCCAUAAUAAGUGUCU	AUAUGCGAUUUAAUAUUCCCUCCGAUCCAUAAUAAGUGUCUCAGAUUUUGUACUAACUUAGUACAAAGUUGUACUAAAUCUGAGACACUUAUCAUGGAUAGGAGGGAGUAGAAAACAAUUAUGGU	bdi-miR5181b	ACACUUAUCAUGGAUAGGAGG
miR5185-3p-36	UUUGAAAAAUGAACUAGAAGC	GGAUCCCACGAAAGCCCCGCUUCUAAUUCAAUUCUCAAAUCUCCUAUUCAAAUUCUGAACAAAAUUUUGAAUAGAAGAUUUGAAAAAUGAACUAGAAGCGGGACUUUCGUGGGAUCCCG	bdi-miR5185m-3p	UUCUAAUUCAAUUCUCAAAUC
miR5049-3p-181	AAUUAAUAUUGAUCGGAGGGA	AUGAAUGAAAAGUAGUACUCCCUCCGAUCCAUAUUAAUUGUCAAAAUGUUUCAGAUAAUUGUCAAAAUGUUACGUGUAUCUAGAUGCUUUUUAGGCAUAGAUACAUCUAUAUUUGGGCAAAUUUGAGACAAUUAAUAUUGAUCGGAGGGAGUAAGAGAGAGUAGUCUUUU	hvu-miR5049f	CCUCCGAUCCAUAUUAAUUGU
miR5181-3p-139	CACUUAUUUUGGAUCGGAGGG	UCUAUAUAGUCUUGUACUAUUUCCGAUCCAAAAUAAGCGUCUCAACUUCAAACUAGGUUUGAACUAAACUUAAUUAGUUCAAAUCCGAGACACUUAUUUUGGAUCGGAGGGAGUACAAAAUUUUAGCCUGA	ata-miR5181-3p	UUCCGAUCCAAAAUAAGCGUC
miR5175-3p-139	AAGAAUUUAGGAAUGGAGGGA	AAUGCUCCUUCGAAGUACUCCCUCUGUUCCUAAAUUCUUGUUGUUGUUUUAGUUCAAAUUUGUACUAAAACAGCGACAAGAAUUUAGGAAUGGAGGGAGUAGAAUACAGAAGACCCUA	bdi-miR5175a	CCUCUGUUCCUAAAUUCUUGU
miR2118-3p-5	UUCCUGAUGCCUCCCAUGCCUA	GAGAGGGUCUAAGAACAGUAGGAAUGGGAACAUGAAGGAAAGCCCAACUCUAUUUUCUCCUCUAACAUUAGAGGUGGCUAUUUAGUUUGAUGUUUUCCUGAUGCCUCCCAUGCCUAUGGUUCUUAGAUGCUCCUUC	ata-miR2118d-3p	GGAAUGGGAACAUGAAGGAAAG
miR5181-3p-140	ACUUAUUAUGGAUCGGAGGGA	UUCAGGUUCUCCCAAUACUCCCUCCGAUCCAUAUAAGUGUGUCACAUUUAGUACAACUUUGUACUAAGUUAGUACAAAAUCUGAGACACUUAUUAUGGAUCGGAGGGAGUACUAUAUACUCCUUGGAU	bdi-miR5181d	CCUCCGAUCCAUAUAAGUGU
miR5049-3p-182	AAUAUGGAUCGGAGGAAGUAC	AGUGAUAAAUGAAUAUCACUACUUCCUCCGAUUCAUAUUAAUCGUCGCAGAUUUGUCUAAAUACGCAUGUACGUAGACACAUUUGUUAUGUACAUGCGUUUCUAUACAAAACUGCGACACUUAAUAUGGAUCGGAGGAAGUACUACUAUAAUAGUCUUGCUCU	tae-miR5049-3p	ACUUCCUCCGAUUCAUAUUAA
miR5174-5p-278	CUCCGUUCCAUAAAGAUUGGC	AUGAAAAAAAAAAUUACUCCCUCCGUUCCAUAAAGAUUGGCGCGGCUUUUAACUAGGUCUAGUUCAAAACGGUGACAAUCUUCAUGGAACGGAGGAAGUAUGUAUUUGCCUU	bdi-miR5174a	CAAUCUUCAUGGAACGGAGGA
miR5175-3p-140	AAGUAUUUAGGAACGGAGGGA	UUCACAAAUAAUCAGUGCUCCCUCCGUACAUAAAUACUUGUCGUCGUUUUAGUGCAAUUUUACACUAAAUCAGCGACAACAGCGACAAGUAUUUAGGAACGGAGGGAAUACUGGAGGGAGUAUGACU	bdi-miR5175a	CCUCCGUACAUAAAUACUUGU
miR5049-3p-183	AAUAUGGAUCGGAGGGAGUAG	AUUUCUCUUUCUUUCGUGUUACUUUCUCUGAUCCAUAUUAAUUGUAUUCUUGUCGAAAUAUGAAUGUAUCUAUGUAUAAAAAAUGUUUAGAUACAUGUAAUAUUUAAACAACUAAUAUGGAUCGGAGGGAGUAGUAAAUUUCAAAAUAAAAGUC	tae-miR5049-3p	ACUUUCUCUGAUCCAUAUUAA
miR5049-5p-20	UCCCUCCGACCCAUAUUACUUGU	CAAACUUGAAAUUAUACUACUCCCUCCGACCCAUAUUACUUGUCAAAAUAUUACAUGUAACUAGAUGCUUUUUAAACAUAGAUACAUCCAUAUUGAGUAAAUUUUAGACAAGUAAUAUGAGUUGGAGGGAGUAGCAUUUUCUUAACAUUUAU	bdi-miR5049-5p	AAGUAAUAUGAGUUGGAGGGAGU
miR5181-3p-141	ACUUAUUAUGGAUCGGAGGGA	CUUCGAAUUAUGAUGUACUCCCUCAAUCCAUAAUAAGUGUCUCAGAUCUAGUACAACUUUGUACUAAGUUAGUACAAAAUCUGAGACACUUAUUAUGGAUCGGAGGGAGUAGUCUACAGUUUUCCCAA	bdi-miR5181d	CCUCAAUCCAUAAUAAGUGU
miR5181-5p-279	UCCGAUCCAUAAUAAGUGUCG	ACAAAAAAAAAAACACUCCCUCCGAUCCAUAAUAAGUGUCGUUGAUUUGGUACAAAUCGUACUUUGUACUAAAUGCGACACUUACUAUGGAUCGGAGGGAGUAGUAUUUAGCACAAUG	bdi-miR5181b	ACACUUACUAUGGAUCGGAGG
miR5181-5p-280	UCCGAUCCAUAAUAAGUAUCG	AACCCAUCUCAGGUACUCACUCCGAUCCAUAAUAAGUAUCGAGGAUUUAGUAUAAAAUUAUACUAACUUUGUAUCAGAUCCACGACAUUUAUUAUGGAUCGGAGGGAGUAGUAAUCAACGU	bdi-miR5181b	ACAUUUAUUAUGGAUCGGAGG
miR5175-3p-141	AAGAAUCUAGGAACGGAGGGA	AUAACGGGAAAACAAUAUUCCCUCCGUCCCUAAAUUUUUGUCGUGGUUUUAGCUCAAACUUGAACUAAGACAACCGGAAGAAUCUAGGAACGGAGGGAGUACAUUAAACUGCUAGCGU	bdi-miR5175a	CCUCCGUCCCUAAAUUUUUGU
miR5049-3p-184	AAUAUGGAUCGGAGGGAGUAG	UUAUGUUUAGGAACAGAAGUACUCCCUCCGAUCCAUAUUAAUUGUCUUAAAUUUGCUCAAAUAUGGAUGUAUAUAUGCCUACAAAGCGUCUAGAAACAUGUAAUAUUUCGACAACUAAUAUGGAUCGGAGGGAGUAGUAGAUAGUAAAUAUAUGUAG	tae-miR5049-3p	ACUCCCUCCGAUCCAUAUUAA
miR395-3p-14	UGAAGUGUUUGGGGGAACUC	CAUUUUUGGUAUUACCAUGAGUUCCUUUGCAAGCAUUUCACGUACGAGGCACUAUCCCAAGGGCUAUUGUGAAGUGUUUGGGGGAACUCUUGGUGUCACCAAGAUUUCA	cpa-miR395e	GUUCCUUUGCAAGCAUUUCACG
miR5049-3p-185	AAGUAAUAUGGAUCGGAGGGA	AAACGUGAGAAAUGUUACUCCCUCCGACCCAUAUUACUUGUCGUUGACUAAAUCUGCGACAAGUAAUAUGGAUCGGAGGGAGUACCUAUUUCUAAAUGAAG	hvu-miR5049f	CCUCCGACCCAUAUUACUUGU
miR1133-5p-2	CAUAUACUCCCUCCGUCCCAAA	AGACAAACAAAUCAGGUAAACAUAUACUCCCUCCGUCCCAAAAUAAGUGACGUGUAUUUGUAUAAGAAUCUAUACAAAUCCAUGUCACUUAUUUUGGGACGGAGGGAGUAUAUGGCAGAGACCGGUAGACUA	tae-miR1133	UGGGACGGAGGGAGUAUAUGGC
miR5175-3p-142	AAGAAUUUAGGAACGGAGGGA	AAAUAUCAUGAUAUCUACUCCCUCCGUCCCUAAAUUCUUGUCGUGGUUUUAGUUCAAAUUUGAACUAAAAUCAUGACAAGAAUUUAGGAACGGAGGGAGUAUUAUUCUAGCUUUAAAA	bdi-miR5175a	CCUCCGUCCCUAAAUUCUUGU
miR5183-3p-12	UAUUUUGACAAAUUUGAGUCA	CCUCCGUCCCGUAUUAAGCGACUCAAAUUUGCCCGAAUAUGAAUGUAUCUAUACCCAAAAAGCGCCUAGAUACAUAUAAUAUUUUAUCACUUAAUAUGGGACGGAGGGAGUAGUACAUUUAGUUUGAGUUAGUUUUGGCUCAACAACUAUAUACUCCGUCUGUCCCAUAUUAAGUGAUAAAAUAUUACAAGUAUCUAAACGCUUUUUGAGUAUAGAUACAUUCAUAUUUUGACAAAUUUGAGUCACUUAAUAUGUGAUGGAGGGA	bdi-miR5183	ACUCAAAUUUGCCCGAAUAUG
miR5174-3p-186	CAAUCUUUAUGGAACGGAGGGAGU	UUUAAUUACUAACCUGCUACUCCCUCCGUCCCAUAAAGAUUGGCGCGGCUUUGAACUAGCUCUAGUUCAAAACUGUGCCAAUCUUUAUGGAACGGAGGGAGUACUUCCAAGUAGAUUGCACA	bdi-miR5174d-3p	UCCCUCCGUCCCAUAAAGAUUGGC
miR5181-3p-142	ACUUAUUAUGGAUCGGAGGGA	AUAGUUUACACUUACUACUCCCUCCGGUCCAUAAAAAGUGUCUUAGAUUUUGUACUAACUUAGCUCAAAGUUAUACUAAUCUGAGACACUUAUUAUGGAUCGGAGGGAGUACCAUUCUUUUUUGGCAC	bdi-miR5181d	CCUCCGGUCCAUAAAAAGUGU
miR5049-3p-186	AAUUAAUAUGGAUCGGAGGGA	CUGUUUUAAAACAUGUACUCCCUCCGAUCCAUAUUAAUUGUCGAAAUAUUACAUGUCUCUAGACGCUUUUUAGGCAUAGAUACAUUUAUAUUUUGAUAAAUUUGAAACAAUUAAUAUGGAUCGGAGGGAGUAACUUGCUCUGACCCCGU	hvu-miR5049f	CCUCCGAUCCAUAUUAAUUGU
miR5174-3p-187	CAAUCUUUAUGAAACGGAGAGAGU	UACUCAUUUUUAGGAAAUACUUCCUCCGUCCCAUAAAGAUUGGCGCAGAUUUGAACUAGCUGUAGUACAAAACUGUGUCAAUCUUUAUGAAACGGAGAGAGUAACUUUUGAAAACUCGAAAA	bdi-miR5174d-3p	UUCCUCCGUCCCAUAAAGAUUGGC
miR5049-3p-187	CAAGUAAUAUGGAUCGGAGGGAGU	UAUGUCUCAGUGAAAUGACCUCCCUCUGAUCCAUAUUACUUGUCUCAAAUUUGCCCAAAUAUGGAUGUAUCUAUGUUUAAAAAGCGUCUAUAUACAUGUAAUAUUUCGACAAGUAAUAUGGAUCGGAGGGAGUACUAAAAUUUGAUGCGCAAA	bdi-miR5049-3p	UCCCUCUGAUCCAUAUUACUUGUC
miR5181-5p-281	UCCGAUCCAUAAUAAGUGUCG	UCAAUGCCUCAUUUACUCCCUCCGAUCCAUAAUAAGUGUCGAGAAUUUGUACUAAAGUUAGUACGACUUUUCACUAAAUCCCUGACACUUAUUAUGGAUCUGAGGGAGUAAAGUUCUGGACAUGC	bdi-miR5181b	ACACUUAUUAUGGAUCUGAGG
miR5174-3p-188	UUUAUGGAACGGAGGGAGUAU	CGUGUUUGAUCCUUCUAUCUACUCCCUCCGUUCCAUAAAGACUGGCAUGGUUUUGGUUUAAAACCGUGCCAAUCUUUAUGGAACGGAGGGAGUAUGUGUUUUAGCUGAUGACUAA	bdi-miR5174e-3p.2	ACUCCCUCCGUUCCAUAAAGA
miR1439-3p-3	UUUAGGAACGGAGUGAGUAUU	AUUACCAACUGAAUUUUUUGUACUCCCUCCGUUCUUAAAUACUUGUCGCUGUUUUAGUGUAAGUUUUAACUAAAACAGCGACAAAUAUUUUAACUAAAACAGUGGCAAGUAUUUAGGAACGGAGUGAGUAUUUAGGAAUCGGAGGGAAUACA	osa-miR1439	UACUCCCUCCGUUCUUAAAUA
miR5174-5p-279	ACUCCGUUUCAUAAAGGUUGG	UUGUAGUAUGAUUAGUGCUCACUCCGUUUCAUAAAGGUUGGCACGGUUUUGAACUAGCUCAGUUCAAAUCCGUGCCGAUCUUUAUGGAACGGAUGAAUAGUUAAUAAUAAAGAUUG	bdi-miR5174f	GAUCUUUAUGGAACGGAUGA
miR5180-5p-24	UAAGUGUCACAGUUUUGAACU	UUACUACCUCCGAUCAAAAAUAAGUGUCACAGUUUUGAACUAGGCUUGAACUAGGCUUAGUUCAAAACUGAGACACUUAUUUUGGAUCGGAGGGAGUACCA	bdi-miR5180a	UUCAAAACUGAGACACUUAUU
miR5181-3p-143	ACUUAUUAUGGAUCGGAGGGA	CGUCUGAAUAAAUUGUACUCCCUCCGAUCCAUAACAAUCUUGUUCUAACUUUGUACUAAAUCUGAGACACUUAUUAUGGAUCGGAGGGAGUAUAAUUUGACAAACCAAA	bdi-miR5181d	CCUCCGAUCCAUAACAAUCUUGU
miR5049-3p-188	CAAGUAAUAUGGAUCGGAGGAAGU	AAUUCUGAAAAAAAUGAUACUUCCUCCAAUCCAUAUUACUUGUCGCAACUUUGUUUAGAUACGUUUCAUUCUGUAGGUACAUGCGUAUCUAGGCAAAACUGCGACAAGUAAUAUGGAUCGGAGGAAGUACCAAUGUAGGUAUAUGAUC	bdi-miR5049-3p	UUCCUCCAAUCCAUAUUACUUGUC
miR5070-5p-4	UCUGACCCUCCUUAGUUCAAC	UUUUGACCCUCAGGGUACCCUCUGACCCUCCUUAGUUCAACCAAAUGAACUAAAAUUUUAAAAUAACACAACUUUUUGAAAAACUAGUUCAUUUGUUUGAACUAAGGAGGGUCACAGGGUACCUGAGGGUCAAAAAUU	ata-miR5070-5p	UGAACUAAGGAGGGUCACAGG
miR5174-5p-280	CCUCCGUUUCAUAAAGAUUGG	AUCAUUCUUGCAAGGUACUCCCUCCGUUUCAUAAAGAUUGGCACGUCCUUGGACUAGACCUAGUUUAAAACCGUGCCAAUCUUUGUGGAACGAAGGGAGUAUGCAAAUAGAACUUCAC	bdi-miR5174f	AAUCUUUGUGGAACGAAGGGA
miR5049-5p-21	UCCUUCCGACUCAUAUUACUUGU	AUUACUCCUCCAUUCCAUACUCCUUCCGACUCAUAUUACUUGUCGUUGAGUUAGUACAACUUUAUACUAAUAUGUGACAAGUAAUAUGGGUUGAAAAGAGUAAGUUUUUAGCUUUGUCCUA	bdi-miR5049-5p	AAGUAAUAUGGGUUGAAAAGAGU
miR5181-5p-282	UCCGAUCCAUAAUAAGUGUCU	AUAAACAGUUAAAUACUCCCUCCGAUCCAUAAUAAGUGUCUUCGAUUUAGUACAAAGUUGUACUAACUUUAGACUAAAUCCAAGACACUUUUUAUGGAUCAGAGGGAGUAGUAUAGAGCGGCAUA	bdi-miR5181b	ACACUUUUUAUGGAUCAGAGG
miR169-5p-22	UAGCCAAGGAUGACUUGCCGG	ACGAGAUAGAGAGUGGAAUGUAGCCAAGGAUGACUUGCCGGGUAUGUGCAUGUACGCUUCAGGGAAUUAUAUGCAUCCCUGGUCUGAAUCCAUGCUGAUAUUUCCCGGCAGGUUGUUCUUGGCUAACAUCUUGCUCUCUUUCUCUCAC	mes-miR169f	GGCAGGUUGUUCUUGGCUAAC
miR529-3p-2	CUGUACCCUCUCUCUUCUUC	AUAUCGUCAAGGUUAAAGGGAGAAGAGAGAGAGUACAGCCUUAAUUAAGCUCGAUCGAUCUGUCUUGUAUCAAGGCUGUACCCUCUCUCUUCUUCUCUUAGCUUCUUGAUGCAAG	osa-miR529a	AGAAGAGAGAGAGUACAGCC
miR5049-3p-189	AAUAUGGAUCGGAGGGAGUAA	UGUGAAGAAACCCAAAUAGUACUCCCUCCGAUCCAUAUUAAUUGUCUCAACUUUGCCCAAAUAUGGAGAUACAUGUAAUAUUUCGACAAUUAAUAUGGAUCGGAGGGAGUAACAAGUUUGGAAGUACUAUUU	tae-miR5049-3p	ACUCCCUCCGAUCCAUAUUAA
miR2275-3p-1	UUUGGUUUCCUCCAAUAUCUCA	AACCUGGGAAGCUGAAUGUGAGAUUUGGAUGGAACCAAAUCUUCAGCUGCAUUGGCACAAGAUUUGGUUUCCUCCAAUAUCUCACCUUCAACUGCCCCAGAUGA	ata-miR2275c-3p	AGAUUUGGAUGGAACCAAAUC
miR5181-5p-283	UCCGAUCCAUAACAAGUGUCG	UCCUACUAGUUGCUACUCCCUCCGAUCCAUAACAAGUGUCGGUGAUUUAGUACAAAGUUAUACUAAAUUUAGUACAAUUCCUUGACACUUGUUAUGGAUCGAAGGGAGUAAGAAAUAUAUAUCAU	bdi-miR5181b	ACACUUGUUAUGGAUCGAAGG
miR5181-5p-284	UCCGAUCCAUAAAAAGUGUCG	CCUUAUAAAAAUAUACGCCAUCCGAUCCAUAAAAAGUGUCGCCCACUUAGUACACAAUGGGCGACGAGUUUUAUGGAUCGGAGCACUUAGUACAAAAUGGGCAACAAUUUUUAUGGAUCGGAGGGAGUAGAUUAUAGCAAAUGG	bdi-miR5181b	ACAAUUUUUAUGGAUCGGAGG
miR5049-3p-190	AAUAUGGGUCGGAGGGAGUAC	UAAUUAGAAGGAAUAGUAGUACUCCCUCCAACCCAUAUUACUUGUCGCAGAUUUAGUGCAAAAUUUGCACUAAAUCAACGACAAGUAAUAUGGGUCGGAGGGAGUACUAUACUCACAGGUAGCAGUU	tae-miR5049-3p	ACUCCCUCCAACCCAUAUUAC
miR5183-5p-7	UAUUUGGACAAAUUUGAGUCA	UUUAGACAUGGAUACAUUCAUAUUUGGACAAAUUUGAGUCACUUAAAUAUGAGACGGAGGGAGUAAAAUAUAUCCAAUUAUUGGUUCUAAUAUGUUGUCAUGUGUACUCCCUCCAUCACAUAUUAAGUGACUCAAAUUUGUCAAAUAUGAAUGUAUUUAUACACAAAAA	bdi-miR5183	ACUCAAAUUUGUCAAAUAUG
miR5175-3p-143	AAGAAUUUAGGAACGGUGGGA	UUUUGUGCAAUGUAAUACUCCCUCUGUUCCUAAAUUUGUGUCGUUGUUUUAGUUCAAAUUUGUACUAAAACAGCGACAAGAAUUUAGGAACGGUGGGAGUACAUAUUUAGUUGAUCAA	bdi-miR5175a	CCUCUGUUCCUAAAUUUGUGU
miR5185-3p-37	UUUGAGAAUUGAACUAGAAGC	GGAUCCCGCGAAAGUCCCGCUUCUAGUUCAUUUUUCAAAUCUUCUAUUCAAAAUUUUGUUCAGAAUUUGAAUAGAAGAUUUGAGAAUUGAACUAGAAGCGGGACUUUCGCGGGAUCCCG	bdi-miR5185d-3p	UUCUAGUUCAUUUUUCAAAUC
miR5174-5p-281	UACUCCCUCCGUUCCAUAAAG	GGCACACGAGGUGUUGCAACUACUCCCUCCGUUCCAUAAAGGUUGGCGCGGUUUUGAACUAGCAAAGCCGUGCCAAGCUUUAUGGAACGGAACGGAGAGAGUAUUUGAGAAGAAACACAGUC	bdi-miR5174e-5p.2	UUAUGGAACGGAACGGAGAGAGU
miR5181-5p-285	UCCGAUCCUUAAUAAGUGUCG	GCAAACUGCAAUUUACUCCCUCCGAUCCUUAAUAAGUGUCGCUGAUUUAGUACAACUUUGUACUAAAUGAGCGACACUUAUUAUGGAUCGGAGGAAGUAGAAAUCUUUUAUAUC	bdi-miR5181b	ACACUUAUUAUGGAUCGGAGG
miR5049-3p-191	AGUAUUUAGGAACAGAGGGAG	UUUAUAUGAUCUUUCCUACUCCCUCCGUUCCUAAAUACUUGCGUGGUUUUAGUAACCACGACAAGUAUUUAGGAACAGAGGGAGUAUCAUGUAAAAAGAUGACA	hvu-miR5049b	CCCUCCGUUCCUAAAUACUUG
miR1128-5p-9	UACUACUCCCUCCGCCCCAAA	UUAAUGACAUGACGCCAAAUUACUACUCCCUCCGCCCCAAAAUAACUGUCGCAAUUUUUUUUUCCAAAAUGAACGAAUCUACACAAUUGCGACACUAAAUUUGGGACGGAGGGAGUAAUAGUUAAGAAAGAAUGAUGUGAAU	ssp-miR1128	UGGGACGGAGGGAGUAAUAGU
miR5175-3p-144	AAGAAUUUAAGAACGGAGGGA	UAUGUUGUCCUUGUGUACUUCCUCCGUUCCUAAAUUUUUGUCCGCUGUUUUAGUGCAGAUUUUGAACUAAAACAACGACAAGAAUUUAAGAACGGAGGGAGUACAACUAUGUCUGUGAGU	bdi-miR5175a	CCUCCGUUCCUAAAUUUUUGU
miR5181-3p-144	ACUUAUUAUGGAUCGGAGGGA	GACCAUAUAAAAUGGUACUCCCUCCGAUCAAUAAUAGGUGUCUCAGGUUUAGUACAACUUUGUACUAACUUUGUACUAAAUCUGAGACACUUAUUAUGGAUCGGAGGGAGUAGCAUAUGGACACAGAGC	bdi-miR5181d	CCUCCGAUCAAUAAUAGGUGU
miR5181-5p-286	UCCGAUCCAUAAUAAAUGUCG	GGAUUAUAUAUGCUACUCCCUCCGAUCCAUAAUAAAUGUCGCUGAUUUAGUACAACUUUGUAGUACAACUUUGUACUAAAUCAGCAACACUUAUUAUUGAUGGGAGGGAGUACAUUUUAGGUAGUAG	bdi-miR5181b	ACACUUAUUAUUGAUGGGAGG
miR5185-5p-23	UUCUAGUUUAUUUUUCAAAUC	GGAUCCCGCGAAAGUCGCGUUUCUAGUUUAUUUUUCAAAUCUUUUAUUUAAAAUUUUGUUCAGAAUUUAAAUAGGAGAUUUGAGAAUUAAAUUAGAAGCGGGACUUUCGCGGGAUCCCA	bdi-miR5185i-5p	UUUGAGAAUUAAAUUAGAAGC
miR5174-5p-282	UCCCUCCGUUCCAUAAAGAUUGGC	UUCUUCCAAACUAGUAGUACUCCCUCCGUUCCAUAAAGAUUGGCACGGUUUUGAACUCUAGUCUAGUUCAAAACUGCCGCCCUUUAUGAAACGGAGGGAGGAGUACUAAUUAAAACG	bdi-miR5174d-5p	CGCCCUUUAUGAAACGGAGGGAGG
miR5049-3p-192	AAUAUGGGUCGGAGGGAGUAC	ACGAUCUGUUUAUUUUUAGUACUCCCUCUGGCCGGAAUUACUUGUCACUGAUUUAGUACAACUUUGCACUAAAUCUGGGACAAGUAAUAUGGGUCGGAGGGAGUACUAGCAGUUCCUUUAGAUCCA	tae-miR5049-3p	ACUCCCUCUGGCCGGAAUUAC
miR1127-5p-1	AACUACUCCCUCCGUCCCAUA	GCCAAAGGCCAACAACUAUCAACUACUCCCUCCGUCCCAUAUUAAGUGACUUUCUAUUACAUGUAUCUAGACGCUUUUUAGGCAUAGGUACAUACAUAUUUGGACAAAUUUGAGUCACUUAAUAUGGGACGGAGGGAGUAUGUGAUAAUGGAACGUGAUAAUUUU	bdi-miR1127	UGGGACGGAGGGAGUAUGUGA
miR5181-5p-287	UCCGAUCCAUAAUAAGUGUCG	ACUAUCAGAAAAGUACUCCCUCCGAUCCAUAAUAAGUGUCGCUCAUUUUGUACUAAGCUAGUACAAACUUUGUACUGAGUGAGCGACACUUAUUAUGGAUCGGAAGGAGUAACUAUUAACAUUAAA	bdi-miR5181b	ACACUUAUUAUGGAUCGGAAG
miR156-3p-2	GCUCACUUCUCUCUCUGUCACC	AGGUGUGGCAAGGCUAUGGGUGACAGAAGAGAGUGAGCACACAGCGGCCAGACUGCAUCUAUUCCUUCGGCGGCGGACACGGCCGGGCAUGGCCGGCCAUGGCAUGGCAUACACGAAAACGAAUGAUGCUGCUGCUGCUGCGUGCUCACUUCUCUCUCUGUCACCUCUCGCACACACGGCUAGCC	bdi-miR156b-3p	UGACAGAAGAGAGUGAGCAC
miR5174-3p-189	CAAUCUUUAUGGAACGGAGGGAGU	AAAAACGACUAAAUAAGUACUCCCUCCGUUUCAUAAAGAUUGGCAUUGUUAUCAACUAGAGCUAGUUCAAAAUCGUACCAAUCUUUAUGGAACGGAGGGAGUACAGCACAUUGUUGUUCACC	bdi-miR5174d-3p	UCCCUCCGUUUCAUAAAGAUUGGC
miR5185-5p-24	UUCUAAGUCAAUCUCCAAAUC	CAGGAUCCGCCUAAUCCCGCUUCUAAGUCAAUCUCCAAAUCCACAAGUCAAAUAUAAGCAUUGAAUUUGACUCGUGGAUUUAGUGAUUGACUUAGAAGCGGGAUAUAAGCGAGACCCUG	bdi-miR5185l-5p	UUUAGUGAUUGACUUAGAAGC
miR5171-3p-11	ACUUAAUAUGGGACGGAGGAA	GUAUAGUCGCCUAUAUACUCCCUCCAGCCCAUAUUAAGUGUUGUAAUAUUGCAUGUAUCUAGAAGUAUUUAGUAUAUAGAUACGUUCAUAUUUAAACAAAUUUGAGUCACUUAAUAUGGGACGGAGGAAGUAUUGAUCCAACAAAAUAA	bdi-miR5171b	CCUCCAGCCCAUAUUAAGUGU
miR5174-5p-283	CUCGGUUCCAUAAAGAUUGGC	CGUAGGAUGUCCAAUACUCCCUCGGUUCCAUAAAGAUUGGCACGGCUUUGAACUAGCUCUAAUUCAAAUCCGUGCCAACCUUUAUGGGACGGAGGGAGUAGAAGUUACAGACUAAA	bdi-miR5174a	CAACCUUUAUGGGACGGAGGG
miR5185-3p-38	UUUGAGAAUUGAACUAGAAGC	GGAUCCCGCGAAAGUCCCGCUUCUAGUUCAUUUUUCAAAUCUUCUAUUCAAAAUUUUGCUCAGAAUUUGAAUACGAGAUUUGAGAAUUGAACUAGAAGCGGGACUUUCGCGGGAUCCCG	bdi-miR5185d-3p	UUCUAGUUCAUUUUUCAAAUC
miR5049-3p-193	AAUAUGGAUAGGAGGGAGUAC	CAGGGUGGAGGACUGAAGGUACUUCCUCCGAUUCAUAUUAAUUGUUUUAGGCAUAGAUACAUUCAUAUUUGGGCAAAUUUGAUAUAAUUAAUAUGGAUAGGAGGGAGUACCAAAUUUGGGCUAUAGCAAC	tae-miR5049-3p	ACUUCCUCCGAUUCAUAUUAA
miR5175-3p-145	AAGAAUUUAGGAUCGGAGGGA	GAUUAAAAUAGUUGCUACUCCCUCCGAUCCUAUAUUCUUGUCGUUGUUUUAGUGCAAAUUUACACUAAAAAAACGACAAGAAUUUAGGAUCGGAGGGAGUACUCCAUUAUCUCUCGCA	bdi-miR5175a	CCUCCGAUCCUAUAUUCUUGU
miR5174-5p-284	CCUCCGUUCCAUAAAGAUUGG	GCCGUAGUUAAUUAAUACUCCCUCCGUUCCAUAAAGAUUGGCGUGACUUUGAACUAGCUCUAGUUCAAAGCUCUAGUUCAAAGCCGUGCCAAUCUUUUUGGAACCGAGGGAGUAGUACUAUUCAAUUACCA	bdi-miR5174b-5p	AAUCUUUUUGGAACCGAGGGA
miR5181-5p-288	UCCGAUCCAUAAUAAGUGUCU	CAAUUCAGAAAGCUACUCUCUCCGAUCCAUAAUAAGUGUCUCAGAUUUUGUACUAACUUAGUACAAAAUUGUACUACUAAAUAUGAGACACUUAUUGUGGAUCGGAGUGAGUACCUAUAAAUGA	bdi-miR5181b	ACACUUAUUGUGGAUCGGAGU
miR5049-3p-194	AAUUAAUAUGGAUCGAAGGGA	GUGAAAUAAAUGAAGUACUCCCUCCGAUCCAUAUUAAUUGUCUCAAAUUUUCCCAAAUAUGAAUGUAUCUAUGUCUAAAAAGCGUCUAGAUACAUGUAAUAUUUCGUCAAUUAAUAUGGAUCGAAGGGAGUAAUAUGAUUAAAUGUGCU	hvu-miR5049f	CCUCCGAUCCAUAUUAAUUGU
miR5174-5p-285	CUCCAUUCCAUAAAGAUUGGC	UGCAGAUAGUGGAGUACUCCCUCCAUUCCAUAAAGAUUGGCACAAAUUUGAACUAGAGCUAAUUCAAAUCCGUGCCAAUUUUUAUGAAACGGAGGGAGUAUUUCAUAAGGAGACUC	bdi-miR5174a	CAAUUUUUAUGAAACGGAGGG
miR5049-3p-195	AAUUAAUAUGGAUUGGAGGGA	GGAUCACUAAUCUAUUACUCUGAGAUCCAUAUUAAUUGUCUCAAAUUUAUCUAAAUAUUGAUGUAUGCUUAAAAAACGUUAGAUACAUGUAAUAUUUUAACAAUUAAUAUGGAUUGGAGGGAGUAAUAAUCACCAACAACGG	hvu-miR5049f	UGAGAUCCAUAUUAAUUGU
miR5174-3p-190	UUUAUGGAACGGAGGGAGUAU	CUUGGUAAUUGAAUAGUACUACUCCCUCGGUUCCAAAAAGAUUGGCACGGCUUUGAACUAGAGCUUUGAACUAGAGCUAGUUCAAAGUCACGCCAAUCUUUAUGGAACGGAGGGAGUAUUAAUUAACUACGGCAGAGUG	bdi-miR5174e-3p.2	ACUCCCUCGGUUCCAAAAAGA
miR5181-5p-289	UCCGAUCCAUAAUAAGUGUCU	GACAUGUGUCAUCUGCUCCCUCCGAUCCAUAAUAAGUGUCUUGGGUUUAGUACAAAGUUAGUACACUUAUUAUGAUCGGAGGGAGUAUCGGCUAGUAGGAAA	bdi-miR5181b	ACACUUAUUAUGAUCGGAGG
miR5174-3p-191	CAAUCUUUAUGGAACGGAGCGAGU	CUUAUCAUGUUCCAUUCUACUCCCUCGGUUCCAUAAAGAUGUCAAAGUUUUAAAUUAGAACUAGUUCAAACCCGUGUCAAUCUUUAUGGAACGGAGCGAGUAUUUGGAAUGGAUGGUGAGA	bdi-miR5174d-3p	UCCCUCGGUUCCAUAAAGAUGUC
miR5181-5p-290	UCCGAUCCAUAAAAAGUGUCG	ACUUGUAAAAUACUACUCCCUCCGAUCCAUAAAAAGUGUCGCCCAUUCUGUACUAAGUUAGUACAAAUUUUGCACUAAGUGAGUGACACUUUUUAUCAAUCGGAGGGAGUAGCAGCCAAAUUUCGA	bdi-miR5181b	ACACUUUUUAUCAAUCGGAGG
miR5181-5p-291	UCCGAUCCAUAAAAAGUGUCG	AGCUGUUCAAAUGCACUCCCUCCGAUCCAUAAAAAGUGUCGCCCAUUUUGUACUAAGUUGGUACAAAUUUUGUACUAAGUGGGCGACACUUUUUAUGGAUCGAAGGGAGUAACUUUGAAGGUGGAA	bdi-miR5181b	ACACUUUUUAUGGAUCGAAGG
miR5175-5p-73	CCUCCGUUCCUAAAUUCUUGU	AAUAUGCUUCUUCAUUACUACCUCCGUUCCUAAAUUCUUGUCGCUGUUUUAGUACAAAUUUGAACUAAAACAAUGGCAAGAAUUUAUGAACGGAGGGAGUAGAUCCCUAAAAUUGUAC	bdi-miR5175b	AAGAAUUUAUGAACGGAGGGA
miR5185-3p-39	UUUGAAAAAUGAACUAGAAGC	GGAUCCCGCGAUAGUCCGGCUUGUAGUUCAAUUCUCAAAUCUCUUAUUCGAAUUCUGAGCAAAAUUUUGAAUAGAAGAUUUGAAAAAUGAACUAGAAGCUGGAUUUUCCCGUUUGCAUC	bdi-miR5185m-3p	UUGUAGUUCAAUUCUCAAAUC
miR166-3p-25	GGACCAGGCUUCAUUCCCC	UCUUUUCAUGGUUGUCGAGGGGAAUGACGCCGGGUCUGAAAGAAAGAAGGGGGCACGCCGGGAAUGACAGCGGUUCCCUAGCUCUUUCGGACCAGGCUUCAUUCCCCAUGACUCGACCAUGGGCACC	cpa-miR166e	GGAAUGACGCCGGGUCUGA
miR5174-3p-192	CAAUCUUUAUGGAACGGAGGGAGU	AUAAGGGACUAAGAUAGUACUCCCUCCGUGCCAUAAAGGUUGGCACGAAUUUGAACUAGCUCUAGUUCAAAACCGUGCCAAUCUUUAUGGAACGGAGGGAGUAUUGUUUAUCAAAAAAGCUG	bdi-miR5174d-3p	UCCCUCCGUGCCAUAAAGGUUGGC
miR5181-5p-292	UCCGAUCCAUAAUAAGUGUCU	GGACGUAAUUUUCUAUUCCCUCCGAUCCAUAAUAAGUGUCUCAGAUUUUGUACUAACUUAGUACAAAGUUGUACCAAGUCUAAGACACUUAUUAUGGACUGGAGGGAGUAUAUAAAAAUAUUAUU	bdi-miR5181b	ACACUUAUUAUGGACUGGAGG
miR5174-3p-193	UUUAUGGAUCGGAGGGAGUAG	UGUCUAUUUCAUUAUGUAGUAUUCCCUCCGAUCCAUAAAAAGUGUCGCUCAUUUUGUACCAAGUUAGUACAAAUUUUGCACUAAGUCGGCGACACUUUUUAUGGAUCGGAGGGAGUAGUAACUGACGUUACUAGCCUU	bdi-miR5174e-3p.2
miR5181-5p-293	UCCGAUCCAUAAGAAGUGUCG	GUGACAAAAACAUUACUCCCUCCGAUCCAUAAGAAGUGUCGCCCAUUUUGUACUAAGUUAGUGCAAAUUUUGUACUAAGUGGGCGACACUUUUUACGGAUCAGAGGUAGUAUUUCAAUAAGGCAUU	bdi-miR5181b	ACACUUUUUACGGAUCAGAGG
miR5175-3p-146	AAGAAUUUAGGAACGGAAGGA	UUGUGCUUCGUUAAGUACUCCUUCCGUCCCCAAAUUCUUGUCAUGUUUUCAGUACAAAUGUGAACUAAAACCACGACAAGAAUUUAGGAACGGAAGGAGCAGAAGGUUAUAUGGUUUU	bdi-miR5175a	CUUCCGUCCCCAAAUUCUUGU
miR528-5p-1	UGGAAGGGGCAUGCAGAGGAG	GGGGGCUGGAGCAGCAGCGGUGGAAGGGGCAUGCAGAGGAGCAGGGAUGAUGGGGGGUUGUACUCUGCUUCUUCCCCUCUCGUUCUCCUGUGCCUGCCUCUUCCAUUCCUGCUGCUACCGCCG	ata-miR528-5p	CCUGUGCCUGCCUCUUCCAUU
miR5181-5p-294	UCCGAUCCAUAAUAAGUGUCU	UCCUACUAAAAGAUACUCCUUCCGAUCCAUAAUAAGUGUCUCAGAGUCAGUAAAACUUUAUACUAAGUUAGUACAAAAUCUGAUACACUUGUUUUGGAUCGGAGGGAGUACGUAAUACUUAAAUU	bdi-miR5181b	ACACUUGUUUUGGAUCGGAGG
miR5049-3p-196	CAAGUAAUAUGGAUCGGAGGGAGU	AACAAAUAACAAUAAACUACUCCCUCCGAUCCAUAUUAAUUGUCUCAAAUUUGCACAAAUAUGAAUGUAUCUAUGCCUAAAAAGUGUCUAGAUACAUGUAAUAUUGCGACAAGUAAUAUGGAUCGGAGGGAGUAGUGAAUAUGAAUAUCUAAU	bdi-miR5049-3p	UCCCUCCGAUCCAUAUUAAUUGUC
miR5049-3p-197	AAUAUGGAUCGGAGGGAGUAC	UGACAUCAAUAUAAAAUGGCACUCCCUCCGAUUCAUAUUAAUUGUCGAAAUUCCAUAUUUGGGCAAAUUUGAGACAAUUAAUAUGGAUCGGAGGGAGUACUAAGUUACUGCAGUUAGUCA	tae-miR5049-3p	ACUCCCUCCGAUUCAUAUUAA
miR5174-5p-286	CCUCCGUUCCAUAAAGAUUGG	AUAAUAGUUCAACUGUACUCCCUCCGUUCCAUAAAGAUUGGCACGGCUUUGAACUAGAACUAGUUCAAAUCCGUGCCAAUUUUUAUGGAACCGAGGGAGUACUAUCUUAAUUAAAAAG	bdi-miR5174b-5p	AAUUUUUAUGGAACCGAGGGA
miR5049-3p-198	AACUAAUAUGGAUCGGAGGGA	CCUAGGAAUAAAAGUUACUCCCUCCGAUCCAUACUAAUUGUCUUAAAUUUGCCCAAAUAUGGAUGUAUCUAUGCCUACAAAGCGUCUACAUACAUGUAAUAUUUUGACAACUAAUAUGGAUCGGAGGGAGUAUACAAUUGGAAGCCUAU	hvu-miR5049f	CCUCCGAUCCAUACUAAUUGU
miR5181-5p-295	UCCGAUCCAUAAUAAGUGUCU	GGUCAAACUUUAGUACUACCUCCGAUCCAUAAUAAGUGUCUCGAAUUUAGUACAACUUUGUACCAAGUUAGUACAAAAUUUGAGACACUUAAUAUGGAUCGGAGGGAGUACAUUUGAUUGACUUA	bdi-miR5181b	ACACUUAAUAUGGAUCGGAGG
miR5181-5p-296	UCCAAUCCAUAAUAAGUGUCG	CGUCCCUAAAUGCUACUGCCUCCAAUCCAUAAUAAGUGUCGCUGAUUUAGUACAGCUUUGUGCUAAAUCAGCGACACUUAUUAUGAAUCGGAGGGAGUACUAGAAAUCACAGAA	bdi-miR5181b	ACACUUAUUAUGAAUCGGAGG
miR5174-5p-287	UACUCCCUCGGUUCCAUAAAG	ACUUUUCGUAGGAUGUCCAAUACUCCCUCGGUUCCAUAAAGAUUGGCACGGCUUUGAACUAGCUCUAAUUCAAAUCCGUGCCAACCUUUAUGGGACGGAGGGAGUAGAAGUUACAGACUAAAUU	bdi-miR5174e-5p.2	UUAUGGGACGGAGGGAGUAGA
miR5174-3p-194	UUUAUGGAACGGAGGGAGUAC	UUAACAAGAAAAUAGAAACUAGUCCCUCCGUUCCAUAAAGAUUGGCAUGGUUUUGAACUAGCUCCAUAAAGAUUGGCACGAUUGCCAAUCUUUAUGGAACGGAGGGAGUACAUGAUAACCUCAUAGGCAAG	bdi-miR5174e-3p.2
miR5185-5p-25	UUCUAGUUCAUUUUUCAAAUC	GGAUCCCGCGAAAGUCCCGCUUCUAGUUCAUUUUUCAAAUCUUCUAUUCAAAUUUCGUUCAGAAUUUGAAUAGGAGAUUUGAGAAUUGAACUACAAGCGGGACUUUCGCGGGAUCCCG	bdi-miR5185i-5p	UUUGAGAAUUGAACUACAAGC
miR5174-5p-288	UCCCUCCGUUUCAUAAAGAUUGGC	AGAAAUCGAGUAGGAAGUACUCCCUCCGUUUCAUAAAGAUUGGCACGGUUUCGAACUAGAGCUAGUUCAAAUCCGUGCCAACCUUUAUGGCACGGAGGGAGUAGUAGUUUUGCUCCUCUUAU	bdi-miR5174d-5p	CAACCUUUAUGGCACGGAGGGAGU
miR5175-3p-147	AAGAAUUUAGGAACGGAGGGA	AUAAAUGUUAAAAACUAUUCCCUCCGUUCAUAAAUUUUUGUCGUUGUUUUAGUUCAAAUUCGUACUAAAACAAUGACAAGAAUUUAGGAACGGAGGGAGUACAAAAUACCUCUUAUAA	bdi-miR5175a	CCUCCGUUCAUAAAUUUUUGU
miR5174-5p-289	UCCCUCCGUUCCAUAAAGAUUGGC	GUACUGCUCAUCUUUAAUACUCCCUCCGUUCCAUAAAGAUUGGCACGGUUUUGAACUAGCUCUAGUCCAAAGCUGUGCCAAUCUUUAUGAAACAGAGGGAGUAGGAAAAAAGAAUAUCCACG	bdi-miR5174d-5p	CAAUCUUUAUGAAACAGAGGGAGU
miR5181-3p-145	ACUUAUUAUGGAUCGGAGGGA	CUUUAAAAAAAUUUAUACUCCCUCCGAUCCAUAAAAAGUGUCUUAGAUUUUGUACUAACUUAGUAUAAAGUUGUACUAACUCUGAGACACUUAUUAUGGAUCGGAGGGAGUAGUUUUUAAGUAUGUAUA	bdi-miR5181d	CCUCCGAUCCAUAAAAAGUGU
miR5175-3p-148	AAGUAUUUAGGAACGGAGGGA	UUUUGGAUAAGAAGGUACUCCCUCCAUUCCUAAAUACUUGUUGUGGUUUUAGUGCAAAUGUGCACUAAAACCACGACAAGUAUUUAGGAACGGAGGGAGUAGUACAUAGCUUAGCUUU	bdi-miR5175a	CCUCCAUUCCUAAAUACUUGU
miR5049-3p-199	CAAGUAAUAUGGAUCGGAGGGAGU	CAGUUGAACAAAGAUAAUACUCACUCCGAUUCAUAUUAAUUGUAUGUCAAAAUAUUACAUGUACCUAGAUACUUUUUAGACAUAAAUGCAUCCAUAUUUUGGCAAAUUUGAGACAAGUAAUAUGGAUCGGAGGGAGUAAUAACAUAUUCCUCAUGCG	bdi-miR5049-3p	UCACUCCGAUUCAUAUUAAUUGUA
miR5174-5p-290	CCUCCGUUCCAUAAAGAUUGG	AGACAAUUAAACUGCCACUCCCUCCGUUCCAUAAAGAUUGGCGCGGCUUUGAACUAGCUCUUAUUCAAAGCCGCGCCAAUCUUAUGUAACGGAGGGAGUAGAAAACUAGGGAUCAUU	bdi-miR5174b-5p	AAUCUUAUGUAACGGAGGGA
miR5174-5p-291	UACUCCCUCCGUUCCAUAAAG	UGCUAUUUUUCUUUAACUAAUACUCCCUCCGUUCCAUAAAGAUGGGCACGGUUUUAGACUAAAACUAGUUCAAAACUGUGUCAAUCUUUAUGGAGCGGAGGGAGUAGAAAUUAAACAAAGAUGG	bdi-miR5174e-5p.2	UUAUGGAGCGGAGGGAGUAGA
miR5174-5p-292	CUCCGUUCCAUAAAAAUUGGC	CAUUCGAAAGGAGGUACUCCCUCCGUUCCAUAAAAAUUGGCACGGAUUUGAAUUAGGUCCAGUUCAAAUUCGUGCCCACCUUUAUGGAACGGAGGGAGUACAAUGGUUGUACAAAC	bdi-miR5174a	CCACCUUUAUGGAACGGAGGG
miR9493-3p-25	AAGAAUUAUGAAACGAAGAGAGUA	AAAUUGCAAAUUAUCUACUACUCCCUCCAUUUCAUAAUUCUUGUCUCAAAUUUGCCAAAAAAUGGAUCUAUCUAUUCCUAAAAAGAAUCUAAAUACAUGUAAUAUUUCGAUAAGAAUUAUGAAACGAAGAGAGUACCACGAUAAAAUUAUGCUAU	bdi-miR9493	CUCCCUCCAUUUCAUAAUUCUUGU
miR5175-3p-149	AAGAAUUUAGGAACGGAGGGA	CUAUCCGACAAAGAGAACUCCCUCCGUUCCUCAAUUAUUGUCGUUAUUUUAGUACAAAUUUGAACUAAAACAACGACAAGAAUUUAGGAACGGAGGGAGUAUUAGUGAAAGAUGAGUA	bdi-miR5175a	CCUCCGUUCCUCAAUUAUUGU
miR5174-3p-195	CAAUCUUUAUGGAACGGAGGG	UUUAAUUAAGAUAGUACUCCCUCGGUUCCAUAAAAAUUGGCACGGAUUUGAACUAGUUCUAGUUCAAAGCCGUGCCAAUCUUUAUGGAACGGAGGGAGUACAGUUGAACUAUUAUA	bdi-miR5174b-3p	CUCGGUUCCAUAAAAAUUGGC
miR5174-3p-196	CAACCUUUAUGGAACGGAGGG	CAAAGACAGAGAGAUACUCCCUCCGUUCCAUAAAGAUUGGCACGGAUUUGCACUAGUCUAGUUCAAAUCCAUGCCAACCUUUAUGGAACGGAGGGAGUAAUAAAUAUUAUUCAAC	bdi-miR5174b-3p	CUCCGUUCCAUAAAGAUUGGC
miR5175-5p-74	CCUCCGUUCCUAAAUUCUUGU	AAAAAAAAACUAAUUUACUACCUCCGUUCCUAAAUUCUUGUCGCUGUUUUAGUACAGUACUAAAACAGCGACAAGAAUUUAGGAACGGAAGUAGUAAGAUUAUUGGAUAUACA	bdi-miR5175b	AAGAAUUUAGGAACGGAAGUA
miR5181-5p-297	UCCGAUCCAUAAUAAGUGUCU	ACGCUUAACAUAUUACUCCUUCCGAUCCAUAAUAAGUGUCUUUGAUUUAGUACAACUUUGCUAAAUCAAUGACACUUAUUAUGGAUCGGAGGGAGUAACAACAUUAAACUUU	bdi-miR5181b	ACACUUAUUAUGGAUCGGAGG
miR5181-3p-146	ACUUAUUAUGGAUCGGAGGGA	GGAUUCAGAAAUUACUACUCCCUCCGAUCCAUAAAGUGUCGCUGAUUUAGUACAAUUUUGUACUAAAGUUGUACUAAAUCAAAGACACUUAUUAUGGAUCGGAGGGAGUAACAUUUUCGAGAGGGAU	bdi-miR5181d	CCUCCGAUCCAUAAAGUGU
miR395-5p-9	GUUCCCUGCAAGCACUUCACGA	CACGUUUGGUAUUACCAUGAGUUCCCUGCAAGCACUUCACGAGGCCGUUUUCUGAGGGCUACUGUGAAGUGUUUGGGGGAACUCUUGGUCUCACCAAGCUUUUA	zma-miR395i-5p	GUGAAGUGUUUGGGGGAACUC
miR5181-5p-298	UCCGAUCCAUAAUAAGUGUCG	CUUAAAUAAUAGAUACUCCCUCCGAUCCAUAAUAAGUGUCGCUUAUUUGGUACAAAGUUGUACUAAAAUUGUACUAAAUCAGCACACUUAUUAUGGAUCGGAGGGAGUACUUAAAAGAUAUCUA	bdi-miR5181b	ACACUUAUUAUGGAUCGGAGG
miR5049-3p-200	GAUAUGGAUCGGAGGGAGUAC	CGACUAUACAUCUGUGAUAUACUCCCUCCUAUUCAUAUUAAUUGUCUCAAAUUUGCCCAAUUAUGGAUGUAUCUAUGCCUAAAAAGCGUCUACAUACAUGUAAAAUUUUGACAUUUGAUAUGGAUCGGAGGGAGUACAUGAUUUUGGUUUGUUCUUC	tae-miR5049-3p	ACUCCCUCCUAUUCAUAUUAA
miR5181-5p-299	UCCGAUCCAUAAUAAGUGUCU	UCGAACUAAAUUAUACUCCCUCCGAUCCAUAAUAAGUGUCUCAAAUUUUGUACUUAGUACAAAGUUGUACCAGACUUGAGACACUUAUGGAUCGGAGGGAGUGAUAGGUAAUGUUCAA	bdi-miR5181b	ACACUUAUGGAUCGGAGG
miR5049-3p-201	AAUAUGGAUCGGAGGGAGUAG	UUAUGUGUUUGCCUGAAGCUAUUCCCUCCAAUCCAUAAUAAGUGUCUCAGAUUUAGUACAACUUUGUACUAAAUUAGUACAAAAUUUGAUACACUUAAUAUGGAUCGGAGGGAGUAGUUUAUUUUUUGUUGCAACGA	tae-miR5049-3p	AUUCCCUCCAAUCCAUAAUAA
miR5174-3p-197	AUUAUGGAACGGAGGGAGUAG	CUGGUUUUACAUAAUGUAAUACUCCCUCCGUUUCAUAAUUCUUGUAUCAAAUUUGCCUAAAAAUGGAUGUAUCUAUUCUUAAAAUGCGUUUAGAUACAUGUAAUAUUUCGACAAGAAUUAUGGAACGGAGGGAGUAGAUAAUUUGAUCCGAAAACGA	bdi-miR5174e-3p.2	ACUCCCUCCGUUUCAUAAUUC
miR5174-3p-198	CAAUCUUUAUGGAACGGAGGG	AACGGCCUAACAAAUACUCCCUCCGUUCCACAAAGAUUGGCAUGGUUUUGAACUAUAGCUAGUUCAAAGUCAGGCCAAUCUUUAUGGAACGGAGGGAGUAAAUCAUCCAGCACAGA	bdi-miR5174b-3p	CUCCGUUCCACAAAGAUUGGC
miR5174-5p-293	UACUCCCUCUGUUCCUUAAAG	GCGCAAGCUACAAAGAUUUGUACUCCCUCUGUUCCUUAAAGAUUGGCAUAUUAGUUUUUGCUAAGACAAGCUUUUGACCACAAAUUACUAUGUUAAUGUGUGGUUUAUAUGACAUAAAAUUAGUAUCACUAGAUUCGUUAUCAAAAGUACUUCAUGAUACUUGUGGUUUCAUGUCAUAUAAAUCACACUUUAACAUAGUAAUUUGUGGUCAAAAUCUUGUCUUAAUGAAAACUAAUAUGUCAAUUUUUAAGAAAUAGAGGGAGUACAACUAUUCGACCGGUUCCGCC	bdi-miR5174e-5p.2	UUAAGAAAUAGAGGGAGUACA
miR5181-5p-300	UCCGAUCCAUAAUAAGUGUCU	CAUCUAUUCAUGGUAUCCCCUCCGAUCCAUAAUAAGUGUCUCAGAGUUAGUACAACUUUGUACUGAGUUAGUACAAAAUUUGAGACACUUAUUAUGGAUCAGAGGGAGUACUUCAGAAUUCAUAU	bdi-miR5181b	ACACUUAUUAUGGAUCAGAGG
miR5181-5p-301	UCCGAUCUAUAAUAAGUGUCG	AUCAUCUUCUUUGUACUCCCUCCGAUCUAUAAUAAGUGUCGAGGAUUUAGUACAAAGUUGGUACAAAUUUGUACCAAAUCCCCGACAGUUAUUAUGAAUCGGAGGGAUAUAUACUAACAUAUACC	bdi-miR5181b	ACAGUUAUUAUGAAUCGGAGG
miR398-5p-1	GAGGAGUGUCACUGAGAACACA	AUUGAGGGAAGCUGAACCCAGAGGAGUGUCACUGAGAACACAGGUGCAGAUGCCAAUGCAUGGUGAGUUUUCAUUUUUGUAUCGCAAUUGUGUUCUCAGGUCACCCCUUUGGGUUGCUUCCCUUGAUUCCA	bdi-miR398b	UGUUCUCAGGUCACCCCUUUG
miR5174-3p-199	CAAUCUUUAUGGAACGGAGGG	AGGCCCUUCCGACAUACUCCCUCCGUCCCAUAAAAAUUGACACGAAUUUGAACUAGAGCUAAUUCAAAUUCGUGACAAUCUUUAUGGAACGGAGGGAGUACUCUGGUAAUCCCAUU	bdi-miR5174b-3p	CUCCGUCCCAUAAAAAUUGAC
miR5174-5p-294	CCUCCGUUUCAUAAAGAUUGG	UACAAUCUAGCUAGUUACUCCCUCCGUUUCAUAAAGAUUGGCACGGCUUUGUACUAGAGCUAGUUCAAAGCCGUGCCAAUCUUUAUGGAACCGAGGGAGUAUUGAAUAGUUUGGUUCU	bdi-miR5174f	AAUCUUUAUGGAACCGAGGGA
miR5174-3p-200	AUUAUGGAACGGAGGGAGUAG	UUAUUGAAGCCAUAAAAAAUACUCCCUCCGUUCCAUAAUAUAAGACACGCGCGCAUUUCAAUGUUUUGCUUUGACCACCAAUUAGGCCAACAAAAUGUAAAUUAUGUAUUGUAAAAAUUAAACCAUCAGAAAUUUCUUUCAGAUAUGAAUCUAGUGGUAUAAUUUUUAUAACACAUAAUUCACAUUUUGUUAGUCUAAUUGAUGGUCAAAGGUAGACAUCGAAAUCCGUGGGCGCCUUAUAUUAUGGAACGGAGGGAGUAGCAUUUAUAGAGAUUGUGGGA	bdi-miR5174e-3p.2	ACUCCCUCCGUUCCAUAAUAU
miR5181-5p-302	UCCGAUCCAUAAUAAGUGUCC	AAGUAAGAAAUGCUACUCCCUCCGAUCCAUAAUAAGUGUCCUGGAUUUAGUACAAAGUUAGUACAACUUUGUACUAAAUCCUAGACACUUAUUAUGGAUAGGAGGGAGUACAUGUUUUUUAAGAA	bdi-miR5181b	ACACUUAUUAUGGAUAGGAGG
miR5174-3p-201	UUUAUGGAACGGAGGGAGUAG	GAAACCAAUCAGAUCCUAGUACUCCCUUUGUUUCAUAAAUAUUGGCACGGCUUUGAAUUGGCUCUAGUUCAAAAUCGUGGCAAUUUUUAUGGAACGGAGGGAGUAGCUAGCUAGGUAUAUGCCGAA	bdi-miR5174e-3p.2	ACUCCCUUUGUUUCAUAAAUA
miR5181-5p-303	UCCGAUCCAAAAUAAGUGUCG	UUAUGGUGUCACCUAUUCCCUCCGAUCCAAAAUAAGUGUCGCGGAUUUAGUAUAAAUUUGUACUAAGCUUAGUUCAAAACCAUGAUACUUAUUUUGGAUCGGAGAGAGUACUUAAUAACCG	ata-miR5181-5p	AUACUUAUUUUGGAUCGGAGA
miR5181-3p-147	ACUUAUUAUGGAUCGGAGGGA	AUCAGUCAUAAAUGGUACUCCCUCCAAUCCAUAAUAAGUGUCUCAGAUUUAGUACAAAGUAUACUAAACCUGAGACACUUAUUAUGGAUCGGAGGGAGUAGAUCAUAAAAUACGAUA	bdi-miR5181d	CCUCCAAUCCAUAAUAAGUGU
miR5175-3p-150	AAGUAUUUAGGAACGGAGGGA	UUUGGUUUCAUCUUAUACUCCCUCCGUUUUUAAAUACUUGUUGUGAUUUUAGUGUAAAUAAGUAUUUAGGAACGGAGGGAGUACAAUGUUGCAUCGACAA	bdi-miR5175a	CCUCCGUUUUUAAAUACUUGU
miR5181-5p-304	UCCGAUCCAUAAAAAGUGUCG	AAAGAAAGGUAUGUACUCCCUCCGAUCCAUAAAAAGUGUCGCCCAUUUUGUACUAAGUUAGUACAAAUUUUGUACUAAGUGGACGACACUUUUUAUGGAUCACAGGGAGUAUAAAUUUGUAUUCAG	bdi-miR5181b	ACACUUUUUAUGGAUCACAGG
miR5174-5p-295	CCUCCGUUCCAUAAAGGUUGG	AAGUGAAAUUAAUUGUACUCCCUCCGUUCCAUAAAGGUUGGCAUGGAUUUGAACUAAAGCUAGUUCAAAACCGUGCCAACCUUUACAGAACCCAUAAAGGUUGGCAUGGAUUUGAACUAGAGCUAGUUCAAAACCGUGCCAACCUUUUACAGAACGGAGGUAGUUUGCAACAGAAUGUGAUU	bdi-miR5174f	AACCUUUUACAGAACGGAGGUA
miR5201-5p-1	UGAUCAUUUGCCCCGUCUUGU	UCAUGUGCACCACUUCACUCUGAUCAUUUGCCCCGUCUUGUAGCACUGACACGUGGUCCAUGCCCCACAUGUCAGUGAUACAGGGCGAGGCAAAUGAUCAAAGUGCGAAGUAAAGUGGGGCA	bdi-miR5201-5p	AGGGCGAGGCAAAUGAUCAAA
miR5174-3p-202	CAAUCUUUAUGGAACGGAGGG	CCCUAAAAUCAUAAUACUCCCUCUAUUCCAUAAAGAUUGGCACGGAUUUGAAUUAGCUCUAGUUCAAAUUCGUGCCAAUCUUUAUGGAACGGAGGGAGUACAUCAGAUGAGUAUUU	bdi-miR5174b-3p	CUCUAUUCCAUAAAGAUUGGC
miR5175-5p-75	CCUCUGUUCUUAAAUUCUUGU	GCUAGUAGAAAUAUCUACUUCCUCUGUUCUUAAAUUCUUGUCGUUGGUUUAGUAUAAAUUUGAAAUAAAACAAUGACAAUAAUUUAGGAACGGAGGGAGUUUUUGAAAAUUCACUACG	bdi-miR5175b	AAUAAUUUAGGAACGGAGGGA
miR5174-5p-296	CUCCAUUCCAUAAAGAUUGGC	UGCCCCUUGCAUCCUACUCCCUCCAUUCCAUAAAGAUUGGCACGGUUUUGAACUAGCUGUAGUCCAAAGCCGCGCCAAUCUUUAUGAAACGGAGGGAGUACAAAAUUUGUUACUCC	bdi-miR5174a	CAAUCUUUAUGAAACGGAGGG
miR5175-3p-151	AAGAAUUUAGGAAGGGAGGGA	GAUGUUACUGUAACAUAUUCCCUCCGUUCCUAAAUUAUUGUCGCUGUUCUAGUGCAAAUUUGAACUAAAACCACGCCAAGAAUUUAGGAAGGGAGGGAGUAACAAAGUUUCACAAGAU	bdi-miR5175a	CCUCCGUUCCUAAAUUAUUGU
miR5174-3p-203	UUUAUGGAACGGAGGGAGUAC	CUAGUUUGUACAACCAUUGUACUCCCUCCGUUCCAUAAAGGUGGGCACGAAUUUGAACUGGACCUAAUUCAAAUCCGUGCCAAUUUUUAUGGAACGGAGGGAGUACCUCCUUUCGAAUGAUUAUCG	bdi-miR5174e-3p.2	ACUCCCUCCGUUCCAUAAAGG
miR5049-3p-202	AAUAUGGAUCGGAAGGAGUAC	UAAUUUUGUACCAAGUUAGUACCCUCUCCAGUCCAUAUUAAUUGUUUCAAAUUUGUGCAAAUAUGAAUGUAUCUAUGCCUAAAAAGCGUCUAGAUACAUGUAAUAUUUCGACAAUUAAUAUGGAUCGGAAGGAGUACAAAUUUUGUAAUAAGUGCGU	tae-miR5049-3p	ACCCUCUCCAGUCCAUAUUAA
miR9493-3p-26	AAGAAUUAUGAAACGGAGGGAGUA	UGGCACUUGUUGGGCAAGUACUCCCUCCAUUUCAUAAUUCUUGUCUCAAAUUUGCCCAAAAAUGAAUGUAUCUAUUUCUAGAAAGUGUCUAGAUACAUGUAAUAUUUUGACAAGAAUUAUGAAACGGAGGGAGUAGUACAUAGAGGCAGCUGCUU	bdi-miR9493	CUCCCUCCAUUUCAUAAUUCUUGU
miR5181-5p-305	UCCGAUCCAUAAUAAGUGUCU	UCCCCAAAAUUGCUACCCCCUCCGAUCCAUAAUAAGUGUCUCAGGUUUAGUACAAACUUUGUACUAAAUUAGUACAAAAUCUGAGACACUUACUAUGGAUAGGAGGUAGUAUCAUGAUCCUGGCAC	bdi-miR5181b	ACACUUACUAUGGAUAGGAGG
miR5175-3p-152	AAGAAUUUAGGAUCGGAGGGA	ACCAUAUUAGUUAUCUACUCCCUCCGAUCCAAAUUUUUUGUCGUUGUUUUAGUUCAAAUUUGCACUAAAACAACGACAAGAAUUUAGGAUCGGAGGGAGUAGGCAUUUUUCUUUCUAU	bdi-miR5175a	CCUCCGAUCCAAAUUUUUUGU
miR166-3p-26	UCUCGGACCAGGCUUCAUUC	CUAUUUUGCUUCUGGGUGGAAUGUUGUCUGGUUCAAGGUCUUGCCAUGUGAUUUGAGGAUGAACGGUUUGUGCAUGCAUAACUUUCAUUUCUCUUGUUUGCGGGAUCUCGGACCAGGCUUCAUUCCCCUCAGAGAUAGCUUCAAA	gma-miR166u	AUGUUGUCUGGUUCAAGGUC
miR5185-5p-26	UUUUAGUUCAUUUUUCAAAUC	CAAUCCCGCGAAAGUCCCGCUUUUAGUUCAUUUUUCAAAUCUUCUAUUCAAAAUUUUGUUUAGAAUUUGAAUAAGAGAUUUGAGAAUUGAACUAGAAGCAGGACUUUCGCGGGAUCCCA	bdi-miR5185i-5p	UUUGAGAAUUGAACUAGAAGC
miR5181-3p-148	CACUUAUUUUGGAUCGGAGGG	GCGUCACUAUUUAUUACUACCUCUGAUCCAAAAUAAGUGUCUCAGUUUUGAACUAGGCUUGAACUAGAAGCUUAGUUCAAACCUGAGACACUUAUUUUGGAUCGGAGGGAGUACUUUAUUACAAUCAUU	ata-miR5181-3p	CUCUGAUCCAAAAUAAGUGUC
miR5181-5p-306	UCCGAUCCAUAAUAAGUGUCU	AUUCUCAGUCAAAUACUCCCUCCGAUCCAUAAUAAGUGUCUCAGGUUUAGUACAACUUUGUAUAAAGUUCGCACAAAAUCUAAGACACUUAUUAUGGAUCCGAUGGAGUAUAAUUUUUUGAUAGA	bdi-miR5181b	ACACUUAUUAUGGAUCCGAUG
miR5174-5p-297	CUCCGUCCCAUAAAGAUUGGC	ACACGCUGUUGACUUACUCCCUCCGUCCCAUAAAGAUUGGCACGGAUUUGAACUAGCUCUAGUUCAAAUCCGUGCCAAUCUUUAUGGGAGGGAGGGAGUAAUUCAUAAGUGAACAA	bdi-miR5174a	CAAUCUUUAUGGGAGGGAGGG
miR5181-3p-149	ACUUAUUAUGGAUCGGAGGGA	UAUGCCGCUCUAUACUACUCCCUCUGAUCCAUAAAAAGUGUCUUGGAUUUAGUCUAAAGUUAGUACAACUUUGUACUAAAUCGAAGACACUUAUUAUGGAUCGGAGGGAGUAUUUAACUGUUUAUACUA	bdi-miR5181d	CCUCUGAUCCAUAAAAAGUGU
miR5174-5p-298	UACUCCCUCUGUUCCAUAAAA	GAACUAAAUGAGUUGUUUGCUACUCCCUCUGUUCCAUAAAAAUUGACGCGGUUUCGAACUAGCUGUUCAAAUCCGUGCCAACUUUUAUGAAACGGAUGGUGUAGAGAGGAUCAUCUCUAGA	bdi-miR5174e-5p.2	UUAUGAAACGGAUGGUGUAGA
miR5049-3p-203	AAUUAAUAUGGAUCGGAGGGA	AUUCACAGCGACUUAAUAUCCCUCCGAUCAAUAUUAAUUGACGAAAUAUUACAUGUCUCUAAACGUUUUUUAGGCAUACAUACAUCCAUAUUUAGACAAAUUUGAGACAAUUAAUUAAUAUGGAUCGGAGGGAGUACUCUUUACAGGCCUAUA	hvu-miR5049f	CCUCCGAUCAAUAUUAAUUGA
miR5175-5p-76	CCUCUGUUCCUAAAUUCUUGU	UAUGUAUUUAUAUACUACUCCCUCUGUUCCUAAAUUCUUGUCGUUAUUUUAGUUCAAAUUUGUACGAAAACAGGGACAAGAAUUUAGGAACAGAGGUAGUAUAUAGUAUCAACU	bdi-miR5175b	AAGAAUUUAGGAACAGAGGUA
miR5181-5p-307	UCCAAUCCAUAAUAAGUGUCG	CCUCCCUAAAUGCUACUGCCUCCAAUCCAUAAUAAGUGUCGCUGCUUUGUGCUAAAUCAGCGACACUUAUGCUAAAUCAGCGACACUUAUUAUGAACCGGAGGGAGUACUAGAAAUCACAGAA	bdi-miR5181b	ACACUUAUUAUGAACCGGAGG
miR5174-5p-299	UCCCUCCGUUUCAUAAAGAUUGGC	UUAACAAACUAAAGACAUACUCCCUCCGUUUCAUAAAGAUUGGCACGGCUUUAAACUAGCUCUAGUUGAAAUCUGUGCCAACUUUUAUGGAAUGGAGGGAGUAGUAAAUUUUGCAUCCAAAA	bdi-miR5174d-5p	CAACUUUUAUGGAAUGGAGGGAGU
miR5174-3p-204	UUUAUGGAACGGAGGGAGUAG	AUGGGCUAACAUUCUUUACUGCUCCCUCCGUUCCAUAAAAAUGGAACCGUGCCAAUCUUUAUGGAACGGAGGGAGUAGUAAUCAUUUUUUUCUUGGGU	bdi-miR5174e-3p.2	GCUCCCUCCGUUCCAUAAAAA
miR5174-3p-205	CAAUCUUUAUGGAACGGAGGGAGU	GGGCUAAUUAAAAAUACUACUCCCUCUGUUCCAUAAAGAUUGUCACAGAUUUAAACUAGAGCUAGUUCAAAGCUGUGCCAAUCUUUAUGGAACGGAGGGAGUAGAUUAUAUCAUGAAAAGUU	bdi-miR5174d-3p	UCCCUCUGUUCCAUAAAGAUUGUC
miR5181-5p-308	UCCGAUCCAUAAUAAGUGUCG	UCAUUCAACCCUGCUACUUCUCCGAUCCAUAAUAAGUGUCGGGGCCUUUGUAAAUCCCCAACCCUUAUUAUGGAUCGGAGGGAUUAUAUUAUACUAA	bdi-miR5181b	ACCCUUAUUAUGGAUCGGAGG
miR5174-3p-206	CAAUCUUUAUGGAACGGAGGGAGU	AGGUGUGUCGUAUGUUCUACUCCCUCCGUUCCAUAAAGAUUGACACGGAUUUGAAUUAGCUCUAGUUCAAAUUCGUGCCAAUCUUUAUGGAACGGAGGGAGUAGAAUAUAGAUGCACAACAC	bdi-miR5174d-3p	UCCCUCCGUUCCAUAAAGAUUGAC
miR5174-5p-300	UCCAUCCGUUUCAUAAAGAUUGGC	CCACCUUUCUUAUAUCCUAUUCCAUCCGUUUCAUAAAGAUUGGCACGAUUUUGAAACAAAAUCGUGCCAAUCUUUAUGAAACGGAAAGAAUAAUUACAAAUGAGUUGGUGG	bdi-miR5174d-5p	CAAUCUUUAUGAAACGGAAAGAAU
miR5181-3p-150	ACUUACUAUGGACCGGAGGGA	CUGACAACUAUAUAAUACUCCCUCCUAUCCAUUAUAAGUGUCUCAUAUUUAGUCCAAUUUUGUACUAAGUUAUUACAAAAUAUGAGACACUUACUAUGGACCGGAGGGAGUACAAUUUUGUAUUGAUAA	bdi-miR5181d	CCUCCUAUCCAUUAUAAGUGU
miR5181-3p-151	ACUUAUUAUGGAUCGGAGGGA	UUGCUUCAUGAACAGUACUCCCUCCAAUCCAUAAUAAGUGUCUCAGAUUUUAUACUAAUUUGAUACAAAGUUGUACUAAAUCUGAGACUUAUUAUGGAUCGGAGGGAGUACUACAUAUAUUUUUGGG	bdi-miR5181d	CCUCCAAUCCAUAAUAAGUGUCU
miR5181-5p-309	UCCGAUCCAUAAUAAGUGUCG	UGUUAAAAAAUGCUACUCCCUCCGAUCCAUAAUAAGUGUCGCUAAUUUAGCACAACUUUGUAUUAAUCAGUGACACUUAUUAUGAUCGGAGGGAGUACGAGAUAAUAGCUAU	bdi-miR5181b	ACACUUAUUAUGAUCGGAGG
miR5174-5p-301	UCCCUCCGUUCCAUAAAGAUUGGC	AUGAGAGGGAUGAAUAGUACUCCCUCCGUUCCAUAAAGAUUGGCGUGACUUUGAACUAGCUCUACUUCAAAACCGUGCCAAUCUUUUUGGAACGGAGGGAGUAGUAUUUCUUUACUUUGUAG	bdi-miR5174d-5p	CAAUCUUUUUGGAACGGAGGGAGU
miR5181-3p-152	ACUUAUUAUGGAUCGGAGGGA	UGCCAAGUAACUAACUACUCCAUCCAAUCCAUAAUAAGUGUCUCAGGUUUAGUACAACUUUGUACUAAGUACAAAAUCUGAGACACUUAUUAUGGAUCGGAGGGAGUAGAUUAUAAUUACCAACC	bdi-miR5181d	CAUCCAAUCCAUAAUAAGUGU
miR171-3p-5	CGAUUGAGCCGUGCCAAUAU	UAAUGUAUUAUAGACGCGGUAUUGGUGCGGUUCAAUCAGAAAGCUGGCGCUCCGGACGCAAAAGGGGUUCCUCUCUUCGAUUGAGCCGUGCCAAUAUCACGUUUUGCUUGACUCGUA	htu-miR171a	AUUGGUGCGGUUCAAUCAGAA
miR5181-5p-310	UCCGAUCCAUAAUAAGUGUCG	GUUUCUUAGUAAAUACUCCCUCCGAUCCAUAAUAAGUGUCGGGGAUUUAGUACAAAGUUAGUACAAUUUUGUACUAAAUCCCAGAUACUUAUUAUGGAUUGGAGGGAGUAGCACUCAGUAACCAG	bdi-miR5181b	AUACUUAUUAUGGAUUGGAGG
miR397-5p-5	AUUGAGUGCAGCGUUGAUGAA	AGAAGAGGCGCAGAGGCUUGAUUGAGUGCAGCGUUGAUGAACCCCUCUGCGCCCAGGCCAGCCAUGGAACGCGGGGGGUUCUUCGACCCUGCACCCAAUCACGCCUCUGCUUUCCUCUGGC	lus-miR397a	CUUCGACCCUGCACCCAAUCA
miR5181-3p-153	ACUUAUUAUGGAUCGGAGGGA	GGCUAUGUUAAAUACUACUUCCUCCGAUCCAUUAUAGGUGUCUCAGAUUUUGUACUAACUUAGCACAAAGUUGUACUAAGUCUGGGACACUUAUUAUGGAUCGGAGGGAGUAAACAGGAGCACGGAAAA	bdi-miR5181d	CCUCCGAUCCAUUAUAGGUGU
miR5174-3p-207	UUUAUGGAACGGAGGGAGUAA	UGAGCCAUGUUAUUUCUAAUAUUCUCUCUGUUUCAUAAAGAUUGACACGGAUUUAAACUAGAUCUAGUUCAAUGCCGUGACAAUCUUUAUGGAACGGAGGGAGUAACAAAAUUAAAUAUGUAUCAA	bdi-miR5174e-3p.2	AUUCUCUCUGUUUCAUAAAGA
miR5181-5p-311	UCCGAUCCAUAAUAAAUGUCG	AUUUGGUGCUAACUACUCCCUCCGAUCCAUAAUAAAUGUCGCUGAUUUAGUACACUGUACAACUUUGUACUAAAUCAGCGACAGUUCUUAUGGAUCGGAGGGAAUACCUCCAAUCCAUCUU	bdi-miR5181b	ACAGUUCUUAUGGAUCGGAGG
miR5174-5p-302	UCCCUUCGUUUCAUAAAGAUUGGC	ACCAGCCUCAAGGUACGUACUCCCUUCGUUUCAUAAAGAUUGGCACGAAUUUGAACUAGAACUAAUUCAAAACCGUGUCAAUCUUUAUGGAACGAAGCGAGUAGGUGGCAGCUUUUGCUAAU	bdi-miR5174d-5p	CAAUCUUUAUGGAACGAAGCGAGU
miR5049-3p-204	AAUAUGGGUCGGAGGGAGUAC	CUAACUCAGAGUUAUCCAAUACUCCCUCCGGCCGGAAUUACUUGUCACUGAUUUAGUAGAACUUUGUACUAAAUCUGGGACAAGUAAUAUGGGUCGGAGGGAGUACAAAAAUCUAUGGGAAUUUUA	tae-miR5049-3p	ACUCCCUCCGGCCGGAAUUAC
miR5174-5p-303	CUCCGUCCCAUAAAGAUUGGC	UCAUUUUUAGGAAAUACUUCCUCCGUCCCAUAAAGAUUGGCGCAGAUUUGAACUAGCUGUAGUACAAAACUGUGUCAAUCUUUAUGAAACGGAGAGAGUAACUUUUGAAAAC	bdi-miR5174a	CAAUCUUUAUGAAACGGAGAG
miR5174-5p-304	CUCCGUUUCAUAAAGAUUGGC	GGUCAACAAGGUUGUACUCCCUCCGUUUCAUAAAGAUUGGCACUGAUUUAAAUUAUCUCUGGUUCAAAUUCGUGCCGAUCUUCGUGAAACGGAGGGAGCAGGAAUGCAAAGCAGAG	bdi-miR5174a	CGAUCUUCGUGAAACGGAGGG
miR5049-3p-205	AAAUAAUAUGGAUCGGAGGGA	UACAUAUAAAAUCAAUACUCCCUCCUAUCCAUAUUAGUUGUCGCUGAUUUAGUACAAAGUUGCACUAAAUCAGCGGCAAAUAAUAUGGAUCGGAGGGAGUAGCUUAUUUGUGUACUUG	hvu-miR5049f	CCUCCUAUCCAUAUUAGUUGU
miR1122-3p-14	UAGAUACAUGCGUAUCUAGA	UUACCUAUAACAAUUUUGUCUAGAUACGCAUGUAUCUAGAUGCCUUUCAGUGUGUAGAUACAUGCGUAUCUAGACACAGUUGCGACAAGUAAUU	far-miR1122	UAGAUACGCAUGUAUCUAGA
miR5181-3p-154	ACUUAUUAUGGAUCGGAGGGA	GUGAACAAAAAAUGCUACUCCCUCCGAUCGAUAAUAAGUGUCUUAGAUUUAGUACAAAGUUGUACUAAACCUAAGACACUUAUUAUGGAUCGGAGGGAGUACAGCUUGAUAUAUCUGA	bdi-miR5181d	CCUCCGAUCGAUAAUAAGUGU
miR5181-3p-155	ACUUAUUAUGGAUCGGAGGGA	UAUAAAAAUAUUAUAUACUCCCUCGGAUCCAUAAUAGCUUUGUACUAAAUCAGCUACACUUAUUAUGGAUCGGAGGGAGUAGAUAGCAACUUAGUGAC	bdi-miR5181d	CCUCGGAUCCAUAAUAGCUUUGU
miR5180-5p-25	UAAGUGUCUCAGUUUUGAACU	UUACUGCCUCCGAUCCAAAAUAAGUGUCUCAGUUUUGAACUAAGCCUAGUUCAAGCCUAUUUCAAAACUGCGACACUUAUUUUGGAUCGGAGGUAGUAUUA	bdi-miR5180a	UUCAAAACUGCGACACUUAUU
miR5175-3p-153	AAGAAUUUAGGAACGGAGGGA	AUUAUAACUAAUUACUACUCCCUCUAUUCCUAAAUUCUUUUCAUUGUUUUAGUUCCAAUUUGUACUAAAACAACGACAAGAAUUUAGGAACGGAGGGAGUAAAUUGUAAUACAAAGAA	bdi-miR5175a	CCUCUAUUCCUAAAUUCUUUU
miR5175-3p-154	AAGAAUUUAGGACCGGAGGGA	AAACUUGAUAUUAGGUACUCCCUCCGAUCUUAAAUUCUUGUCGUGGUUUUAGCACAAAUUUGAAAUAAAACCACAACAAGAAUUUAGGACCGGAGGGAGUAACAUCUAGCAUAUAGAA	bdi-miR5175a	CCUCCGAUCUUAAAUUCUUGU
miR5049-3p-206	CAAGUAAUAUGGAUCGGAGGGAGU	AAUGCCAUAAAUCUUUCUACUCCCUCCCAUAUUACUUGUCGCAGAUUUAGUCUAAAUCCGCGACAAGUAAUAUGGAUCGGAGGGAGUAUAAGUUUUAAUAAUCCAUU	bdi-miR5049-3p	UCCCUCCCAUAUUACUUGUC
miR5181-5p-312	UCCGAUGCAUAAUAAGUGUCG	GCGUAAAAACCAGUACUCCCUCCGAUGCAUAAUAAGUGUCGAGGAUCUAGUACAAAGUCAGUACAAAUUUGUAUUGAUUCUUCGACACUUGUUAUGGAUCGGAGUCAGUAGUAUAAAUCUG	bdi-miR5181b	ACACUUGUUAUGGAUCGGAGU
miR160-3p-4	GCGUGCAAGGAGCCAAGCAUG	UUAAUCGAUCAUCGGCUGCGUGCCUGGCUCCCUGUAUGCCACACAUGUAGCCCGAUCCGUGCCGAGGUUGGAUGCUGUGGGUGGCGUGCAAGGAGCCAAGCAUGCAUACAUACAAGCUCCAUGA	ata-miR160c-3p	UGCCUGGCUCCCUGUAUGCCA
miR5174-3p-208	CAACCUUUAUGGCACGGAGGG	GUAUGCAUGCACGCUACUCCCUCCGUUCCAUGAAGAUUGGCACGGUUUUGAACUAGAGCUGGUUUAAAUCCGUGCCAACCUUUAUGGCACGGAGGGAGUACCACAUUACUUAAGAC	bdi-miR5174b-3p	CUCCGUUCCAUGAAGAUUGGC
miR5174-3p-209	CAAUCUUUAUGGAACGGAGGGAGU	UAAGAUGAUAACAUCUGUACUCCCUCCGUUCCAUAAGGUCGGCAUGAAUUUGAACUAUAGCUAGUUCAAAUCCAUGCCAAUCUUUAUGGAACGGAGGGAGUAUUAAAUAUAUGAGGGACAG	bdi-miR5174d-3p	UCCCUCCGUUCCAUAAGGUCGGC
miR5181-3p-156	ACUUAUUAUGGAUCGGAGGGA	GCUGUCUCAGCUUGUUACUCCCUCCAUCCAUAAUAAUUGUCACUCAUUUAGUACAAUUUUGUACUAAAUCGGCGACACUUAUUAUGGAUCGGAGGGAGUAUUUUAUUUUCUCAUUCA	bdi-miR5181d	CCUCCAUCCAUAAUAAUUGU
miR395-5p-10	GUUCCUUGCAAGCACUUCAUG	CAUGUUUGGAAUUAUCAUGAGUUCCUUGCAAGCACUUCAUGAGGCACUAUCCCAAGGGCUACUAUGAAGUGUUUGGGGGAACUCUUGAUAUCACCAAGCUUUCA	bdi-miR395c-5p	UGAAGUGUUUGGGGGAACUC
miR9493-3p-27	AAGAAUUAUGGAACGAAGGGAGUA	GGAGGAGGGAGUAAUUAAUACUCCCUCCAUUCCAUAAUUCUUGUCUCAAAUUUGCCCAAAAAUGGAUGCAUCUAUUCCUAAAAAGCGUCUAGAUACAUGCAAUAUUUCGACAAGAAUUAUGGAACGAAGGGAGUACUAGUUAAACCUUGCCAAUG	bdi-miR9493	CUCCCUCCAUUCCAUAAUUCUUGU
miR5181-5p-313	CCUCCGGUCCAAAAUAAGUGU	AGAAUCUAGAAUACGUACACCCUCCGGUCCAAAAUAAGUGUCUCAGUUUUGAACUAAGCAUAGUUCAAAUUUGCGACACUUAUUUUAAAUCGGAGGUCGACAGGUAGUAACUUU	bdi-miR5181c-5p	ACUUAUUUUAAAUCGGAGGUC
miR5181-5p-314	UCCGAUCCAUAAAAAGUGUCG	UUCCAAAAAAAUCUACUCUCUCCGAUCCAUAAAAAGUGUCGCCCACUUAGUACAAAAUGGGCGACACUUUUUAUGGAUCAGAGGGAGUAGCCAUUUCUUGCAUA	bdi-miR5181b	ACACUUUUUAUGGAUCAGAGG
miR166-3p-27	GGACCAGGCUUCAUUCCCC	AAGCUAUUUUGCUUCUGGGUGGAAUGUUGUCUGGUUCAAGGUCUUGCCAUGUGAUUUGAGGAUGAACGGUUUGUGCAUGCAUAACUUUCAUUUCUCUUGUUUGCGGGAUCUCGGACCAGGCUUCAUUCCCCUCAGAGAUAGCUUCAAACUC	cpa-miR166e	GGAAUGUUGUCUGGUUCAA
miR5181-5p-315	UCCGAUCCAUAAAAAGUGUCG	UGGGGAAAAUAUAUACUCCCUCCGAUCCAUAAAAAGUGUCGUCCACUUGUACAAAAUUUGUACUAACUUAGUACAAAAUGAGCGGCACUUUUUAUGGAUCUGAGGGAGUAUAUACUAAUCAUAAU	bdi-miR5181b	GCACUUUUUAUGGAUCUGAGG
miR5070-3p-8	AACUAAGUAGGGUCAAAGGGU	ACAUGGUGACCCCAAGGUACCAAUUGAUCCUCCUUGGUUCAAACAAAUGAACUGGUUUUCAAAAAGUUGUUUCAUUUUAAAACUUUAGUUUAUUUGGUUAAACUAAGUAGGGUCAAAGGGUACUCUGAGGGUCACAAAGUU	bdi-miR5070	CAAUUGAUCCUCCUUGGUUCA
miR5049-3p-207	AAGUAAUAUGGAUCGGAGGGA	CCUUGCGGAAAACUGAUAUCCCUCCGAUGCAUAUUAAAUGUGCCCAAAUAUUGAUGUAUUUAUAUUUUAAAAUACGUUUGGAUAUAUGUAAUAUUUCGACAAGUAAUAUGGAUCGGAGGGAGUAGUACUAUACUCCCUGUC	hvu-miR5049f	CCUCCGAUGCAUAUUAAAUGU
miR5181-5p-316	UCCAAUCCAUAAUAAGUGUCG	AAUAAUUGCAUCAUACUCCCUCCAAUCCAUAAUAAGUGUCGGGGAUUUAGUACAAGGUUACUAAAUCCCCCAACCACACUUAUUAUGGAUCGGAUGGAGUAUCUCUUAGAUAAGAC	bdi-miR5181b	ACACUUAUUAUGGAUCGGAUG
miR5049-3p-208	AAUAUGGGUCGGAGGGAGUAC	CAUAUUUGGCAGAAUUAGCUACUCCCUCCAACUCAUAUUACUUGUCGCUGAUUUAGUACAACUUUGUACUAAGUCUGGGACAAGUAAUAUGGGUCGGAGGGAGUACUGUUUGCAUGUAAAAGAUUG	tae-miR5049-3p	ACUCCCUCCAACUCAUAUUAC
miR5049-3p-209	AAUAUGGAUCGGAAGGAGUAC	UGAGAUUCCCGAGAAAAAGUACUCCCUUCAAUUCAUAUUAAUUGUCUCAAAUUUGUCUAAAUAUGGAUGUGUCUAACUAAAAAACGUCUAGAUAAAUUUAAUAUUUUGACAAUUAAUAUGGAUCGGAAGGAGUACUGUUUACUCAAAAGUGUUCU	tae-miR5049-3p	ACUCCCUUCAAUUCAUAUUAA
miR5049-3p-210	AAUUAAUAUGGAUCGGAGGGA	AUACUGCUUAGGAAGUACUACCUCCGAUCCAUAUUAAUUGUCUCAAAUUUGCCCAAAUAUGGAUGUAUAUAUGCCUAAAAAGCGUCUAGAUACAUGUAAUAUUUUGACAAUUAAUAUGGAUCGGAGGGAGUAUGUAGGAAGUUAACCAU	hvu-miR5049f	CCUCCGAUCCAUAUUAAUUGU
miR5181-3p-157	ACUUAUUAUGGAUCGGAGGGA	AAACAUACAUUUCAAUACUCCCUCCGAUCGAUAAUAAGUGUCCAACUUUGCACUAAAUCAGAGACACUUAUUAUGGAUCGGAGGGAGUAUUAGAUAAGAAUGGAAC	bdi-miR5181d	CCUCCGAUCGAUAAUAAGUGU
miR5181-5p-317	UCCGAUCCAUAAUAAGUGUCU	AAUUUGGUAAUAACAACUACUCCGAUCCAUAAUAAGUGUCUCAGACUUAGUACAAGAUCCAUAAUAAGUGUCUCAGACUUGGUACAACUUUGUACUAAAUCUGAGACACUAAUUAUGGAUCGGAGGGAGUAUUAAGUUCAGA	bdi-miR5181b	ACACUAAUUAUGGAUCGGAGG
miR7777-5p-3	UCUGACAAACACCAUCGCAAC	UUUGGUUGGGUAGAACUACCUCUGACAAACACCAUCGCAACUGCAGUAUAUCAUGUUAUUAUUGUACCCAUGAUGUCCUGUUGUUGAGAUGGUGUCUGUUGAAGGUUGUUCCACCCAACAGAAGA	bdi-miR7777-5p.2	UGAGAUGGUGUCUGUUGAAGG
miR5175-5p-77	CCUCCGUUCCUAAAUUCUUGU	AACCCCGUUAUAUGCUACUCCCUCCGUUCCUAAAUUCUUGUCGCUGUUUUUUUUACUAAAACAGCGACAAGAAUUUAGGAACGGAGGUAGUAGUUGGGUUAAUACACAA	bdi-miR5175b	AAGAAUUUAGGAACGGAGGUA
miR169-5p-23	UAGCCAAGGAUGACUUGCCUGU	AGCAAGGGGCUUAUCUCUGAUAGCCAAGGAUGACUUGCCUGUGUCAUACUUCAAGGCUUGGCAACAUGAUGCAUGAGCCUUUGUUGUAGUCUCAUAGGCAGUCUCCUUGGCUAGCCUGAGUGGCUCUUGCG	bna-miR169l	AGGCAGUCUCCUUGGCUAGC
miR5174-5p-305	CUCCGUUUCAUAAAGAUUGGC	UGCUUGAAGUAUACUACUCCCUCCGUUUCAUAAAGAUUGGCAUGAUUUUAAACUAAAACUAGUUCAAAACCAUGCCAAUUUUUAUGAAACAGAGGGAGUAGCUAGUUAUAGUUAAC	bdi-miR5174a	CAAUUUUUAUGAAACAGAGGG
miR5185-3p-40	UUUGAGAAUUGACCUAGAAGC	GGAUCCCGCGAAAGUCCCGCUUCUAGUUCAUUUUUCAAAUCUUCUUCAAAAUUUUGCUCAGAAUUUGAAUAGGAGAUUUGAGAAUUGACCUAGAAGCGGGACUUUCGCGGGAUCCCA	bdi-miR5185d-3p	UUCUAGUUCAUUUUUCAAAUC
miR5049-5p-22	UCCCUCCGACCCAUAUUACUUGU	AAUGCGAUCCAAAAUAGUACUCCCUCCGACCCAUAUUACUUGUCCCAGAUUUAGUACAAAGUUGUACUAAAUCAGUGACAAGUAAUUCCGGCCGGAGGGAGUAUGGAAAAUUAUGUUAAGUA	bdi-miR5049-5p	AAGUAAUUCCGGCCGGAGGGAGU
miR5181-5p-318	UCCGAUCCAUAAUAAGUGUCU	UGAUGUAAAGCUGUACUCUCUCCGAUCCAUAAUAAGUGUCUUAGAUUUAGUACAACUUUGUACUAAGUUAGUACAAAAUUUGAGACACUUGUUAUGGAUCAGAGGGAGUAGAUUUUAAAAUUAAG	bdi-miR5181b	ACACUUGUUAUGGAUCAGAGG
miR5174-3p-210	UUUAUGGAACGGAGGGAGUAG	AUCGAAUUCUCAUCCAUCUUACUCCCUCGGUUUCAUAAAAAUUGGCAUGAAUUUGAACUAGUUCUAGUUCAAAGCCAUGCCAACCUUUAUGGAACGGAGGGAGUAGCAUCUACUUUGAACUAUCCA	bdi-miR5174e-3p.2	ACUCCCUCGGUUUCAUAAAAA
miR5070-5p-5	UCUGACCCUACUUAGUUCAAC	AGGGUAUUCUAAGGGUACCCUCUGACCCUACUUAGUUCAACCAAAUGAACUAAAAUUUUAAAAUCGCAUCACUUUUUAAACAACUAGUUCAUUUGUUUGAACUAAAGAGGGUCAGAGGGUACCCUUAGCCAGGGUAAC	ata-miR5070-5p	UGAACUAAAGAGGGUCAGAGG
miR5174-3p-211	UUUAUGGAACGGAGGGAGUAG	UGUUUGAGAAACAAUAUAGUACUCCCUCCGUUUCAUAAAGGUUGGCACGGAUUUGAACUAGAGCUAGUUCAAAGCCACGCCAAUCUUUAUGGAACGGAGGGAGUAGUAUAGUAAGAUAUUGGUUCU	bdi-miR5174e-3p.2	ACUCCCUCCGUUUCAUAAAGG
miR5181-5p-319	UCCGAUCCAUAAUAAGUGUCU	AAUCCAUUUCAUAUACUCCCUCCGAUCCAUAAUAAGUGUCUUUGACUUAGUACAAAUUUAUUAUAAAGAUGUACUAAGUCAAAGACACUUAUUAUGGAUCGGAAGGAGUAUCAUGGAAACAGAGA	bdi-miR5181b	ACACUUAUUAUGGAUCGGAAG
miR167-5p-5	UGAAGCUGCCAGCAUGAUCUG	AUGUGCACCAUACAAGCUGGUGAAGCUGCCAGCAUGAUCUGAUCUGACCAUAUAUCUAGAUUGGCAUGGAUGGAUAUGUGAUAUGAUCUGAUCAGGUCAUGCUGGAGUUUCAUCUGCUGGUUGGGAGCACGAUC	atr-miR167	GGUCAUGCUGGAGUUUCAUC
miR5181-5p-320	UCCGAUCCAUAAUAAGUGUCG	AAAAUUAAACCUGUACUCCCUCCGAUCCAUAAUAAGUGUCGGGGAUUUAGUACAAGUGUCGAGGAUUUAGUACAAAUGUGUACUAACUUUGUACUAAAUCCCCGACACUUAUUAUGGAUCAGAGGGAGUACUAUAUACAGAAGCA	bdi-miR5181b	ACACUUAUUAUGGAUCAGAGG
miR5181-5p-321	UCCGAUCCAUAAUAAGUUUCG	UAGUUACAAGAUACUACUCCUCCGAUCCAUAAUAAGUUUCGCUGGUUAGCGACAUUUGUUAUGGAUCGGAGGGAGUAUUUUCUUGGAAGAAA	bdi-miR5181b	ACAUUUGUUAUGGAUCGGAGG
miR397-3p-2	CUUCGACCCUGCACCCAAUCA	AGAAGAGGCGCAGAGGCUUGAUUGAGUGCAGCGUUGAUGAACCCCUCUGCGCCCAGGCCAGCCAUGGAACGCGGGGGGUUCUUCGACCCUGCACCCAAUCACGCCUCUGCUUUCCUCUGGC	bdi-miR397b-3p	AUUGAGUGCAGCGUUGAUGAA
miR5181-5p-322	UCCGAUCCAUAAUAAGUGUCU	GUUUCAUAUAUCUUACUCCCUCCGAUCCAUAAUAAGUGUCUUGGGUUUAGUACAAUGUUGUGUUGGAUUUAGUACAAAGUUGUCUUGGAUUUAGUACAAAGUUGCUAACUUUUUACUAAAUCCAAGACACUUAUUAUGGAUGGGAGGGAGUAUAUUUUCUCAAAUAC	bdi-miR5181b	ACACUUAUUAUGGAUGGGAGG
miR5174-5p-306	UACUCCCUCGGUUCCAUAAAG	ACCAGAUAUGCCUUUUGAAGUACUCCCUCGGUUCCAUAAAGAUUGUCACGGUUUUGAAUUAGCCGUAGUCUAAAACCGUGCCAAUCUUUAUGAAACGGAGGAAGUAUUUUAGUACAUGGGAUAUUUUC	bdi-miR5174e-5p.2	UUAUGAAACGGAGGAAGUAUU
miR2118-3p-6	UUCCUGAUGUCUCCUAUUCCUA	GAAAGAUCCUAAGACUGGUAGGAGUUGGAACAUCAAGGAACGCGCUUCAAGGAAAUCCCCUCUAGCAAUGGAGGUUGAUAUUCGGCUUGGCGUUUUCCUGAUGUCUCCUAUUCCUAUGAUUCUUAGGUGCUCCUUC	zma-miR2118e	GGAGUUGGAACAUCAAGGAACG
miR5181-5p-323	UCCGAUCCAUAAUAAGUGUCU	AUAACCAAAAUAUUACUCCCUCCGAUCCAUAAUAAGUGUCUCAGUCUUAGUACAAAGUUAGUAAAAAAUUGUUCUAAACCUGAGACACUUAUCGUCAUGGAUCGGAGGGAGUAAGCUUUUUUACUUGU	bdi-miR5181b	ACACUUAUCGUCAUGGAUCGGAGG
miR5049-3p-211	AACUAAUAUGGAUCGGAGGGA	CAAGGAAAGUGUAUGUACUCCCUCCGAUCCAUAUUAAUUGUCUCAAAUUUGCAUAAAUAUGGAUGUAUUUAUGCUUAAACAGCGUCUAGAUACAUGUAAUAUUUCGACAACUAAUAUGGAUCGGAGGGAGUAACAUAUAUGGUGAAACA	hvu-miR5049f	CCUCCGAUCCAUAUUAAUUGU
miR5175-3p-155	AAGUAUUUAGGAACGGAGGGA	UCACUCAUAAAAAAUUACUCUCUCCGUUCCUAAAUACUUGUCGUUGUUUUAGUGCGAACUUGUACUAAAACAGCGACAAAGUAUUUAGGAACGGAGGGAGUACUAUAUUCCAUCUGCCA	bdi-miR5175a	UCUCCGUUCCUAAAUACUUGU
miR5049-3p-212	AGUAUUUAGGAACAGAGGGAG	UGCACUGGUAAAUUAUUACCCCCUCCGUUCCUAAAUACUUGUCGUGGUUUUAGUGCAAAACCACGACAAGUAUUUAGGAACAGAGGGAGUAUUUUCUAACUUUUUUACC	hvu-miR5049b	CCCUCCGUUCCUAAAUACUUG
miR5174-5p-307	UCUCUCCGUUUCAUAAAGAUUGGC	GUGCGAGCCAUACAAGGUACUCUCUCCGUUUCAUAAAGAUUGGCAUGACUUUGAACUAUAGUUUAAAGCCGUGCCAAUCUUUAUGGAACGGAAGAAGUAUUGUUUGGGGUUAGGACUU	bdi-miR5174d-5p	CAAUCUUUAUGGAACGGAAGAAG
miR5175-3p-156	AAGUAUUUAGGAACGGAGGGA	UCAACUACUAACUGGUACUCUCUCCGUUCCUACAUACUUGUCGUGGUUUUAGUGUAGCACUUGUCGUGGUUUUAGUGUAGCACUAAAACCACGACAAGUAUUUAGGAACGGAAACCACGACAAGUAUUUAGGAACGGAGGGAUUACCAUCUCGAGAUUAUCC	bdi-miR5175a	UCUCCGUUCCUACAUACUUGU
miR164-5p-5	UGGAGAAGCAGGGCACGUGC	UUUGGUGAGAAUGCCCCUGUUGGAGAAGCAGGGCACGUGCAAAGAUCGGAGCACGUUUCGUAUGUGAUGUACGUAUGUGCAUGGAUCGCUGUGCACGCGCUCCCCUUCUCCACCAUGGCCUUCUUACCACAGCU	gma-miR164b	ACGCGCUCCCCUUCUCCACC
miR5181-5p-324	UCCGAUCCAUAAUAAAUGUCG	UUAAAAAAUAAAAUACUCCCUCCGAUCCAUAAUAAAUGUCGCCGAUUUAGUACAAAGUUGUACUAGAUCAGCGAAACUUAUUAUGGAUUGGAGGGAGUACUGAUGAAAACAACU	bdi-miR5181b	AAACUUAUUAUGGAUUGGAGG
miR395-3p-15	GUGAAGUGUUUGGGGGAACUC	CACGUUUGGUAUUACCAUGAGUUCCCUGCAAGCACUUCACGAGGCCGUUUUCUGAGGGCUACUGUGAAGUGUUUGGGGGAACUCUUGGUCUCACCAAGCUUUUA	osa-miR395h	GUUCCCUGCAAGCACUUCACGA
miR160-5p-12	GCCUGGCUCCCUGUAUGCCAC	UCUGAUCAAGACUGUGCUGUGCCUGGCUCCCUGUAUGCCACACAUGUAGCCCAGCCCAUGAAUGUGGUUUGCCUGCUGUGGGUGGCGUGCAAGGAGCCAAGCAUGCAUUACGCAUUAUGAUCAA	csi-miR160	GGCGUGCAAGGAGCCAAGCAU
miR5049-5p-23	AACUAAUAUGGAUCGGAGGGA	AAUACAUGUAAUAUUUUGACAACUAAUAUGGAUCGGAGGGAGUAACUAAAAUUUGAAAUUUCUAUCAUAUUAGCAUUGUUGGUGACGAUGACAUGUUAUCUGUGCUUCGUUAGAAUCAAUAUUUAUCAAUCCCUCUGAUCCAUAUUUGUUGUCGAAAUAUUACAUGUAUCUA	hvu-miR5049f	CCUCUGAUCCAUAUUUGUUGU
miR9493-3p-28	AAGAAUUAUGAAACGAAGGGAGUA	CAACUAUAGUAAAAGUACUACUCCAUCCGUUUCAUAAUUCUUGUCGAAAUAUAACAUGUAUCUAAACAUUUUUUAGGAAUAGAUAUAAUCAUUUUUGUCAAAUUUGAGACAAGAAUUAUGAAACGAAGGGAGUAAUUCACUUGGCUUCUGAAAA	bdi-miR9493	CUCCAUCCGUUUCAUAAUUCUUGU
miR5174-3p-212	CAAUCUUUAUGGAACGGAGGGAGU	UCAAGGCCCUUCCGACAUACUCCCUCCGUCCCAUAAAAAUUGACACGAAUUUGAACUAGAGCUAAUUCAAAUUCGUGACAAUCUUUAUGGAACGGAGGGAGUACUCUGGUAAUCCCAUUGUA	bdi-miR5174d-3p	UCCCUCCGUCCCAUAAAAAUUGAC
miR5175-5p-78	CCUCCGUUCCUAAAUUCUUGU	AUAUCUACCUUUUUAUAGUCCCUCCGUUCCUAAAUUCUUGUCGUUGGUUUAGUUUAAAUUUGUACUAAAACAACGACAAAAAUUUAGGAACGGGGACUAUGAUAACUUGGUCAGGU	bdi-miR5175b	AAAAAUUUAGGAACGGGGA
miR5181-5p-325	UCCGAUCCAUAAUAAGUGUCU	AUGCAUUGGUUGUUACUCCCUCCGAUCCAUAAUAAGUGUCUCAGAUUUAGUACAAAGUUGUACUAAACCUGAGAAAUUUGUUAUGGGUAGGAGGGAGUACUUUCUAGUCAUCCU	bdi-miR5181b	AAAUUUGUUAUGGGUAGGAGG
miR5175-3p-157	AAGAAUUUAGGAUCGGAGGGA	GUUACGUCAAACAAAUACUACCUUCGAUCCUAAAUUCUUGUCGUUGUUUUAGUUCAUUCUUGUCAUUGUUUUAAUGCAAAUUUGGACUAAAACAACGACAAGAAUUUAGGAUCGGAGGGAGUAAGCAACCAAGUAAAGUA	bdi-miR5175a	CCUUCGAUCCUAAAUUCUUGU
miR7723-5p-2	AUUUUGAUACUACUACCUUCAUCA	UUUAGUUUAUUAAGAGUUCUAUUUUGAUACUACUACCUUCAUCAUCUCCUCAUGCAGCUAGACCAACACAUUGAUAUCCUAUUUGUAACCCCAACAAUUCUGUAACUAUUUAUAGAUGAAGGAUUGUUGGGGUUACCGAUGGAUUCAAUUUGGUUGAGCUAUCGAAGAAGAAGAUGAAGGUAGUAGUUUCAAAAUGGAACCUUCAAUUGAACUAAAA	bdi-miR7723b-5p	AUGAAGGUAGUAGUUUCAAAAUGG
miR5181-5p-326	UCCGAUCCAUAAUUAGUGUCG	UUGUUAAUUUAUAUACUGCCUCCGAUCCAUAAUUAGUGUCGGGGAUUUAGUACAAUGUUUACACUAAAUCCCCGACACUAAUUAUAGAUCGAGGGAGUACCAUGUAGCUCGAUG	bdi-miR5181b	ACACUAAUUAUAGAUCGAGG
miR9493-3p-29	AAGAAUUAUGGAACGAAGGGAGUA	GGAGUAGUACUUAAUUAGUACUCUCUCCGUUCCAUAAUUCUUGUCUCAAAUUUGAUAAAAAAUAGAUAUAUCUGUCAUAAAAAGUGUCUAGAUACAUGUAAUAUUUCGACAAGAAUUAUGGAACGAAGGGAGUAGCCAGAGAAGCAAAUGAGUA	bdi-miR9493	CUCUCUCCGUUCCAUAAUUCUUGU
miR5174-5p-308	UACUCCCUCUGUUCCAUAAAG	UGAUUAAAUGAUCUAAGAAGUACUCCCUCUGUUCCAUAAAGAUUGGCACGGAUUUGAAUUAGCUCUAGUUCAAAUUCGUGCCAAUCUUUAUGAAACGGAGGGAGUAUGUCAUUAUCUUCAAACA	bdi-miR5174e-5p.2	UUAUGAAACGGAGGGAGUAUG
miR5174-3p-213	AUUAUGGAACGGAGGGAGUAG	UAUAUCUAAAAAAAAAUGGUACUACCUCCGUUCCAUAAUUCUUAUCGAAAUAUUACAUGUAUCUAGACGCUUUUUAGAAUAGAUACAUCCACUUUUGAGCAAAUUUGAGACAAGAAUUAUGGAACGGAGGGAGUAGUUACUACUGAUAUUUAAUUA	bdi-miR5174e-3p.2
miR5181-3p-158	CACUUAUUUUGGAACGGAGGG	GCAAUAAAAUAAAGUACUCCCUCCGUCCCGAAAUAAGUGACGUGUAUUUGUAUAGAAUCCACAUCACUUAUUUUGGAACGGAGGGAGUAUAUGACUUUUGGAUUU	ata-miR5181-3p	CUCCGUCCCGAAAUAAGUGAC
miR5174-5p-309	UACUCCCUCUGUUCCUUAAAG	ACACUGAGUUAGUUUUGUAUUACUCCCUCUGUUCCUUAAAGAUUGGCAUAUUAGCUUUCAUUAAGACAAGGCUUUGAUCACAAAUUACUAUGCCAAGGUGUGACUUACAUGACAUCAAAUUAGUAUCGCUAGAUUCGUUAUCAAAAGUACUUCAUGAUACUUGUGGUUUCAUGUCAUAUAAACCACACUUUAACGUAGAAAUUUAUGGUCAAAGCAUUGUCUUAAUGAAAGCUAAUAUGCCAAUCUUUAAGGAACGGAGGGAAUAUUACACAUACAAAGGAACUCUU	bdi-miR5174e-5p.2	UUAAGGAACGGAGGGAAUAUU
miR5181-3p-159	ACUUAUUAUGGAUCGGAGGGA	ACACUACUUAUUAUGUACUCCCUCCAAUCCAUAAUAAGUGUCUUGGAUUUAGUACAAAGUUGCACUAACUUUGUACUAAAUCGAAGACACUUAUUAUGGAUCGGAGGGAGUACAGUUUUUUGGGAGGUA	bdi-miR5181d	CCUCCAAUCCAUAAUAAGUGU
miR5175-3p-158	AAGAAUUUAGGAACAGAGGGA	UUGGUGGCAAAAUGAUACUCCCUCCGUUCCUAAAUUCUUGUCAUUGUUUUAGUUCAAAUUUGUACUAAAACAAUGACAAGAAUUUAGGAACAGAGGGAGUAGAUCUUAAACUAGCACA	bdi-miR5175a	CCUCCGUUCCUAAAUUCUUGU
miR5185-3p-41	UUUGAGAAUUGAACUAGAAGU	GGAUCUUGUGAAUGGCCCACUUCCUAGUUCAAUUAUCGAAUCUCCUAUUCAAUUUUGGCUCAAAAGUUGAAUAGGAUAUUUGAGAAUUGAACUAGAAGUGGGCCACUAACGGGAUCCUG	bdi-miR5185d-3p	UUCCUAGUUCAAUUAUCGAAUC
miR5175-3p-159	AAGUAUUUAGGAACGGAGGGA	AGUGUGGUUAGCAUCUACUCCCUCUAUUCCUAAAUACUUGUCACUGUUUUAGUGCAAGUUUGUACUAAAACAGUGACAAGUAUUUAGGAACGGAGGGAGUACCAAGCUGCUGCUUAGA	bdi-miR5175a	CCUCUAUUCCUAAAUACUUGU
miR5185-3p-42	UUUGAAAAAUGAACUAGAAGC	GGAUCCCGCGAAAGUCCCGCUUCUAGUUCAAUUCUCAAAUCUCUUAUUCAAAUUCUGAAAAAAUUUAAAUAGAAGAUUUGAAAAAUGAACUAGAAGCGGGACUUUCGCGGGAUCCCG	bdi-miR5185m-3p	UUCUAGUUCAAUUCUCAAAUC
miR9493-3p-30	AAGAAUUAUGAAACGAAGGGAGUU	UUGCGGUUGUCUAAAUAAUGCUCCCUCUGUUCCAUAAUUCUUGUCUUGACCAAAAAAUAAAUAUAUCUAUUUCUAAAAAAUGUCUAGAUACAUGUAAUAUUUUGACAAGAAUUAUGAAACGAAGGGAGUUUGAAGUUUCACUCUUUGCAG	bdi-miR9493	CUCCCUCUGUUCCAUAAUUCUUGU
miR5049-3p-213	AAUUAAUAUGGAACGGAGGGA	ACUUAAUCUAAUUCAUACUCUCUCCCUCCAUAUUAAUUGGCGCGGAUUUAGUAUAAAAUUAAUAUGGAACGGAGGGAGUAUUAUUGAUCAUGUUUAA	hvu-miR5049f	UCUCCCUCCAUAUUAAUUGG
miR5175-3p-160	AACAAUUUAGGAACGGAGGGA	UAACCUUUUAUUAUGUAAUCCCUCUGAUCCUAAAUUUUUGACUCAAAUUUGCCCAAAUAUGGAUGUAUCUAUUCUUAAAAAGCGUCUAAAUACAUGUAAUAUUUCGACAACAAUUUAGGAACGGAGGGAGUACAUCCUAUACCAAUUUG	bdi-miR5175a	CCUCUGAUCCUAAAUUUUUGA
miR5049-3p-214	CAAGUAAUAUGGGUCGGAGGAAGU	UUCAAGCAGUGAUAUGCUACUCCCUCCGACCCAUAUUACUUGUCUCAUCUAGAUGCUUUUUAAAUAUAGAUACAUCCAUAUUUGGGCAAAUUUGAGACAAGUAAUAUGGGUCGGAGGAAGUAACAAAACUAAUUUAAAUAU	bdi-miR5049-3p	UCCCUCCGACCCAUAUUACUUGUC
miR5181-5p-327	UCCGAUCCAUAAUAAGUGUCU	CUCGCAAAAGAAUUACUUCCUCCGAUCCAUAAUAAGUGUCUCAGAUUUUGUACUAACUUAGUACAAAGUUGUACCAAAUCUGAGACACUUAUUAUGUAUCGGAGGGAGUAAUAAAUACCAUGAAG	bdi-miR5181b	ACACUUAUUAUGUAUCGGAGG
miR5181-3p-160	ACUUAUUAUGGAUCGGAGGGA	UUUUUUUUAAUCUUCUACUCCAUCCGAUCCAUAAUAACUGUCUCAGACUUAGUACAACUUUAUACUAACUUUGUACUAAAUCUGAGACACUUAUUAUGGAUCGGAGGGAGUACAAUUUAUACAGUGACU	bdi-miR5181d	CAUCCGAUCCAUAAUAACUGU
miR5181-5p-328	UCCGAUCCAUAAUAAGUGUCU	UCAACUAAAUAUGUGCUCCCUCCGAUCCAUAAUAAGUGUCUCAGAUUUGUACUAACUUAGUACAAUGUUGUACUAAAUCUGACACUUACUAUGGAUCGGAGGGAGUAUUAUGUUGCACAAAA	bdi-miR5181b	ACACUUACUAUGGAUCGGAGG
miR5049-3p-215	AAUAUGGAUCGGAGGGAGUAA	AUUUUUUAUUCAUAUUAUAUACUCCUUCCGAUCCAUAUUAAUUGCUUCAAAUUUGUCCAAAUAUGGUCUAGAUACAUGUAAUAUUUUGACAACUAAUAUGGAUCGGAGGGAGUAACUAAACAAUAAUACAUUAAU	tae-miR5049-3p	ACUCCUUCCGAUCCAUAUUAA
miR5181-3p-161	ACUUAUUAUGGAUCGGAGGGA	GCAAGUGAAAUCUUGUACUCCCUUUGAUCCAUAAUAAGUGUCUCUAACUUUGUACAAAAUCCAAGACACUUAUUAUGGAUCGGAGGGAGUAGUCAACAUAUGGUACAA	bdi-miR5181d	CCUUUGAUCCAUAAUAAGUGU
miR7756-3p-1	UGGAGAUGUUGGCAUUGAAUUGGC	UGUGAUAUUGGCGUUGAAACCAAUGCAAUGCCAAGUCUUUCGAUGUUGCUUUGUUUGCAUGUAUACAUUGGAGAUGUUGGCAUUGAAUUGGCUCCAAUGCCAAUAUCAUAGG	bdi-miR7756-3p	CAAUGCAAUGCCAAGUCUUUCGAU
miR9493-3p-31	AAGAAUUAUGAAACGGAGGGAGUA	AGACCUGCAGCAAUGUUAUACUCGCUCCGUUUCAUAAUUCUUGUCGAAAUCUUAGAUGUAUCUAAACACUUUUUAGGAAUAUAGAUACAUCUAUUUUUGAGCAAAUUUGAGCCAAGAAUUAUGAAACGGAGGGAGUAUGCUACUUAGCGUAGGCGGA	bdi-miR9493	CUCGCUCCGUUUCAUAAUUCUUGU
miR5175-3p-161	AAGAAUUUAGGAUCGGAGGGA	GUAACUAAUAAAUGCUAGUCCCUCCGAUCCUAAAUUGUUGUCGUUGUUUUAGUACAAAUUUGAACUAAAACAACGACAAGAAUUUAGGAUCGGAGGGAGUAGGAUUUAGAGAACGAGU	bdi-miR5175a	CCUCCGAUCCUAAAUUGUUGU
miR5049-3p-216	AAUUAAUAUGGAACGGAGGGA	CUAAGGAAAUAUUUCUUCUCCCUCCGCUCCAUAUUAAUUGGCACGGAUUUAGUACAAAAUCCGUGCCAAUUAAUAUGGAACGGAGGGAGUAUCUCUUGGCAAGCGACC	hvu-miR5049f	CCUCCGCUCCAUAUUAAUUGG
miR5181-5p-329	UCCGAUCCAUAAAAAGUGUCG	AUGUAAUAUGUAGUACUCCCUCCGAUCCAUAAAAAGUGUCGCCCAUUUUGUACUAAGUUAGUACGGCGACACUAUGGAUCGGAGGGAGUACAUGGUAUAUGCAAG	bdi-miR5181b	ACACUAUGGAUCGGAGG
miR5181-5p-330	UCCGAUCCAUAAUAAGUGUCU	CAUGAGAAUCAAAUACUCCAUCCGAUCCAUAAUAAGUGUCUCAGACUUAGUACAACUUGAUACUAAGUUAGUACAAAAUCUGAGACACUUAUUAUGGAUCGGAGGGAGUAUGACAGUCUUACUAA	bdi-miR5181b	ACACUUAUUAUGGAUCGGAGG
miR5062-5p-1	UGAACCUUGGGGAAAAGCCGCCU	GAAACGUCUACGUAGCAUGGUGAACCUUGGGGAAAAGCCGCCUAACAUGAUUAAAUUGUAUUUUGUUCUGCUAUUCCAAAAUUGUUGUGGUACAAUAUAAGGUGCAGAGUAAAGUUUAACAUGUUAGGCGGAUUUUUCACUAAGGUUCAUGUGGUUAUCUGGACUUU	bdi-miR5062a	GCGGAUUUUUCACUAAGGUUCAUG
miR5174-3p-214	UUUAUGGAUCGGAGGGAGUAG	AAAACGAAUAUAUAAAUUGUACUCCCUCCAAUCCAUAAAAAGUGUCGCCCACUUAGUACAAACUUUGUACUUAGGUACAAAAUGGGCGACACUUUUUAUGGAUCGGAGGGAGUAGAAACAAUAAACUCAAAUAGG	bdi-miR5174e-3p.2	ACUCCCUCCAAUCCAUAAAAA
miR5174-5p-310	CCUCCGUUUCAUAAAGAUUGG	UCAUAGAAAACCUAGUACUCCCUCCGUUUCAUAAAGAUUGGCACGGAUUUAAACUAGCUCUAGUCAAAUUCGUGCCAAUCUUUAUGGAACGCAGGGAGUACCACCAUUCAUAAAUAU	bdi-miR5174f	AAUCUUUAUGGAACGCAGGGA
miR5183-5p-8	UAUUUGGACAAAUUUGAGUCA	UAUAGGCAUAGAUACAUCAAUAUUUGGACAAAUUUGAGUCAUUUAAUAUGGAAAUUUGUCCAAAUAUUGAUGUAUCUAUGUCUAUAAA	bdi-miR5183	GAAAUUUGUCCAAAUAUU
miR5181-5p-331	UCCGAUCCAUAAUAAGUGUCU	CCUGGUUACACAGUACUCCCUCCGAUCCAUAAUAAGUGUCUUAGAGUUAGUACAACUUUGUACUAAGUUAGUACAAAAUCUGACACUUAUUAUGGAUCGGAUGGAGUAUAAUCUAUCGAUUAA	bdi-miR5181b	ACACUUAUUAUGGAUCGGAUG
miR5171-3p-12	ACUUAAUAUGAGACGGAAGAA	GGAGUAAUAAUCAGUUACUUCCUCCGUUCCAUAUUAAAUGACUUUCUAUUACAUGUAUGUAUAUGCUUUUUCGAUAUAGAUACAUAUAUAUUUAGACAAAUUUGAGUCACUUAAUAUGAGACGGAAGAAGUACGUGUCUUUUUUUCCUU	bdi-miR5171b	CCUCCGUUCCAUAUUAAAUGA
miR5181-5p-332	UCCGGUCCAUAAUAAGUGUCG	AGGUGGGAUGCAAUACUCCCUCCGGUCCAUAAUAAGUGUCGGAAAACUAAUACAAAUUUGUACUACUUCUGUAUUAAAUUCCCGACACUUAUUAUGGAUCAGAGGGAGUAAAUUUUUGAACACAC	bdi-miR5181b	ACACUUAUUAUGGAUCAGAGG
miR1122-3p-15	UAGAUACAUGCGUAUCUAGA	UUAAUUGUCGCAGCUUUAUCUAGAUACGCAUGUACCUACACACUGAAACACGUCUAGAUACAUGCGUAUCUAGACAAAUCUGCGACAAUUAAUU	far-miR1122	UAGAUACGCAUGUACCUACA
miR5174-5p-311	CCUCCGUUCCAUAAAGAUUGG	AGGUAAAAAAAAAGGUAGUCCCUCCGUUCCAUAAAGAUUGGCGUGGUUUUGAACUAGCUCUAGUUUAAAACCGUGCCAAUAUUUAUGGGACGGAGGGAGUAAUGCAGAGUGACAUUUA	bdi-miR5174b-5p	AAUAUUUAUGGGACGGAGGGA
miR5174-3p-215	UUUAUGGAAUGGAGGGAGUAG	AUCAGGCUAUUUGCUUAAUUACUCCCUCCGUGCCAUAAAGGUUGGCACGGAUUUAAACUAGCUCUAGUUCAAAACCGUGCCAAUCUUUAUGGAAUGGAGGGAGUAGUUCAAAAAUUCGGUUUGCUU	bdi-miR5174e-3p.2	ACUCCCUCCGUGCCAUAAAGG
miR5049-3p-217	AAUAUGGAACGGAGGGAGUAC	UAUUUUUAAAUUUACAAAAUACUCCCUCGUUUCCUAUUAAUUGGCACGUUGUACUAAAUCCGUGUCAAUUAAUAUGGAACGGAGGGAGUACUAAUCAGACCGGACGAUCAA	tae-miR5049-3p	ACUCCCUCGUUUCCUAUUAA
miR5181-5p-333	UCCGAUCCAUAAUAAGUGUCU	AGCAUCAGAUAAUUACUCAUUCCGAUCCAUAAUAAGUGUCUCAGAUUUUGUACUAACUUAGUGCAAAGUUGUGCCAAGUCUGAGACACUUAUUAUGGAUCGGAGGGAGUACUACAUUAAGG	bdi-miR5181b	ACACUUAUUAUGGAUCGGAGG
miR5174-5p-312	UCCCUCCGUUCCAUAAAGAUUGGC	GCUUUUUUGAUAAACAAUACUCCCUCCGUUCCAUAAAGAUUGGCACGGUUUUGAACUAGAGCUAGUUCAAAUUCGUGCCAACCUUUAUGGCACGGAGGGAGUACUAUCUUAGUCCCUUAUAU	bdi-miR5174d-5p	CAACCUUUAUGGCACGGAGGGAGU
miR5185-3p-43	UUUGAAAAUUGAACUAGAAGC	GGAUCCCGCGAAAGUCCCGCUUCUAUUUCAUUUUUCAAAUCUUCUAUUCAAAAUUUUGUUCAGAAUUUGAAUAAGAGAUUUGAAAAUUGAACUAGAAGCGGGACUUUGGCGGAUCGGUU	bdi-miR5185m-3p	UUCUAUUUCAUUUUUCAAAUC
miR1128-5p-10	UAAUACUCCCUCCGUCCCAAA	UUCAUUUGUAAGCUCUUUUUUAAUACUCCCUCCGUCCCAAAAUAAGUGACGCGGGUUUGUAUAGAUUCUUAUACAAAUUCACAUGACUUAUUUUGGGACGGAGGGACUAUUACUCAUCUGGGAAGAUAUU	ssp-miR1128	UGGGACGGAGGGACUAUUACU
miR5070-3p-9	UUGAACUAAGUAGGGUCAGAG	ACCCUGGCUAAGGGUACCCUCUGACCCUCUUUAGUUCAAACAAAUGAACUAGUUGUUUAAAAAGUGAUGCGAUUUUAAAAUUUUAGUUCAUUUGGUUGAACUAAGUAGGGUCAGAGGGUACCCUUAGAAUACCCUU	ata-miR5070-3p	CUGACCCUCUUUAGUUCAAAC
miR5174-3p-216	AUUAUGGAACGGAGGGAGUAG	AACUUCUUUUGUUGACAGGUACUCCCUCCGUUCCAUAAUUCUUGUCUCAAAUUUGUCCAAAAAUGAAUGUAUCUAUUCCUAAAAAGUGUCCAGAUGCAUGUAAGAUUUCGACAAGAAUUAUGGAACGGAGGGAGUAGCUUUUUUUCAAGUAAACAAC	bdi-miR5174e-3p.2	ACUCCCUCCGUUCCAUAAUUC
miR5175-5p-79	CCUCUGUUCCUAAAUUCUUGU	UUUAUGGAAAAAUCAUACUCCCUCUGUUCCUAAAUUCUUGUCGCUGUUUUAGUUCAAAUUUGUACUAAAAGAGCGACAAGAAUUUAGGAACGGAGGUAGUACUUUCAGAACAGACAGU	bdi-miR5175b	AAGAAUUUAGGAACGGAGGUA
miR5181-5p-334	UCCGAUCCAUAAUAAGGGUCG	CGAUACUAAUUACUACUCCCUCCGAUCCAUAAUAAGGGUCGCUGAUUUAGUACAACUUUAUAGUAAAUCAACGACACUUAUUAUGGAUGAGAGAAAGUACUUAAGUAGCU	bdi-miR5181b	ACACUUAUUAUGGAUGAGAGA
miR5174-3p-217	UUUAUGGAACGAAGGGAGUAG	UUAUUCUAAGAAACUCUACUACUCCCUCCGUCCCAUAAAGAUUGGCGCGGUUUGAACUAGCUCUAGUUCAAAACUGUGCUAAUCUUUAUGGAACGAAGGGAGUAGCUGUCAAAAUUGUUGUUCCU	bdi-miR5174e-3p.2	ACUCCCUCCGUCCCAUAAAGA
miR5174-5p-313	CUCCUUUCCAUAAAGAUUGGC	CAUUCACUAAAUACUACUCCCUCCUUUCCAUAAAGAUUGGCGCGGCUUUGUACUAACUCUAGUUCAAAACCGUGCCAAUCUUUAUGGAACGGAGGGAGUACUCCGUAUAAUGUAUU	bdi-miR5174a	CAAUCUUUAUGGAACGGAGGG
miR5174-5p-314	CUCUGUUCCAUAAAGAUUGGC	AAUGAUCUAAGAAGUACUCCCUCUGUUCCAUAAAGAUUGGCACGGAUUUGAAUUAGCUCUAGUUCAAAUUCGUGCCAAUCUUUAUGAAACGGAGGGAGUAUGUCAUUAUCUUCAAA	bdi-miR5174a	CAAUCUUUAUGAAACGGAGGG
miR5181-5p-335	UCCGAUCCAUAAUAAGUGUCU	UAAGUAAUAAUGCUACUCCCUCCGAUCCAUAAUAAGUGUCUCAGAUCUUGUACUUAGUACAAAGUUGUACCAAAUUUGAGAAACUUAUUAUGGAUCGGAGGGAGUACUGGUUUUCACUUUU	bdi-miR5181b	AAACUUAUUAUGGAUCGGAGG
miR5174-5p-315	UCCCUCGGUUUCAUAAAGAUUGGC	CAUAGACCUCGAAAAUAUACUCCCUCGGUUUCAUAAAGAUUGGCACGAGCUUUAGUUCAGAUCCGUGCUAACCUUUAUGAAACGGAAGGAGUACUAAGAAUAUGUUUAUAUG	bdi-miR5174d-5p	UAACCUUUAUGAAACGGAAGGAGU
miR5181-3p-162	ACUUAUUAUGGAUCGGAGGGA	AAUUUUAUUGCUAUCUACUCCCUCCAAUCCAUAAUAAGUAUCUAGCAUUUAGUACAAAGUUAGUACAACAUUUUACUAAAUCCCCGACACUUAUUAUGGAUCGGAGGGAGUACAUGAUUCCAGACAUAU	bdi-miR5181d	CCUCCAAUCCAUAAUAAGUAU
miR5049-3p-218	AACUAAUAUGGAUCGGAGGGA	UUUGCACUUGUAACAUACUCCUUCCGAUCCAAAUUAAUUGUCUAAAUUUGCCUAAAUAUGGAUGUAUGUAUGACUAAAAAGCGUCUAGAUACAUGUAAUAUUUCGAUAACUAAUAUGGAUCGGAGGGAGUAGGUUUUAUUAGUCAGUG	hvu-miR5049f	CUUCCGAUCCAAAUUAAUUGU
miR5175-3p-162	AAGAAUUUAGGAUCGGAGGGA	CUUGUAAUUGUUUGCUACUCCCUCCGAUCCUAAAUUGUUGUCGUUGUUUUAAUACAGAUUUGAACUAAAACAACGUAAGAAUUUAGGAUCGGAGGGAGUAUUGUUCUUUAGUUUCAU	bdi-miR5175a	CCUCCGAUCCUAAAUUGUUGU
miR5174-3p-218	AUUAUGGAACGGAGGGAGUAG	AGUGAGGACUGAAAACUGUUACUCCCUCCGUCCCAUAAUUCUUGUCGUUGUUUUAGUUCAAAUUUGUACUAAAACAACGACAAGAAUUAUGGAACGGAGGGAGUAGUAUAUAUGAGCUGUACUUCU	bdi-miR5174e-3p.2	ACUCCCUCCGUCCCAUAAUUC
[truncated: 1,175 more rows]

## Sheet: ABR3
	Mature miRNA Sequence	pre-miRNA Sequence	Conserved miRNA ID	miRNA* Sequence
[truncated: 3,156 more rows]

[truncated: 52 more sheets: ABR4, ABR5, ABR6, ABR7, ABR8, ABR9, Adi2, Adi10, Adi12, Arn1, Bd1_1, Bd2_3, Bd3_1, Bd18_1, Bd21_3, Bd21v2_1, Bd29_1, Bd30_1, BdTR1i, BdTR2b …]
