# Supplementary material for: Pan-Genome miRNomics in Brachypodium
Source: Plants (Basel). 2021 May 16;10(5):991. doi: 10.3390/plants10050991 (PMC8156279; doi:10.3390/plants10050991)
Supplement: Supplementary file 1 [file plants-10-00991-s001.zip › Supplementary Table S3.xlsx]

## Sheet: ABR2
Supplementary Table S3. Potential mRNA target sequences of 54 Brachypodium lineages
miRNA_Acc.	Target_Acc.	Expectation	UPE$	miRNA_start	miRNA_end	Target_start	Target_end	miRNA_aligned_fragment	alignment	Target_aligned_fragment	Inhibition	Target_Desc.	Multiplicity
miR1122-3p-21	Brdisv1ABR21016579m	0.0	14205	1	20	243	262	UAGAUACAUCCAUAUUUGGA	:::::::::::::::::::	CCCAAAUAUGGAUGUAUCUA	Cleavage	pacid=33718040 polypeptide=Brdisv1ABR21016579m.p locus=Brdisv1ABR21016579m.g ID=Brdisv1ABR21016579m.v1.ABR2.1 annot-version=v1.ABR2.1	1
miR1122-3p-3	Brdisv1ABR21016579m	0.0	14205	1	20	243	262	UAGAUACAUCCAUAUUUGGA	:::::::::::::::::::	CCCAAAUAUGGAUGUAUCUA	Cleavage	pacid=33718040 polypeptide=Brdisv1ABR21016579m.p locus=Brdisv1ABR21016579m.g ID=Brdisv1ABR21016579m.v1.ABR2.1 annot-version=v1.ABR2.1	1
miR1122-3p-6	Brdisv1ABR21016579m	0.0	14205	1	20	243	262	UAGAUACAUCCAUAUUUGGA	:::::::::::::::::::	CCCAAAUAUGGAUGUAUCUA	Cleavage	pacid=33718040 polypeptide=Brdisv1ABR21016579m.p locus=Brdisv1ABR21016579m.g ID=Brdisv1ABR21016579m.v1.ABR2.1 annot-version=v1.ABR2.1	1
miR1122-3p-9	Brdisv1ABR21016579m	0.0	14205	1	20	243	262	UAGAUACAUCCAUAUUUGGA	:::::::::::::::::::	CCCAAAUAUGGAUGUAUCUA	Cleavage	pacid=33718040 polypeptide=Brdisv1ABR21016579m.p locus=Brdisv1ABR21016579m.g ID=Brdisv1ABR21016579m.v1.ABR2.1 annot-version=v1.ABR2.1	1
miR156-5p-12	Brdisv1ABR21028916m	0.0	16424	1	21	922	942	UGACAGAAGAGAGAGAGCACA	:::::::::::::::::::::	UGUGCUCUCUCUCUUCUGUCA	Cleavage	pacid=33712049 polypeptide=Brdisv1ABR21028916m.p locus=Brdisv1ABR21028916m.g ID=Brdisv1ABR21028916m.v1.ABR2.1 annot-version=v1.ABR2.1	1
miR156-5p-12	Brdisv1ABR21037084m	0.0	17147	1	21	931	951	UGACAGAAGAGAGAGAGCACA	:::::::::::::::::::::	UGUGCUCUCUCUCUUCUGUCA	Cleavage	pacid=33739991 polypeptide=Brdisv1ABR21037084m.p locus=Brdisv1ABR21037084m.g ID=Brdisv1ABR21037084m.v1.ABR2.1 annot-version=v1.ABR2.1	1
miR156-5p-12	Brdisv1ABR21028745m	0.0	22544	1	21	814	834	UGACAGAAGAGAGAGAGCACA	:::::::::::::::::::::	UGUGCUCUCUCUCUUCUGUCA	Cleavage	pacid=33711532 polypeptide=Brdisv1ABR21028745m.p locus=Brdisv1ABR21028745m.g ID=Brdisv1ABR21028745m.v1.ABR2.1 annot-version=v1.ABR2.1	1
miR156-5p-12	Brdisv1ABR21028744m	0.0	22544	1	21	811	831	UGACAGAAGAGAGAGAGCACA	:::::::::::::::::::::	UGUGCUCUCUCUCUUCUGUCA	Cleavage	pacid=33711533 polypeptide=Brdisv1ABR21028744m.p locus=Brdisv1ABR21028745m.g ID=Brdisv1ABR21028744m.v1.ABR2.1 annot-version=v1.ABR2.1	1
miR156-5p-12	Brdisv1ABR21022713m	0.0	20096	1	21	958	978	UGACAGAAGAGAGAGAGCACA	:::::::::::::::::::::	UGUGCUCUCUCUCUUCUGUCA	Cleavage	pacid=33718093 polypeptide=Brdisv1ABR21022713m.p locus=Brdisv1ABR21022713m.g ID=Brdisv1ABR21022713m.v1.ABR2.1 annot-version=v1.ABR2.1	1
miR156-5p-12	Brdisv1ABR21022703m	0.0	21142	1	21	829	849	UGACAGAAGAGAGAGAGCACA	:::::::::::::::::::::	UGUGCUCUCUCUCUUCUGUCA	Cleavage	pacid=33718527 polypeptide=Brdisv1ABR21022703m.p locus=Brdisv1ABR21022703m.g ID=Brdisv1ABR21022703m.v1.ABR2.1 annot-version=v1.ABR2.1	1
miR156-5p-12	Brdisv1ABR21036977m	0.0	17.96	1	21	544	564	UGACAGAAGAGAGAGAGCACA	:::::::::::::::::::::	UGUGCUCUCUCUCUUCUGUCA	Cleavage	pacid=33741302 polypeptide=Brdisv1ABR21036977m.p locus=Brdisv1ABR21036977m.g ID=Brdisv1ABR21036977m.v1.ABR2.1 annot-version=v1.ABR2.1	1
miR156-5p-12	Brdisv1ABR21022705m	0.0	21142	1	21	508	528	UGACAGAAGAGAGAGAGCACA	:::::::::::::::::::::	UGUGCUCUCUCUCUUCUGUCA	Cleavage	pacid=33718528 polypeptide=Brdisv1ABR21022705m.p locus=Brdisv1ABR21022703m.g ID=Brdisv1ABR21022705m.v1.ABR2.1 annot-version=v1.ABR2.1	1
miR156-5p-12	Brdisv1ABR21022704m	0.0	21142	1	21	304	324	UGACAGAAGAGAGAGAGCACA	:::::::::::::::::::::	UGUGCUCUCUCUCUUCUGUCA	Cleavage	pacid=33718529 polypeptide=Brdisv1ABR21022704m.p locus=Brdisv1ABR21022703m.g ID=Brdisv1ABR21022704m.v1.ABR2.1 annot-version=v1.ABR2.1	1
miR156-5p-12	Brdisv1ABR21042962m	0.0	24149	1	21	670	690	UGACAGAAGAGAGAGAGCACA	::::::::::::::::::::	GGUGCUCUCUCUCUUCUGUCA	Cleavage	pacid=33747654 polypeptide=Brdisv1ABR21042962m.p locus=Brdisv1ABR21042962m.g ID=Brdisv1ABR21042962m.v1.ABR2.1 annot-version=v1.ABR2.1	1
miR156-5p-12	Brdisv1ABR21031358m	0.0	11518	1	21	1186	1206	UGACAGAAGAGAGAGAGCACA	:::::::::::::::::::	CAUGCUCUCUCUCUUCUGUCA	Cleavage	pacid=33738431 polypeptide=Brdisv1ABR21031358m.p locus=Brdisv1ABR21031357m.g ID=Brdisv1ABR21031358m.v1.ABR2.1 annot-version=v1.ABR2.1	1
miR156-5p-12	Brdisv1ABR21031359m	0.0	11518	1	21	1186	1206	UGACAGAAGAGAGAGAGCACA	:::::::::::::::::::	CAUGCUCUCUCUCUUCUGUCA	Cleavage	pacid=33738430 polypeptide=Brdisv1ABR21031359m.p locus=Brdisv1ABR21031357m.g ID=Brdisv1ABR21031359m.v1.ABR2.1 annot-version=v1.ABR2.1	1
miR156-5p-12	Brdisv1ABR21031361m	0.0	11518	1	21	1186	1206	UGACAGAAGAGAGAGAGCACA	:::::::::::::::::::	CAUGCUCUCUCUCUUCUGUCA	Cleavage	pacid=33738429 polypeptide=Brdisv1ABR21031361m.p locus=Brdisv1ABR21031357m.g ID=Brdisv1ABR21031361m.v1.ABR2.1 annot-version=v1.ABR2.1	1
miR156-5p-12	Brdisv1ABR21031357m	0.0	11518	1	21	1186	1206	UGACAGAAGAGAGAGAGCACA	:::::::::::::::::::	CAUGCUCUCUCUCUUCUGUCA	Cleavage	pacid=33738428 polypeptide=Brdisv1ABR21031357m.p locus=Brdisv1ABR21031357m.g ID=Brdisv1ABR21031357m.v1.ABR2.1 annot-version=v1.ABR2.1	1
miR156-5p-12	Brdisv1ABR21031360m	0.0	11518	1	21	1186	1206	UGACAGAAGAGAGAGAGCACA	:::::::::::::::::::	CAUGCUCUCUCUCUUCUGUCA	Cleavage	pacid=33738432 polypeptide=Brdisv1ABR21031360m.p locus=Brdisv1ABR21031357m.g ID=Brdisv1ABR21031360m.v1.ABR2.1 annot-version=v1.ABR2.1	1
miR156-5p-12	Brdisv1ABR21031721m	0.0	20607	1	21	736	756	UGACAGAAGAGAGAGAGCACA	:::::::::::::::::::	CAUGCUCUCUCUCUUCUGUCA	Cleavage	pacid=33743510 polypeptide=Brdisv1ABR21031721m.p locus=Brdisv1ABR21031721m.g ID=Brdisv1ABR21031721m.v1.ABR2.1 annot-version=v1.ABR2.1	1
miR156-5p-13	Brdisv1ABR21028916m	0.0	15616	1	22	922	943	AUGACAGAAGAGAGAGAGCACA	::::::::::::::::::::::	UGUGCUCUCUCUCUUCUGUCAU	Cleavage	pacid=33712049 polypeptide=Brdisv1ABR21028916m.p locus=Brdisv1ABR21028916m.g ID=Brdisv1ABR21028916m.v1.ABR2.1 annot-version=v1.ABR2.1	1
miR156-5p-13	Brdisv1ABR21022713m	0.0	18976	1	22	958	979	AUGACAGAAGAGAGAGAGCACA	::::::::::::::::::::::	UGUGCUCUCUCUCUUCUGUCAU	Cleavage	pacid=33718093 polypeptide=Brdisv1ABR21022713m.p locus=Brdisv1ABR21022713m.g ID=Brdisv1ABR21022713m.v1.ABR2.1 annot-version=v1.ABR2.1	1
miR156-5p-13	Brdisv1ABR21042962m	0.0	24.58	1	22	670	691	AUGACAGAAGAGAGAGAGCACA	:::::::::::::::::::::	GGUGCUCUCUCUCUUCUGUCAU	Cleavage	pacid=33747654 polypeptide=Brdisv1ABR21042962m.p locus=Brdisv1ABR21042962m.g ID=Brdisv1ABR21042962m.v1.ABR2.1 annot-version=v1.ABR2.1	1
miR156-5p-15	Brdisv1ABR21028916m	0.0	15616	1	21	923	943	AUGACAGAAGAGAGAGAGCAC	:::::::::::::::::::::	GUGCUCUCUCUCUUCUGUCAU	Cleavage	pacid=33712049 polypeptide=Brdisv1ABR21028916m.p locus=Brdisv1ABR21028916m.g ID=Brdisv1ABR21028916m.v1.ABR2.1 annot-version=v1.ABR2.1	1
miR156-5p-15	Brdisv1ABR21022713m	0.0	18976	1	21	959	979	AUGACAGAAGAGAGAGAGCAC	:::::::::::::::::::::	GUGCUCUCUCUCUUCUGUCAU	Cleavage	pacid=33718093 polypeptide=Brdisv1ABR21022713m.p locus=Brdisv1ABR21022713m.g ID=Brdisv1ABR21022713m.v1.ABR2.1 annot-version=v1.ABR2.1	1
miR156-5p-15	Brdisv1ABR21042962m	0.0	24.58	1	21	671	691	AUGACAGAAGAGAGAGAGCAC	:::::::::::::::::::::	GUGCUCUCUCUCUUCUGUCAU	Cleavage	pacid=33747654 polypeptide=Brdisv1ABR21042962m.p locus=Brdisv1ABR21042962m.g ID=Brdisv1ABR21042962m.v1.ABR2.1 annot-version=v1.ABR2.1	1
miR156-5p-4	Brdisv1ABR21028916m	0.0	17083	1	20	920	939	CAGAAGAGAGAGAGCACAAC	:::::::::::::::::::	AUUGUGCUCUCUCUCUUCUG	Cleavage	pacid=33712049 polypeptide=Brdisv1ABR21028916m.p locus=Brdisv1ABR21028916m.g ID=Brdisv1ABR21028916m.v1.ABR2.1 annot-version=v1.ABR2.1	1
miR156-5p-4	Brdisv1ABR21037084m	0.0	17885	1	20	929	948	CAGAAGAGAGAGAGCACAAC	:::::::::::::::::::	AUUGUGCUCUCUCUCUUCUG	Cleavage	pacid=33739991 polypeptide=Brdisv1ABR21037084m.p locus=Brdisv1ABR21037084m.g ID=Brdisv1ABR21037084m.v1.ABR2.1 annot-version=v1.ABR2.1	1
miR156-5p-6	Brdisv1ABR21031361m	0.0	11518	1	19	1188	1206	UGACAGAAGAGAGAGAGCA	:::::::::::::::::::	UGCUCUCUCUCUUCUGUCA	Cleavage	pacid=33738429 polypeptide=Brdisv1ABR21031361m.p locus=Brdisv1ABR21031357m.g ID=Brdisv1ABR21031361m.v1.ABR2.1 annot-version=v1.ABR2.1	1
miR156-5p-6	Brdisv1ABR21031359m	0.0	11518	1	19	1188	1206	UGACAGAAGAGAGAGAGCA	:::::::::::::::::::	UGCUCUCUCUCUUCUGUCA	Cleavage	pacid=33738430 polypeptide=Brdisv1ABR21031359m.p locus=Brdisv1ABR21031357m.g ID=Brdisv1ABR21031359m.v1.ABR2.1 annot-version=v1.ABR2.1	1
miR156-5p-6	Brdisv1ABR21031358m	0.0	11518	1	19	1188	1206	UGACAGAAGAGAGAGAGCA	:::::::::::::::::::	UGCUCUCUCUCUUCUGUCA	Cleavage	pacid=33738431 polypeptide=Brdisv1ABR21031358m.p locus=Brdisv1ABR21031357m.g ID=Brdisv1ABR21031358m.v1.ABR2.1 annot-version=v1.ABR2.1	1
miR156-5p-6	Brdisv1ABR21031360m	0.0	11518	1	19	1188	1206	UGACAGAAGAGAGAGAGCA	:::::::::::::::::::	UGCUCUCUCUCUUCUGUCA	Cleavage	pacid=33738432 polypeptide=Brdisv1ABR21031360m.p locus=Brdisv1ABR21031357m.g ID=Brdisv1ABR21031360m.v1.ABR2.1 annot-version=v1.ABR2.1	1
miR156-5p-6	Brdisv1ABR21031357m	0.0	11518	1	19	1188	1206	UGACAGAAGAGAGAGAGCA	:::::::::::::::::::	UGCUCUCUCUCUUCUGUCA	Cleavage	pacid=33738428 polypeptide=Brdisv1ABR21031357m.p locus=Brdisv1ABR21031357m.g ID=Brdisv1ABR21031357m.v1.ABR2.1 annot-version=v1.ABR2.1	1
miR156-5p-6	Brdisv1ABR21028916m	0.0	16424	1	19	924	942	UGACAGAAGAGAGAGAGCA	:::::::::::::::::::	UGCUCUCUCUCUUCUGUCA	Cleavage	pacid=33712049 polypeptide=Brdisv1ABR21028916m.p locus=Brdisv1ABR21028916m.g ID=Brdisv1ABR21028916m.v1.ABR2.1 annot-version=v1.ABR2.1	1
miR156-5p-6	Brdisv1ABR21037084m	0.0	17147	1	19	933	951	UGACAGAAGAGAGAGAGCA	:::::::::::::::::::	UGCUCUCUCUCUUCUGUCA	Cleavage	pacid=33739991 polypeptide=Brdisv1ABR21037084m.p locus=Brdisv1ABR21037084m.g ID=Brdisv1ABR21037084m.v1.ABR2.1 annot-version=v1.ABR2.1	1
miR156-5p-6	Brdisv1ABR21028745m	0.0	22544	1	19	816	834	UGACAGAAGAGAGAGAGCA	:::::::::::::::::::	UGCUCUCUCUCUUCUGUCA	Cleavage	pacid=33711532 polypeptide=Brdisv1ABR21028745m.p locus=Brdisv1ABR21028745m.g ID=Brdisv1ABR21028745m.v1.ABR2.1 annot-version=v1.ABR2.1	1
miR156-5p-6	Brdisv1ABR21028744m	0.0	22544	1	19	813	831	UGACAGAAGAGAGAGAGCA	:::::::::::::::::::	UGCUCUCUCUCUUCUGUCA	Cleavage	pacid=33711533 polypeptide=Brdisv1ABR21028744m.p locus=Brdisv1ABR21028745m.g ID=Brdisv1ABR21028744m.v1.ABR2.1 annot-version=v1.ABR2.1	1
miR156-5p-6	Brdisv1ABR21022713m	0.0	20096	1	19	960	978	UGACAGAAGAGAGAGAGCA	:::::::::::::::::::	UGCUCUCUCUCUUCUGUCA	Cleavage	pacid=33718093 polypeptide=Brdisv1ABR21022713m.p locus=Brdisv1ABR21022713m.g ID=Brdisv1ABR21022713m.v1.ABR2.1 annot-version=v1.ABR2.1	1
miR156-5p-6	Brdisv1ABR21022703m	0.0	21142	1	19	831	849	UGACAGAAGAGAGAGAGCA	:::::::::::::::::::	UGCUCUCUCUCUUCUGUCA	Cleavage	pacid=33718527 polypeptide=Brdisv1ABR21022703m.p locus=Brdisv1ABR21022703m.g ID=Brdisv1ABR21022703m.v1.ABR2.1 annot-version=v1.ABR2.1	1
miR156-5p-6	Brdisv1ABR21042962m	0.0	24149	1	19	672	690	UGACAGAAGAGAGAGAGCA	:::::::::::::::::::	UGCUCUCUCUCUUCUGUCA	Cleavage	pacid=33747654 polypeptide=Brdisv1ABR21042962m.p locus=Brdisv1ABR21042962m.g ID=Brdisv1ABR21042962m.v1.ABR2.1 annot-version=v1.ABR2.1	1
miR156-5p-6	Brdisv1ABR21031721m	0.0	20607	1	19	738	756	UGACAGAAGAGAGAGAGCA	:::::::::::::::::::	UGCUCUCUCUCUUCUGUCA	Cleavage	pacid=33743510 polypeptide=Brdisv1ABR21031721m.p locus=Brdisv1ABR21031721m.g ID=Brdisv1ABR21031721m.v1.ABR2.1 annot-version=v1.ABR2.1	1
miR156-5p-6	Brdisv1ABR21036977m	0.0	17.96	1	19	546	564	UGACAGAAGAGAGAGAGCA	:::::::::::::::::::	UGCUCUCUCUCUUCUGUCA	Cleavage	pacid=33741302 polypeptide=Brdisv1ABR21036977m.p locus=Brdisv1ABR21036977m.g ID=Brdisv1ABR21036977m.v1.ABR2.1 annot-version=v1.ABR2.1	1
miR156-5p-6	Brdisv1ABR21022705m	0.0	21142	1	19	510	528	UGACAGAAGAGAGAGAGCA	:::::::::::::::::::	UGCUCUCUCUCUUCUGUCA	Cleavage	pacid=33718528 polypeptide=Brdisv1ABR21022705m.p locus=Brdisv1ABR21022703m.g ID=Brdisv1ABR21022705m.v1.ABR2.1 annot-version=v1.ABR2.1	1
miR156-5p-6	Brdisv1ABR21022704m	0.0	21142	1	19	306	324	UGACAGAAGAGAGAGAGCA	:::::::::::::::::::	UGCUCUCUCUCUUCUGUCA	Cleavage	pacid=33718529 polypeptide=Brdisv1ABR21022704m.p locus=Brdisv1ABR21022703m.g ID=Brdisv1ABR21022704m.v1.ABR2.1 annot-version=v1.ABR2.1	1
miR156-5p-8	Brdisv1ABR21028916m	0.0	16424	1	20	923	942	UGACAGAAGAGAGAGAGCAC	::::::::::::::::::::	GUGCUCUCUCUCUUCUGUCA	Cleavage	pacid=33712049 polypeptide=Brdisv1ABR21028916m.p locus=Brdisv1ABR21028916m.g ID=Brdisv1ABR21028916m.v1.ABR2.1 annot-version=v1.ABR2.1	1
miR156-5p-8	Brdisv1ABR21037084m	0.0	17147	1	20	932	951	UGACAGAAGAGAGAGAGCAC	::::::::::::::::::::	GUGCUCUCUCUCUUCUGUCA	Cleavage	pacid=33739991 polypeptide=Brdisv1ABR21037084m.p locus=Brdisv1ABR21037084m.g ID=Brdisv1ABR21037084m.v1.ABR2.1 annot-version=v1.ABR2.1	1
miR156-5p-8	Brdisv1ABR21028745m	0.0	22544	1	20	815	834	UGACAGAAGAGAGAGAGCAC	::::::::::::::::::::	GUGCUCUCUCUCUUCUGUCA	Cleavage	pacid=33711532 polypeptide=Brdisv1ABR21028745m.p locus=Brdisv1ABR21028745m.g ID=Brdisv1ABR21028745m.v1.ABR2.1 annot-version=v1.ABR2.1	1
miR156-5p-8	Brdisv1ABR21028744m	0.0	22544	1	20	812	831	UGACAGAAGAGAGAGAGCAC	::::::::::::::::::::	GUGCUCUCUCUCUUCUGUCA	Cleavage	pacid=33711533 polypeptide=Brdisv1ABR21028744m.p locus=Brdisv1ABR21028745m.g ID=Brdisv1ABR21028744m.v1.ABR2.1 annot-version=v1.ABR2.1	1
miR156-5p-8	Brdisv1ABR21022713m	0.0	20096	1	20	959	978	UGACAGAAGAGAGAGAGCAC	::::::::::::::::::::	GUGCUCUCUCUCUUCUGUCA	Cleavage	pacid=33718093 polypeptide=Brdisv1ABR21022713m.p locus=Brdisv1ABR21022713m.g ID=Brdisv1ABR21022713m.v1.ABR2.1 annot-version=v1.ABR2.1	1
miR156-5p-8	Brdisv1ABR21022703m	0.0	21142	1	20	830	849	UGACAGAAGAGAGAGAGCAC	::::::::::::::::::::	GUGCUCUCUCUCUUCUGUCA	Cleavage	pacid=33718527 polypeptide=Brdisv1ABR21022703m.p locus=Brdisv1ABR21022703m.g ID=Brdisv1ABR21022703m.v1.ABR2.1 annot-version=v1.ABR2.1	1
miR156-5p-8	Brdisv1ABR21042962m	0.0	24149	1	20	671	690	UGACAGAAGAGAGAGAGCAC	::::::::::::::::::::	GUGCUCUCUCUCUUCUGUCA	Cleavage	pacid=33747654 polypeptide=Brdisv1ABR21042962m.p locus=Brdisv1ABR21042962m.g ID=Brdisv1ABR21042962m.v1.ABR2.1 annot-version=v1.ABR2.1	1
miR156-5p-8	Brdisv1ABR21036977m	0.0	17.96	1	20	545	564	UGACAGAAGAGAGAGAGCAC	::::::::::::::::::::	GUGCUCUCUCUCUUCUGUCA	Cleavage	pacid=33741302 polypeptide=Brdisv1ABR21036977m.p locus=Brdisv1ABR21036977m.g ID=Brdisv1ABR21036977m.v1.ABR2.1 annot-version=v1.ABR2.1	1
miR156-5p-8	Brdisv1ABR21022705m	0.0	21142	1	20	509	528	UGACAGAAGAGAGAGAGCAC	::::::::::::::::::::	GUGCUCUCUCUCUUCUGUCA	Cleavage	pacid=33718528 polypeptide=Brdisv1ABR21022705m.p locus=Brdisv1ABR21022703m.g ID=Brdisv1ABR21022705m.v1.ABR2.1 annot-version=v1.ABR2.1	1
miR156-5p-8	Brdisv1ABR21022704m	0.0	21142	1	20	305	324	UGACAGAAGAGAGAGAGCAC	::::::::::::::::::::	GUGCUCUCUCUCUUCUGUCA	Cleavage	pacid=33718529 polypeptide=Brdisv1ABR21022704m.p locus=Brdisv1ABR21022703m.g ID=Brdisv1ABR21022704m.v1.ABR2.1 annot-version=v1.ABR2.1	1
miR156-5p-8	Brdisv1ABR21031358m	0.0	11518	1	20	1187	1206	UGACAGAAGAGAGAGAGCAC	:::::::::::::::::::	AUGCUCUCUCUCUUCUGUCA	Cleavage	pacid=33738431 polypeptide=Brdisv1ABR21031358m.p locus=Brdisv1ABR21031357m.g ID=Brdisv1ABR21031358m.v1.ABR2.1 annot-version=v1.ABR2.1	1
miR156-5p-8	Brdisv1ABR21031359m	0.0	11518	1	20	1187	1206	UGACAGAAGAGAGAGAGCAC	:::::::::::::::::::	AUGCUCUCUCUCUUCUGUCA	Cleavage	pacid=33738430 polypeptide=Brdisv1ABR21031359m.p locus=Brdisv1ABR21031357m.g ID=Brdisv1ABR21031359m.v1.ABR2.1 annot-version=v1.ABR2.1	1
miR156-5p-8	Brdisv1ABR21031361m	0.0	11518	1	20	1187	1206	UGACAGAAGAGAGAGAGCAC	:::::::::::::::::::	AUGCUCUCUCUCUUCUGUCA	Cleavage	pacid=33738429 polypeptide=Brdisv1ABR21031361m.p locus=Brdisv1ABR21031357m.g ID=Brdisv1ABR21031361m.v1.ABR2.1 annot-version=v1.ABR2.1	1
miR156-5p-8	Brdisv1ABR21031357m	0.0	11518	1	20	1187	1206	UGACAGAAGAGAGAGAGCAC	:::::::::::::::::::	AUGCUCUCUCUCUUCUGUCA	Cleavage	pacid=33738428 polypeptide=Brdisv1ABR21031357m.p locus=Brdisv1ABR21031357m.g ID=Brdisv1ABR21031357m.v1.ABR2.1 annot-version=v1.ABR2.1	1
miR156-5p-8	Brdisv1ABR21031360m	0.0	11518	1	20	1187	1206	UGACAGAAGAGAGAGAGCAC	:::::::::::::::::::	AUGCUCUCUCUCUUCUGUCA	Cleavage	pacid=33738432 polypeptide=Brdisv1ABR21031360m.p locus=Brdisv1ABR21031357m.g ID=Brdisv1ABR21031360m.v1.ABR2.1 annot-version=v1.ABR2.1	1
miR156-5p-8	Brdisv1ABR21031721m	0.0	20607	1	20	737	756	UGACAGAAGAGAGAGAGCAC	:::::::::::::::::::	AUGCUCUCUCUCUUCUGUCA	Cleavage	pacid=33743510 polypeptide=Brdisv1ABR21031721m.p locus=Brdisv1ABR21031721m.g ID=Brdisv1ABR21031721m.v1.ABR2.1 annot-version=v1.ABR2.1	1
miR160-5p-1	Brdisv1ABR21035243m	0.0	18182	1	21	1323	1343	UGCCUGGCUCCCUGUAUGCCA	::::::::::::::::::::	AGGCAUACAGGGAGCCAGGCA	Cleavage	pacid=33744011 polypeptide=Brdisv1ABR21035243m.p locus=Brdisv1ABR21035243m.g ID=Brdisv1ABR21035243m.v1.ABR2.1 annot-version=v1.ABR2.1	1
miR160-5p-10	Brdisv1ABR21035243m	0.0	18182	1	20	1324	1343	UGCCUGGCUCCCUGUAUGCC	::::::::::::::::::::	GGCAUACAGGGAGCCAGGCA	Cleavage	pacid=33744011 polypeptide=Brdisv1ABR21035243m.p locus=Brdisv1ABR21035243m.g ID=Brdisv1ABR21035243m.v1.ABR2.1 annot-version=v1.ABR2.1	1
miR160-5p-12	Brdisv1ABR21035243m	0.0	18.23	1	21	1322	1342	GCCUGGCUCCCUGUAUGCCAC	:::::::::::::::::::	CAGGCAUACAGGGAGCCAGGC	Cleavage	pacid=33744011 polypeptide=Brdisv1ABR21035243m.p locus=Brdisv1ABR21035243m.g ID=Brdisv1ABR21035243m.v1.ABR2.1 annot-version=v1.ABR2.1	1
miR160-5p-13	Brdisv1ABR21035243m	0.0	18.23	1	21	1322	1342	GCCUGGCUCCCUGUAUGCCAC	:::::::::::::::::::	CAGGCAUACAGGGAGCCAGGC	Cleavage	pacid=33744011 polypeptide=Brdisv1ABR21035243m.p locus=Brdisv1ABR21035243m.g ID=Brdisv1ABR21035243m.v1.ABR2.1 annot-version=v1.ABR2.1	1
miR160-5p-14	Brdisv1ABR21035243m	0.0	18182	1	21	1323	1343	UGCCUGGCUCCCUGUAUGCCA	::::::::::::::::::::	AGGCAUACAGGGAGCCAGGCA	Cleavage	pacid=33744011 polypeptide=Brdisv1ABR21035243m.p locus=Brdisv1ABR21035243m.g ID=Brdisv1ABR21035243m.v1.ABR2.1 annot-version=v1.ABR2.1	1
miR160-5p-15	Brdisv1ABR21035243m	0.0	18.23	1	21	1322	1342	GCCUGGCUCCCUGUAUGCCAC	:::::::::::::::::::	CAGGCAUACAGGGAGCCAGGC	Cleavage	pacid=33744011 polypeptide=Brdisv1ABR21035243m.p locus=Brdisv1ABR21035243m.g ID=Brdisv1ABR21035243m.v1.ABR2.1 annot-version=v1.ABR2.1	1
miR160-5p-16	Brdisv1ABR21035243m	0.0	18.23	1	21	1322	1342	GCCUGGCUCCCUGUAUGCCAC	:::::::::::::::::::	CAGGCAUACAGGGAGCCAGGC	Cleavage	pacid=33744011 polypeptide=Brdisv1ABR21035243m.p locus=Brdisv1ABR21035243m.g ID=Brdisv1ABR21035243m.v1.ABR2.1 annot-version=v1.ABR2.1	1
miR160-5p-2	Brdisv1ABR21035243m	0.0	18182	1	20	1324	1343	UGCCUGGCUCCCUGUAUGCC	::::::::::::::::::::	GGCAUACAGGGAGCCAGGCA	Cleavage	pacid=33744011 polypeptide=Brdisv1ABR21035243m.p locus=Brdisv1ABR21035243m.g ID=Brdisv1ABR21035243m.v1.ABR2.1 annot-version=v1.ABR2.1	1
miR160-5p-5	Brdisv1ABR21035243m	0.0	18182	1	20	1324	1343	UGCCUGGCUCCCUGUAUGCC	::::::::::::::::::::	GGCAUACAGGGAGCCAGGCA	Cleavage	pacid=33744011 polypeptide=Brdisv1ABR21035243m.p locus=Brdisv1ABR21035243m.g ID=Brdisv1ABR21035243m.v1.ABR2.1 annot-version=v1.ABR2.1	1
miR160-5p-6	Brdisv1ABR21035243m	0.0	18182	1	20	1324	1343	UGCCUGGCUCCCUGUAUGCC	::::::::::::::::::::	GGCAUACAGGGAGCCAGGCA	Cleavage	pacid=33744011 polypeptide=Brdisv1ABR21035243m.p locus=Brdisv1ABR21035243m.g ID=Brdisv1ABR21035243m.v1.ABR2.1 annot-version=v1.ABR2.1	1
miR160-5p-7	Brdisv1ABR21035243m	0.0	18182	1	21	1323	1343	UGCCUGGCUCCCUGUAUGCCA	::::::::::::::::::::	AGGCAUACAGGGAGCCAGGCA	Cleavage	pacid=33744011 polypeptide=Brdisv1ABR21035243m.p locus=Brdisv1ABR21035243m.g ID=Brdisv1ABR21035243m.v1.ABR2.1 annot-version=v1.ABR2.1	1
miR160-5p-9	Brdisv1ABR21035243m	0.0	18182	1	21	1323	1343	UGCCUGGCUCCCUGUAUGCCA	::::::::::::::::::::	AGGCAUACAGGGAGCCAGGCA	Cleavage	pacid=33744011 polypeptide=Brdisv1ABR21035243m.p locus=Brdisv1ABR21035243m.g ID=Brdisv1ABR21035243m.v1.ABR2.1 annot-version=v1.ABR2.1	1
miR164-5p-1	Brdisv1ABR21016802m	0.0	24425	1	20	299	318	UGGAGAAGCAGGGCACGUGC	::::::::::::::::::::	GCACGUGCCCUGCUUCUCCA	Cleavage	pacid=33721116 polypeptide=Brdisv1ABR21016802m.p locus=Brdisv1ABR21016802m.g ID=Brdisv1ABR21016802m.v1.ABR2.1 annot-version=v1.ABR2.1	1
miR164-5p-2	Brdisv1ABR21016802m	0.0	24425	1	21	298	318	UGGAGAAGCAGGGCACGUGCU	::::::::::::::::::::	UGCACGUGCCCUGCUUCUCCA	Cleavage	pacid=33721116 polypeptide=Brdisv1ABR21016802m.p locus=Brdisv1ABR21016802m.g ID=Brdisv1ABR21016802m.v1.ABR2.1 annot-version=v1.ABR2.1	1
miR164-5p-4	Brdisv1ABR21016802m	0.0	24425	1	21	298	318	UGGAGAAGCAGGGCACGUGCA	:::::::::::::::::::::	UGCACGUGCCCUGCUUCUCCA	Cleavage	pacid=33721116 polypeptide=Brdisv1ABR21016802m.p locus=Brdisv1ABR21016802m.g ID=Brdisv1ABR21016802m.v1.ABR2.1 annot-version=v1.ABR2.1	1
miR164-5p-5	Brdisv1ABR21016802m	0.0	24425	1	20	299	318	UGGAGAAGCAGGGCACGUGC	::::::::::::::::::::	GCACGUGCCCUGCUUCUCCA	Cleavage	pacid=33721116 polypeptide=Brdisv1ABR21016802m.p locus=Brdisv1ABR21016802m.g ID=Brdisv1ABR21016802m.v1.ABR2.1 annot-version=v1.ABR2.1	1
miR394-5p-1	Brdisv1ABR21022732m	0.0	20387	1	20	1089	1108	UUGGCAUUCUGUCCACCUCC	::::::::::::::::::::	GGAGGUGGACAGAAUGCCAA	Cleavage	pacid=33720566 polypeptide=Brdisv1ABR21022732m.p locus=Brdisv1ABR21022732m.g ID=Brdisv1ABR21022732m.v1.ABR2.1 annot-version=v1.ABR2.1	1
miR396-3p-1	Brdisv1ABR21039397m	0.0	12624	1	21	10	30	GUUCAAGAAAGCUGUGGAAGA	.:::::::::::::::::::	CUUUCCACAGCUUUCUUGAAC	Cleavage	pacid=33737357 polypeptide=Brdisv1ABR21039397m.p locus=Brdisv1ABR21039397m.g ID=Brdisv1ABR21039397m.v1.ABR2.1 annot-version=v1.ABR2.1	1
miR5049-1	Brdisv1ABR21009453m	0.0	22291	1	21	3	23	AAUAUGGAUCGGAGGGAGUAU	.::::::::::::::::::::	GUACUCCCUCCGAUCCAUAUU	Cleavage	pacid=33723980 polypeptide=Brdisv1ABR21009453m.p locus=Brdisv1ABR21009454m.g ID=Brdisv1ABR21009453m.v1.ABR2.1 annot-version=v1.ABR2.1	1
miR5049-1	Brdisv1ABR21009454m	0.0	22291	1	21	3	23	AAUAUGGAUCGGAGGGAGUAU	.::::::::::::::::::::	GUACUCCCUCCGAUCCAUAUU	Cleavage	pacid=33723979 polypeptide=Brdisv1ABR21009454m.p locus=Brdisv1ABR21009454m.g ID=Brdisv1ABR21009454m.v1.ABR2.1 annot-version=v1.ABR2.1	1
miR5049-1	Brdisv1ABR21016396m	0.0	10698	1	21	191	211	AAUAUGGAUCGGAGGGAGUAU	::::::::::::::::::::	UUACUCCCUCCGAUCCAUAUU	Cleavage	pacid=33715500 polypeptide=Brdisv1ABR21016396m.p locus=Brdisv1ABR21016396m.g ID=Brdisv1ABR21016396m.v1.ABR2.1 annot-version=v1.ABR2.1	1
miR5049-3p-1	Brdisv1ABR21009453m	0.0	22291	1	21	3	23	AAUAUGGAUCGGAGGGAGUAU	.::::::::::::::::::::	GUACUCCCUCCGAUCCAUAUU	Cleavage	pacid=33723980 polypeptide=Brdisv1ABR21009453m.p locus=Brdisv1ABR21009454m.g ID=Brdisv1ABR21009453m.v1.ABR2.1 annot-version=v1.ABR2.1	1
miR5049-3p-1	Brdisv1ABR21009454m	0.0	22291	1	21	3	23	AAUAUGGAUCGGAGGGAGUAU	.::::::::::::::::::::	GUACUCCCUCCGAUCCAUAUU	Cleavage	pacid=33723979 polypeptide=Brdisv1ABR21009454m.p locus=Brdisv1ABR21009454m.g ID=Brdisv1ABR21009454m.v1.ABR2.1 annot-version=v1.ABR2.1	1
miR5049-3p-1	Brdisv1ABR21016396m	0.0	10698	1	21	191	211	AAUAUGGAUCGGAGGGAGUAU	::::::::::::::::::::	UUACUCCCUCCGAUCCAUAUU	Cleavage	pacid=33715500 polypeptide=Brdisv1ABR21016396m.p locus=Brdisv1ABR21016396m.g ID=Brdisv1ABR21016396m.v1.ABR2.1 annot-version=v1.ABR2.1	1
miR5049-3p-10	Brdisv1ABR21009453m	0.0	22291	1	21	3	23	AAUAUGGAUCGGAGGGAGUAU	.::::::::::::::::::::	GUACUCCCUCCGAUCCAUAUU	Cleavage	pacid=33723980 polypeptide=Brdisv1ABR21009453m.p locus=Brdisv1ABR21009454m.g ID=Brdisv1ABR21009453m.v1.ABR2.1 annot-version=v1.ABR2.1	1
miR5049-3p-10	Brdisv1ABR21009454m	0.0	22291	1	21	3	23	AAUAUGGAUCGGAGGGAGUAU	.::::::::::::::::::::	GUACUCCCUCCGAUCCAUAUU	Cleavage	pacid=33723979 polypeptide=Brdisv1ABR21009454m.p locus=Brdisv1ABR21009454m.g ID=Brdisv1ABR21009454m.v1.ABR2.1 annot-version=v1.ABR2.1	1
miR5049-3p-10	Brdisv1ABR21016396m	0.0	10698	1	21	191	211	AAUAUGGAUCGGAGGGAGUAU	::::::::::::::::::::	UUACUCCCUCCGAUCCAUAUU	Cleavage	pacid=33715500 polypeptide=Brdisv1ABR21016396m.p locus=Brdisv1ABR21016396m.g ID=Brdisv1ABR21016396m.v1.ABR2.1 annot-version=v1.ABR2.1	1
miR5049-3p-101	Brdisv1ABR21016396m	0.0	10698	1	21	191	211	AAUAUGGAUCGGAGGGAGUAA	:::::::::::::::::::::	UUACUCCCUCCGAUCCAUAUU	Cleavage	pacid=33715500 polypeptide=Brdisv1ABR21016396m.p locus=Brdisv1ABR21016396m.g ID=Brdisv1ABR21016396m.v1.ABR2.1 annot-version=v1.ABR2.1	1
miR5049-3p-101	Brdisv1ABR21009453m	0.0	22291	1	21	3	23	AAUAUGGAUCGGAGGGAGUAA	::::::::::::::::::::	GUACUCCCUCCGAUCCAUAUU	Cleavage	pacid=33723980 polypeptide=Brdisv1ABR21009453m.p locus=Brdisv1ABR21009454m.g ID=Brdisv1ABR21009453m.v1.ABR2.1 annot-version=v1.ABR2.1	1
miR5049-3p-101	Brdisv1ABR21009454m	0.0	22291	1	21	3	23	AAUAUGGAUCGGAGGGAGUAA	::::::::::::::::::::	GUACUCCCUCCGAUCCAUAUU	Cleavage	pacid=33723979 polypeptide=Brdisv1ABR21009454m.p locus=Brdisv1ABR21009454m.g ID=Brdisv1ABR21009454m.v1.ABR2.1 annot-version=v1.ABR2.1	1
miR5049-3p-104	Brdisv1ABR21009453m	0.0	22291	1	21	3	23	AAUAUGGAUCGGAGGGAGUAC	:::::::::::::::::::::	GUACUCCCUCCGAUCCAUAUU	Cleavage	pacid=33723980 polypeptide=Brdisv1ABR21009453m.p locus=Brdisv1ABR21009454m.g ID=Brdisv1ABR21009453m.v1.ABR2.1 annot-version=v1.ABR2.1	1
miR5049-3p-104	Brdisv1ABR21009454m	0.0	22291	1	21	3	23	AAUAUGGAUCGGAGGGAGUAC	:::::::::::::::::::::	GUACUCCCUCCGAUCCAUAUU	Cleavage	pacid=33723979 polypeptide=Brdisv1ABR21009454m.p locus=Brdisv1ABR21009454m.g ID=Brdisv1ABR21009454m.v1.ABR2.1 annot-version=v1.ABR2.1	1
miR5049-3p-104	Brdisv1ABR21016396m	0.0	10698	1	21	191	211	AAUAUGGAUCGGAGGGAGUAC	::::::::::::::::::::	UUACUCCCUCCGAUCCAUAUU	Cleavage	pacid=33715500 polypeptide=Brdisv1ABR21016396m.p locus=Brdisv1ABR21016396m.g ID=Brdisv1ABR21016396m.v1.ABR2.1 annot-version=v1.ABR2.1	1
miR5049-3p-105	Brdisv1ABR21016396m	0.0	10698	1	21	191	211	AAUAUGGAUCGGAGGGAGUAG	.::::::::::::::::::::	UUACUCCCUCCGAUCCAUAUU	Cleavage	pacid=33715500 polypeptide=Brdisv1ABR21016396m.p locus=Brdisv1ABR21016396m.g ID=Brdisv1ABR21016396m.v1.ABR2.1 annot-version=v1.ABR2.1	1
miR5049-3p-105	Brdisv1ABR21009453m	0.0	22291	1	21	3	23	AAUAUGGAUCGGAGGGAGUAG	::::::::::::::::::::	GUACUCCCUCCGAUCCAUAUU	Cleavage	pacid=33723980 polypeptide=Brdisv1ABR21009453m.p locus=Brdisv1ABR21009454m.g ID=Brdisv1ABR21009453m.v1.ABR2.1 annot-version=v1.ABR2.1	1
miR5049-3p-105	Brdisv1ABR21009454m	0.0	22291	1	21	3	23	AAUAUGGAUCGGAGGGAGUAG	::::::::::::::::::::	GUACUCCCUCCGAUCCAUAUU	Cleavage	pacid=33723979 polypeptide=Brdisv1ABR21009454m.p locus=Brdisv1ABR21009454m.g ID=Brdisv1ABR21009454m.v1.ABR2.1 annot-version=v1.ABR2.1	1
miR5049-3p-106	Brdisv1ABR21009453m	0.0	22291	1	21	7	27	AAUUAAUAUGGAUCGGAGGGA	:::::::::::::::::::::	UCCCUCCGAUCCAUAUUAAUU	Cleavage	pacid=33723980 polypeptide=Brdisv1ABR21009453m.p locus=Brdisv1ABR21009454m.g ID=Brdisv1ABR21009453m.v1.ABR2.1 annot-version=v1.ABR2.1	1
miR5049-3p-106	Brdisv1ABR21009454m	0.0	22291	1	21	7	27	AAUUAAUAUGGAUCGGAGGGA	:::::::::::::::::::::	UCCCUCCGAUCCAUAUUAAUU	Cleavage	pacid=33723979 polypeptide=Brdisv1ABR21009454m.p locus=Brdisv1ABR21009454m.g ID=Brdisv1ABR21009454m.v1.ABR2.1 annot-version=v1.ABR2.1	1
miR5049-3p-111	Brdisv1ABR21009453m	0.0	22291	1	21	3	23	AAUAUGGAUCGGAGGGAGUAC	:::::::::::::::::::::	GUACUCCCUCCGAUCCAUAUU	Cleavage	pacid=33723980 polypeptide=Brdisv1ABR21009453m.p locus=Brdisv1ABR21009454m.g ID=Brdisv1ABR21009453m.v1.ABR2.1 annot-version=v1.ABR2.1	1
miR5049-3p-111	Brdisv1ABR21009454m	0.0	22291	1	21	3	23	AAUAUGGAUCGGAGGGAGUAC	:::::::::::::::::::::	GUACUCCCUCCGAUCCAUAUU	Cleavage	pacid=33723979 polypeptide=Brdisv1ABR21009454m.p locus=Brdisv1ABR21009454m.g ID=Brdisv1ABR21009454m.v1.ABR2.1 annot-version=v1.ABR2.1	1
miR5049-3p-111	Brdisv1ABR21016396m	0.0	10698	1	21	191	211	AAUAUGGAUCGGAGGGAGUAC	::::::::::::::::::::	UUACUCCCUCCGAUCCAUAUU	Cleavage	pacid=33715500 polypeptide=Brdisv1ABR21016396m.p locus=Brdisv1ABR21016396m.g ID=Brdisv1ABR21016396m.v1.ABR2.1 annot-version=v1.ABR2.1	1
miR5049-3p-114	Brdisv1ABR21009453m	0.0	22291	1	21	7	27	AAUUAAUAUGGAUCGGAGGGA	:::::::::::::::::::::	UCCCUCCGAUCCAUAUUAAUU	Cleavage	pacid=33723980 polypeptide=Brdisv1ABR21009453m.p locus=Brdisv1ABR21009454m.g ID=Brdisv1ABR21009453m.v1.ABR2.1 annot-version=v1.ABR2.1	1
miR5049-3p-114	Brdisv1ABR21009454m	0.0	22291	1	21	7	27	AAUUAAUAUGGAUCGGAGGGA	:::::::::::::::::::::	UCCCUCCGAUCCAUAUUAAUU	Cleavage	pacid=33723979 polypeptide=Brdisv1ABR21009454m.p locus=Brdisv1ABR21009454m.g ID=Brdisv1ABR21009454m.v1.ABR2.1 annot-version=v1.ABR2.1	1
miR5049-3p-115	Brdisv1ABR21016396m	0.0	10698	1	21	191	211	AAUAUGGAUCGGAGGGAGUAA	:::::::::::::::::::::	UUACUCCCUCCGAUCCAUAUU	Cleavage	pacid=33715500 polypeptide=Brdisv1ABR21016396m.p locus=Brdisv1ABR21016396m.g ID=Brdisv1ABR21016396m.v1.ABR2.1 annot-version=v1.ABR2.1	1
miR5049-3p-115	Brdisv1ABR21009453m	0.0	22291	1	21	3	23	AAUAUGGAUCGGAGGGAGUAA	::::::::::::::::::::	GUACUCCCUCCGAUCCAUAUU	Cleavage	pacid=33723980 polypeptide=Brdisv1ABR21009453m.p locus=Brdisv1ABR21009454m.g ID=Brdisv1ABR21009453m.v1.ABR2.1 annot-version=v1.ABR2.1	1
miR5049-3p-115	Brdisv1ABR21009454m	0.0	22291	1	21	3	23	AAUAUGGAUCGGAGGGAGUAA	::::::::::::::::::::	GUACUCCCUCCGAUCCAUAUU	Cleavage	pacid=33723979 polypeptide=Brdisv1ABR21009454m.p locus=Brdisv1ABR21009454m.g ID=Brdisv1ABR21009454m.v1.ABR2.1 annot-version=v1.ABR2.1	1
miR5049-3p-118	Brdisv1ABR21009453m	0.0	22291	1	24	5	28	CAAUUAAUAUGGAUCGGAGGAAGU	::: ::::::::::::::::::::	ACUCCCUCCGAUCCAUAUUAAUUG	Cleavage	pacid=33723980 polypeptide=Brdisv1ABR21009453m.p locus=Brdisv1ABR21009454m.g ID=Brdisv1ABR21009453m.v1.ABR2.1 annot-version=v1.ABR2.1	1
miR5049-3p-118	Brdisv1ABR21009454m	0.0	22291	1	24	5	28	CAAUUAAUAUGGAUCGGAGGAAGU	::: ::::::::::::::::::::	ACUCCCUCCGAUCCAUAUUAAUUG	Cleavage	pacid=33723979 polypeptide=Brdisv1ABR21009454m.p locus=Brdisv1ABR21009454m.g ID=Brdisv1ABR21009454m.v1.ABR2.1 annot-version=v1.ABR2.1	1
miR5049-3p-120	Brdisv1ABR21009453m	0.0	22291	1	21	3	23	AAUAUGGAUCGGAGGGAGUAU	.::::::::::::::::::::	GUACUCCCUCCGAUCCAUAUU	Cleavage	pacid=33723980 polypeptide=Brdisv1ABR21009453m.p locus=Brdisv1ABR21009454m.g ID=Brdisv1ABR21009453m.v1.ABR2.1 annot-version=v1.ABR2.1	1
miR5049-3p-120	Brdisv1ABR21009454m	0.0	22291	1	21	3	23	AAUAUGGAUCGGAGGGAGUAU	.::::::::::::::::::::	GUACUCCCUCCGAUCCAUAUU	Cleavage	pacid=33723979 polypeptide=Brdisv1ABR21009454m.p locus=Brdisv1ABR21009454m.g ID=Brdisv1ABR21009454m.v1.ABR2.1 annot-version=v1.ABR2.1	1
miR5049-3p-120	Brdisv1ABR21016396m	0.0	10698	1	21	191	211	AAUAUGGAUCGGAGGGAGUAU	::::::::::::::::::::	UUACUCCCUCCGAUCCAUAUU	Cleavage	pacid=33715500 polypeptide=Brdisv1ABR21016396m.p locus=Brdisv1ABR21016396m.g ID=Brdisv1ABR21016396m.v1.ABR2.1 annot-version=v1.ABR2.1	1
miR5049-3p-122	Brdisv1ABR21009453m	0.0	22291	1	21	3	23	AAUAUGGAUCGGAGGGAGUAU	.::::::::::::::::::::	GUACUCCCUCCGAUCCAUAUU	Cleavage	pacid=33723980 polypeptide=Brdisv1ABR21009453m.p locus=Brdisv1ABR21009454m.g ID=Brdisv1ABR21009453m.v1.ABR2.1 annot-version=v1.ABR2.1	1
miR5049-3p-122	Brdisv1ABR21009454m	0.0	22291	1	21	3	23	AAUAUGGAUCGGAGGGAGUAU	.::::::::::::::::::::	GUACUCCCUCCGAUCCAUAUU	Cleavage	pacid=33723979 polypeptide=Brdisv1ABR21009454m.p locus=Brdisv1ABR21009454m.g ID=Brdisv1ABR21009454m.v1.ABR2.1 annot-version=v1.ABR2.1	1
miR5049-3p-122	Brdisv1ABR21016396m	0.0	10698	1	21	191	211	AAUAUGGAUCGGAGGGAGUAU	::::::::::::::::::::	UUACUCCCUCCGAUCCAUAUU	Cleavage	pacid=33715500 polypeptide=Brdisv1ABR21016396m.p locus=Brdisv1ABR21016396m.g ID=Brdisv1ABR21016396m.v1.ABR2.1 annot-version=v1.ABR2.1	1
miR5049-3p-126	Brdisv1ABR21016396m	0.0	10698	1	21	191	211	AAUAUGGAUCGGAGGGAGUAG	.::::::::::::::::::::	UUACUCCCUCCGAUCCAUAUU	Cleavage	pacid=33715500 polypeptide=Brdisv1ABR21016396m.p locus=Brdisv1ABR21016396m.g ID=Brdisv1ABR21016396m.v1.ABR2.1 annot-version=v1.ABR2.1	1
miR5049-3p-126	Brdisv1ABR21009453m	0.0	22291	1	21	3	23	AAUAUGGAUCGGAGGGAGUAG	::::::::::::::::::::	GUACUCCCUCCGAUCCAUAUU	Cleavage	pacid=33723980 polypeptide=Brdisv1ABR21009453m.p locus=Brdisv1ABR21009454m.g ID=Brdisv1ABR21009453m.v1.ABR2.1 annot-version=v1.ABR2.1	1
miR5049-3p-126	Brdisv1ABR21009454m	0.0	22291	1	21	3	23	AAUAUGGAUCGGAGGGAGUAG	::::::::::::::::::::	GUACUCCCUCCGAUCCAUAUU	Cleavage	pacid=33723979 polypeptide=Brdisv1ABR21009454m.p locus=Brdisv1ABR21009454m.g ID=Brdisv1ABR21009454m.v1.ABR2.1 annot-version=v1.ABR2.1	1
miR5049-3p-13	Brdisv1ABR21016396m	0.0	10698	1	21	191	211	AAUAUGGAUCGGAGGGAGUAA	:::::::::::::::::::::	UUACUCCCUCCGAUCCAUAUU	Cleavage	pacid=33715500 polypeptide=Brdisv1ABR21016396m.p locus=Brdisv1ABR21016396m.g ID=Brdisv1ABR21016396m.v1.ABR2.1 annot-version=v1.ABR2.1	1
miR5049-3p-13	Brdisv1ABR21009453m	0.0	22291	1	21	3	23	AAUAUGGAUCGGAGGGAGUAA	::::::::::::::::::::	GUACUCCCUCCGAUCCAUAUU	Cleavage	pacid=33723980 polypeptide=Brdisv1ABR21009453m.p locus=Brdisv1ABR21009454m.g ID=Brdisv1ABR21009453m.v1.ABR2.1 annot-version=v1.ABR2.1	1
miR5049-3p-13	Brdisv1ABR21009454m	0.0	22291	1	21	3	23	AAUAUGGAUCGGAGGGAGUAA	::::::::::::::::::::	GUACUCCCUCCGAUCCAUAUU	Cleavage	pacid=33723979 polypeptide=Brdisv1ABR21009454m.p locus=Brdisv1ABR21009454m.g ID=Brdisv1ABR21009454m.v1.ABR2.1 annot-version=v1.ABR2.1	1
miR5049-3p-132	Brdisv1ABR21009453m	0.0	22291	1	24	5	28	CAAUUAAUAUGGAUCGGAGGAAGU	::: ::::::::::::::::::::	ACUCCCUCCGAUCCAUAUUAAUUG	Cleavage	pacid=33723980 polypeptide=Brdisv1ABR21009453m.p locus=Brdisv1ABR21009454m.g ID=Brdisv1ABR21009453m.v1.ABR2.1 annot-version=v1.ABR2.1	1
miR5049-3p-132	Brdisv1ABR21009454m	0.0	22291	1	24	5	28	CAAUUAAUAUGGAUCGGAGGAAGU	::: ::::::::::::::::::::	ACUCCCUCCGAUCCAUAUUAAUUG	Cleavage	pacid=33723979 polypeptide=Brdisv1ABR21009454m.p locus=Brdisv1ABR21009454m.g ID=Brdisv1ABR21009454m.v1.ABR2.1 annot-version=v1.ABR2.1	1
miR5049-3p-136	Brdisv1ABR21016396m	0.0	10698	1	21	191	211	AAUAUGGAUCGGAGGGAGUAG	.::::::::::::::::::::	UUACUCCCUCCGAUCCAUAUU	Cleavage	pacid=33715500 polypeptide=Brdisv1ABR21016396m.p locus=Brdisv1ABR21016396m.g ID=Brdisv1ABR21016396m.v1.ABR2.1 annot-version=v1.ABR2.1	1
miR5049-3p-136	Brdisv1ABR21009453m	0.0	22291	1	21	3	23	AAUAUGGAUCGGAGGGAGUAG	::::::::::::::::::::	GUACUCCCUCCGAUCCAUAUU	Cleavage	pacid=33723980 polypeptide=Brdisv1ABR21009453m.p locus=Brdisv1ABR21009454m.g ID=Brdisv1ABR21009453m.v1.ABR2.1 annot-version=v1.ABR2.1	1
miR5049-3p-136	Brdisv1ABR21009454m	0.0	22291	1	21	3	23	AAUAUGGAUCGGAGGGAGUAG	::::::::::::::::::::	GUACUCCCUCCGAUCCAUAUU	Cleavage	pacid=33723979 polypeptide=Brdisv1ABR21009454m.p locus=Brdisv1ABR21009454m.g ID=Brdisv1ABR21009454m.v1.ABR2.1 annot-version=v1.ABR2.1	1
miR5049-3p-137	Brdisv1ABR21016396m	0.0	10698	1	21	191	211	AAUAUGGAUCGGAGGGAGUAA	:::::::::::::::::::::	UUACUCCCUCCGAUCCAUAUU	Cleavage	pacid=33715500 polypeptide=Brdisv1ABR21016396m.p locus=Brdisv1ABR21016396m.g ID=Brdisv1ABR21016396m.v1.ABR2.1 annot-version=v1.ABR2.1	1
miR5049-3p-137	Brdisv1ABR21009453m	0.0	22291	1	21	3	23	AAUAUGGAUCGGAGGGAGUAA	::::::::::::::::::::	GUACUCCCUCCGAUCCAUAUU	Cleavage	pacid=33723980 polypeptide=Brdisv1ABR21009453m.p locus=Brdisv1ABR21009454m.g ID=Brdisv1ABR21009453m.v1.ABR2.1 annot-version=v1.ABR2.1	1
miR5049-3p-137	Brdisv1ABR21009454m	0.0	22291	1	21	3	23	AAUAUGGAUCGGAGGGAGUAA	::::::::::::::::::::	GUACUCCCUCCGAUCCAUAUU	Cleavage	pacid=33723979 polypeptide=Brdisv1ABR21009454m.p locus=Brdisv1ABR21009454m.g ID=Brdisv1ABR21009454m.v1.ABR2.1 annot-version=v1.ABR2.1	1
miR5049-3p-14	Brdisv1ABR21009453m	0.0	22291	1	21	3	23	AAUAUGGAUCGGAGGGAGUAC	:::::::::::::::::::::	GUACUCCCUCCGAUCCAUAUU	Cleavage	pacid=33723980 polypeptide=Brdisv1ABR21009453m.p locus=Brdisv1ABR21009454m.g ID=Brdisv1ABR21009453m.v1.ABR2.1 annot-version=v1.ABR2.1	1
miR5049-3p-14	Brdisv1ABR21009454m	0.0	22291	1	21	3	23	AAUAUGGAUCGGAGGGAGUAC	:::::::::::::::::::::	GUACUCCCUCCGAUCCAUAUU	Cleavage	pacid=33723979 polypeptide=Brdisv1ABR21009454m.p locus=Brdisv1ABR21009454m.g ID=Brdisv1ABR21009454m.v1.ABR2.1 annot-version=v1.ABR2.1	1
miR5049-3p-14	Brdisv1ABR21016396m	0.0	10698	1	21	191	211	AAUAUGGAUCGGAGGGAGUAC	::::::::::::::::::::	UUACUCCCUCCGAUCCAUAUU	Cleavage	pacid=33715500 polypeptide=Brdisv1ABR21016396m.p locus=Brdisv1ABR21016396m.g ID=Brdisv1ABR21016396m.v1.ABR2.1 annot-version=v1.ABR2.1	1
miR5049-3p-143	Brdisv1ABR21016396m	0.0	10698	1	21	191	211	AAUAUGGAUCGGAGGGAGUAG	.::::::::::::::::::::	UUACUCCCUCCGAUCCAUAUU	Cleavage	pacid=33715500 polypeptide=Brdisv1ABR21016396m.p locus=Brdisv1ABR21016396m.g ID=Brdisv1ABR21016396m.v1.ABR2.1 annot-version=v1.ABR2.1	1
miR5049-3p-143	Brdisv1ABR21009453m	0.0	22291	1	21	3	23	AAUAUGGAUCGGAGGGAGUAG	::::::::::::::::::::	GUACUCCCUCCGAUCCAUAUU	Cleavage	pacid=33723980 polypeptide=Brdisv1ABR21009453m.p locus=Brdisv1ABR21009454m.g ID=Brdisv1ABR21009453m.v1.ABR2.1 annot-version=v1.ABR2.1	1
miR5049-3p-143	Brdisv1ABR21009454m	0.0	22291	1	21	3	23	AAUAUGGAUCGGAGGGAGUAG	::::::::::::::::::::	GUACUCCCUCCGAUCCAUAUU	Cleavage	pacid=33723979 polypeptide=Brdisv1ABR21009454m.p locus=Brdisv1ABR21009454m.g ID=Brdisv1ABR21009454m.v1.ABR2.1 annot-version=v1.ABR2.1	1
miR5049-3p-144	Brdisv1ABR21009453m	0.0	22291	1	21	3	23	AAUAUGGAUCGGAGGGAGUAU	.::::::::::::::::::::	GUACUCCCUCCGAUCCAUAUU	Cleavage	pacid=33723980 polypeptide=Brdisv1ABR21009453m.p locus=Brdisv1ABR21009454m.g ID=Brdisv1ABR21009453m.v1.ABR2.1 annot-version=v1.ABR2.1	1
miR5049-3p-144	Brdisv1ABR21009454m	0.0	22291	1	21	3	23	AAUAUGGAUCGGAGGGAGUAU	.::::::::::::::::::::	GUACUCCCUCCGAUCCAUAUU	Cleavage	pacid=33723979 polypeptide=Brdisv1ABR21009454m.p locus=Brdisv1ABR21009454m.g ID=Brdisv1ABR21009454m.v1.ABR2.1 annot-version=v1.ABR2.1	1
miR5049-3p-144	Brdisv1ABR21016396m	0.0	10698	1	21	191	211	AAUAUGGAUCGGAGGGAGUAU	::::::::::::::::::::	UUACUCCCUCCGAUCCAUAUU	Cleavage	pacid=33715500 polypeptide=Brdisv1ABR21016396m.p locus=Brdisv1ABR21016396m.g ID=Brdisv1ABR21016396m.v1.ABR2.1 annot-version=v1.ABR2.1	1
miR5049-3p-147	Brdisv1ABR21016396m	0.0	10698	1	21	191	211	AAUAUGGAUCGGAGGGAGUAG	.::::::::::::::::::::	UUACUCCCUCCGAUCCAUAUU	Cleavage	pacid=33715500 polypeptide=Brdisv1ABR21016396m.p locus=Brdisv1ABR21016396m.g ID=Brdisv1ABR21016396m.v1.ABR2.1 annot-version=v1.ABR2.1	1
miR5049-3p-147	Brdisv1ABR21009453m	0.0	22291	1	21	3	23	AAUAUGGAUCGGAGGGAGUAG	::::::::::::::::::::	GUACUCCCUCCGAUCCAUAUU	Cleavage	pacid=33723980 polypeptide=Brdisv1ABR21009453m.p locus=Brdisv1ABR21009454m.g ID=Brdisv1ABR21009453m.v1.ABR2.1 annot-version=v1.ABR2.1	1
miR5049-3p-147	Brdisv1ABR21009454m	0.0	22291	1	21	3	23	AAUAUGGAUCGGAGGGAGUAG	::::::::::::::::::::	GUACUCCCUCCGAUCCAUAUU	Cleavage	pacid=33723979 polypeptide=Brdisv1ABR21009454m.p locus=Brdisv1ABR21009454m.g ID=Brdisv1ABR21009454m.v1.ABR2.1 annot-version=v1.ABR2.1	1
miR5049-3p-149	Brdisv1ABR21016396m	0.0	10698	1	21	191	211	AAUAUGGAUCGGAGGGAGUAA	:::::::::::::::::::::	UUACUCCCUCCGAUCCAUAUU	Cleavage	pacid=33715500 polypeptide=Brdisv1ABR21016396m.p locus=Brdisv1ABR21016396m.g ID=Brdisv1ABR21016396m.v1.ABR2.1 annot-version=v1.ABR2.1	1
miR5049-3p-149	Brdisv1ABR21009453m	0.0	22291	1	21	3	23	AAUAUGGAUCGGAGGGAGUAA	::::::::::::::::::::	GUACUCCCUCCGAUCCAUAUU	Cleavage	pacid=33723980 polypeptide=Brdisv1ABR21009453m.p locus=Brdisv1ABR21009454m.g ID=Brdisv1ABR21009453m.v1.ABR2.1 annot-version=v1.ABR2.1	1
miR5049-3p-149	Brdisv1ABR21009454m	0.0	22291	1	21	3	23	AAUAUGGAUCGGAGGGAGUAA	::::::::::::::::::::	GUACUCCCUCCGAUCCAUAUU	Cleavage	pacid=33723979 polypeptide=Brdisv1ABR21009454m.p locus=Brdisv1ABR21009454m.g ID=Brdisv1ABR21009454m.v1.ABR2.1 annot-version=v1.ABR2.1	1
miR5049-3p-150	Brdisv1ABR21016396m	0.0	10698	1	21	191	211	AAUAUGGAUCGGAGGGAGUAG	.::::::::::::::::::::	UUACUCCCUCCGAUCCAUAUU	Cleavage	pacid=33715500 polypeptide=Brdisv1ABR21016396m.p locus=Brdisv1ABR21016396m.g ID=Brdisv1ABR21016396m.v1.ABR2.1 annot-version=v1.ABR2.1	1
miR5049-3p-150	Brdisv1ABR21009453m	0.0	22291	1	21	3	23	AAUAUGGAUCGGAGGGAGUAG	::::::::::::::::::::	GUACUCCCUCCGAUCCAUAUU	Cleavage	pacid=33723980 polypeptide=Brdisv1ABR21009453m.p locus=Brdisv1ABR21009454m.g ID=Brdisv1ABR21009453m.v1.ABR2.1 annot-version=v1.ABR2.1	1
miR5049-3p-150	Brdisv1ABR21009454m	0.0	22291	1	21	3	23	AAUAUGGAUCGGAGGGAGUAG	::::::::::::::::::::	GUACUCCCUCCGAUCCAUAUU	Cleavage	pacid=33723979 polypeptide=Brdisv1ABR21009454m.p locus=Brdisv1ABR21009454m.g ID=Brdisv1ABR21009454m.v1.ABR2.1 annot-version=v1.ABR2.1	1
miR5049-3p-152	Brdisv1ABR21009453m	0.0	22291	1	21	3	23	AAUAUGGAUCGGAGGGAGUAU	.::::::::::::::::::::	GUACUCCCUCCGAUCCAUAUU	Cleavage	pacid=33723980 polypeptide=Brdisv1ABR21009453m.p locus=Brdisv1ABR21009454m.g ID=Brdisv1ABR21009453m.v1.ABR2.1 annot-version=v1.ABR2.1	1
miR5049-3p-152	Brdisv1ABR21009454m	0.0	22291	1	21	3	23	AAUAUGGAUCGGAGGGAGUAU	.::::::::::::::::::::	GUACUCCCUCCGAUCCAUAUU	Cleavage	pacid=33723979 polypeptide=Brdisv1ABR21009454m.p locus=Brdisv1ABR21009454m.g ID=Brdisv1ABR21009454m.v1.ABR2.1 annot-version=v1.ABR2.1	1
miR5049-3p-152	Brdisv1ABR21016396m	0.0	10698	1	21	191	211	AAUAUGGAUCGGAGGGAGUAU	::::::::::::::::::::	UUACUCCCUCCGAUCCAUAUU	Cleavage	pacid=33715500 polypeptide=Brdisv1ABR21016396m.p locus=Brdisv1ABR21016396m.g ID=Brdisv1ABR21016396m.v1.ABR2.1 annot-version=v1.ABR2.1	1
miR5049-3p-154	Brdisv1ABR21016396m	0.0	10698	1	21	191	211	AAUAUGGAUCGGAGGGAGUAG	.::::::::::::::::::::	UUACUCCCUCCGAUCCAUAUU	Cleavage	pacid=33715500 polypeptide=Brdisv1ABR21016396m.p locus=Brdisv1ABR21016396m.g ID=Brdisv1ABR21016396m.v1.ABR2.1 annot-version=v1.ABR2.1	1
miR5049-3p-154	Brdisv1ABR21009453m	0.0	22291	1	21	3	23	AAUAUGGAUCGGAGGGAGUAG	::::::::::::::::::::	GUACUCCCUCCGAUCCAUAUU	Cleavage	pacid=33723980 polypeptide=Brdisv1ABR21009453m.p locus=Brdisv1ABR21009454m.g ID=Brdisv1ABR21009453m.v1.ABR2.1 annot-version=v1.ABR2.1	1
miR5049-3p-154	Brdisv1ABR21009454m	0.0	22291	1	21	3	23	AAUAUGGAUCGGAGGGAGUAG	::::::::::::::::::::	GUACUCCCUCCGAUCCAUAUU	Cleavage	pacid=33723979 polypeptide=Brdisv1ABR21009454m.p locus=Brdisv1ABR21009454m.g ID=Brdisv1ABR21009454m.v1.ABR2.1 annot-version=v1.ABR2.1	1
miR5049-3p-155	Brdisv1ABR21009453m	0.0	22291	1	21	7	27	AAUUAAUAUGGAUCGGAGGGA	:::::::::::::::::::::	UCCCUCCGAUCCAUAUUAAUU	Cleavage	pacid=33723980 polypeptide=Brdisv1ABR21009453m.p locus=Brdisv1ABR21009454m.g ID=Brdisv1ABR21009453m.v1.ABR2.1 annot-version=v1.ABR2.1	1
miR5049-3p-155	Brdisv1ABR21009454m	0.0	22291	1	21	7	27	AAUUAAUAUGGAUCGGAGGGA	:::::::::::::::::::::	UCCCUCCGAUCCAUAUUAAUU	Cleavage	pacid=33723979 polypeptide=Brdisv1ABR21009454m.p locus=Brdisv1ABR21009454m.g ID=Brdisv1ABR21009454m.v1.ABR2.1 annot-version=v1.ABR2.1	1
miR5049-3p-156	Brdisv1ABR21009453m	0.0	22291	1	21	3	23	AAUAUGGAUCGGAGGGAGUAU	.::::::::::::::::::::	GUACUCCCUCCGAUCCAUAUU	Cleavage	pacid=33723980 polypeptide=Brdisv1ABR21009453m.p locus=Brdisv1ABR21009454m.g ID=Brdisv1ABR21009453m.v1.ABR2.1 annot-version=v1.ABR2.1	1
miR5049-3p-156	Brdisv1ABR21009454m	0.0	22291	1	21	3	23	AAUAUGGAUCGGAGGGAGUAU	.::::::::::::::::::::	GUACUCCCUCCGAUCCAUAUU	Cleavage	pacid=33723979 polypeptide=Brdisv1ABR21009454m.p locus=Brdisv1ABR21009454m.g ID=Brdisv1ABR21009454m.v1.ABR2.1 annot-version=v1.ABR2.1	1
miR5049-3p-156	Brdisv1ABR21016396m	0.0	10698	1	21	191	211	AAUAUGGAUCGGAGGGAGUAU	::::::::::::::::::::	UUACUCCCUCCGAUCCAUAUU	Cleavage	pacid=33715500 polypeptide=Brdisv1ABR21016396m.p locus=Brdisv1ABR21016396m.g ID=Brdisv1ABR21016396m.v1.ABR2.1 annot-version=v1.ABR2.1	1
miR5049-3p-16	Brdisv1ABR21009453m	0.0	22291	1	21	7	27	AAUUAAUAUGGAUCGGAGGGA	:::::::::::::::::::::	UCCCUCCGAUCCAUAUUAAUU	Cleavage	pacid=33723980 polypeptide=Brdisv1ABR21009453m.p locus=Brdisv1ABR21009454m.g ID=Brdisv1ABR21009453m.v1.ABR2.1 annot-version=v1.ABR2.1	1
miR5049-3p-16	Brdisv1ABR21009454m	0.0	22291	1	21	7	27	AAUUAAUAUGGAUCGGAGGGA	:::::::::::::::::::::	UCCCUCCGAUCCAUAUUAAUU	Cleavage	pacid=33723979 polypeptide=Brdisv1ABR21009454m.p locus=Brdisv1ABR21009454m.g ID=Brdisv1ABR21009454m.v1.ABR2.1 annot-version=v1.ABR2.1	1
miR5049-3p-162	Brdisv1ABR21009453m	0.0	22291	1	21	3	23	AAUAUGGAUCGGAGGGAGUAC	:::::::::::::::::::::	GUACUCCCUCCGAUCCAUAUU	Cleavage	pacid=33723980 polypeptide=Brdisv1ABR21009453m.p locus=Brdisv1ABR21009454m.g ID=Brdisv1ABR21009453m.v1.ABR2.1 annot-version=v1.ABR2.1	1
miR5049-3p-162	Brdisv1ABR21009454m	0.0	22291	1	21	3	23	AAUAUGGAUCGGAGGGAGUAC	:::::::::::::::::::::	GUACUCCCUCCGAUCCAUAUU	Cleavage	pacid=33723979 polypeptide=Brdisv1ABR21009454m.p locus=Brdisv1ABR21009454m.g ID=Brdisv1ABR21009454m.v1.ABR2.1 annot-version=v1.ABR2.1	1
miR5049-3p-162	Brdisv1ABR21016396m	0.0	10698	1	21	191	211	AAUAUGGAUCGGAGGGAGUAC	::::::::::::::::::::	UUACUCCCUCCGAUCCAUAUU	Cleavage	pacid=33715500 polypeptide=Brdisv1ABR21016396m.p locus=Brdisv1ABR21016396m.g ID=Brdisv1ABR21016396m.v1.ABR2.1 annot-version=v1.ABR2.1	1
miR5049-3p-17	Brdisv1ABR21016396m	0.0	10698	1	21	191	211	AAUAUGGAUCGGAGGGAGUAA	:::::::::::::::::::::	UUACUCCCUCCGAUCCAUAUU	Cleavage	pacid=33715500 polypeptide=Brdisv1ABR21016396m.p locus=Brdisv1ABR21016396m.g ID=Brdisv1ABR21016396m.v1.ABR2.1 annot-version=v1.ABR2.1	1
miR5049-3p-17	Brdisv1ABR21009453m	0.0	22291	1	21	3	23	AAUAUGGAUCGGAGGGAGUAA	::::::::::::::::::::	GUACUCCCUCCGAUCCAUAUU	Cleavage	pacid=33723980 polypeptide=Brdisv1ABR21009453m.p locus=Brdisv1ABR21009454m.g ID=Brdisv1ABR21009453m.v1.ABR2.1 annot-version=v1.ABR2.1	1
miR5049-3p-17	Brdisv1ABR21009454m	0.0	22291	1	21	3	23	AAUAUGGAUCGGAGGGAGUAA	::::::::::::::::::::	GUACUCCCUCCGAUCCAUAUU	Cleavage	pacid=33723979 polypeptide=Brdisv1ABR21009454m.p locus=Brdisv1ABR21009454m.g ID=Brdisv1ABR21009454m.v1.ABR2.1 annot-version=v1.ABR2.1	1
miR5049-3p-175	Brdisv1ABR21009453m	0.0	22291	1	21	3	23	AAUAUGGAUCGGAGGGAGUAU	.::::::::::::::::::::	GUACUCCCUCCGAUCCAUAUU	Cleavage	pacid=33723980 polypeptide=Brdisv1ABR21009453m.p locus=Brdisv1ABR21009454m.g ID=Brdisv1ABR21009453m.v1.ABR2.1 annot-version=v1.ABR2.1	1
miR5049-3p-175	Brdisv1ABR21009454m	0.0	22291	1	21	3	23	AAUAUGGAUCGGAGGGAGUAU	.::::::::::::::::::::	GUACUCCCUCCGAUCCAUAUU	Cleavage	pacid=33723979 polypeptide=Brdisv1ABR21009454m.p locus=Brdisv1ABR21009454m.g ID=Brdisv1ABR21009454m.v1.ABR2.1 annot-version=v1.ABR2.1	1
miR5049-3p-175	Brdisv1ABR21016396m	0.0	10698	1	21	191	211	AAUAUGGAUCGGAGGGAGUAU	::::::::::::::::::::	UUACUCCCUCCGAUCCAUAUU	Cleavage	pacid=33715500 polypeptide=Brdisv1ABR21016396m.p locus=Brdisv1ABR21016396m.g ID=Brdisv1ABR21016396m.v1.ABR2.1 annot-version=v1.ABR2.1	1
miR5049-3p-182	Brdisv1ABR21041735m	0.0	8125	1	21	1379	1399	AAUAUGGAUCGGAGGAAGUAC	::::::::::::::::::::	UUACUUCCUCCGAUCCAUAUU	Cleavage	pacid=33746265 polypeptide=Brdisv1ABR21041735m.p locus=Brdisv1ABR21041732m.g ID=Brdisv1ABR21041735m.v1.ABR2.1 annot-version=v1.ABR2.1	1
miR5049-3p-183	Brdisv1ABR21016396m	0.0	10698	1	21	191	211	AAUAUGGAUCGGAGGGAGUAG	.::::::::::::::::::::	UUACUCCCUCCGAUCCAUAUU	Cleavage	pacid=33715500 polypeptide=Brdisv1ABR21016396m.p locus=Brdisv1ABR21016396m.g ID=Brdisv1ABR21016396m.v1.ABR2.1 annot-version=v1.ABR2.1	1
miR5049-3p-183	Brdisv1ABR21009453m	0.0	22291	1	21	3	23	AAUAUGGAUCGGAGGGAGUAG	::::::::::::::::::::	GUACUCCCUCCGAUCCAUAUU	Cleavage	pacid=33723980 polypeptide=Brdisv1ABR21009453m.p locus=Brdisv1ABR21009454m.g ID=Brdisv1ABR21009453m.v1.ABR2.1 annot-version=v1.ABR2.1	1
miR5049-3p-183	Brdisv1ABR21009454m	0.0	22291	1	21	3	23	AAUAUGGAUCGGAGGGAGUAG	::::::::::::::::::::	GUACUCCCUCCGAUCCAUAUU	Cleavage	pacid=33723979 polypeptide=Brdisv1ABR21009454m.p locus=Brdisv1ABR21009454m.g ID=Brdisv1ABR21009454m.v1.ABR2.1 annot-version=v1.ABR2.1	1
miR5049-3p-184	Brdisv1ABR21016396m	0.0	10698	1	21	191	211	AAUAUGGAUCGGAGGGAGUAG	.::::::::::::::::::::	UUACUCCCUCCGAUCCAUAUU	Cleavage	pacid=33715500 polypeptide=Brdisv1ABR21016396m.p locus=Brdisv1ABR21016396m.g ID=Brdisv1ABR21016396m.v1.ABR2.1 annot-version=v1.ABR2.1	1
miR5049-3p-184	Brdisv1ABR21009453m	0.0	22291	1	21	3	23	AAUAUGGAUCGGAGGGAGUAG	::::::::::::::::::::	GUACUCCCUCCGAUCCAUAUU	Cleavage	pacid=33723980 polypeptide=Brdisv1ABR21009453m.p locus=Brdisv1ABR21009454m.g ID=Brdisv1ABR21009453m.v1.ABR2.1 annot-version=v1.ABR2.1	1
miR5049-3p-184	Brdisv1ABR21009454m	0.0	22291	1	21	3	23	AAUAUGGAUCGGAGGGAGUAG	::::::::::::::::::::	GUACUCCCUCCGAUCCAUAUU	Cleavage	pacid=33723979 polypeptide=Brdisv1ABR21009454m.p locus=Brdisv1ABR21009454m.g ID=Brdisv1ABR21009454m.v1.ABR2.1 annot-version=v1.ABR2.1	1
miR5049-3p-186	Brdisv1ABR21009453m	0.0	22291	1	21	7	27	AAUUAAUAUGGAUCGGAGGGA	:::::::::::::::::::::	UCCCUCCGAUCCAUAUUAAUU	Cleavage	pacid=33723980 polypeptide=Brdisv1ABR21009453m.p locus=Brdisv1ABR21009454m.g ID=Brdisv1ABR21009453m.v1.ABR2.1 annot-version=v1.ABR2.1	1
miR5049-3p-186	Brdisv1ABR21009454m	0.0	22291	1	21	7	27	AAUUAAUAUGGAUCGGAGGGA	:::::::::::::::::::::	UCCCUCCGAUCCAUAUUAAUU	Cleavage	pacid=33723979 polypeptide=Brdisv1ABR21009454m.p locus=Brdisv1ABR21009454m.g ID=Brdisv1ABR21009454m.v1.ABR2.1 annot-version=v1.ABR2.1	1
miR5049-3p-189	Brdisv1ABR21016396m	0.0	10698	1	21	191	211	AAUAUGGAUCGGAGGGAGUAA	:::::::::::::::::::::	UUACUCCCUCCGAUCCAUAUU	Cleavage	pacid=33715500 polypeptide=Brdisv1ABR21016396m.p locus=Brdisv1ABR21016396m.g ID=Brdisv1ABR21016396m.v1.ABR2.1 annot-version=v1.ABR2.1	1
miR5049-3p-189	Brdisv1ABR21009453m	0.0	22291	1	21	3	23	AAUAUGGAUCGGAGGGAGUAA	::::::::::::::::::::	GUACUCCCUCCGAUCCAUAUU	Cleavage	pacid=33723980 polypeptide=Brdisv1ABR21009453m.p locus=Brdisv1ABR21009454m.g ID=Brdisv1ABR21009453m.v1.ABR2.1 annot-version=v1.ABR2.1	1
miR5049-3p-189	Brdisv1ABR21009454m	0.0	22291	1	21	3	23	AAUAUGGAUCGGAGGGAGUAA	::::::::::::::::::::	GUACUCCCUCCGAUCCAUAUU	Cleavage	pacid=33723979 polypeptide=Brdisv1ABR21009454m.p locus=Brdisv1ABR21009454m.g ID=Brdisv1ABR21009454m.v1.ABR2.1 annot-version=v1.ABR2.1	1
miR5049-3p-197	Brdisv1ABR21009453m	0.0	22291	1	21	3	23	AAUAUGGAUCGGAGGGAGUAC	:::::::::::::::::::::	GUACUCCCUCCGAUCCAUAUU	Cleavage	pacid=33723980 polypeptide=Brdisv1ABR21009453m.p locus=Brdisv1ABR21009454m.g ID=Brdisv1ABR21009453m.v1.ABR2.1 annot-version=v1.ABR2.1	1
miR5049-3p-197	Brdisv1ABR21009454m	0.0	22291	1	21	3	23	AAUAUGGAUCGGAGGGAGUAC	:::::::::::::::::::::	GUACUCCCUCCGAUCCAUAUU	Cleavage	pacid=33723979 polypeptide=Brdisv1ABR21009454m.p locus=Brdisv1ABR21009454m.g ID=Brdisv1ABR21009454m.v1.ABR2.1 annot-version=v1.ABR2.1	1
miR5049-3p-197	Brdisv1ABR21016396m	0.0	10698	1	21	191	211	AAUAUGGAUCGGAGGGAGUAC	::::::::::::::::::::	UUACUCCCUCCGAUCCAUAUU	Cleavage	pacid=33715500 polypeptide=Brdisv1ABR21016396m.p locus=Brdisv1ABR21016396m.g ID=Brdisv1ABR21016396m.v1.ABR2.1 annot-version=v1.ABR2.1	1
miR5049-3p-201	Brdisv1ABR21016396m	0.0	10698	1	21	191	211	AAUAUGGAUCGGAGGGAGUAG	.::::::::::::::::::::	UUACUCCCUCCGAUCCAUAUU	Cleavage	pacid=33715500 polypeptide=Brdisv1ABR21016396m.p locus=Brdisv1ABR21016396m.g ID=Brdisv1ABR21016396m.v1.ABR2.1 annot-version=v1.ABR2.1	1
miR5049-3p-201	Brdisv1ABR21009453m	0.0	22291	1	21	3	23	AAUAUGGAUCGGAGGGAGUAG	::::::::::::::::::::	GUACUCCCUCCGAUCCAUAUU	Cleavage	pacid=33723980 polypeptide=Brdisv1ABR21009453m.p locus=Brdisv1ABR21009454m.g ID=Brdisv1ABR21009453m.v1.ABR2.1 annot-version=v1.ABR2.1	1
miR5049-3p-201	Brdisv1ABR21009454m	0.0	22291	1	21	3	23	AAUAUGGAUCGGAGGGAGUAG	::::::::::::::::::::	GUACUCCCUCCGAUCCAUAUU	Cleavage	pacid=33723979 polypeptide=Brdisv1ABR21009454m.p locus=Brdisv1ABR21009454m.g ID=Brdisv1ABR21009454m.v1.ABR2.1 annot-version=v1.ABR2.1	1
miR5049-3p-202	Brdisv1ABR21005305m	0.0	24048	1	21	347	367	AAUAUGGAUCGGAAGGAGUAC	::::::::::::::::::::	UUACUCCUUCCGAUCCAUAUU	Cleavage	pacid=33732701 polypeptide=Brdisv1ABR21005305m.p locus=Brdisv1ABR21005305m.g ID=Brdisv1ABR21005305m.v1.ABR2.1 annot-version=v1.ABR2.1	1
miR5049-3p-203	Brdisv1ABR21009453m	0.0	22291	1	21	7	27	AAUUAAUAUGGAUCGGAGGGA	:::::::::::::::::::::	UCCCUCCGAUCCAUAUUAAUU	Cleavage	pacid=33723980 polypeptide=Brdisv1ABR21009453m.p locus=Brdisv1ABR21009454m.g ID=Brdisv1ABR21009453m.v1.ABR2.1 annot-version=v1.ABR2.1	1
miR5049-3p-203	Brdisv1ABR21009454m	0.0	22291	1	21	7	27	AAUUAAUAUGGAUCGGAGGGA	:::::::::::::::::::::	UCCCUCCGAUCCAUAUUAAUU	Cleavage	pacid=33723979 polypeptide=Brdisv1ABR21009454m.p locus=Brdisv1ABR21009454m.g ID=Brdisv1ABR21009454m.v1.ABR2.1 annot-version=v1.ABR2.1	1
miR5049-3p-209	Brdisv1ABR21005305m	0.0	24048	1	21	347	367	AAUAUGGAUCGGAAGGAGUAC	::::::::::::::::::::	UUACUCCUUCCGAUCCAUAUU	Cleavage	pacid=33732701 polypeptide=Brdisv1ABR21005305m.p locus=Brdisv1ABR21005305m.g ID=Brdisv1ABR21005305m.v1.ABR2.1 annot-version=v1.ABR2.1	1
miR5049-3p-210	Brdisv1ABR21009453m	0.0	22291	1	21	7	27	AAUUAAUAUGGAUCGGAGGGA	:::::::::::::::::::::	UCCCUCCGAUCCAUAUUAAUU	Cleavage	pacid=33723980 polypeptide=Brdisv1ABR21009453m.p locus=Brdisv1ABR21009454m.g ID=Brdisv1ABR21009453m.v1.ABR2.1 annot-version=v1.ABR2.1	1
miR5049-3p-210	Brdisv1ABR21009454m	0.0	22291	1	21	7	27	AAUUAAUAUGGAUCGGAGGGA	:::::::::::::::::::::	UCCCUCCGAUCCAUAUUAAUU	Cleavage	pacid=33723979 polypeptide=Brdisv1ABR21009454m.p locus=Brdisv1ABR21009454m.g ID=Brdisv1ABR21009454m.v1.ABR2.1 annot-version=v1.ABR2.1	1
miR5049-3p-215	Brdisv1ABR21016396m	0.0	10698	1	21	191	211	AAUAUGGAUCGGAGGGAGUAA	:::::::::::::::::::::	UUACUCCCUCCGAUCCAUAUU	Cleavage	pacid=33715500 polypeptide=Brdisv1ABR21016396m.p locus=Brdisv1ABR21016396m.g ID=Brdisv1ABR21016396m.v1.ABR2.1 annot-version=v1.ABR2.1	1
miR5049-3p-215	Brdisv1ABR21009453m	0.0	22291	1	21	3	23	AAUAUGGAUCGGAGGGAGUAA	::::::::::::::::::::	GUACUCCCUCCGAUCCAUAUU	Cleavage	pacid=33723980 polypeptide=Brdisv1ABR21009453m.p locus=Brdisv1ABR21009454m.g ID=Brdisv1ABR21009453m.v1.ABR2.1 annot-version=v1.ABR2.1	1
miR5049-3p-215	Brdisv1ABR21009454m	0.0	22291	1	21	3	23	AAUAUGGAUCGGAGGGAGUAA	::::::::::::::::::::	GUACUCCCUCCGAUCCAUAUU	Cleavage	pacid=33723979 polypeptide=Brdisv1ABR21009454m.p locus=Brdisv1ABR21009454m.g ID=Brdisv1ABR21009454m.v1.ABR2.1 annot-version=v1.ABR2.1	1
miR5049-3p-226	Brdisv1ABR21016396m	0.0	10698	1	21	191	211	AAUAUGGAUCGGAGGGAGUAG	.::::::::::::::::::::	UUACUCCCUCCGAUCCAUAUU	Cleavage	pacid=33715500 polypeptide=Brdisv1ABR21016396m.p locus=Brdisv1ABR21016396m.g ID=Brdisv1ABR21016396m.v1.ABR2.1 annot-version=v1.ABR2.1	1
miR5049-3p-226	Brdisv1ABR21009453m	0.0	22291	1	21	3	23	AAUAUGGAUCGGAGGGAGUAG	::::::::::::::::::::	GUACUCCCUCCGAUCCAUAUU	Cleavage	pacid=33723980 polypeptide=Brdisv1ABR21009453m.p locus=Brdisv1ABR21009454m.g ID=Brdisv1ABR21009453m.v1.ABR2.1 annot-version=v1.ABR2.1	1
miR5049-3p-226	Brdisv1ABR21009454m	0.0	22291	1	21	3	23	AAUAUGGAUCGGAGGGAGUAG	::::::::::::::::::::	GUACUCCCUCCGAUCCAUAUU	Cleavage	pacid=33723979 polypeptide=Brdisv1ABR21009454m.p locus=Brdisv1ABR21009454m.g ID=Brdisv1ABR21009454m.v1.ABR2.1 annot-version=v1.ABR2.1	1
miR5049-3p-23	Brdisv1ABR21009453m	0.0	22291	1	21	3	23	AAUAUGGAUCGGAGGGAGUAC	:::::::::::::::::::::	GUACUCCCUCCGAUCCAUAUU	Cleavage	pacid=33723980 polypeptide=Brdisv1ABR21009453m.p locus=Brdisv1ABR21009454m.g ID=Brdisv1ABR21009453m.v1.ABR2.1 annot-version=v1.ABR2.1	1
miR5049-3p-23	Brdisv1ABR21009454m	0.0	22291	1	21	3	23	AAUAUGGAUCGGAGGGAGUAC	:::::::::::::::::::::	GUACUCCCUCCGAUCCAUAUU	Cleavage	pacid=33723979 polypeptide=Brdisv1ABR21009454m.p locus=Brdisv1ABR21009454m.g ID=Brdisv1ABR21009454m.v1.ABR2.1 annot-version=v1.ABR2.1	1
miR5049-3p-23	Brdisv1ABR21016396m	0.0	10698	1	21	191	211	AAUAUGGAUCGGAGGGAGUAC	::::::::::::::::::::	UUACUCCCUCCGAUCCAUAUU	Cleavage	pacid=33715500 polypeptide=Brdisv1ABR21016396m.p locus=Brdisv1ABR21016396m.g ID=Brdisv1ABR21016396m.v1.ABR2.1 annot-version=v1.ABR2.1	1
miR5049-3p-231	Brdisv1ABR21009453m	0.0	22291	1	21	7	27	AAUUAAUAUGGAUCGGAGGGA	:::::::::::::::::::::	UCCCUCCGAUCCAUAUUAAUU	Cleavage	pacid=33723980 polypeptide=Brdisv1ABR21009453m.p locus=Brdisv1ABR21009454m.g ID=Brdisv1ABR21009453m.v1.ABR2.1 annot-version=v1.ABR2.1	1
miR5049-3p-231	Brdisv1ABR21009454m	0.0	22291	1	21	7	27	AAUUAAUAUGGAUCGGAGGGA	:::::::::::::::::::::	UCCCUCCGAUCCAUAUUAAUU	Cleavage	pacid=33723979 polypeptide=Brdisv1ABR21009454m.p locus=Brdisv1ABR21009454m.g ID=Brdisv1ABR21009454m.v1.ABR2.1 annot-version=v1.ABR2.1	1
miR5049-3p-234	Brdisv1ABR21009453m	0.0	22291	1	21	3	23	AAUAUGGAUCGGAGGGAGUAU	.::::::::::::::::::::	GUACUCCCUCCGAUCCAUAUU	Cleavage	pacid=33723980 polypeptide=Brdisv1ABR21009453m.p locus=Brdisv1ABR21009454m.g ID=Brdisv1ABR21009453m.v1.ABR2.1 annot-version=v1.ABR2.1	1
miR5049-3p-234	Brdisv1ABR21009454m	0.0	22291	1	21	3	23	AAUAUGGAUCGGAGGGAGUAU	.::::::::::::::::::::	GUACUCCCUCCGAUCCAUAUU	Cleavage	pacid=33723979 polypeptide=Brdisv1ABR21009454m.p locus=Brdisv1ABR21009454m.g ID=Brdisv1ABR21009454m.v1.ABR2.1 annot-version=v1.ABR2.1	1
miR5049-3p-234	Brdisv1ABR21016396m	0.0	10698	1	21	191	211	AAUAUGGAUCGGAGGGAGUAU	::::::::::::::::::::	UUACUCCCUCCGAUCCAUAUU	Cleavage	pacid=33715500 polypeptide=Brdisv1ABR21016396m.p locus=Brdisv1ABR21016396m.g ID=Brdisv1ABR21016396m.v1.ABR2.1 annot-version=v1.ABR2.1	1
miR5049-3p-235	Brdisv1ABR21016396m	0.0	10698	1	21	191	211	AAUAUGGAUCGGAGGGAGUAA	:::::::::::::::::::::	UUACUCCCUCCGAUCCAUAUU	Cleavage	pacid=33715500 polypeptide=Brdisv1ABR21016396m.p locus=Brdisv1ABR21016396m.g ID=Brdisv1ABR21016396m.v1.ABR2.1 annot-version=v1.ABR2.1	1
miR5049-3p-235	Brdisv1ABR21009453m	0.0	22291	1	21	3	23	AAUAUGGAUCGGAGGGAGUAA	::::::::::::::::::::	GUACUCCCUCCGAUCCAUAUU	Cleavage	pacid=33723980 polypeptide=Brdisv1ABR21009453m.p locus=Brdisv1ABR21009454m.g ID=Brdisv1ABR21009453m.v1.ABR2.1 annot-version=v1.ABR2.1	1
miR5049-3p-235	Brdisv1ABR21009454m	0.0	22291	1	21	3	23	AAUAUGGAUCGGAGGGAGUAA	::::::::::::::::::::	GUACUCCCUCCGAUCCAUAUU	Cleavage	pacid=33723979 polypeptide=Brdisv1ABR21009454m.p locus=Brdisv1ABR21009454m.g ID=Brdisv1ABR21009454m.v1.ABR2.1 annot-version=v1.ABR2.1	1
miR5049-3p-236	Brdisv1ABR21009453m	0.0	22291	1	21	3	23	AAUAUGGAUCGGAGGGAGUAU	.::::::::::::::::::::	GUACUCCCUCCGAUCCAUAUU	Cleavage	pacid=33723980 polypeptide=Brdisv1ABR21009453m.p locus=Brdisv1ABR21009454m.g ID=Brdisv1ABR21009453m.v1.ABR2.1 annot-version=v1.ABR2.1	1
miR5049-3p-236	Brdisv1ABR21009454m	0.0	22291	1	21	3	23	AAUAUGGAUCGGAGGGAGUAU	.::::::::::::::::::::	GUACUCCCUCCGAUCCAUAUU	Cleavage	pacid=33723979 polypeptide=Brdisv1ABR21009454m.p locus=Brdisv1ABR21009454m.g ID=Brdisv1ABR21009454m.v1.ABR2.1 annot-version=v1.ABR2.1	1
miR5049-3p-236	Brdisv1ABR21016396m	0.0	10698	1	21	191	211	AAUAUGGAUCGGAGGGAGUAU	::::::::::::::::::::	UUACUCCCUCCGAUCCAUAUU	Cleavage	pacid=33715500 polypeptide=Brdisv1ABR21016396m.p locus=Brdisv1ABR21016396m.g ID=Brdisv1ABR21016396m.v1.ABR2.1 annot-version=v1.ABR2.1	1
miR5049-3p-239	Brdisv1ABR21016396m	0.0	10698	1	21	191	211	AAUAUGGAUCGGAGGGAGUAA	:::::::::::::::::::::	UUACUCCCUCCGAUCCAUAUU	Cleavage	pacid=33715500 polypeptide=Brdisv1ABR21016396m.p locus=Brdisv1ABR21016396m.g ID=Brdisv1ABR21016396m.v1.ABR2.1 annot-version=v1.ABR2.1	1
miR5049-3p-239	Brdisv1ABR21009453m	0.0	22291	1	21	3	23	AAUAUGGAUCGGAGGGAGUAA	::::::::::::::::::::	GUACUCCCUCCGAUCCAUAUU	Cleavage	pacid=33723980 polypeptide=Brdisv1ABR21009453m.p locus=Brdisv1ABR21009454m.g ID=Brdisv1ABR21009453m.v1.ABR2.1 annot-version=v1.ABR2.1	1
miR5049-3p-239	Brdisv1ABR21009454m	0.0	22291	1	21	3	23	AAUAUGGAUCGGAGGGAGUAA	::::::::::::::::::::	GUACUCCCUCCGAUCCAUAUU	Cleavage	pacid=33723979 polypeptide=Brdisv1ABR21009454m.p locus=Brdisv1ABR21009454m.g ID=Brdisv1ABR21009454m.v1.ABR2.1 annot-version=v1.ABR2.1	1
miR5049-3p-24	Brdisv1ABR21016396m	0.0	10698	1	21	191	211	AAUAUGGAUCGGAGGGAGUAG	.::::::::::::::::::::	UUACUCCCUCCGAUCCAUAUU	Cleavage	pacid=33715500 polypeptide=Brdisv1ABR21016396m.p locus=Brdisv1ABR21016396m.g ID=Brdisv1ABR21016396m.v1.ABR2.1 annot-version=v1.ABR2.1	1
miR5049-3p-24	Brdisv1ABR21009453m	0.0	22291	1	21	3	23	AAUAUGGAUCGGAGGGAGUAG	::::::::::::::::::::	GUACUCCCUCCGAUCCAUAUU	Cleavage	pacid=33723980 polypeptide=Brdisv1ABR21009453m.p locus=Brdisv1ABR21009454m.g ID=Brdisv1ABR21009453m.v1.ABR2.1 annot-version=v1.ABR2.1	1
miR5049-3p-24	Brdisv1ABR21009454m	0.0	22291	1	21	3	23	AAUAUGGAUCGGAGGGAGUAG	::::::::::::::::::::	GUACUCCCUCCGAUCCAUAUU	Cleavage	pacid=33723979 polypeptide=Brdisv1ABR21009454m.p locus=Brdisv1ABR21009454m.g ID=Brdisv1ABR21009454m.v1.ABR2.1 annot-version=v1.ABR2.1	1
miR5049-3p-244	Brdisv1ABR21016396m	0.0	10698	1	21	191	211	AAUAUGGAUCGGAGGGAGUAA	:::::::::::::::::::::	UUACUCCCUCCGAUCCAUAUU	Cleavage	pacid=33715500 polypeptide=Brdisv1ABR21016396m.p locus=Brdisv1ABR21016396m.g ID=Brdisv1ABR21016396m.v1.ABR2.1 annot-version=v1.ABR2.1	1
miR5049-3p-244	Brdisv1ABR21009453m	0.0	22291	1	21	3	23	AAUAUGGAUCGGAGGGAGUAA	::::::::::::::::::::	GUACUCCCUCCGAUCCAUAUU	Cleavage	pacid=33723980 polypeptide=Brdisv1ABR21009453m.p locus=Brdisv1ABR21009454m.g ID=Brdisv1ABR21009453m.v1.ABR2.1 annot-version=v1.ABR2.1	1
miR5049-3p-244	Brdisv1ABR21009454m	0.0	22291	1	21	3	23	AAUAUGGAUCGGAGGGAGUAA	::::::::::::::::::::	GUACUCCCUCCGAUCCAUAUU	Cleavage	pacid=33723979 polypeptide=Brdisv1ABR21009454m.p locus=Brdisv1ABR21009454m.g ID=Brdisv1ABR21009454m.v1.ABR2.1 annot-version=v1.ABR2.1	1
miR5049-3p-247	Brdisv1ABR21009453m	0.0	22291	1	21	3	23	AAUAUGGAUCGGAGGGAGUAC	:::::::::::::::::::::	GUACUCCCUCCGAUCCAUAUU	Cleavage	pacid=33723980 polypeptide=Brdisv1ABR21009453m.p locus=Brdisv1ABR21009454m.g ID=Brdisv1ABR21009453m.v1.ABR2.1 annot-version=v1.ABR2.1	1
miR5049-3p-247	Brdisv1ABR21009454m	0.0	22291	1	21	3	23	AAUAUGGAUCGGAGGGAGUAC	:::::::::::::::::::::	GUACUCCCUCCGAUCCAUAUU	Cleavage	pacid=33723979 polypeptide=Brdisv1ABR21009454m.p locus=Brdisv1ABR21009454m.g ID=Brdisv1ABR21009454m.v1.ABR2.1 annot-version=v1.ABR2.1	1
miR5049-3p-247	Brdisv1ABR21016396m	0.0	10698	1	21	191	211	AAUAUGGAUCGGAGGGAGUAC	::::::::::::::::::::	UUACUCCCUCCGAUCCAUAUU	Cleavage	pacid=33715500 polypeptide=Brdisv1ABR21016396m.p locus=Brdisv1ABR21016396m.g ID=Brdisv1ABR21016396m.v1.ABR2.1 annot-version=v1.ABR2.1	1
miR5049-3p-248	Brdisv1ABR21009453m	0.0	22291	1	21	3	23	AAUAUGGAUCGGAGGGAGUAC	:::::::::::::::::::::	GUACUCCCUCCGAUCCAUAUU	Cleavage	pacid=33723980 polypeptide=Brdisv1ABR21009453m.p locus=Brdisv1ABR21009454m.g ID=Brdisv1ABR21009453m.v1.ABR2.1 annot-version=v1.ABR2.1	1
miR5049-3p-248	Brdisv1ABR21009454m	0.0	22291	1	21	3	23	AAUAUGGAUCGGAGGGAGUAC	:::::::::::::::::::::	GUACUCCCUCCGAUCCAUAUU	Cleavage	pacid=33723979 polypeptide=Brdisv1ABR21009454m.p locus=Brdisv1ABR21009454m.g ID=Brdisv1ABR21009454m.v1.ABR2.1 annot-version=v1.ABR2.1	1
miR5049-3p-248	Brdisv1ABR21016396m	0.0	10698	1	21	191	211	AAUAUGGAUCGGAGGGAGUAC	::::::::::::::::::::	UUACUCCCUCCGAUCCAUAUU	Cleavage	pacid=33715500 polypeptide=Brdisv1ABR21016396m.p locus=Brdisv1ABR21016396m.g ID=Brdisv1ABR21016396m.v1.ABR2.1 annot-version=v1.ABR2.1	1
miR5049-3p-25	Brdisv1ABR21016396m	0.0	10698	1	21	191	211	AAUAUGGAUCGGAGGGAGUAA	:::::::::::::::::::::	UUACUCCCUCCGAUCCAUAUU	Cleavage	pacid=33715500 polypeptide=Brdisv1ABR21016396m.p locus=Brdisv1ABR21016396m.g ID=Brdisv1ABR21016396m.v1.ABR2.1 annot-version=v1.ABR2.1	1
miR5049-3p-25	Brdisv1ABR21009453m	0.0	22291	1	21	3	23	AAUAUGGAUCGGAGGGAGUAA	::::::::::::::::::::	GUACUCCCUCCGAUCCAUAUU	Cleavage	pacid=33723980 polypeptide=Brdisv1ABR21009453m.p locus=Brdisv1ABR21009454m.g ID=Brdisv1ABR21009453m.v1.ABR2.1 annot-version=v1.ABR2.1	1
miR5049-3p-25	Brdisv1ABR21009454m	0.0	22291	1	21	3	23	AAUAUGGAUCGGAGGGAGUAA	::::::::::::::::::::	GUACUCCCUCCGAUCCAUAUU	Cleavage	pacid=33723979 polypeptide=Brdisv1ABR21009454m.p locus=Brdisv1ABR21009454m.g ID=Brdisv1ABR21009454m.v1.ABR2.1 annot-version=v1.ABR2.1	1
miR5049-3p-251	Brdisv1ABR21009453m	0.0	22291	1	21	7	27	AAUUAAUAUGGAUCGGAGGGA	:::::::::::::::::::::	UCCCUCCGAUCCAUAUUAAUU	Cleavage	pacid=33723980 polypeptide=Brdisv1ABR21009453m.p locus=Brdisv1ABR21009454m.g ID=Brdisv1ABR21009453m.v1.ABR2.1 annot-version=v1.ABR2.1	1
miR5049-3p-251	Brdisv1ABR21009454m	0.0	22291	1	21	7	27	AAUUAAUAUGGAUCGGAGGGA	:::::::::::::::::::::	UCCCUCCGAUCCAUAUUAAUU	Cleavage	pacid=33723979 polypeptide=Brdisv1ABR21009454m.p locus=Brdisv1ABR21009454m.g ID=Brdisv1ABR21009454m.v1.ABR2.1 annot-version=v1.ABR2.1	1
miR5049-3p-252	Brdisv1ABR21009453m	0.0	22291	1	21	3	23	AAUAUGGAUCGGAGGGAGUAC	:::::::::::::::::::::	GUACUCCCUCCGAUCCAUAUU	Cleavage	pacid=33723980 polypeptide=Brdisv1ABR21009453m.p locus=Brdisv1ABR21009454m.g ID=Brdisv1ABR21009453m.v1.ABR2.1 annot-version=v1.ABR2.1	1
miR5049-3p-252	Brdisv1ABR21009454m	0.0	22291	1	21	3	23	AAUAUGGAUCGGAGGGAGUAC	:::::::::::::::::::::	GUACUCCCUCCGAUCCAUAUU	Cleavage	pacid=33723979 polypeptide=Brdisv1ABR21009454m.p locus=Brdisv1ABR21009454m.g ID=Brdisv1ABR21009454m.v1.ABR2.1 annot-version=v1.ABR2.1	1
miR5049-3p-252	Brdisv1ABR21016396m	0.0	10698	1	21	191	211	AAUAUGGAUCGGAGGGAGUAC	::::::::::::::::::::	UUACUCCCUCCGAUCCAUAUU	Cleavage	pacid=33715500 polypeptide=Brdisv1ABR21016396m.p locus=Brdisv1ABR21016396m.g ID=Brdisv1ABR21016396m.v1.ABR2.1 annot-version=v1.ABR2.1	1
miR5049-3p-253	Brdisv1ABR21016396m	0.0	10698	1	21	191	211	AAUAUGGAUCGGAGGGAGUAA	:::::::::::::::::::::	UUACUCCCUCCGAUCCAUAUU	Cleavage	pacid=33715500 polypeptide=Brdisv1ABR21016396m.p locus=Brdisv1ABR21016396m.g ID=Brdisv1ABR21016396m.v1.ABR2.1 annot-version=v1.ABR2.1	1
miR5049-3p-253	Brdisv1ABR21009453m	0.0	22291	1	21	3	23	AAUAUGGAUCGGAGGGAGUAA	::::::::::::::::::::	GUACUCCCUCCGAUCCAUAUU	Cleavage	pacid=33723980 polypeptide=Brdisv1ABR21009453m.p locus=Brdisv1ABR21009454m.g ID=Brdisv1ABR21009453m.v1.ABR2.1 annot-version=v1.ABR2.1	1
miR5049-3p-253	Brdisv1ABR21009454m	0.0	22291	1	21	3	23	AAUAUGGAUCGGAGGGAGUAA	::::::::::::::::::::	GUACUCCCUCCGAUCCAUAUU	Cleavage	pacid=33723979 polypeptide=Brdisv1ABR21009454m.p locus=Brdisv1ABR21009454m.g ID=Brdisv1ABR21009454m.v1.ABR2.1 annot-version=v1.ABR2.1	1
miR5049-3p-255	Brdisv1ABR21009453m	0.0	22291	1	21	3	23	AAUAUGGAUCGGAGGGAGUAC	:::::::::::::::::::::	GUACUCCCUCCGAUCCAUAUU	Cleavage	pacid=33723980 polypeptide=Brdisv1ABR21009453m.p locus=Brdisv1ABR21009454m.g ID=Brdisv1ABR21009453m.v1.ABR2.1 annot-version=v1.ABR2.1	1
miR5049-3p-255	Brdisv1ABR21009454m	0.0	22291	1	21	3	23	AAUAUGGAUCGGAGGGAGUAC	:::::::::::::::::::::	GUACUCCCUCCGAUCCAUAUU	Cleavage	pacid=33723979 polypeptide=Brdisv1ABR21009454m.p locus=Brdisv1ABR21009454m.g ID=Brdisv1ABR21009454m.v1.ABR2.1 annot-version=v1.ABR2.1	1
miR5049-3p-255	Brdisv1ABR21016396m	0.0	10698	1	21	191	211	AAUAUGGAUCGGAGGGAGUAC	::::::::::::::::::::	UUACUCCCUCCGAUCCAUAUU	Cleavage	pacid=33715500 polypeptide=Brdisv1ABR21016396m.p locus=Brdisv1ABR21016396m.g ID=Brdisv1ABR21016396m.v1.ABR2.1 annot-version=v1.ABR2.1	1
miR5049-3p-258	Brdisv1ABR21016396m	0.0	10698	1	21	191	211	AAUAUGGAUCGGAGGGAGUAA	:::::::::::::::::::::	UUACUCCCUCCGAUCCAUAUU	Cleavage	pacid=33715500 polypeptide=Brdisv1ABR21016396m.p locus=Brdisv1ABR21016396m.g ID=Brdisv1ABR21016396m.v1.ABR2.1 annot-version=v1.ABR2.1	1
miR5049-3p-258	Brdisv1ABR21009453m	0.0	22291	1	21	3	23	AAUAUGGAUCGGAGGGAGUAA	::::::::::::::::::::	GUACUCCCUCCGAUCCAUAUU	Cleavage	pacid=33723980 polypeptide=Brdisv1ABR21009453m.p locus=Brdisv1ABR21009454m.g ID=Brdisv1ABR21009453m.v1.ABR2.1 annot-version=v1.ABR2.1	1
miR5049-3p-258	Brdisv1ABR21009454m	0.0	22291	1	21	3	23	AAUAUGGAUCGGAGGGAGUAA	::::::::::::::::::::	GUACUCCCUCCGAUCCAUAUU	Cleavage	pacid=33723979 polypeptide=Brdisv1ABR21009454m.p locus=Brdisv1ABR21009454m.g ID=Brdisv1ABR21009454m.v1.ABR2.1 annot-version=v1.ABR2.1	1
miR5049-3p-259	Brdisv1ABR21009453m	0.0	22291	1	21	3	23	AAUAUGGAUCGGAGGGAGUAC	:::::::::::::::::::::	GUACUCCCUCCGAUCCAUAUU	Cleavage	pacid=33723980 polypeptide=Brdisv1ABR21009453m.p locus=Brdisv1ABR21009454m.g ID=Brdisv1ABR21009453m.v1.ABR2.1 annot-version=v1.ABR2.1	1
miR5049-3p-259	Brdisv1ABR21009454m	0.0	22291	1	21	3	23	AAUAUGGAUCGGAGGGAGUAC	:::::::::::::::::::::	GUACUCCCUCCGAUCCAUAUU	Cleavage	pacid=33723979 polypeptide=Brdisv1ABR21009454m.p locus=Brdisv1ABR21009454m.g ID=Brdisv1ABR21009454m.v1.ABR2.1 annot-version=v1.ABR2.1	1
miR5049-3p-259	Brdisv1ABR21016396m	0.0	10698	1	21	191	211	AAUAUGGAUCGGAGGGAGUAC	::::::::::::::::::::	UUACUCCCUCCGAUCCAUAUU	Cleavage	pacid=33715500 polypeptide=Brdisv1ABR21016396m.p locus=Brdisv1ABR21016396m.g ID=Brdisv1ABR21016396m.v1.ABR2.1 annot-version=v1.ABR2.1	1
miR5049-3p-26	Brdisv1ABR21009453m	0.0	22291	1	21	3	23	AAUAUGGAUCGGAGGGAGUAU	.::::::::::::::::::::	GUACUCCCUCCGAUCCAUAUU	Cleavage	pacid=33723980 polypeptide=Brdisv1ABR21009453m.p locus=Brdisv1ABR21009454m.g ID=Brdisv1ABR21009453m.v1.ABR2.1 annot-version=v1.ABR2.1	1
miR5049-3p-26	Brdisv1ABR21009454m	0.0	22291	1	21	3	23	AAUAUGGAUCGGAGGGAGUAU	.::::::::::::::::::::	GUACUCCCUCCGAUCCAUAUU	Cleavage	pacid=33723979 polypeptide=Brdisv1ABR21009454m.p locus=Brdisv1ABR21009454m.g ID=Brdisv1ABR21009454m.v1.ABR2.1 annot-version=v1.ABR2.1	1
miR5049-3p-26	Brdisv1ABR21016396m	0.0	10698	1	21	191	211	AAUAUGGAUCGGAGGGAGUAU	::::::::::::::::::::	UUACUCCCUCCGAUCCAUAUU	Cleavage	pacid=33715500 polypeptide=Brdisv1ABR21016396m.p locus=Brdisv1ABR21016396m.g ID=Brdisv1ABR21016396m.v1.ABR2.1 annot-version=v1.ABR2.1	1
miR5049-3p-266	Brdisv1ABR21016396m	0.0	10698	1	21	191	211	AAUAUGGAUCGGAGGGAGUAG	.::::::::::::::::::::	UUACUCCCUCCGAUCCAUAUU	Cleavage	pacid=33715500 polypeptide=Brdisv1ABR21016396m.p locus=Brdisv1ABR21016396m.g ID=Brdisv1ABR21016396m.v1.ABR2.1 annot-version=v1.ABR2.1	1
miR5049-3p-266	Brdisv1ABR21009453m	0.0	22291	1	21	3	23	AAUAUGGAUCGGAGGGAGUAG	::::::::::::::::::::	GUACUCCCUCCGAUCCAUAUU	Cleavage	pacid=33723980 polypeptide=Brdisv1ABR21009453m.p locus=Brdisv1ABR21009454m.g ID=Brdisv1ABR21009453m.v1.ABR2.1 annot-version=v1.ABR2.1	1
miR5049-3p-266	Brdisv1ABR21009454m	0.0	22291	1	21	3	23	AAUAUGGAUCGGAGGGAGUAG	::::::::::::::::::::	GUACUCCCUCCGAUCCAUAUU	Cleavage	pacid=33723979 polypeptide=Brdisv1ABR21009454m.p locus=Brdisv1ABR21009454m.g ID=Brdisv1ABR21009454m.v1.ABR2.1 annot-version=v1.ABR2.1	1
miR5049-3p-270	Brdisv1ABR21009453m	0.0	22291	1	21	3	23	AAUAUGGAUCGGAGGGAGUAC	:::::::::::::::::::::	GUACUCCCUCCGAUCCAUAUU	Cleavage	pacid=33723980 polypeptide=Brdisv1ABR21009453m.p locus=Brdisv1ABR21009454m.g ID=Brdisv1ABR21009453m.v1.ABR2.1 annot-version=v1.ABR2.1	1
miR5049-3p-270	Brdisv1ABR21009454m	0.0	22291	1	21	3	23	AAUAUGGAUCGGAGGGAGUAC	:::::::::::::::::::::	GUACUCCCUCCGAUCCAUAUU	Cleavage	pacid=33723979 polypeptide=Brdisv1ABR21009454m.p locus=Brdisv1ABR21009454m.g ID=Brdisv1ABR21009454m.v1.ABR2.1 annot-version=v1.ABR2.1	1
miR5049-3p-270	Brdisv1ABR21016396m	0.0	10698	1	21	191	211	AAUAUGGAUCGGAGGGAGUAC	::::::::::::::::::::	UUACUCCCUCCGAUCCAUAUU	Cleavage	pacid=33715500 polypeptide=Brdisv1ABR21016396m.p locus=Brdisv1ABR21016396m.g ID=Brdisv1ABR21016396m.v1.ABR2.1 annot-version=v1.ABR2.1	1
miR5049-3p-272	Brdisv1ABR21009453m	0.0	22291	1	21	3	23	AAUAUGGAUCGGAGGGAGUAC	:::::::::::::::::::::	GUACUCCCUCCGAUCCAUAUU	Cleavage	pacid=33723980 polypeptide=Brdisv1ABR21009453m.p locus=Brdisv1ABR21009454m.g ID=Brdisv1ABR21009453m.v1.ABR2.1 annot-version=v1.ABR2.1	1
miR5049-3p-272	Brdisv1ABR21009454m	0.0	22291	1	21	3	23	AAUAUGGAUCGGAGGGAGUAC	:::::::::::::::::::::	GUACUCCCUCCGAUCCAUAUU	Cleavage	pacid=33723979 polypeptide=Brdisv1ABR21009454m.p locus=Brdisv1ABR21009454m.g ID=Brdisv1ABR21009454m.v1.ABR2.1 annot-version=v1.ABR2.1	1
miR5049-3p-272	Brdisv1ABR21016396m	0.0	10698	1	21	191	211	AAUAUGGAUCGGAGGGAGUAC	::::::::::::::::::::	UUACUCCCUCCGAUCCAUAUU	Cleavage	pacid=33715500 polypeptide=Brdisv1ABR21016396m.p locus=Brdisv1ABR21016396m.g ID=Brdisv1ABR21016396m.v1.ABR2.1 annot-version=v1.ABR2.1	1
miR5049-3p-277	Brdisv1ABR21009453m	0.0	22291	1	21	3	23	AAUAUGGAUCGGAGGGAGUAC	:::::::::::::::::::::	GUACUCCCUCCGAUCCAUAUU	Cleavage	pacid=33723980 polypeptide=Brdisv1ABR21009453m.p locus=Brdisv1ABR21009454m.g ID=Brdisv1ABR21009453m.v1.ABR2.1 annot-version=v1.ABR2.1	1
miR5049-3p-277	Brdisv1ABR21009454m	0.0	22291	1	21	3	23	AAUAUGGAUCGGAGGGAGUAC	:::::::::::::::::::::	GUACUCCCUCCGAUCCAUAUU	Cleavage	pacid=33723979 polypeptide=Brdisv1ABR21009454m.p locus=Brdisv1ABR21009454m.g ID=Brdisv1ABR21009454m.v1.ABR2.1 annot-version=v1.ABR2.1	1
miR5049-3p-277	Brdisv1ABR21016396m	0.0	10698	1	21	191	211	AAUAUGGAUCGGAGGGAGUAC	::::::::::::::::::::	UUACUCCCUCCGAUCCAUAUU	Cleavage	pacid=33715500 polypeptide=Brdisv1ABR21016396m.p locus=Brdisv1ABR21016396m.g ID=Brdisv1ABR21016396m.v1.ABR2.1 annot-version=v1.ABR2.1	1
miR5049-3p-278	Brdisv1ABR21009453m	0.0	22291	1	21	7	27	AAUUAAUAUGGAUCGGAGGGA	:::::::::::::::::::::	UCCCUCCGAUCCAUAUUAAUU	Cleavage	pacid=33723980 polypeptide=Brdisv1ABR21009453m.p locus=Brdisv1ABR21009454m.g ID=Brdisv1ABR21009453m.v1.ABR2.1 annot-version=v1.ABR2.1	1
miR5049-3p-278	Brdisv1ABR21009454m	0.0	22291	1	21	7	27	AAUUAAUAUGGAUCGGAGGGA	:::::::::::::::::::::	UCCCUCCGAUCCAUAUUAAUU	Cleavage	pacid=33723979 polypeptide=Brdisv1ABR21009454m.p locus=Brdisv1ABR21009454m.g ID=Brdisv1ABR21009454m.v1.ABR2.1 annot-version=v1.ABR2.1	1
miR5049-3p-28	Brdisv1ABR21009453m	0.0	22291	1	21	3	23	AAUAUGGAUCGGAGGGAGUAC	:::::::::::::::::::::	GUACUCCCUCCGAUCCAUAUU	Cleavage	pacid=33723980 polypeptide=Brdisv1ABR21009453m.p locus=Brdisv1ABR21009454m.g ID=Brdisv1ABR21009453m.v1.ABR2.1 annot-version=v1.ABR2.1	1
miR5049-3p-28	Brdisv1ABR21009454m	0.0	22291	1	21	3	23	AAUAUGGAUCGGAGGGAGUAC	:::::::::::::::::::::	GUACUCCCUCCGAUCCAUAUU	Cleavage	pacid=33723979 polypeptide=Brdisv1ABR21009454m.p locus=Brdisv1ABR21009454m.g ID=Brdisv1ABR21009454m.v1.ABR2.1 annot-version=v1.ABR2.1	1
miR5049-3p-28	Brdisv1ABR21016396m	0.0	10698	1	21	191	211	AAUAUGGAUCGGAGGGAGUAC	::::::::::::::::::::	UUACUCCCUCCGAUCCAUAUU	Cleavage	pacid=33715500 polypeptide=Brdisv1ABR21016396m.p locus=Brdisv1ABR21016396m.g ID=Brdisv1ABR21016396m.v1.ABR2.1 annot-version=v1.ABR2.1	1
miR5049-3p-281	Brdisv1ABR21009453m	0.0	22291	1	21	7	27	AAUUAAUAUGGAUCGGAGGGA	:::::::::::::::::::::	UCCCUCCGAUCCAUAUUAAUU	Cleavage	pacid=33723980 polypeptide=Brdisv1ABR21009453m.p locus=Brdisv1ABR21009454m.g ID=Brdisv1ABR21009453m.v1.ABR2.1 annot-version=v1.ABR2.1	1
miR5049-3p-281	Brdisv1ABR21009454m	0.0	22291	1	21	7	27	AAUUAAUAUGGAUCGGAGGGA	:::::::::::::::::::::	UCCCUCCGAUCCAUAUUAAUU	Cleavage	pacid=33723979 polypeptide=Brdisv1ABR21009454m.p locus=Brdisv1ABR21009454m.g ID=Brdisv1ABR21009454m.v1.ABR2.1 annot-version=v1.ABR2.1	1
miR5049-3p-283	Brdisv1ABR21009453m	0.0	22291	1	21	3	23	AAUAUGGAUCGGAGGGAGUAU	.::::::::::::::::::::	GUACUCCCUCCGAUCCAUAUU	Cleavage	pacid=33723980 polypeptide=Brdisv1ABR21009453m.p locus=Brdisv1ABR21009454m.g ID=Brdisv1ABR21009453m.v1.ABR2.1 annot-version=v1.ABR2.1	1
miR5049-3p-283	Brdisv1ABR21009454m	0.0	22291	1	21	3	23	AAUAUGGAUCGGAGGGAGUAU	.::::::::::::::::::::	GUACUCCCUCCGAUCCAUAUU	Cleavage	pacid=33723979 polypeptide=Brdisv1ABR21009454m.p locus=Brdisv1ABR21009454m.g ID=Brdisv1ABR21009454m.v1.ABR2.1 annot-version=v1.ABR2.1	1
miR5049-3p-283	Brdisv1ABR21016396m	0.0	10698	1	21	191	211	AAUAUGGAUCGGAGGGAGUAU	::::::::::::::::::::	UUACUCCCUCCGAUCCAUAUU	Cleavage	pacid=33715500 polypeptide=Brdisv1ABR21016396m.p locus=Brdisv1ABR21016396m.g ID=Brdisv1ABR21016396m.v1.ABR2.1 annot-version=v1.ABR2.1	1
miR5049-3p-287	Brdisv1ABR21041735m	0.0	8125	1	21	1379	1399	AAUAUGGAUCGGAGGAAGUAC	::::::::::::::::::::	UUACUUCCUCCGAUCCAUAUU	Cleavage	pacid=33746265 polypeptide=Brdisv1ABR21041735m.p locus=Brdisv1ABR21041732m.g ID=Brdisv1ABR21041735m.v1.ABR2.1 annot-version=v1.ABR2.1	1
miR5049-3p-293	Brdisv1ABR21009453m	0.0	22291	1	21	7	27	AAUUAAUAUGGAUCGGAGGGA	:::::::::::::::::::::	UCCCUCCGAUCCAUAUUAAUU	Cleavage	pacid=33723980 polypeptide=Brdisv1ABR21009453m.p locus=Brdisv1ABR21009454m.g ID=Brdisv1ABR21009453m.v1.ABR2.1 annot-version=v1.ABR2.1	1
miR5049-3p-293	Brdisv1ABR21009454m	0.0	22291	1	21	7	27	AAUUAAUAUGGAUCGGAGGGA	:::::::::::::::::::::	UCCCUCCGAUCCAUAUUAAUU	Cleavage	pacid=33723979 polypeptide=Brdisv1ABR21009454m.p locus=Brdisv1ABR21009454m.g ID=Brdisv1ABR21009454m.v1.ABR2.1 annot-version=v1.ABR2.1	1
miR5049-3p-297	Brdisv1ABR21009453m	0.0	22291	1	21	7	27	AAUUAAUAUGGAUCGGAGGGA	:::::::::::::::::::::	UCCCUCCGAUCCAUAUUAAUU	Cleavage	pacid=33723980 polypeptide=Brdisv1ABR21009453m.p locus=Brdisv1ABR21009454m.g ID=Brdisv1ABR21009453m.v1.ABR2.1 annot-version=v1.ABR2.1	1
miR5049-3p-297	Brdisv1ABR21009454m	0.0	22291	1	21	7	27	AAUUAAUAUGGAUCGGAGGGA	:::::::::::::::::::::	UCCCUCCGAUCCAUAUUAAUU	Cleavage	pacid=33723979 polypeptide=Brdisv1ABR21009454m.p locus=Brdisv1ABR21009454m.g ID=Brdisv1ABR21009454m.v1.ABR2.1 annot-version=v1.ABR2.1	1
miR5049-3p-298	Brdisv1ABR21009453m	0.0	22291	1	24	5	28	CAAUUAAUAUGGAUCGGAGGAAGU	::: ::::::::::::::::::::	ACUCCCUCCGAUCCAUAUUAAUUG	Cleavage	pacid=33723980 polypeptide=Brdisv1ABR21009453m.p locus=Brdisv1ABR21009454m.g ID=Brdisv1ABR21009453m.v1.ABR2.1 annot-version=v1.ABR2.1	1
miR5049-3p-298	Brdisv1ABR21009454m	0.0	22291	1	24	5	28	CAAUUAAUAUGGAUCGGAGGAAGU	::: ::::::::::::::::::::	ACUCCCUCCGAUCCAUAUUAAUUG	Cleavage	pacid=33723979 polypeptide=Brdisv1ABR21009454m.p locus=Brdisv1ABR21009454m.g ID=Brdisv1ABR21009454m.v1.ABR2.1 annot-version=v1.ABR2.1	1
miR5049-3p-299	Brdisv1ABR21041735m	0.0	8125	1	21	1379	1399	AAUAUGGAUCGGAGGAAGUAC	::::::::::::::::::::	UUACUUCCUCCGAUCCAUAUU	Cleavage	pacid=33746265 polypeptide=Brdisv1ABR21041735m.p locus=Brdisv1ABR21041732m.g ID=Brdisv1ABR21041735m.v1.ABR2.1 annot-version=v1.ABR2.1	1
miR5049-3p-3	Brdisv1ABR21016396m	0.0	10698	1	21	191	211	AAUAUGGAUCGGAGGGAGUAA	:::::::::::::::::::::	UUACUCCCUCCGAUCCAUAUU	Cleavage	pacid=33715500 polypeptide=Brdisv1ABR21016396m.p locus=Brdisv1ABR21016396m.g ID=Brdisv1ABR21016396m.v1.ABR2.1 annot-version=v1.ABR2.1	1
miR5049-3p-3	Brdisv1ABR21009453m	0.0	22291	1	21	3	23	AAUAUGGAUCGGAGGGAGUAA	::::::::::::::::::::	GUACUCCCUCCGAUCCAUAUU	Cleavage	pacid=33723980 polypeptide=Brdisv1ABR21009453m.p locus=Brdisv1ABR21009454m.g ID=Brdisv1ABR21009453m.v1.ABR2.1 annot-version=v1.ABR2.1	1
miR5049-3p-3	Brdisv1ABR21009454m	0.0	22291	1	21	3	23	AAUAUGGAUCGGAGGGAGUAA	::::::::::::::::::::	GUACUCCCUCCGAUCCAUAUU	Cleavage	pacid=33723979 polypeptide=Brdisv1ABR21009454m.p locus=Brdisv1ABR21009454m.g ID=Brdisv1ABR21009454m.v1.ABR2.1 annot-version=v1.ABR2.1	1
miR5049-3p-300	Brdisv1ABR21009453m	0.0	22291	1	21	3	23	AAUAUGGAUCGGAGGGAGUAU	.::::::::::::::::::::	GUACUCCCUCCGAUCCAUAUU	Cleavage	pacid=33723980 polypeptide=Brdisv1ABR21009453m.p locus=Brdisv1ABR21009454m.g ID=Brdisv1ABR21009453m.v1.ABR2.1 annot-version=v1.ABR2.1	1
miR5049-3p-300	Brdisv1ABR21009454m	0.0	22291	1	21	3	23	AAUAUGGAUCGGAGGGAGUAU	.::::::::::::::::::::	GUACUCCCUCCGAUCCAUAUU	Cleavage	pacid=33723979 polypeptide=Brdisv1ABR21009454m.p locus=Brdisv1ABR21009454m.g ID=Brdisv1ABR21009454m.v1.ABR2.1 annot-version=v1.ABR2.1	1
miR5049-3p-300	Brdisv1ABR21016396m	0.0	10698	1	21	191	211	AAUAUGGAUCGGAGGGAGUAU	::::::::::::::::::::	UUACUCCCUCCGAUCCAUAUU	Cleavage	pacid=33715500 polypeptide=Brdisv1ABR21016396m.p locus=Brdisv1ABR21016396m.g ID=Brdisv1ABR21016396m.v1.ABR2.1 annot-version=v1.ABR2.1	1
miR5049-3p-301	Brdisv1ABR21016396m	0.0	10698	1	21	191	211	AAUAUGGAUCGGAGGGAGUAA	:::::::::::::::::::::	UUACUCCCUCCGAUCCAUAUU	Cleavage	pacid=33715500 polypeptide=Brdisv1ABR21016396m.p locus=Brdisv1ABR21016396m.g ID=Brdisv1ABR21016396m.v1.ABR2.1 annot-version=v1.ABR2.1	1
miR5049-3p-301	Brdisv1ABR21009453m	0.0	22291	1	21	3	23	AAUAUGGAUCGGAGGGAGUAA	::::::::::::::::::::	GUACUCCCUCCGAUCCAUAUU	Cleavage	pacid=33723980 polypeptide=Brdisv1ABR21009453m.p locus=Brdisv1ABR21009454m.g ID=Brdisv1ABR21009453m.v1.ABR2.1 annot-version=v1.ABR2.1	1
miR5049-3p-301	Brdisv1ABR21009454m	0.0	22291	1	21	3	23	AAUAUGGAUCGGAGGGAGUAA	::::::::::::::::::::	GUACUCCCUCCGAUCCAUAUU	Cleavage	pacid=33723979 polypeptide=Brdisv1ABR21009454m.p locus=Brdisv1ABR21009454m.g ID=Brdisv1ABR21009454m.v1.ABR2.1 annot-version=v1.ABR2.1	1
miR5049-3p-302	Brdisv1ABR21009453m	0.0	22291	1	21	7	27	AAUUAAUAUGGAUCGGAGGGA	:::::::::::::::::::::	UCCCUCCGAUCCAUAUUAAUU	Cleavage	pacid=33723980 polypeptide=Brdisv1ABR21009453m.p locus=Brdisv1ABR21009454m.g ID=Brdisv1ABR21009453m.v1.ABR2.1 annot-version=v1.ABR2.1	1
miR5049-3p-302	Brdisv1ABR21009454m	0.0	22291	1	21	7	27	AAUUAAUAUGGAUCGGAGGGA	:::::::::::::::::::::	UCCCUCCGAUCCAUAUUAAUU	Cleavage	pacid=33723979 polypeptide=Brdisv1ABR21009454m.p locus=Brdisv1ABR21009454m.g ID=Brdisv1ABR21009454m.v1.ABR2.1 annot-version=v1.ABR2.1	1
miR5049-3p-305	Brdisv1ABR21009453m	0.0	22291	1	21	3	23	AAUAUGGAUCGGAGGGAGUAC	:::::::::::::::::::::	GUACUCCCUCCGAUCCAUAUU	Cleavage	pacid=33723980 polypeptide=Brdisv1ABR21009453m.p locus=Brdisv1ABR21009454m.g ID=Brdisv1ABR21009453m.v1.ABR2.1 annot-version=v1.ABR2.1	1
miR5049-3p-305	Brdisv1ABR21009454m	0.0	22291	1	21	3	23	AAUAUGGAUCGGAGGGAGUAC	:::::::::::::::::::::	GUACUCCCUCCGAUCCAUAUU	Cleavage	pacid=33723979 polypeptide=Brdisv1ABR21009454m.p locus=Brdisv1ABR21009454m.g ID=Brdisv1ABR21009454m.v1.ABR2.1 annot-version=v1.ABR2.1	1
miR5049-3p-305	Brdisv1ABR21016396m	0.0	10698	1	21	191	211	AAUAUGGAUCGGAGGGAGUAC	::::::::::::::::::::	UUACUCCCUCCGAUCCAUAUU	Cleavage	pacid=33715500 polypeptide=Brdisv1ABR21016396m.p locus=Brdisv1ABR21016396m.g ID=Brdisv1ABR21016396m.v1.ABR2.1 annot-version=v1.ABR2.1	1
miR5049-3p-307	Brdisv1ABR21009453m	0.0	22291	1	21	7	27	AAUUAAUAUGGAUCGGAGGGA	:::::::::::::::::::::	UCCCUCCGAUCCAUAUUAAUU	Cleavage	pacid=33723980 polypeptide=Brdisv1ABR21009453m.p locus=Brdisv1ABR21009454m.g ID=Brdisv1ABR21009453m.v1.ABR2.1 annot-version=v1.ABR2.1	1
miR5049-3p-307	Brdisv1ABR21009454m	0.0	22291	1	21	7	27	AAUUAAUAUGGAUCGGAGGGA	:::::::::::::::::::::	UCCCUCCGAUCCAUAUUAAUU	Cleavage	pacid=33723979 polypeptide=Brdisv1ABR21009454m.p locus=Brdisv1ABR21009454m.g ID=Brdisv1ABR21009454m.v1.ABR2.1 annot-version=v1.ABR2.1	1
miR5049-3p-308	Brdisv1ABR21009453m	0.0	22291	1	21	7	27	AAUUAAUAUGGAUCGGAGGGA	:::::::::::::::::::::	UCCCUCCGAUCCAUAUUAAUU	Cleavage	pacid=33723980 polypeptide=Brdisv1ABR21009453m.p locus=Brdisv1ABR21009454m.g ID=Brdisv1ABR21009453m.v1.ABR2.1 annot-version=v1.ABR2.1	1
miR5049-3p-308	Brdisv1ABR21009454m	0.0	22291	1	21	7	27	AAUUAAUAUGGAUCGGAGGGA	:::::::::::::::::::::	UCCCUCCGAUCCAUAUUAAUU	Cleavage	pacid=33723979 polypeptide=Brdisv1ABR21009454m.p locus=Brdisv1ABR21009454m.g ID=Brdisv1ABR21009454m.v1.ABR2.1 annot-version=v1.ABR2.1	1
miR5049-3p-311	Brdisv1ABR21009453m	0.0	22291	1	21	3	23	AAUAUGGAUCGGAGGGAGUAC	:::::::::::::::::::::	GUACUCCCUCCGAUCCAUAUU	Cleavage	pacid=33723980 polypeptide=Brdisv1ABR21009453m.p locus=Brdisv1ABR21009454m.g ID=Brdisv1ABR21009453m.v1.ABR2.1 annot-version=v1.ABR2.1	1
miR5049-3p-311	Brdisv1ABR21009454m	0.0	22291	1	21	3	23	AAUAUGGAUCGGAGGGAGUAC	:::::::::::::::::::::	GUACUCCCUCCGAUCCAUAUU	Cleavage	pacid=33723979 polypeptide=Brdisv1ABR21009454m.p locus=Brdisv1ABR21009454m.g ID=Brdisv1ABR21009454m.v1.ABR2.1 annot-version=v1.ABR2.1	1
miR5049-3p-311	Brdisv1ABR21016396m	0.0	10698	1	21	191	211	AAUAUGGAUCGGAGGGAGUAC	::::::::::::::::::::	UUACUCCCUCCGAUCCAUAUU	Cleavage	pacid=33715500 polypeptide=Brdisv1ABR21016396m.p locus=Brdisv1ABR21016396m.g ID=Brdisv1ABR21016396m.v1.ABR2.1 annot-version=v1.ABR2.1	1
miR5049-3p-316	Brdisv1ABR21009453m	0.0	22291	1	21	3	23	AAUAUGGAUCGGAGGGAGUAU	.::::::::::::::::::::	GUACUCCCUCCGAUCCAUAUU	Cleavage	pacid=33723980 polypeptide=Brdisv1ABR21009453m.p locus=Brdisv1ABR21009454m.g ID=Brdisv1ABR21009453m.v1.ABR2.1 annot-version=v1.ABR2.1	1
miR5049-3p-316	Brdisv1ABR21009454m	0.0	22291	1	21	3	23	AAUAUGGAUCGGAGGGAGUAU	.::::::::::::::::::::	GUACUCCCUCCGAUCCAUAUU	Cleavage	pacid=33723979 polypeptide=Brdisv1ABR21009454m.p locus=Brdisv1ABR21009454m.g ID=Brdisv1ABR21009454m.v1.ABR2.1 annot-version=v1.ABR2.1	1
miR5049-3p-316	Brdisv1ABR21016396m	0.0	10698	1	21	191	211	AAUAUGGAUCGGAGGGAGUAU	::::::::::::::::::::	UUACUCCCUCCGAUCCAUAUU	Cleavage	pacid=33715500 polypeptide=Brdisv1ABR21016396m.p locus=Brdisv1ABR21016396m.g ID=Brdisv1ABR21016396m.v1.ABR2.1 annot-version=v1.ABR2.1	1
miR5049-3p-317	Brdisv1ABR21009453m	0.0	22291	1	21	3	23	AAUAUGGAUCGGAGGGAGUAC	:::::::::::::::::::::	GUACUCCCUCCGAUCCAUAUU	Cleavage	pacid=33723980 polypeptide=Brdisv1ABR21009453m.p locus=Brdisv1ABR21009454m.g ID=Brdisv1ABR21009453m.v1.ABR2.1 annot-version=v1.ABR2.1	1
miR5049-3p-317	Brdisv1ABR21009454m	0.0	22291	1	21	3	23	AAUAUGGAUCGGAGGGAGUAC	:::::::::::::::::::::	GUACUCCCUCCGAUCCAUAUU	Cleavage	pacid=33723979 polypeptide=Brdisv1ABR21009454m.p locus=Brdisv1ABR21009454m.g ID=Brdisv1ABR21009454m.v1.ABR2.1 annot-version=v1.ABR2.1	1
miR5049-3p-317	Brdisv1ABR21016396m	0.0	10698	1	21	191	211	AAUAUGGAUCGGAGGGAGUAC	::::::::::::::::::::	UUACUCCCUCCGAUCCAUAUU	Cleavage	pacid=33715500 polypeptide=Brdisv1ABR21016396m.p locus=Brdisv1ABR21016396m.g ID=Brdisv1ABR21016396m.v1.ABR2.1 annot-version=v1.ABR2.1	1
miR5049-3p-319	Brdisv1ABR21009453m	0.0	22291	1	21	3	23	AAUAUGGAUCGGAGGGAGUAC	:::::::::::::::::::::	GUACUCCCUCCGAUCCAUAUU	Cleavage	pacid=33723980 polypeptide=Brdisv1ABR21009453m.p locus=Brdisv1ABR21009454m.g ID=Brdisv1ABR21009453m.v1.ABR2.1 annot-version=v1.ABR2.1	1
miR5049-3p-319	Brdisv1ABR21009454m	0.0	22291	1	21	3	23	AAUAUGGAUCGGAGGGAGUAC	:::::::::::::::::::::	GUACUCCCUCCGAUCCAUAUU	Cleavage	pacid=33723979 polypeptide=Brdisv1ABR21009454m.p locus=Brdisv1ABR21009454m.g ID=Brdisv1ABR21009454m.v1.ABR2.1 annot-version=v1.ABR2.1	1
miR5049-3p-319	Brdisv1ABR21016396m	0.0	10698	1	21	191	211	AAUAUGGAUCGGAGGGAGUAC	::::::::::::::::::::	UUACUCCCUCCGAUCCAUAUU	Cleavage	pacid=33715500 polypeptide=Brdisv1ABR21016396m.p locus=Brdisv1ABR21016396m.g ID=Brdisv1ABR21016396m.v1.ABR2.1 annot-version=v1.ABR2.1	1
miR5049-3p-320	Brdisv1ABR21009453m	0.0	22291	1	21	3	23	AAUAUGGAUCGGAGGGAGUAU	.::::::::::::::::::::	GUACUCCCUCCGAUCCAUAUU	Cleavage	pacid=33723980 polypeptide=Brdisv1ABR21009453m.p locus=Brdisv1ABR21009454m.g ID=Brdisv1ABR21009453m.v1.ABR2.1 annot-version=v1.ABR2.1	1
miR5049-3p-320	Brdisv1ABR21009454m	0.0	22291	1	21	3	23	AAUAUGGAUCGGAGGGAGUAU	.::::::::::::::::::::	GUACUCCCUCCGAUCCAUAUU	Cleavage	pacid=33723979 polypeptide=Brdisv1ABR21009454m.p locus=Brdisv1ABR21009454m.g ID=Brdisv1ABR21009454m.v1.ABR2.1 annot-version=v1.ABR2.1	1
miR5049-3p-320	Brdisv1ABR21016396m	0.0	10698	1	21	191	211	AAUAUGGAUCGGAGGGAGUAU	::::::::::::::::::::	UUACUCCCUCCGAUCCAUAUU	Cleavage	pacid=33715500 polypeptide=Brdisv1ABR21016396m.p locus=Brdisv1ABR21016396m.g ID=Brdisv1ABR21016396m.v1.ABR2.1 annot-version=v1.ABR2.1	1
miR5049-3p-323	Brdisv1ABR21009453m	0.0	22291	1	21	7	27	AAUUAAUAUGGAUCGGAGGGA	:::::::::::::::::::::	UCCCUCCGAUCCAUAUUAAUU	Cleavage	pacid=33723980 polypeptide=Brdisv1ABR21009453m.p locus=Brdisv1ABR21009454m.g ID=Brdisv1ABR21009453m.v1.ABR2.1 annot-version=v1.ABR2.1	1
miR5049-3p-323	Brdisv1ABR21009454m	0.0	22291	1	21	7	27	AAUUAAUAUGGAUCGGAGGGA	:::::::::::::::::::::	UCCCUCCGAUCCAUAUUAAUU	Cleavage	pacid=33723979 polypeptide=Brdisv1ABR21009454m.p locus=Brdisv1ABR21009454m.g ID=Brdisv1ABR21009454m.v1.ABR2.1 annot-version=v1.ABR2.1	1
miR5049-3p-324	Brdisv1ABR21009453m	0.0	22291	1	21	3	23	AAUAUGGAUCGGAGGGAGUAU	.::::::::::::::::::::	GUACUCCCUCCGAUCCAUAUU	Cleavage	pacid=33723980 polypeptide=Brdisv1ABR21009453m.p locus=Brdisv1ABR21009454m.g ID=Brdisv1ABR21009453m.v1.ABR2.1 annot-version=v1.ABR2.1	1
miR5049-3p-324	Brdisv1ABR21009454m	0.0	22291	1	21	3	23	AAUAUGGAUCGGAGGGAGUAU	.::::::::::::::::::::	GUACUCCCUCCGAUCCAUAUU	Cleavage	pacid=33723979 polypeptide=Brdisv1ABR21009454m.p locus=Brdisv1ABR21009454m.g ID=Brdisv1ABR21009454m.v1.ABR2.1 annot-version=v1.ABR2.1	1
miR5049-3p-324	Brdisv1ABR21016396m	0.0	10698	1	21	191	211	AAUAUGGAUCGGAGGGAGUAU	::::::::::::::::::::	UUACUCCCUCCGAUCCAUAUU	Cleavage	pacid=33715500 polypeptide=Brdisv1ABR21016396m.p locus=Brdisv1ABR21016396m.g ID=Brdisv1ABR21016396m.v1.ABR2.1 annot-version=v1.ABR2.1	1
miR5049-3p-325	Brdisv1ABR21009453m	0.0	22291	1	21	3	23	AAUAUGGAUCGGAGGGAGUAU	.::::::::::::::::::::	GUACUCCCUCCGAUCCAUAUU	Cleavage	pacid=33723980 polypeptide=Brdisv1ABR21009453m.p locus=Brdisv1ABR21009454m.g ID=Brdisv1ABR21009453m.v1.ABR2.1 annot-version=v1.ABR2.1	1
miR5049-3p-325	Brdisv1ABR21009454m	0.0	22291	1	21	3	23	AAUAUGGAUCGGAGGGAGUAU	.::::::::::::::::::::	GUACUCCCUCCGAUCCAUAUU	Cleavage	pacid=33723979 polypeptide=Brdisv1ABR21009454m.p locus=Brdisv1ABR21009454m.g ID=Brdisv1ABR21009454m.v1.ABR2.1 annot-version=v1.ABR2.1	1
miR5049-3p-325	Brdisv1ABR21016396m	0.0	10698	1	21	191	211	AAUAUGGAUCGGAGGGAGUAU	::::::::::::::::::::	UUACUCCCUCCGAUCCAUAUU	Cleavage	pacid=33715500 polypeptide=Brdisv1ABR21016396m.p locus=Brdisv1ABR21016396m.g ID=Brdisv1ABR21016396m.v1.ABR2.1 annot-version=v1.ABR2.1	1
miR5049-3p-328	Brdisv1ABR21009453m	0.0	22291	1	21	7	27	AAUUAAUAUGGAUCGGAGGGA	:::::::::::::::::::::	UCCCUCCGAUCCAUAUUAAUU	Cleavage	pacid=33723980 polypeptide=Brdisv1ABR21009453m.p locus=Brdisv1ABR21009454m.g ID=Brdisv1ABR21009453m.v1.ABR2.1 annot-version=v1.ABR2.1	1
miR5049-3p-328	Brdisv1ABR21009454m	0.0	22291	1	21	7	27	AAUUAAUAUGGAUCGGAGGGA	:::::::::::::::::::::	UCCCUCCGAUCCAUAUUAAUU	Cleavage	pacid=33723979 polypeptide=Brdisv1ABR21009454m.p locus=Brdisv1ABR21009454m.g ID=Brdisv1ABR21009454m.v1.ABR2.1 annot-version=v1.ABR2.1	1
miR5049-3p-329	Brdisv1ABR21009453m	0.0	22291	1	21	7	27	AAUUAAUAUGGAUCGGAGGGA	:::::::::::::::::::::	UCCCUCCGAUCCAUAUUAAUU	Cleavage	pacid=33723980 polypeptide=Brdisv1ABR21009453m.p locus=Brdisv1ABR21009454m.g ID=Brdisv1ABR21009453m.v1.ABR2.1 annot-version=v1.ABR2.1	1
miR5049-3p-329	Brdisv1ABR21009454m	0.0	22291	1	21	7	27	AAUUAAUAUGGAUCGGAGGGA	:::::::::::::::::::::	UCCCUCCGAUCCAUAUUAAUU	Cleavage	pacid=33723979 polypeptide=Brdisv1ABR21009454m.p locus=Brdisv1ABR21009454m.g ID=Brdisv1ABR21009454m.v1.ABR2.1 annot-version=v1.ABR2.1	1
miR5049-3p-33	Brdisv1ABR21009453m	0.0	22291	1	21	3	23	AAUAUGGAUCGGAGGGAGUAC	:::::::::::::::::::::	GUACUCCCUCCGAUCCAUAUU	Cleavage	pacid=33723980 polypeptide=Brdisv1ABR21009453m.p locus=Brdisv1ABR21009454m.g ID=Brdisv1ABR21009453m.v1.ABR2.1 annot-version=v1.ABR2.1	1
miR5049-3p-33	Brdisv1ABR21009454m	0.0	22291	1	21	3	23	AAUAUGGAUCGGAGGGAGUAC	:::::::::::::::::::::	GUACUCCCUCCGAUCCAUAUU	Cleavage	pacid=33723979 polypeptide=Brdisv1ABR21009454m.p locus=Brdisv1ABR21009454m.g ID=Brdisv1ABR21009454m.v1.ABR2.1 annot-version=v1.ABR2.1	1
miR5049-3p-33	Brdisv1ABR21016396m	0.0	10698	1	21	191	211	AAUAUGGAUCGGAGGGAGUAC	::::::::::::::::::::	UUACUCCCUCCGAUCCAUAUU	Cleavage	pacid=33715500 polypeptide=Brdisv1ABR21016396m.p locus=Brdisv1ABR21016396m.g ID=Brdisv1ABR21016396m.v1.ABR2.1 annot-version=v1.ABR2.1	1
miR5049-3p-330	Brdisv1ABR21009453m	0.0	22291	1	21	3	23	AAUAUGGAUCGGAGGGAGUAC	:::::::::::::::::::::	GUACUCCCUCCGAUCCAUAUU	Cleavage	pacid=33723980 polypeptide=Brdisv1ABR21009453m.p locus=Brdisv1ABR21009454m.g ID=Brdisv1ABR21009453m.v1.ABR2.1 annot-version=v1.ABR2.1	1
miR5049-3p-330	Brdisv1ABR21009454m	0.0	22291	1	21	3	23	AAUAUGGAUCGGAGGGAGUAC	:::::::::::::::::::::	GUACUCCCUCCGAUCCAUAUU	Cleavage	pacid=33723979 polypeptide=Brdisv1ABR21009454m.p locus=Brdisv1ABR21009454m.g ID=Brdisv1ABR21009454m.v1.ABR2.1 annot-version=v1.ABR2.1	1
miR5049-3p-330	Brdisv1ABR21016396m	0.0	10698	1	21	191	211	AAUAUGGAUCGGAGGGAGUAC	::::::::::::::::::::	UUACUCCCUCCGAUCCAUAUU	Cleavage	pacid=33715500 polypeptide=Brdisv1ABR21016396m.p locus=Brdisv1ABR21016396m.g ID=Brdisv1ABR21016396m.v1.ABR2.1 annot-version=v1.ABR2.1	1
miR5049-3p-335	Brdisv1ABR21009453m	0.0	22291	1	21	7	27	AAUUAAUAUGGAUCGGAGGGA	:::::::::::::::::::::	UCCCUCCGAUCCAUAUUAAUU	Cleavage	pacid=33723980 polypeptide=Brdisv1ABR21009453m.p locus=Brdisv1ABR21009454m.g ID=Brdisv1ABR21009453m.v1.ABR2.1 annot-version=v1.ABR2.1	1
miR5049-3p-335	Brdisv1ABR21009454m	0.0	22291	1	21	7	27	AAUUAAUAUGGAUCGGAGGGA	:::::::::::::::::::::	UCCCUCCGAUCCAUAUUAAUU	Cleavage	pacid=33723979 polypeptide=Brdisv1ABR21009454m.p locus=Brdisv1ABR21009454m.g ID=Brdisv1ABR21009454m.v1.ABR2.1 annot-version=v1.ABR2.1	1
miR5049-3p-339	Brdisv1ABR21009453m	0.0	22291	1	21	3	23	AAUAUGGAUCGGAGGGAGUAU	.::::::::::::::::::::	GUACUCCCUCCGAUCCAUAUU	Cleavage	pacid=33723980 polypeptide=Brdisv1ABR21009453m.p locus=Brdisv1ABR21009454m.g ID=Brdisv1ABR21009453m.v1.ABR2.1 annot-version=v1.ABR2.1	1
miR5049-3p-339	Brdisv1ABR21009454m	0.0	22291	1	21	3	23	AAUAUGGAUCGGAGGGAGUAU	.::::::::::::::::::::	GUACUCCCUCCGAUCCAUAUU	Cleavage	pacid=33723979 polypeptide=Brdisv1ABR21009454m.p locus=Brdisv1ABR21009454m.g ID=Brdisv1ABR21009454m.v1.ABR2.1 annot-version=v1.ABR2.1	1
miR5049-3p-339	Brdisv1ABR21016396m	0.0	10698	1	21	191	211	AAUAUGGAUCGGAGGGAGUAU	::::::::::::::::::::	UUACUCCCUCCGAUCCAUAUU	Cleavage	pacid=33715500 polypeptide=Brdisv1ABR21016396m.p locus=Brdisv1ABR21016396m.g ID=Brdisv1ABR21016396m.v1.ABR2.1 annot-version=v1.ABR2.1	1
miR5049-3p-340	Brdisv1ABR21016396m	0.0	10698	1	21	191	211	AAUAUGGAUCGGAGGGAGUAA	:::::::::::::::::::::	UUACUCCCUCCGAUCCAUAUU	Cleavage	pacid=33715500 polypeptide=Brdisv1ABR21016396m.p locus=Brdisv1ABR21016396m.g ID=Brdisv1ABR21016396m.v1.ABR2.1 annot-version=v1.ABR2.1	1
miR5049-3p-340	Brdisv1ABR21009453m	0.0	22291	1	21	3	23	AAUAUGGAUCGGAGGGAGUAA	::::::::::::::::::::	GUACUCCCUCCGAUCCAUAUU	Cleavage	pacid=33723980 polypeptide=Brdisv1ABR21009453m.p locus=Brdisv1ABR21009454m.g ID=Brdisv1ABR21009453m.v1.ABR2.1 annot-version=v1.ABR2.1	1
miR5049-3p-340	Brdisv1ABR21009454m	0.0	22291	1	21	3	23	AAUAUGGAUCGGAGGGAGUAA	::::::::::::::::::::	GUACUCCCUCCGAUCCAUAUU	Cleavage	pacid=33723979 polypeptide=Brdisv1ABR21009454m.p locus=Brdisv1ABR21009454m.g ID=Brdisv1ABR21009454m.v1.ABR2.1 annot-version=v1.ABR2.1	1
miR5049-3p-341	Brdisv1ABR21009453m	0.0	22291	1	21	3	23	AAUAUGGAUCGGAGGGAGUAU	.::::::::::::::::::::	GUACUCCCUCCGAUCCAUAUU	Cleavage	pacid=33723980 polypeptide=Brdisv1ABR21009453m.p locus=Brdisv1ABR21009454m.g ID=Brdisv1ABR21009453m.v1.ABR2.1 annot-version=v1.ABR2.1	1
miR5049-3p-341	Brdisv1ABR21009454m	0.0	22291	1	21	3	23	AAUAUGGAUCGGAGGGAGUAU	.::::::::::::::::::::	GUACUCCCUCCGAUCCAUAUU	Cleavage	pacid=33723979 polypeptide=Brdisv1ABR21009454m.p locus=Brdisv1ABR21009454m.g ID=Brdisv1ABR21009454m.v1.ABR2.1 annot-version=v1.ABR2.1	1
miR5049-3p-341	Brdisv1ABR21016396m	0.0	10698	1	21	191	211	AAUAUGGAUCGGAGGGAGUAU	::::::::::::::::::::	UUACUCCCUCCGAUCCAUAUU	Cleavage	pacid=33715500 polypeptide=Brdisv1ABR21016396m.p locus=Brdisv1ABR21016396m.g ID=Brdisv1ABR21016396m.v1.ABR2.1 annot-version=v1.ABR2.1	1
miR5049-3p-342	Brdisv1ABR21009453m	0.0	22291	1	21	3	23	AAUAUGGAUCGGAGGGAGUAC	:::::::::::::::::::::	GUACUCCCUCCGAUCCAUAUU	Cleavage	pacid=33723980 polypeptide=Brdisv1ABR21009453m.p locus=Brdisv1ABR21009454m.g ID=Brdisv1ABR21009453m.v1.ABR2.1 annot-version=v1.ABR2.1	1
miR5049-3p-342	Brdisv1ABR21009454m	0.0	22291	1	21	3	23	AAUAUGGAUCGGAGGGAGUAC	:::::::::::::::::::::	GUACUCCCUCCGAUCCAUAUU	Cleavage	pacid=33723979 polypeptide=Brdisv1ABR21009454m.p locus=Brdisv1ABR21009454m.g ID=Brdisv1ABR21009454m.v1.ABR2.1 annot-version=v1.ABR2.1	1
miR5049-3p-342	Brdisv1ABR21016396m	0.0	10698	1	21	191	211	AAUAUGGAUCGGAGGGAGUAC	::::::::::::::::::::	UUACUCCCUCCGAUCCAUAUU	Cleavage	pacid=33715500 polypeptide=Brdisv1ABR21016396m.p locus=Brdisv1ABR21016396m.g ID=Brdisv1ABR21016396m.v1.ABR2.1 annot-version=v1.ABR2.1	1
miR5049-3p-343	Brdisv1ABR21009453m	0.0	22291	1	21	7	27	AAUUAAUAUGGAUCGGAGGGG	.::::::::::::::::::::	UCCCUCCGAUCCAUAUUAAUU	Cleavage	pacid=33723980 polypeptide=Brdisv1ABR21009453m.p locus=Brdisv1ABR21009454m.g ID=Brdisv1ABR21009453m.v1.ABR2.1 annot-version=v1.ABR2.1	1
miR5049-3p-343	Brdisv1ABR21009454m	0.0	22291	1	21	7	27	AAUUAAUAUGGAUCGGAGGGG	.::::::::::::::::::::	UCCCUCCGAUCCAUAUUAAUU	Cleavage	pacid=33723979 polypeptide=Brdisv1ABR21009454m.p locus=Brdisv1ABR21009454m.g ID=Brdisv1ABR21009454m.v1.ABR2.1 annot-version=v1.ABR2.1	1
miR5049-3p-346	Brdisv1ABR21016396m	0.0	10698	1	21	191	211	AAUAUGGAUCGGAGGGAGUAG	.::::::::::::::::::::	UUACUCCCUCCGAUCCAUAUU	Cleavage	pacid=33715500 polypeptide=Brdisv1ABR21016396m.p locus=Brdisv1ABR21016396m.g ID=Brdisv1ABR21016396m.v1.ABR2.1 annot-version=v1.ABR2.1	1
miR5049-3p-346	Brdisv1ABR21009453m	0.0	22291	1	21	3	23	AAUAUGGAUCGGAGGGAGUAG	::::::::::::::::::::	GUACUCCCUCCGAUCCAUAUU	Cleavage	pacid=33723980 polypeptide=Brdisv1ABR21009453m.p locus=Brdisv1ABR21009454m.g ID=Brdisv1ABR21009453m.v1.ABR2.1 annot-version=v1.ABR2.1	1
miR5049-3p-346	Brdisv1ABR21009454m	0.0	22291	1	21	3	23	AAUAUGGAUCGGAGGGAGUAG	::::::::::::::::::::	GUACUCCCUCCGAUCCAUAUU	Cleavage	pacid=33723979 polypeptide=Brdisv1ABR21009454m.p locus=Brdisv1ABR21009454m.g ID=Brdisv1ABR21009454m.v1.ABR2.1 annot-version=v1.ABR2.1	1
miR5049-3p-347	Brdisv1ABR21009453m	0.0	22291	1	21	3	23	AAUAUGGAUCGGAGGGAGUAU	.::::::::::::::::::::	GUACUCCCUCCGAUCCAUAUU	Cleavage	pacid=33723980 polypeptide=Brdisv1ABR21009453m.p locus=Brdisv1ABR21009454m.g ID=Brdisv1ABR21009453m.v1.ABR2.1 annot-version=v1.ABR2.1	1
miR5049-3p-347	Brdisv1ABR21009454m	0.0	22291	1	21	3	23	AAUAUGGAUCGGAGGGAGUAU	.::::::::::::::::::::	GUACUCCCUCCGAUCCAUAUU	Cleavage	pacid=33723979 polypeptide=Brdisv1ABR21009454m.p locus=Brdisv1ABR21009454m.g ID=Brdisv1ABR21009454m.v1.ABR2.1 annot-version=v1.ABR2.1	1
miR5049-3p-347	Brdisv1ABR21016396m	0.0	10698	1	21	191	211	AAUAUGGAUCGGAGGGAGUAU	::::::::::::::::::::	UUACUCCCUCCGAUCCAUAUU	Cleavage	pacid=33715500 polypeptide=Brdisv1ABR21016396m.p locus=Brdisv1ABR21016396m.g ID=Brdisv1ABR21016396m.v1.ABR2.1 annot-version=v1.ABR2.1	1
miR5049-3p-355	Brdisv1ABR21016396m	0.0	10698	1	21	191	211	AAUAUGGAUCGGAGGGAGUAA	:::::::::::::::::::::	UUACUCCCUCCGAUCCAUAUU	Cleavage	pacid=33715500 polypeptide=Brdisv1ABR21016396m.p locus=Brdisv1ABR21016396m.g ID=Brdisv1ABR21016396m.v1.ABR2.1 annot-version=v1.ABR2.1	1
miR5049-3p-355	Brdisv1ABR21009453m	0.0	22291	1	21	3	23	AAUAUGGAUCGGAGGGAGUAA	::::::::::::::::::::	GUACUCCCUCCGAUCCAUAUU	Cleavage	pacid=33723980 polypeptide=Brdisv1ABR21009453m.p locus=Brdisv1ABR21009454m.g ID=Brdisv1ABR21009453m.v1.ABR2.1 annot-version=v1.ABR2.1	1
miR5049-3p-355	Brdisv1ABR21009454m	0.0	22291	1	21	3	23	AAUAUGGAUCGGAGGGAGUAA	::::::::::::::::::::	GUACUCCCUCCGAUCCAUAUU	Cleavage	pacid=33723979 polypeptide=Brdisv1ABR21009454m.p locus=Brdisv1ABR21009454m.g ID=Brdisv1ABR21009454m.v1.ABR2.1 annot-version=v1.ABR2.1	1
miR5049-3p-36	Brdisv1ABR21009453m	0.0	22291	1	21	7	27	AAUUAAUAUGGAUCGGAGGGA	:::::::::::::::::::::	UCCCUCCGAUCCAUAUUAAUU	Cleavage	pacid=33723980 polypeptide=Brdisv1ABR21009453m.p locus=Brdisv1ABR21009454m.g ID=Brdisv1ABR21009453m.v1.ABR2.1 annot-version=v1.ABR2.1	1
miR5049-3p-36	Brdisv1ABR21009454m	0.0	22291	1	21	7	27	AAUUAAUAUGGAUCGGAGGGA	:::::::::::::::::::::	UCCCUCCGAUCCAUAUUAAUU	Cleavage	pacid=33723979 polypeptide=Brdisv1ABR21009454m.p locus=Brdisv1ABR21009454m.g ID=Brdisv1ABR21009454m.v1.ABR2.1 annot-version=v1.ABR2.1	1
miR5049-3p-37	Brdisv1ABR21016396m	0.0	10698	1	21	191	211	AAUAUGGAUCGGAGGGAGUAA	:::::::::::::::::::::	UUACUCCCUCCGAUCCAUAUU	Cleavage	pacid=33715500 polypeptide=Brdisv1ABR21016396m.p locus=Brdisv1ABR21016396m.g ID=Brdisv1ABR21016396m.v1.ABR2.1 annot-version=v1.ABR2.1	1
miR5049-3p-37	Brdisv1ABR21009453m	0.0	22291	1	21	3	23	AAUAUGGAUCGGAGGGAGUAA	::::::::::::::::::::	GUACUCCCUCCGAUCCAUAUU	Cleavage	pacid=33723980 polypeptide=Brdisv1ABR21009453m.p locus=Brdisv1ABR21009454m.g ID=Brdisv1ABR21009453m.v1.ABR2.1 annot-version=v1.ABR2.1	1
miR5049-3p-37	Brdisv1ABR21009454m	0.0	22291	1	21	3	23	AAUAUGGAUCGGAGGGAGUAA	::::::::::::::::::::	GUACUCCCUCCGAUCCAUAUU	Cleavage	pacid=33723979 polypeptide=Brdisv1ABR21009454m.p locus=Brdisv1ABR21009454m.g ID=Brdisv1ABR21009454m.v1.ABR2.1 annot-version=v1.ABR2.1	1
miR5049-3p-38	Brdisv1ABR21009453m	0.0	22291	1	21	7	27	AAUUAAUAUGGAUCGGAGGGA	:::::::::::::::::::::	UCCCUCCGAUCCAUAUUAAUU	Cleavage	pacid=33723980 polypeptide=Brdisv1ABR21009453m.p locus=Brdisv1ABR21009454m.g ID=Brdisv1ABR21009453m.v1.ABR2.1 annot-version=v1.ABR2.1	1
miR5049-3p-38	Brdisv1ABR21009454m	0.0	22291	1	21	7	27	AAUUAAUAUGGAUCGGAGGGA	:::::::::::::::::::::	UCCCUCCGAUCCAUAUUAAUU	Cleavage	pacid=33723979 polypeptide=Brdisv1ABR21009454m.p locus=Brdisv1ABR21009454m.g ID=Brdisv1ABR21009454m.v1.ABR2.1 annot-version=v1.ABR2.1	1
miR5049-3p-39	Brdisv1ABR21009453m	0.0	22291	1	21	7	27	AAUUAAUAUGGAUCGGAGGGA	:::::::::::::::::::::	UCCCUCCGAUCCAUAUUAAUU	Cleavage	pacid=33723980 polypeptide=Brdisv1ABR21009453m.p locus=Brdisv1ABR21009454m.g ID=Brdisv1ABR21009453m.v1.ABR2.1 annot-version=v1.ABR2.1	1
miR5049-3p-39	Brdisv1ABR21009454m	0.0	22291	1	21	7	27	AAUUAAUAUGGAUCGGAGGGA	:::::::::::::::::::::	UCCCUCCGAUCCAUAUUAAUU	Cleavage	pacid=33723979 polypeptide=Brdisv1ABR21009454m.p locus=Brdisv1ABR21009454m.g ID=Brdisv1ABR21009454m.v1.ABR2.1 annot-version=v1.ABR2.1	1
miR5049-3p-4	Brdisv1ABR21009453m	0.0	22291	1	21	3	23	AAUAUGGAUCGGAGGGAGUAC	:::::::::::::::::::::	GUACUCCCUCCGAUCCAUAUU	Cleavage	pacid=33723980 polypeptide=Brdisv1ABR21009453m.p locus=Brdisv1ABR21009454m.g ID=Brdisv1ABR21009453m.v1.ABR2.1 annot-version=v1.ABR2.1	1
miR5049-3p-4	Brdisv1ABR21009454m	0.0	22291	1	21	3	23	AAUAUGGAUCGGAGGGAGUAC	:::::::::::::::::::::	GUACUCCCUCCGAUCCAUAUU	Cleavage	pacid=33723979 polypeptide=Brdisv1ABR21009454m.p locus=Brdisv1ABR21009454m.g ID=Brdisv1ABR21009454m.v1.ABR2.1 annot-version=v1.ABR2.1	1
miR5049-3p-4	Brdisv1ABR21016396m	0.0	10698	1	21	191	211	AAUAUGGAUCGGAGGGAGUAC	::::::::::::::::::::	UUACUCCCUCCGAUCCAUAUU	Cleavage	pacid=33715500 polypeptide=Brdisv1ABR21016396m.p locus=Brdisv1ABR21016396m.g ID=Brdisv1ABR21016396m.v1.ABR2.1 annot-version=v1.ABR2.1	1
miR5049-3p-46	Brdisv1ABR21009453m	0.0	22291	1	21	7	27	AAUUAAUAUGGAUCGGAGGGA	:::::::::::::::::::::	UCCCUCCGAUCCAUAUUAAUU	Cleavage	pacid=33723980 polypeptide=Brdisv1ABR21009453m.p locus=Brdisv1ABR21009454m.g ID=Brdisv1ABR21009453m.v1.ABR2.1 annot-version=v1.ABR2.1	1
miR5049-3p-46	Brdisv1ABR21009454m	0.0	22291	1	21	7	27	AAUUAAUAUGGAUCGGAGGGA	:::::::::::::::::::::	UCCCUCCGAUCCAUAUUAAUU	Cleavage	pacid=33723979 polypeptide=Brdisv1ABR21009454m.p locus=Brdisv1ABR21009454m.g ID=Brdisv1ABR21009454m.v1.ABR2.1 annot-version=v1.ABR2.1	1
miR5049-3p-47	Brdisv1ABR21016396m	0.0	10698	1	21	191	211	AAUAUGGAUCGGAGGGAGUAA	:::::::::::::::::::::	UUACUCCCUCCGAUCCAUAUU	Cleavage	pacid=33715500 polypeptide=Brdisv1ABR21016396m.p locus=Brdisv1ABR21016396m.g ID=Brdisv1ABR21016396m.v1.ABR2.1 annot-version=v1.ABR2.1	1
miR5049-3p-47	Brdisv1ABR21009453m	0.0	22291	1	21	3	23	AAUAUGGAUCGGAGGGAGUAA	::::::::::::::::::::	GUACUCCCUCCGAUCCAUAUU	Cleavage	pacid=33723980 polypeptide=Brdisv1ABR21009453m.p locus=Brdisv1ABR21009454m.g ID=Brdisv1ABR21009453m.v1.ABR2.1 annot-version=v1.ABR2.1	1
miR5049-3p-47	Brdisv1ABR21009454m	0.0	22291	1	21	3	23	AAUAUGGAUCGGAGGGAGUAA	::::::::::::::::::::	GUACUCCCUCCGAUCCAUAUU	Cleavage	pacid=33723979 polypeptide=Brdisv1ABR21009454m.p locus=Brdisv1ABR21009454m.g ID=Brdisv1ABR21009454m.v1.ABR2.1 annot-version=v1.ABR2.1	1
miR5049-3p-5	Brdisv1ABR21016396m	0.0	10698	1	21	191	211	AAUAUGGAUCGGAGGGAGUAG	.::::::::::::::::::::	UUACUCCCUCCGAUCCAUAUU	Cleavage	pacid=33715500 polypeptide=Brdisv1ABR21016396m.p locus=Brdisv1ABR21016396m.g ID=Brdisv1ABR21016396m.v1.ABR2.1 annot-version=v1.ABR2.1	1
miR5049-3p-5	Brdisv1ABR21009453m	0.0	22291	1	21	3	23	AAUAUGGAUCGGAGGGAGUAG	::::::::::::::::::::	GUACUCCCUCCGAUCCAUAUU	Cleavage	pacid=33723980 polypeptide=Brdisv1ABR21009453m.p locus=Brdisv1ABR21009454m.g ID=Brdisv1ABR21009453m.v1.ABR2.1 annot-version=v1.ABR2.1	1
miR5049-3p-5	Brdisv1ABR21009454m	0.0	22291	1	21	3	23	AAUAUGGAUCGGAGGGAGUAG	::::::::::::::::::::	GUACUCCCUCCGAUCCAUAUU	Cleavage	pacid=33723979 polypeptide=Brdisv1ABR21009454m.p locus=Brdisv1ABR21009454m.g ID=Brdisv1ABR21009454m.v1.ABR2.1 annot-version=v1.ABR2.1	1
miR5049-3p-51	Brdisv1ABR21009453m	0.0	22291	1	21	7	27	AAUUAAUAUGGAUCGGAGGGA	:::::::::::::::::::::	UCCCUCCGAUCCAUAUUAAUU	Cleavage	pacid=33723980 polypeptide=Brdisv1ABR21009453m.p locus=Brdisv1ABR21009454m.g ID=Brdisv1ABR21009453m.v1.ABR2.1 annot-version=v1.ABR2.1	1
miR5049-3p-51	Brdisv1ABR21009454m	0.0	22291	1	21	7	27	AAUUAAUAUGGAUCGGAGGGA	:::::::::::::::::::::	UCCCUCCGAUCCAUAUUAAUU	Cleavage	pacid=33723979 polypeptide=Brdisv1ABR21009454m.p locus=Brdisv1ABR21009454m.g ID=Brdisv1ABR21009454m.v1.ABR2.1 annot-version=v1.ABR2.1	1
miR5049-3p-52	Brdisv1ABR21016396m	0.0	10698	1	21	191	211	AAUAUGGAUCGGAGGGAGUAG	.::::::::::::::::::::	UUACUCCCUCCGAUCCAUAUU	Cleavage	pacid=33715500 polypeptide=Brdisv1ABR21016396m.p locus=Brdisv1ABR21016396m.g ID=Brdisv1ABR21016396m.v1.ABR2.1 annot-version=v1.ABR2.1	1
miR5049-3p-52	Brdisv1ABR21009453m	0.0	22291	1	21	3	23	AAUAUGGAUCGGAGGGAGUAG	::::::::::::::::::::	GUACUCCCUCCGAUCCAUAUU	Cleavage	pacid=33723980 polypeptide=Brdisv1ABR21009453m.p locus=Brdisv1ABR21009454m.g ID=Brdisv1ABR21009453m.v1.ABR2.1 annot-version=v1.ABR2.1	1
miR5049-3p-52	Brdisv1ABR21009454m	0.0	22291	1	21	3	23	AAUAUGGAUCGGAGGGAGUAG	::::::::::::::::::::	GUACUCCCUCCGAUCCAUAUU	Cleavage	pacid=33723979 polypeptide=Brdisv1ABR21009454m.p locus=Brdisv1ABR21009454m.g ID=Brdisv1ABR21009454m.v1.ABR2.1 annot-version=v1.ABR2.1	1
miR5049-3p-57	Brdisv1ABR21009453m	0.0	22291	1	21	3	23	AAUAUGGAUCGGAGGGAGUAC	:::::::::::::::::::::	GUACUCCCUCCGAUCCAUAUU	Cleavage	pacid=33723980 polypeptide=Brdisv1ABR21009453m.p locus=Brdisv1ABR21009454m.g ID=Brdisv1ABR21009453m.v1.ABR2.1 annot-version=v1.ABR2.1	1
miR5049-3p-57	Brdisv1ABR21009454m	0.0	22291	1	21	3	23	AAUAUGGAUCGGAGGGAGUAC	:::::::::::::::::::::	GUACUCCCUCCGAUCCAUAUU	Cleavage	pacid=33723979 polypeptide=Brdisv1ABR21009454m.p locus=Brdisv1ABR21009454m.g ID=Brdisv1ABR21009454m.v1.ABR2.1 annot-version=v1.ABR2.1	1
miR5049-3p-57	Brdisv1ABR21016396m	0.0	10698	1	21	191	211	AAUAUGGAUCGGAGGGAGUAC	::::::::::::::::::::	UUACUCCCUCCGAUCCAUAUU	Cleavage	pacid=33715500 polypeptide=Brdisv1ABR21016396m.p locus=Brdisv1ABR21016396m.g ID=Brdisv1ABR21016396m.v1.ABR2.1 annot-version=v1.ABR2.1	1
miR5049-3p-6	Brdisv1ABR21009453m	0.0	22291	1	21	7	27	AAUUAAUAUGGAUCGGAGGGA	:::::::::::::::::::::	UCCCUCCGAUCCAUAUUAAUU	Cleavage	pacid=33723980 polypeptide=Brdisv1ABR21009453m.p locus=Brdisv1ABR21009454m.g ID=Brdisv1ABR21009453m.v1.ABR2.1 annot-version=v1.ABR2.1	1
miR5049-3p-6	Brdisv1ABR21009454m	0.0	22291	1	21	7	27	AAUUAAUAUGGAUCGGAGGGA	:::::::::::::::::::::	UCCCUCCGAUCCAUAUUAAUU	Cleavage	pacid=33723979 polypeptide=Brdisv1ABR21009454m.p locus=Brdisv1ABR21009454m.g ID=Brdisv1ABR21009454m.v1.ABR2.1 annot-version=v1.ABR2.1	1
miR5049-3p-60	Brdisv1ABR21016396m	0.0	10698	1	21	191	211	AAUAUGGAUCGGAGGGAGUAA	:::::::::::::::::::::	UUACUCCCUCCGAUCCAUAUU	Cleavage	pacid=33715500 polypeptide=Brdisv1ABR21016396m.p locus=Brdisv1ABR21016396m.g ID=Brdisv1ABR21016396m.v1.ABR2.1 annot-version=v1.ABR2.1	1
miR5049-3p-60	Brdisv1ABR21009453m	0.0	22291	1	21	3	23	AAUAUGGAUCGGAGGGAGUAA	::::::::::::::::::::	GUACUCCCUCCGAUCCAUAUU	Cleavage	pacid=33723980 polypeptide=Brdisv1ABR21009453m.p locus=Brdisv1ABR21009454m.g ID=Brdisv1ABR21009453m.v1.ABR2.1 annot-version=v1.ABR2.1	1
miR5049-3p-60	Brdisv1ABR21009454m	0.0	22291	1	21	3	23	AAUAUGGAUCGGAGGGAGUAA	::::::::::::::::::::	GUACUCCCUCCGAUCCAUAUU	Cleavage	pacid=33723979 polypeptide=Brdisv1ABR21009454m.p locus=Brdisv1ABR21009454m.g ID=Brdisv1ABR21009454m.v1.ABR2.1 annot-version=v1.ABR2.1	1
miR5049-3p-63	Brdisv1ABR21009453m	0.0	22291	1	21	3	23	AAUAUGGAUCGGAGGGAGUAC	:::::::::::::::::::::	GUACUCCCUCCGAUCCAUAUU	Cleavage	pacid=33723980 polypeptide=Brdisv1ABR21009453m.p locus=Brdisv1ABR21009454m.g ID=Brdisv1ABR21009453m.v1.ABR2.1 annot-version=v1.ABR2.1	1
miR5049-3p-63	Brdisv1ABR21009454m	0.0	22291	1	21	3	23	AAUAUGGAUCGGAGGGAGUAC	:::::::::::::::::::::	GUACUCCCUCCGAUCCAUAUU	Cleavage	pacid=33723979 polypeptide=Brdisv1ABR21009454m.p locus=Brdisv1ABR21009454m.g ID=Brdisv1ABR21009454m.v1.ABR2.1 annot-version=v1.ABR2.1	1
miR5049-3p-63	Brdisv1ABR21016396m	0.0	10698	1	21	191	211	AAUAUGGAUCGGAGGGAGUAC	::::::::::::::::::::	UUACUCCCUCCGAUCCAUAUU	Cleavage	pacid=33715500 polypeptide=Brdisv1ABR21016396m.p locus=Brdisv1ABR21016396m.g ID=Brdisv1ABR21016396m.v1.ABR2.1 annot-version=v1.ABR2.1	1
miR5049-3p-65	Brdisv1ABR21009453m	0.0	22291	1	21	7	27	AAUUAAUAUGGAUCGGAGGGA	:::::::::::::::::::::	UCCCUCCGAUCCAUAUUAAUU	Cleavage	pacid=33723980 polypeptide=Brdisv1ABR21009453m.p locus=Brdisv1ABR21009454m.g ID=Brdisv1ABR21009453m.v1.ABR2.1 annot-version=v1.ABR2.1	1
miR5049-3p-65	Brdisv1ABR21009454m	0.0	22291	1	21	7	27	AAUUAAUAUGGAUCGGAGGGA	:::::::::::::::::::::	UCCCUCCGAUCCAUAUUAAUU	Cleavage	pacid=33723979 polypeptide=Brdisv1ABR21009454m.p locus=Brdisv1ABR21009454m.g ID=Brdisv1ABR21009454m.v1.ABR2.1 annot-version=v1.ABR2.1	1
miR5049-3p-67	Brdisv1ABR21009453m	0.0	22291	1	21	3	23	AAUAUGGAUCGGAGGGAGUAC	:::::::::::::::::::::	GUACUCCCUCCGAUCCAUAUU	Cleavage	pacid=33723980 polypeptide=Brdisv1ABR21009453m.p locus=Brdisv1ABR21009454m.g ID=Brdisv1ABR21009453m.v1.ABR2.1 annot-version=v1.ABR2.1	1
miR5049-3p-67	Brdisv1ABR21009454m	0.0	22291	1	21	3	23	AAUAUGGAUCGGAGGGAGUAC	:::::::::::::::::::::	GUACUCCCUCCGAUCCAUAUU	Cleavage	pacid=33723979 polypeptide=Brdisv1ABR21009454m.p locus=Brdisv1ABR21009454m.g ID=Brdisv1ABR21009454m.v1.ABR2.1 annot-version=v1.ABR2.1	1
miR5049-3p-67	Brdisv1ABR21016396m	0.0	10698	1	21	191	211	AAUAUGGAUCGGAGGGAGUAC	::::::::::::::::::::	UUACUCCCUCCGAUCCAUAUU	Cleavage	pacid=33715500 polypeptide=Brdisv1ABR21016396m.p locus=Brdisv1ABR21016396m.g ID=Brdisv1ABR21016396m.v1.ABR2.1 annot-version=v1.ABR2.1	1
miR5049-3p-7	Brdisv1ABR21016396m	0.0	10698	1	21	191	211	AAUAUGGAUCGGAGGGAGUAG	.::::::::::::::::::::	UUACUCCCUCCGAUCCAUAUU	Cleavage	pacid=33715500 polypeptide=Brdisv1ABR21016396m.p locus=Brdisv1ABR21016396m.g ID=Brdisv1ABR21016396m.v1.ABR2.1 annot-version=v1.ABR2.1	1
miR5049-3p-7	Brdisv1ABR21009453m	0.0	22291	1	21	3	23	AAUAUGGAUCGGAGGGAGUAG	::::::::::::::::::::	GUACUCCCUCCGAUCCAUAUU	Cleavage	pacid=33723980 polypeptide=Brdisv1ABR21009453m.p locus=Brdisv1ABR21009454m.g ID=Brdisv1ABR21009453m.v1.ABR2.1 annot-version=v1.ABR2.1	1
miR5049-3p-7	Brdisv1ABR21009454m	0.0	22291	1	21	3	23	AAUAUGGAUCGGAGGGAGUAG	::::::::::::::::::::	GUACUCCCUCCGAUCCAUAUU	Cleavage	pacid=33723979 polypeptide=Brdisv1ABR21009454m.p locus=Brdisv1ABR21009454m.g ID=Brdisv1ABR21009454m.v1.ABR2.1 annot-version=v1.ABR2.1	1
miR5049-3p-71	Brdisv1ABR21016396m	0.0	10698	1	21	191	211	AAUAUGGAUCGGAGGGAGUAG	.::::::::::::::::::::	UUACUCCCUCCGAUCCAUAUU	Cleavage	pacid=33715500 polypeptide=Brdisv1ABR21016396m.p locus=Brdisv1ABR21016396m.g ID=Brdisv1ABR21016396m.v1.ABR2.1 annot-version=v1.ABR2.1	1
miR5049-3p-71	Brdisv1ABR21009453m	0.0	22291	1	21	3	23	AAUAUGGAUCGGAGGGAGUAG	::::::::::::::::::::	GUACUCCCUCCGAUCCAUAUU	Cleavage	pacid=33723980 polypeptide=Brdisv1ABR21009453m.p locus=Brdisv1ABR21009454m.g ID=Brdisv1ABR21009453m.v1.ABR2.1 annot-version=v1.ABR2.1	1
miR5049-3p-71	Brdisv1ABR21009454m	0.0	22291	1	21	3	23	AAUAUGGAUCGGAGGGAGUAG	::::::::::::::::::::	GUACUCCCUCCGAUCCAUAUU	Cleavage	pacid=33723979 polypeptide=Brdisv1ABR21009454m.p locus=Brdisv1ABR21009454m.g ID=Brdisv1ABR21009454m.v1.ABR2.1 annot-version=v1.ABR2.1	1
miR5049-3p-73	Brdisv1ABR21009453m	0.0	22291	1	21	3	23	AAUAUGGAUCGGAGGGAGUAU	.::::::::::::::::::::	GUACUCCCUCCGAUCCAUAUU	Cleavage	pacid=33723980 polypeptide=Brdisv1ABR21009453m.p locus=Brdisv1ABR21009454m.g ID=Brdisv1ABR21009453m.v1.ABR2.1 annot-version=v1.ABR2.1	1
miR5049-3p-73	Brdisv1ABR21009454m	0.0	22291	1	21	3	23	AAUAUGGAUCGGAGGGAGUAU	.::::::::::::::::::::	GUACUCCCUCCGAUCCAUAUU	Cleavage	pacid=33723979 polypeptide=Brdisv1ABR21009454m.p locus=Brdisv1ABR21009454m.g ID=Brdisv1ABR21009454m.v1.ABR2.1 annot-version=v1.ABR2.1	1
miR5049-3p-73	Brdisv1ABR21016396m	0.0	10698	1	21	191	211	AAUAUGGAUCGGAGGGAGUAU	::::::::::::::::::::	UUACUCCCUCCGAUCCAUAUU	Cleavage	pacid=33715500 polypeptide=Brdisv1ABR21016396m.p locus=Brdisv1ABR21016396m.g ID=Brdisv1ABR21016396m.v1.ABR2.1 annot-version=v1.ABR2.1	1
miR5049-3p-74	Brdisv1ABR21016396m	0.0	10698	1	21	191	211	AAUAUGGAUCGGAGGGAGUAA	:::::::::::::::::::::	UUACUCCCUCCGAUCCAUAUU	Cleavage	pacid=33715500 polypeptide=Brdisv1ABR21016396m.p locus=Brdisv1ABR21016396m.g ID=Brdisv1ABR21016396m.v1.ABR2.1 annot-version=v1.ABR2.1	1
miR5049-3p-74	Brdisv1ABR21009453m	0.0	22291	1	21	3	23	AAUAUGGAUCGGAGGGAGUAA	::::::::::::::::::::	GUACUCCCUCCGAUCCAUAUU	Cleavage	pacid=33723980 polypeptide=Brdisv1ABR21009453m.p locus=Brdisv1ABR21009454m.g ID=Brdisv1ABR21009453m.v1.ABR2.1 annot-version=v1.ABR2.1	1
miR5049-3p-74	Brdisv1ABR21009454m	0.0	22291	1	21	3	23	AAUAUGGAUCGGAGGGAGUAA	::::::::::::::::::::	GUACUCCCUCCGAUCCAUAUU	Cleavage	pacid=33723979 polypeptide=Brdisv1ABR21009454m.p locus=Brdisv1ABR21009454m.g ID=Brdisv1ABR21009454m.v1.ABR2.1 annot-version=v1.ABR2.1	1
miR5049-3p-76	Brdisv1ABR21016396m	0.0	10698	1	21	191	211	AAUAUGGAUCGGAGGGAGUAG	.::::::::::::::::::::	UUACUCCCUCCGAUCCAUAUU	Cleavage	pacid=33715500 polypeptide=Brdisv1ABR21016396m.p locus=Brdisv1ABR21016396m.g ID=Brdisv1ABR21016396m.v1.ABR2.1 annot-version=v1.ABR2.1	1
miR5049-3p-76	Brdisv1ABR21009453m	0.0	22291	1	21	3	23	AAUAUGGAUCGGAGGGAGUAG	::::::::::::::::::::	GUACUCCCUCCGAUCCAUAUU	Cleavage	pacid=33723980 polypeptide=Brdisv1ABR21009453m.p locus=Brdisv1ABR21009454m.g ID=Brdisv1ABR21009453m.v1.ABR2.1 annot-version=v1.ABR2.1	1
miR5049-3p-76	Brdisv1ABR21009454m	0.0	22291	1	21	3	23	AAUAUGGAUCGGAGGGAGUAG	::::::::::::::::::::	GUACUCCCUCCGAUCCAUAUU	Cleavage	pacid=33723979 polypeptide=Brdisv1ABR21009454m.p locus=Brdisv1ABR21009454m.g ID=Brdisv1ABR21009454m.v1.ABR2.1 annot-version=v1.ABR2.1	1
miR5049-3p-80	Brdisv1ABR21009453m	0.0	22291	1	21	7	27	AAUUAAUAUGGAUCGGAGGGA	:::::::::::::::::::::	UCCCUCCGAUCCAUAUUAAUU	Cleavage	pacid=33723980 polypeptide=Brdisv1ABR21009453m.p locus=Brdisv1ABR21009454m.g ID=Brdisv1ABR21009453m.v1.ABR2.1 annot-version=v1.ABR2.1	1
miR5049-3p-80	Brdisv1ABR21009454m	0.0	22291	1	21	7	27	AAUUAAUAUGGAUCGGAGGGA	:::::::::::::::::::::	UCCCUCCGAUCCAUAUUAAUU	Cleavage	pacid=33723979 polypeptide=Brdisv1ABR21009454m.p locus=Brdisv1ABR21009454m.g ID=Brdisv1ABR21009454m.v1.ABR2.1 annot-version=v1.ABR2.1	1
miR5049-3p-83	Brdisv1ABR21009453m	0.0	22291	1	21	3	23	AAUAUGGAUCGGAGGGAGUAC	:::::::::::::::::::::	GUACUCCCUCCGAUCCAUAUU	Cleavage	pacid=33723980 polypeptide=Brdisv1ABR21009453m.p locus=Brdisv1ABR21009454m.g ID=Brdisv1ABR21009453m.v1.ABR2.1 annot-version=v1.ABR2.1	1
miR5049-3p-83	Brdisv1ABR21009454m	0.0	22291	1	21	3	23	AAUAUGGAUCGGAGGGAGUAC	:::::::::::::::::::::	GUACUCCCUCCGAUCCAUAUU	Cleavage	pacid=33723979 polypeptide=Brdisv1ABR21009454m.p locus=Brdisv1ABR21009454m.g ID=Brdisv1ABR21009454m.v1.ABR2.1 annot-version=v1.ABR2.1	1
miR5049-3p-83	Brdisv1ABR21016396m	0.0	10698	1	21	191	211	AAUAUGGAUCGGAGGGAGUAC	::::::::::::::::::::	UUACUCCCUCCGAUCCAUAUU	Cleavage	pacid=33715500 polypeptide=Brdisv1ABR21016396m.p locus=Brdisv1ABR21016396m.g ID=Brdisv1ABR21016396m.v1.ABR2.1 annot-version=v1.ABR2.1	1
miR5049-3p-84	Brdisv1ABR21009453m	0.0	22291	1	21	3	23	AAUAUGGAUCGGAGGGAGUAU	.::::::::::::::::::::	GUACUCCCUCCGAUCCAUAUU	Cleavage	pacid=33723980 polypeptide=Brdisv1ABR21009453m.p locus=Brdisv1ABR21009454m.g ID=Brdisv1ABR21009453m.v1.ABR2.1 annot-version=v1.ABR2.1	1
miR5049-3p-84	Brdisv1ABR21009454m	0.0	22291	1	21	3	23	AAUAUGGAUCGGAGGGAGUAU	.::::::::::::::::::::	GUACUCCCUCCGAUCCAUAUU	Cleavage	pacid=33723979 polypeptide=Brdisv1ABR21009454m.p locus=Brdisv1ABR21009454m.g ID=Brdisv1ABR21009454m.v1.ABR2.1 annot-version=v1.ABR2.1	1
miR5049-3p-84	Brdisv1ABR21016396m	0.0	10698	1	21	191	211	AAUAUGGAUCGGAGGGAGUAU	::::::::::::::::::::	UUACUCCCUCCGAUCCAUAUU	Cleavage	pacid=33715500 polypeptide=Brdisv1ABR21016396m.p locus=Brdisv1ABR21016396m.g ID=Brdisv1ABR21016396m.v1.ABR2.1 annot-version=v1.ABR2.1	1
miR5049-3p-86	Brdisv1ABR21009453m	0.0	22291	1	21	3	23	AAUAUGGAUCGGAGGGAGUAC	:::::::::::::::::::::	GUACUCCCUCCGAUCCAUAUU	Cleavage	pacid=33723980 polypeptide=Brdisv1ABR21009453m.p locus=Brdisv1ABR21009454m.g ID=Brdisv1ABR21009453m.v1.ABR2.1 annot-version=v1.ABR2.1	1
miR5049-3p-86	Brdisv1ABR21009454m	0.0	22291	1	21	3	23	AAUAUGGAUCGGAGGGAGUAC	:::::::::::::::::::::	GUACUCCCUCCGAUCCAUAUU	Cleavage	pacid=33723979 polypeptide=Brdisv1ABR21009454m.p locus=Brdisv1ABR21009454m.g ID=Brdisv1ABR21009454m.v1.ABR2.1 annot-version=v1.ABR2.1	1
miR5049-3p-86	Brdisv1ABR21016396m	0.0	10698	1	21	191	211	AAUAUGGAUCGGAGGGAGUAC	::::::::::::::::::::	UUACUCCCUCCGAUCCAUAUU	Cleavage	pacid=33715500 polypeptide=Brdisv1ABR21016396m.p locus=Brdisv1ABR21016396m.g ID=Brdisv1ABR21016396m.v1.ABR2.1 annot-version=v1.ABR2.1	1
miR5049-3p-87	Brdisv1ABR21016396m	0.0	10698	1	21	191	211	AAUAUGGAUCGGAGGGAGUAG	.::::::::::::::::::::	UUACUCCCUCCGAUCCAUAUU	Cleavage	pacid=33715500 polypeptide=Brdisv1ABR21016396m.p locus=Brdisv1ABR21016396m.g ID=Brdisv1ABR21016396m.v1.ABR2.1 annot-version=v1.ABR2.1	1
miR5049-3p-87	Brdisv1ABR21009453m	0.0	22291	1	21	3	23	AAUAUGGAUCGGAGGGAGUAG	::::::::::::::::::::	GUACUCCCUCCGAUCCAUAUU	Cleavage	pacid=33723980 polypeptide=Brdisv1ABR21009453m.p locus=Brdisv1ABR21009454m.g ID=Brdisv1ABR21009453m.v1.ABR2.1 annot-version=v1.ABR2.1	1
miR5049-3p-87	Brdisv1ABR21009454m	0.0	22291	1	21	3	23	AAUAUGGAUCGGAGGGAGUAG	::::::::::::::::::::	GUACUCCCUCCGAUCCAUAUU	Cleavage	pacid=33723979 polypeptide=Brdisv1ABR21009454m.p locus=Brdisv1ABR21009454m.g ID=Brdisv1ABR21009454m.v1.ABR2.1 annot-version=v1.ABR2.1	1
miR5049-3p-92	Brdisv1ABR21009453m	0.0	22291	1	21	3	23	AAUAUGGAUCGGAGGGAGUAU	.::::::::::::::::::::	GUACUCCCUCCGAUCCAUAUU	Cleavage	pacid=33723980 polypeptide=Brdisv1ABR21009453m.p locus=Brdisv1ABR21009454m.g ID=Brdisv1ABR21009453m.v1.ABR2.1 annot-version=v1.ABR2.1	1
miR5049-3p-92	Brdisv1ABR21009454m	0.0	22291	1	21	3	23	AAUAUGGAUCGGAGGGAGUAU	.::::::::::::::::::::	GUACUCCCUCCGAUCCAUAUU	Cleavage	pacid=33723979 polypeptide=Brdisv1ABR21009454m.p locus=Brdisv1ABR21009454m.g ID=Brdisv1ABR21009454m.v1.ABR2.1 annot-version=v1.ABR2.1	1
miR5049-3p-92	Brdisv1ABR21016396m	0.0	10698	1	21	191	211	AAUAUGGAUCGGAGGGAGUAU	::::::::::::::::::::	UUACUCCCUCCGAUCCAUAUU	Cleavage	pacid=33715500 polypeptide=Brdisv1ABR21016396m.p locus=Brdisv1ABR21016396m.g ID=Brdisv1ABR21016396m.v1.ABR2.1 annot-version=v1.ABR2.1	1
miR5049-3p-96	Brdisv1ABR21009453m	0.0	22291	1	21	3	23	AAUAUGGAUCGGAGGGAGUAU	.::::::::::::::::::::	GUACUCCCUCCGAUCCAUAUU	Cleavage	pacid=33723980 polypeptide=Brdisv1ABR21009453m.p locus=Brdisv1ABR21009454m.g ID=Brdisv1ABR21009453m.v1.ABR2.1 annot-version=v1.ABR2.1	1
miR5049-3p-96	Brdisv1ABR21009454m	0.0	22291	1	21	3	23	AAUAUGGAUCGGAGGGAGUAU	.::::::::::::::::::::	GUACUCCCUCCGAUCCAUAUU	Cleavage	pacid=33723979 polypeptide=Brdisv1ABR21009454m.p locus=Brdisv1ABR21009454m.g ID=Brdisv1ABR21009454m.v1.ABR2.1 annot-version=v1.ABR2.1	1
miR5049-3p-96	Brdisv1ABR21016396m	0.0	10698	1	21	191	211	AAUAUGGAUCGGAGGGAGUAU	::::::::::::::::::::	UUACUCCCUCCGAUCCAUAUU	Cleavage	pacid=33715500 polypeptide=Brdisv1ABR21016396m.p locus=Brdisv1ABR21016396m.g ID=Brdisv1ABR21016396m.v1.ABR2.1 annot-version=v1.ABR2.1	1
miR5049-5p-17	Brdisv1ABR21009453m	0.0	22291	1	21	7	27	AAUUAAUAUGGAUCGGAGGGA	:::::::::::::::::::::	UCCCUCCGAUCCAUAUUAAUU	Cleavage	pacid=33723980 polypeptide=Brdisv1ABR21009453m.p locus=Brdisv1ABR21009454m.g ID=Brdisv1ABR21009453m.v1.ABR2.1 annot-version=v1.ABR2.1	1
miR5049-5p-17	Brdisv1ABR21009454m	0.0	22291	1	21	7	27	AAUUAAUAUGGAUCGGAGGGA	:::::::::::::::::::::	UCCCUCCGAUCCAUAUUAAUU	Cleavage	pacid=33723979 polypeptide=Brdisv1ABR21009454m.p locus=Brdisv1ABR21009454m.g ID=Brdisv1ABR21009454m.v1.ABR2.1 annot-version=v1.ABR2.1	1
miR5049-5p-33	Brdisv1ABR21009453m	0.0	22291	1	21	7	27	AAUUAAUAUGGAUCGGAGGGA	:::::::::::::::::::::	UCCCUCCGAUCCAUAUUAAUU	Cleavage	pacid=33723980 polypeptide=Brdisv1ABR21009453m.p locus=Brdisv1ABR21009454m.g ID=Brdisv1ABR21009453m.v1.ABR2.1 annot-version=v1.ABR2.1	1
miR5049-5p-33	Brdisv1ABR21009454m	0.0	22291	1	21	7	27	AAUUAAUAUGGAUCGGAGGGA	:::::::::::::::::::::	UCCCUCCGAUCCAUAUUAAUU	Cleavage	pacid=33723979 polypeptide=Brdisv1ABR21009454m.p locus=Brdisv1ABR21009454m.g ID=Brdisv1ABR21009454m.v1.ABR2.1 annot-version=v1.ABR2.1	1
miR5174-3p-101	Brdisv1ABR21014158m	0.0	17441	1	21	594	614	UUUAUGGAUCGGAGGGAGUAG	::::::::::::::::::::	AUACUCCCUCCGAUCCAUAAA	Cleavage	pacid=33723185 polypeptide=Brdisv1ABR21014158m.p locus=Brdisv1ABR21014158m.g ID=Brdisv1ABR21014158m.v1.ABR2.1 annot-version=v1.ABR2.1	1
miR5174-3p-11	Brdisv1ABR21041113m	0.0	2021-06-15	1	21	697	717	AUUAUGGAACGGAGGGAGUAG	:::::::::::::::::::::	CUACUCCCUCCGUUCCAUAAU	Cleavage	pacid=33749715 polypeptide=Brdisv1ABR21041113m.p locus=Brdisv1ABR21041111m.g ID=Brdisv1ABR21041113m.v1.ABR2.1 annot-version=v1.ABR2.1	1
miR5174-3p-110	Brdisv1ABR21041113m	0.0	2021-06-15	1	21	697	717	AUUAUGGAACGGAGGGAGUAG	:::::::::::::::::::::	CUACUCCCUCCGUUCCAUAAU	Cleavage	pacid=33749715 polypeptide=Brdisv1ABR21041113m.p locus=Brdisv1ABR21041111m.g ID=Brdisv1ABR21041113m.v1.ABR2.1 annot-version=v1.ABR2.1	1
miR5174-3p-111	Brdisv1ABR21041113m	0.0	2021-06-15	1	21	697	717	AUUAUGGAACGGAGGGAGUAG	:::::::::::::::::::::	CUACUCCCUCCGUUCCAUAAU	Cleavage	pacid=33749715 polypeptide=Brdisv1ABR21041113m.p locus=Brdisv1ABR21041111m.g ID=Brdisv1ABR21041113m.v1.ABR2.1 annot-version=v1.ABR2.1	1
miR5174-3p-117	Brdisv1ABR21014158m	0.0	17441	1	21	594	614	UUUAUGGAUCGGAGGGAGUAG	::::::::::::::::::::	AUACUCCCUCCGAUCCAUAAA	Cleavage	pacid=33723185 polypeptide=Brdisv1ABR21014158m.p locus=Brdisv1ABR21014158m.g ID=Brdisv1ABR21014158m.v1.ABR2.1 annot-version=v1.ABR2.1	1
miR5174-3p-121	Brdisv1ABR21041113m	0.0	2021-06-15	1	21	697	717	AUUAUGGAACGGAGGGAGUAG	:::::::::::::::::::::	CUACUCCCUCCGUUCCAUAAU	Cleavage	pacid=33749715 polypeptide=Brdisv1ABR21041113m.p locus=Brdisv1ABR21041111m.g ID=Brdisv1ABR21041113m.v1.ABR2.1 annot-version=v1.ABR2.1	1
miR5174-3p-124	Brdisv1ABR21041113m	0.0	2021-06-15	1	21	697	717	AUUAUGGAACGGAGGGAGUAG	:::::::::::::::::::::	CUACUCCCUCCGUUCCAUAAU	Cleavage	pacid=33749715 polypeptide=Brdisv1ABR21041113m.p locus=Brdisv1ABR21041111m.g ID=Brdisv1ABR21041113m.v1.ABR2.1 annot-version=v1.ABR2.1	1
miR5174-3p-125	Brdisv1ABR21041113m	0.0	2021-06-15	1	21	697	717	AUUAUGGAACGGAGGGAGUAG	:::::::::::::::::::::	CUACUCCCUCCGUUCCAUAAU	Cleavage	pacid=33749715 polypeptide=Brdisv1ABR21041113m.p locus=Brdisv1ABR21041111m.g ID=Brdisv1ABR21041113m.v1.ABR2.1 annot-version=v1.ABR2.1	1
miR5174-3p-127	Brdisv1ABR21041113m	0.0	2021-06-15	1	21	697	717	AUUAUGGAACGGAGGGAGUAG	:::::::::::::::::::::	CUACUCCCUCCGUUCCAUAAU	Cleavage	pacid=33749715 polypeptide=Brdisv1ABR21041113m.p locus=Brdisv1ABR21041111m.g ID=Brdisv1ABR21041113m.v1.ABR2.1 annot-version=v1.ABR2.1	1
miR5174-3p-128	Brdisv1ABR21014158m	0.0	17441	1	21	594	614	UUUAUGGAUCGGAGGGAGUAG	::::::::::::::::::::	AUACUCCCUCCGAUCCAUAAA	Cleavage	pacid=33723185 polypeptide=Brdisv1ABR21014158m.p locus=Brdisv1ABR21014158m.g ID=Brdisv1ABR21014158m.v1.ABR2.1 annot-version=v1.ABR2.1	1
miR5174-3p-132	Brdisv1ABR21041113m	0.0	2021-06-15	1	21	697	717	AUUAUGGAACGGAGGGAGUAG	:::::::::::::::::::::	CUACUCCCUCCGUUCCAUAAU	Cleavage	pacid=33749715 polypeptide=Brdisv1ABR21041113m.p locus=Brdisv1ABR21041111m.g ID=Brdisv1ABR21041113m.v1.ABR2.1 annot-version=v1.ABR2.1	1
miR5174-3p-146	Brdisv1ABR21041113m	0.0	2021-06-15	1	21	697	717	AUUAUGGAACGGAGGGAGUAG	:::::::::::::::::::::	CUACUCCCUCCGUUCCAUAAU	Cleavage	pacid=33749715 polypeptide=Brdisv1ABR21041113m.p locus=Brdisv1ABR21041111m.g ID=Brdisv1ABR21041113m.v1.ABR2.1 annot-version=v1.ABR2.1	1
miR5174-3p-15	Brdisv1ABR21041113m	0.0	2021-06-15	1	21	697	717	AUUAUGGAACGGAGGGAGUAG	:::::::::::::::::::::	CUACUCCCUCCGUUCCAUAAU	Cleavage	pacid=33749715 polypeptide=Brdisv1ABR21041113m.p locus=Brdisv1ABR21041111m.g ID=Brdisv1ABR21041113m.v1.ABR2.1 annot-version=v1.ABR2.1	1
miR5174-3p-150	Brdisv1ABR21014158m	0.0	17441	1	21	594	614	UUUAUGGAUCGGAGGGAGUAG	::::::::::::::::::::	AUACUCCCUCCGAUCCAUAAA	Cleavage	pacid=33723185 polypeptide=Brdisv1ABR21014158m.p locus=Brdisv1ABR21014158m.g ID=Brdisv1ABR21014158m.v1.ABR2.1 annot-version=v1.ABR2.1	1
miR5174-3p-156	Brdisv1ABR21041113m	0.0	2021-06-15	1	21	697	717	AUUAUGGAACGGAGGGAGUAG	:::::::::::::::::::::	CUACUCCCUCCGUUCCAUAAU	Cleavage	pacid=33749715 polypeptide=Brdisv1ABR21041113m.p locus=Brdisv1ABR21041111m.g ID=Brdisv1ABR21041113m.v1.ABR2.1 annot-version=v1.ABR2.1	1
miR5174-3p-160	Brdisv1ABR21014158m	0.0	17441	1	21	594	614	UUUAUGGAUCGGAGGGAGUAG	::::::::::::::::::::	AUACUCCCUCCGAUCCAUAAA	Cleavage	pacid=33723185 polypeptide=Brdisv1ABR21014158m.p locus=Brdisv1ABR21014158m.g ID=Brdisv1ABR21014158m.v1.ABR2.1 annot-version=v1.ABR2.1	1
miR5174-3p-163	Brdisv1ABR21014158m	0.0	17441	1	21	594	614	UUUAUGGAUCGGAGGGAGUAG	::::::::::::::::::::	AUACUCCCUCCGAUCCAUAAA	Cleavage	pacid=33723185 polypeptide=Brdisv1ABR21014158m.p locus=Brdisv1ABR21014158m.g ID=Brdisv1ABR21014158m.v1.ABR2.1 annot-version=v1.ABR2.1	1
miR5174-3p-164	Brdisv1ABR21014158m	0.0	17441	1	21	594	614	UUUAUGGAUCGGAGGGAGUAG	::::::::::::::::::::	AUACUCCCUCCGAUCCAUAAA	Cleavage	pacid=33723185 polypeptide=Brdisv1ABR21014158m.p locus=Brdisv1ABR21014158m.g ID=Brdisv1ABR21014158m.v1.ABR2.1 annot-version=v1.ABR2.1	1
miR5174-3p-167	Brdisv1ABR21014158m	0.0	17441	1	21	594	614	UUUAUGGAUCGGAGGGAGUAG	::::::::::::::::::::	AUACUCCCUCCGAUCCAUAAA	Cleavage	pacid=33723185 polypeptide=Brdisv1ABR21014158m.p locus=Brdisv1ABR21014158m.g ID=Brdisv1ABR21014158m.v1.ABR2.1 annot-version=v1.ABR2.1	1
miR5174-3p-168	Brdisv1ABR21014158m	0.0	17441	1	21	594	614	UUUAUGGAUCGGAGGGAGUAG	::::::::::::::::::::	AUACUCCCUCCGAUCCAUAAA	Cleavage	pacid=33723185 polypeptide=Brdisv1ABR21014158m.p locus=Brdisv1ABR21014158m.g ID=Brdisv1ABR21014158m.v1.ABR2.1 annot-version=v1.ABR2.1	1
miR5174-3p-173	Brdisv1ABR21041113m	0.0	2021-06-15	1	21	697	717	AUUAUGGAACGGAGGGAGUAG	:::::::::::::::::::::	CUACUCCCUCCGUUCCAUAAU	Cleavage	pacid=33749715 polypeptide=Brdisv1ABR21041113m.p locus=Brdisv1ABR21041111m.g ID=Brdisv1ABR21041113m.v1.ABR2.1 annot-version=v1.ABR2.1	1
miR5174-3p-193	Brdisv1ABR21014158m	0.0	17441	1	21	594	614	UUUAUGGAUCGGAGGGAGUAG	::::::::::::::::::::	AUACUCCCUCCGAUCCAUAAA	Cleavage	pacid=33723185 polypeptide=Brdisv1ABR21014158m.p locus=Brdisv1ABR21014158m.g ID=Brdisv1ABR21014158m.v1.ABR2.1 annot-version=v1.ABR2.1	1
miR5174-3p-197	Brdisv1ABR21041113m	0.0	2021-06-15	1	21	697	717	AUUAUGGAACGGAGGGAGUAG	:::::::::::::::::::::	CUACUCCCUCCGUUCCAUAAU	Cleavage	pacid=33749715 polypeptide=Brdisv1ABR21041113m.p locus=Brdisv1ABR21041111m.g ID=Brdisv1ABR21041113m.v1.ABR2.1 annot-version=v1.ABR2.1	1
miR5174-3p-200	Brdisv1ABR21041113m	0.0	2021-06-15	1	21	697	717	AUUAUGGAACGGAGGGAGUAG	:::::::::::::::::::::	CUACUCCCUCCGUUCCAUAAU	Cleavage	pacid=33749715 polypeptide=Brdisv1ABR21041113m.p locus=Brdisv1ABR21041111m.g ID=Brdisv1ABR21041113m.v1.ABR2.1 annot-version=v1.ABR2.1	1
miR5174-3p-213	Brdisv1ABR21041113m	0.0	2021-06-15	1	21	697	717	AUUAUGGAACGGAGGGAGUAG	:::::::::::::::::::::	CUACUCCCUCCGUUCCAUAAU	Cleavage	pacid=33749715 polypeptide=Brdisv1ABR21041113m.p locus=Brdisv1ABR21041111m.g ID=Brdisv1ABR21041113m.v1.ABR2.1 annot-version=v1.ABR2.1	1
miR5174-3p-214	Brdisv1ABR21014158m	0.0	17441	1	21	594	614	UUUAUGGAUCGGAGGGAGUAG	::::::::::::::::::::	AUACUCCCUCCGAUCCAUAAA	Cleavage	pacid=33723185 polypeptide=Brdisv1ABR21014158m.p locus=Brdisv1ABR21014158m.g ID=Brdisv1ABR21014158m.v1.ABR2.1 annot-version=v1.ABR2.1	1
miR5174-3p-216	Brdisv1ABR21041113m	0.0	2021-06-15	1	21	697	717	AUUAUGGAACGGAGGGAGUAG	:::::::::::::::::::::	CUACUCCCUCCGUUCCAUAAU	Cleavage	pacid=33749715 polypeptide=Brdisv1ABR21041113m.p locus=Brdisv1ABR21041111m.g ID=Brdisv1ABR21041113m.v1.ABR2.1 annot-version=v1.ABR2.1	1
miR5174-3p-218	Brdisv1ABR21041113m	0.0	2021-06-15	1	21	697	717	AUUAUGGAACGGAGGGAGUAG	:::::::::::::::::::::	CUACUCCCUCCGUUCCAUAAU	Cleavage	pacid=33749715 polypeptide=Brdisv1ABR21041113m.p locus=Brdisv1ABR21041111m.g ID=Brdisv1ABR21041113m.v1.ABR2.1 annot-version=v1.ABR2.1	1
miR5174-3p-222	Brdisv1ABR21041113m	0.0	2021-06-15	1	21	697	717	AUUAUGGAACGGAGGGAGUAG	:::::::::::::::::::::	CUACUCCCUCCGUUCCAUAAU	Cleavage	pacid=33749715 polypeptide=Brdisv1ABR21041113m.p locus=Brdisv1ABR21041111m.g ID=Brdisv1ABR21041113m.v1.ABR2.1 annot-version=v1.ABR2.1	1
miR5174-3p-232	Brdisv1ABR21041113m	0.0	2021-06-15	1	21	697	717	AUUAUGGAACGGAGGGAGUAG	:::::::::::::::::::::	CUACUCCCUCCGUUCCAUAAU	Cleavage	pacid=33749715 polypeptide=Brdisv1ABR21041113m.p locus=Brdisv1ABR21041111m.g ID=Brdisv1ABR21041113m.v1.ABR2.1 annot-version=v1.ABR2.1	1
miR5174-3p-234	Brdisv1ABR21041113m	0.0	2021-06-15	1	21	697	717	AUUAUGGAACGGAGGGAGUAG	:::::::::::::::::::::	CUACUCCCUCCGUUCCAUAAU	Cleavage	pacid=33749715 polypeptide=Brdisv1ABR21041113m.p locus=Brdisv1ABR21041111m.g ID=Brdisv1ABR21041113m.v1.ABR2.1 annot-version=v1.ABR2.1	1
miR5174-3p-236	Brdisv1ABR21014158m	0.0	17441	1	21	594	614	UUUAUGGAUCGGAGGGAGUAG	::::::::::::::::::::	AUACUCCCUCCGAUCCAUAAA	Cleavage	pacid=33723185 polypeptide=Brdisv1ABR21014158m.p locus=Brdisv1ABR21014158m.g ID=Brdisv1ABR21014158m.v1.ABR2.1 annot-version=v1.ABR2.1	1
miR5174-3p-24	Brdisv1ABR21041113m	0.0	2021-06-15	1	21	697	717	AUUAUGGAACGGAGGGAGUAG	:::::::::::::::::::::	CUACUCCCUCCGUUCCAUAAU	Cleavage	pacid=33749715 polypeptide=Brdisv1ABR21041113m.p locus=Brdisv1ABR21041111m.g ID=Brdisv1ABR21041113m.v1.ABR2.1 annot-version=v1.ABR2.1	1
miR5174-3p-240	Brdisv1ABR21014158m	0.0	17441	1	21	594	614	UUUAUGGAUCGGAGGGAGUAG	::::::::::::::::::::	AUACUCCCUCCGAUCCAUAAA	Cleavage	pacid=33723185 polypeptide=Brdisv1ABR21014158m.p locus=Brdisv1ABR21014158m.g ID=Brdisv1ABR21014158m.v1.ABR2.1 annot-version=v1.ABR2.1	1
miR5174-3p-243	Brdisv1ABR21014158m	0.0	17441	1	21	594	614	UUUAUGGAUCGGAGGGAGUAG	::::::::::::::::::::	AUACUCCCUCCGAUCCAUAAA	Cleavage	pacid=33723185 polypeptide=Brdisv1ABR21014158m.p locus=Brdisv1ABR21014158m.g ID=Brdisv1ABR21014158m.v1.ABR2.1 annot-version=v1.ABR2.1	1
miR5174-3p-248	Brdisv1ABR21014158m	0.0	17441	1	21	594	614	UUUAUGGAUCGGAGGGAGUAG	::::::::::::::::::::	AUACUCCCUCCGAUCCAUAAA	Cleavage	pacid=33723185 polypeptide=Brdisv1ABR21014158m.p locus=Brdisv1ABR21014158m.g ID=Brdisv1ABR21014158m.v1.ABR2.1 annot-version=v1.ABR2.1	1
miR5174-3p-249	Brdisv1ABR21014158m	0.0	17441	1	21	594	614	UUUAUGGAUCGGAGGGAGUAG	::::::::::::::::::::	AUACUCCCUCCGAUCCAUAAA	Cleavage	pacid=33723185 polypeptide=Brdisv1ABR21014158m.p locus=Brdisv1ABR21014158m.g ID=Brdisv1ABR21014158m.v1.ABR2.1 annot-version=v1.ABR2.1	1
miR5174-3p-251	Brdisv1ABR21014158m	0.0	17441	1	21	594	614	UUUAUGGAUCGGAGGGAGUAG	::::::::::::::::::::	AUACUCCCUCCGAUCCAUAAA	Cleavage	pacid=33723185 polypeptide=Brdisv1ABR21014158m.p locus=Brdisv1ABR21014158m.g ID=Brdisv1ABR21014158m.v1.ABR2.1 annot-version=v1.ABR2.1	1
miR5174-3p-255	Brdisv1ABR21014158m	0.0	17441	1	21	594	614	UUUAUGGAUCGGAGGGAGUAG	::::::::::::::::::::	AUACUCCCUCCGAUCCAUAAA	Cleavage	pacid=33723185 polypeptide=Brdisv1ABR21014158m.p locus=Brdisv1ABR21014158m.g ID=Brdisv1ABR21014158m.v1.ABR2.1 annot-version=v1.ABR2.1	1
miR5174-3p-259	Brdisv1ABR21014158m	0.0	17441	1	21	594	614	UUUAUGGAUCGGAGGGAGUAG	::::::::::::::::::::	AUACUCCCUCCGAUCCAUAAA	Cleavage	pacid=33723185 polypeptide=Brdisv1ABR21014158m.p locus=Brdisv1ABR21014158m.g ID=Brdisv1ABR21014158m.v1.ABR2.1 annot-version=v1.ABR2.1	1
miR5174-3p-263	Brdisv1ABR21041113m	0.0	2021-06-15	1	21	697	717	AUUAUGGAACGGAGGGAGUAG	:::::::::::::::::::::	CUACUCCCUCCGUUCCAUAAU	Cleavage	pacid=33749715 polypeptide=Brdisv1ABR21041113m.p locus=Brdisv1ABR21041111m.g ID=Brdisv1ABR21041113m.v1.ABR2.1 annot-version=v1.ABR2.1	1
miR5174-3p-27	Brdisv1ABR21014158m	0.0	17441	1	21	594	614	UUUAUGGAUCGGAGGGAGUAG	::::::::::::::::::::	AUACUCCCUCCGAUCCAUAAA	Cleavage	pacid=33723185 polypeptide=Brdisv1ABR21014158m.p locus=Brdisv1ABR21014158m.g ID=Brdisv1ABR21014158m.v1.ABR2.1 annot-version=v1.ABR2.1	1
miR5174-3p-272	Brdisv1ABR21014158m	0.0	17441	1	21	594	614	UUUAUGGAUCGGAGGGAGUAG	::::::::::::::::::::	AUACUCCCUCCGAUCCAUAAA	Cleavage	pacid=33723185 polypeptide=Brdisv1ABR21014158m.p locus=Brdisv1ABR21014158m.g ID=Brdisv1ABR21014158m.v1.ABR2.1 annot-version=v1.ABR2.1	1
miR5174-3p-282	Brdisv1ABR21014158m	0.0	17441	1	21	594	614	UUUAUGGAUCGGAGGGAGUAG	::::::::::::::::::::	AUACUCCCUCCGAUCCAUAAA	Cleavage	pacid=33723185 polypeptide=Brdisv1ABR21014158m.p locus=Brdisv1ABR21014158m.g ID=Brdisv1ABR21014158m.v1.ABR2.1 annot-version=v1.ABR2.1	1
miR5174-3p-287	Brdisv1ABR21014158m	0.0	17441	1	21	594	614	UUUAUGGAUCGGAGGGAGUAG	::::::::::::::::::::	AUACUCCCUCCGAUCCAUAAA	Cleavage	pacid=33723185 polypeptide=Brdisv1ABR21014158m.p locus=Brdisv1ABR21014158m.g ID=Brdisv1ABR21014158m.v1.ABR2.1 annot-version=v1.ABR2.1	1
miR5174-3p-295	Brdisv1ABR21014158m	0.0	17441	1	21	594	614	UUUAUGGAUCGGAGGGAGUAG	::::::::::::::::::::	AUACUCCCUCCGAUCCAUAAA	Cleavage	pacid=33723185 polypeptide=Brdisv1ABR21014158m.p locus=Brdisv1ABR21014158m.g ID=Brdisv1ABR21014158m.v1.ABR2.1 annot-version=v1.ABR2.1	1
miR5174-3p-298	Brdisv1ABR21014158m	0.0	17441	1	21	594	614	UUUAUGGAUCGGAGGGAGUAG	::::::::::::::::::::	AUACUCCCUCCGAUCCAUAAA	Cleavage	pacid=33723185 polypeptide=Brdisv1ABR21014158m.p locus=Brdisv1ABR21014158m.g ID=Brdisv1ABR21014158m.v1.ABR2.1 annot-version=v1.ABR2.1	1
miR5174-3p-3	Brdisv1ABR21014158m	0.0	17441	1	21	594	614	UUUAUGGAUCGGAGGGAGUAG	::::::::::::::::::::	AUACUCCCUCCGAUCCAUAAA	Cleavage	pacid=33723185 polypeptide=Brdisv1ABR21014158m.p locus=Brdisv1ABR21014158m.g ID=Brdisv1ABR21014158m.v1.ABR2.1 annot-version=v1.ABR2.1	1
miR5174-3p-30	Brdisv1ABR21041113m	0.0	2021-06-15	1	21	697	717	AUUAUGGAACGGAGGGAGUAG	:::::::::::::::::::::	CUACUCCCUCCGUUCCAUAAU	Cleavage	pacid=33749715 polypeptide=Brdisv1ABR21041113m.p locus=Brdisv1ABR21041111m.g ID=Brdisv1ABR21041113m.v1.ABR2.1 annot-version=v1.ABR2.1	1
miR5174-3p-307	Brdisv1ABR21014158m	0.0	17441	1	21	594	614	UUUAUGGAUCGGAGGGAGUAG	::::::::::::::::::::	AUACUCCCUCCGAUCCAUAAA	Cleavage	pacid=33723185 polypeptide=Brdisv1ABR21014158m.p locus=Brdisv1ABR21014158m.g ID=Brdisv1ABR21014158m.v1.ABR2.1 annot-version=v1.ABR2.1	1
miR5174-3p-310	Brdisv1ABR21014158m	0.0	17441	1	21	594	614	UUUAUGGAUCGGAGGGAGUAG	::::::::::::::::::::	AUACUCCCUCCGAUCCAUAAA	Cleavage	pacid=33723185 polypeptide=Brdisv1ABR21014158m.p locus=Brdisv1ABR21014158m.g ID=Brdisv1ABR21014158m.v1.ABR2.1 annot-version=v1.ABR2.1	1
miR5174-3p-318	Brdisv1ABR21014158m	0.0	17441	1	21	594	614	UUUAUGGAUCGGAGGGAGUAG	::::::::::::::::::::	AUACUCCCUCCGAUCCAUAAA	Cleavage	pacid=33723185 polypeptide=Brdisv1ABR21014158m.p locus=Brdisv1ABR21014158m.g ID=Brdisv1ABR21014158m.v1.ABR2.1 annot-version=v1.ABR2.1	1
miR5174-3p-32	Brdisv1ABR21014158m	0.0	17441	1	21	594	614	UUUAUGGAUCGGAGGGAGUAG	::::::::::::::::::::	AUACUCCCUCCGAUCCAUAAA	Cleavage	pacid=33723185 polypeptide=Brdisv1ABR21014158m.p locus=Brdisv1ABR21014158m.g ID=Brdisv1ABR21014158m.v1.ABR2.1 annot-version=v1.ABR2.1	1
miR5174-3p-323	Brdisv1ABR21014158m	0.0	17441	1	21	594	614	UUUAUGGAUCGGAGGGAGUAG	::::::::::::::::::::	AUACUCCCUCCGAUCCAUAAA	Cleavage	pacid=33723185 polypeptide=Brdisv1ABR21014158m.p locus=Brdisv1ABR21014158m.g ID=Brdisv1ABR21014158m.v1.ABR2.1 annot-version=v1.ABR2.1	1
miR5174-3p-325	Brdisv1ABR21041113m	0.0	2021-06-15	1	21	697	717	AUUAUGGAACGGAGGGAGUAG	:::::::::::::::::::::	CUACUCCCUCCGUUCCAUAAU	Cleavage	pacid=33749715 polypeptide=Brdisv1ABR21041113m.p locus=Brdisv1ABR21041111m.g ID=Brdisv1ABR21041113m.v1.ABR2.1 annot-version=v1.ABR2.1	1
miR5174-3p-326	Brdisv1ABR21014158m	0.0	17441	1	21	594	614	UUUAUGGAUCGGAGGGAGUAG	::::::::::::::::::::	AUACUCCCUCCGAUCCAUAAA	Cleavage	pacid=33723185 polypeptide=Brdisv1ABR21014158m.p locus=Brdisv1ABR21014158m.g ID=Brdisv1ABR21014158m.v1.ABR2.1 annot-version=v1.ABR2.1	1
miR5174-3p-332	Brdisv1ABR21041113m	0.0	2021-06-15	1	21	697	717	AUUAUGGAACGGAGGGAGUAG	:::::::::::::::::::::	CUACUCCCUCCGUUCCAUAAU	Cleavage	pacid=33749715 polypeptide=Brdisv1ABR21041113m.p locus=Brdisv1ABR21041111m.g ID=Brdisv1ABR21041113m.v1.ABR2.1 annot-version=v1.ABR2.1	1
miR5174-3p-37	Brdisv1ABR21014158m	0.0	17441	1	21	594	614	UUUAUGGAUCGGAGGGAGUAG	::::::::::::::::::::	AUACUCCCUCCGAUCCAUAAA	Cleavage	pacid=33723185 polypeptide=Brdisv1ABR21014158m.p locus=Brdisv1ABR21014158m.g ID=Brdisv1ABR21014158m.v1.ABR2.1 annot-version=v1.ABR2.1	1
miR5174-3p-57	Brdisv1ABR21014158m	0.0	17441	1	21	594	614	UUUAUGGAUCGGAGGGAGUAG	::::::::::::::::::::	AUACUCCCUCCGAUCCAUAAA	Cleavage	pacid=33723185 polypeptide=Brdisv1ABR21014158m.p locus=Brdisv1ABR21014158m.g ID=Brdisv1ABR21014158m.v1.ABR2.1 annot-version=v1.ABR2.1	1
miR5174-3p-59	Brdisv1ABR21014158m	0.0	17441	1	21	594	614	UUUAUGGAUCGGAGGGAGUAG	::::::::::::::::::::	AUACUCCCUCCGAUCCAUAAA	Cleavage	pacid=33723185 polypeptide=Brdisv1ABR21014158m.p locus=Brdisv1ABR21014158m.g ID=Brdisv1ABR21014158m.v1.ABR2.1 annot-version=v1.ABR2.1	1
miR5174-3p-60	Brdisv1ABR21014158m	0.0	17441	1	21	594	614	UUUAUGGAUCGGAGGGAGUAG	::::::::::::::::::::	AUACUCCCUCCGAUCCAUAAA	Cleavage	pacid=33723185 polypeptide=Brdisv1ABR21014158m.p locus=Brdisv1ABR21014158m.g ID=Brdisv1ABR21014158m.v1.ABR2.1 annot-version=v1.ABR2.1	1
miR5174-3p-82	Brdisv1ABR21014158m	0.0	17441	1	21	594	614	UUUAUGGAUCGGAGGGAGUAG	::::::::::::::::::::	AUACUCCCUCCGAUCCAUAAA	Cleavage	pacid=33723185 polypeptide=Brdisv1ABR21014158m.p locus=Brdisv1ABR21014158m.g ID=Brdisv1ABR21014158m.v1.ABR2.1 annot-version=v1.ABR2.1	1
miR5174-3p-83	Brdisv1ABR21041113m	0.0	2021-06-15	1	21	697	717	AUUAUGGAACGGAGGGAGUAG	:::::::::::::::::::::	CUACUCCCUCCGUUCCAUAAU	Cleavage	pacid=33749715 polypeptide=Brdisv1ABR21041113m.p locus=Brdisv1ABR21041111m.g ID=Brdisv1ABR21041113m.v1.ABR2.1 annot-version=v1.ABR2.1	1
miR5174-3p-87	Brdisv1ABR21041113m	0.0	2021-06-15	1	21	697	717	AUUAUGGAACGGAGGGAGUAG	:::::::::::::::::::::	CUACUCCCUCCGUUCCAUAAU	Cleavage	pacid=33749715 polypeptide=Brdisv1ABR21041113m.p locus=Brdisv1ABR21041111m.g ID=Brdisv1ABR21041113m.v1.ABR2.1 annot-version=v1.ABR2.1	1
miR5174-3p-96	Brdisv1ABR21041113m	0.0	2021-06-15	1	21	697	717	AUUAUGGAACGGAGGGAGUAG	:::::::::::::::::::::	CUACUCCCUCCGUUCCAUAAU	Cleavage	pacid=33749715 polypeptide=Brdisv1ABR21041113m.p locus=Brdisv1ABR21041111m.g ID=Brdisv1ABR21041113m.v1.ABR2.1 annot-version=v1.ABR2.1	1
miR5175-3p-1	Brdisv1ABR21032466m	0.0	8885	1	21	203	223	AAGUAUUUAGGAACGGAGGGA	:::::::::::::::::::::	UCCCUCCGUUCCUAAAUACUU	Cleavage	pacid=33742474 polypeptide=Brdisv1ABR21032466m.p locus=Brdisv1ABR21032466m.g ID=Brdisv1ABR21032466m.v1.ABR2.1 annot-version=v1.ABR2.1	2
miR5175-3p-1	Brdisv1ABR21032466m	0.0	13186	1	21	245	265	AAGUAUUUAGGAACGGAGGGA	: :::::::::::::::::::	UGCCUCCGUUCCUAAAUACUU	Cleavage	pacid=33742474 polypeptide=Brdisv1ABR21032466m.p locus=Brdisv1ABR21032466m.g ID=Brdisv1ABR21032466m.v1.ABR2.1 annot-version=v1.ABR2.1	2
miR5175-3p-105	Brdisv1ABR21032466m	0.0	8885	1	21	203	223	AAGUAUUUAGGAACGGAGGGA	:::::::::::::::::::::	UCCCUCCGUUCCUAAAUACUU	Cleavage	pacid=33742474 polypeptide=Brdisv1ABR21032466m.p locus=Brdisv1ABR21032466m.g ID=Brdisv1ABR21032466m.v1.ABR2.1 annot-version=v1.ABR2.1	2
miR5175-3p-105	Brdisv1ABR21032466m	0.0	13186	1	21	245	265	AAGUAUUUAGGAACGGAGGGA	: :::::::::::::::::::	UGCCUCCGUUCCUAAAUACUU	Cleavage	pacid=33742474 polypeptide=Brdisv1ABR21032466m.p locus=Brdisv1ABR21032466m.g ID=Brdisv1ABR21032466m.v1.ABR2.1 annot-version=v1.ABR2.1	2
miR5175-3p-109	Brdisv1ABR21032466m	0.0	8885	1	21	203	223	AAGUAUUUAGGAACGGAGGGA	:::::::::::::::::::::	UCCCUCCGUUCCUAAAUACUU	Cleavage	pacid=33742474 polypeptide=Brdisv1ABR21032466m.p locus=Brdisv1ABR21032466m.g ID=Brdisv1ABR21032466m.v1.ABR2.1 annot-version=v1.ABR2.1	2
miR5175-3p-109	Brdisv1ABR21032466m	0.0	13186	1	21	245	265	AAGUAUUUAGGAACGGAGGGA	: :::::::::::::::::::	UGCCUCCGUUCCUAAAUACUU	Cleavage	pacid=33742474 polypeptide=Brdisv1ABR21032466m.p locus=Brdisv1ABR21032466m.g ID=Brdisv1ABR21032466m.v1.ABR2.1 annot-version=v1.ABR2.1	2
miR5175-3p-110	Brdisv1ABR21032466m	0.0	8885	1	21	203	223	AAGUAUUUAGGAACGGAGGGA	:::::::::::::::::::::	UCCCUCCGUUCCUAAAUACUU	Cleavage	pacid=33742474 polypeptide=Brdisv1ABR21032466m.p locus=Brdisv1ABR21032466m.g ID=Brdisv1ABR21032466m.v1.ABR2.1 annot-version=v1.ABR2.1	2
miR5175-3p-110	Brdisv1ABR21032466m	0.0	13186	1	21	245	265	AAGUAUUUAGGAACGGAGGGA	: :::::::::::::::::::	UGCCUCCGUUCCUAAAUACUU	Cleavage	pacid=33742474 polypeptide=Brdisv1ABR21032466m.p locus=Brdisv1ABR21032466m.g ID=Brdisv1ABR21032466m.v1.ABR2.1 annot-version=v1.ABR2.1	2
miR5175-3p-111	Brdisv1ABR21032466m	0.0	8885	1	21	203	223	AAGUAUUUAGGAACGGAGGGA	:::::::::::::::::::::	UCCCUCCGUUCCUAAAUACUU	Cleavage	pacid=33742474 polypeptide=Brdisv1ABR21032466m.p locus=Brdisv1ABR21032466m.g ID=Brdisv1ABR21032466m.v1.ABR2.1 annot-version=v1.ABR2.1	2
miR5175-3p-111	Brdisv1ABR21032466m	0.0	13186	1	21	245	265	AAGUAUUUAGGAACGGAGGGA	: :::::::::::::::::::	UGCCUCCGUUCCUAAAUACUU	Cleavage	pacid=33742474 polypeptide=Brdisv1ABR21032466m.p locus=Brdisv1ABR21032466m.g ID=Brdisv1ABR21032466m.v1.ABR2.1 annot-version=v1.ABR2.1	2
miR5175-3p-114	Brdisv1ABR21032466m	0.0	8885	1	21	203	223	AAGUAUUUAGGAACGGAGGGA	:::::::::::::::::::::	UCCCUCCGUUCCUAAAUACUU	Cleavage	pacid=33742474 polypeptide=Brdisv1ABR21032466m.p locus=Brdisv1ABR21032466m.g ID=Brdisv1ABR21032466m.v1.ABR2.1 annot-version=v1.ABR2.1	2
miR5175-3p-114	Brdisv1ABR21032466m	0.0	13186	1	21	245	265	AAGUAUUUAGGAACGGAGGGA	: :::::::::::::::::::	UGCCUCCGUUCCUAAAUACUU	Cleavage	pacid=33742474 polypeptide=Brdisv1ABR21032466m.p locus=Brdisv1ABR21032466m.g ID=Brdisv1ABR21032466m.v1.ABR2.1 annot-version=v1.ABR2.1	2
miR5175-3p-115	Brdisv1ABR21009074m	0.0	11962	1	21	638	658	AAGAAUUUAGGAAUGGAGGGA	:::::::::::::::::::::	UCCCUCCAUUCCUAAAUUCUU	Cleavage	pacid=33726579 polypeptide=Brdisv1ABR21009074m.p locus=Brdisv1ABR21009076m.g ID=Brdisv1ABR21009074m.v1.ABR2.1 annot-version=v1.ABR2.1	1
miR5175-3p-119	Brdisv1ABR21023770m	0.0	14347	1	21	767	787	AAAAAUUUAGGAACGGAGGGA	:::::::::::::::::::::	UCCCUCCGUUCCUAAAUUUUU	Cleavage	pacid=33707728 polypeptide=Brdisv1ABR21023770m.p locus=Brdisv1ABR21023770m.g ID=Brdisv1ABR21023770m.v1.ABR2.1 annot-version=v1.ABR2.1	1
miR5175-3p-125	Brdisv1ABR21032466m	0.0	8885	1	21	203	223	AAGUAUUUAGGAACGGAGGGA	:::::::::::::::::::::	UCCCUCCGUUCCUAAAUACUU	Cleavage	pacid=33742474 polypeptide=Brdisv1ABR21032466m.p locus=Brdisv1ABR21032466m.g ID=Brdisv1ABR21032466m.v1.ABR2.1 annot-version=v1.ABR2.1	2
miR5175-3p-125	Brdisv1ABR21032466m	0.0	13186	1	21	245	265	AAGUAUUUAGGAACGGAGGGA	: :::::::::::::::::::	UGCCUCCGUUCCUAAAUACUU	Cleavage	pacid=33742474 polypeptide=Brdisv1ABR21032466m.p locus=Brdisv1ABR21032466m.g ID=Brdisv1ABR21032466m.v1.ABR2.1 annot-version=v1.ABR2.1	2
miR5175-3p-128	Brdisv1ABR21032466m	0.0	8885	1	21	203	223	AAGUAUUUAGGAACGGAGGGA	:::::::::::::::::::::	UCCCUCCGUUCCUAAAUACUU	Cleavage	pacid=33742474 polypeptide=Brdisv1ABR21032466m.p locus=Brdisv1ABR21032466m.g ID=Brdisv1ABR21032466m.v1.ABR2.1 annot-version=v1.ABR2.1	2
miR5175-3p-128	Brdisv1ABR21032466m	0.0	13186	1	21	245	265	AAGUAUUUAGGAACGGAGGGA	: :::::::::::::::::::	UGCCUCCGUUCCUAAAUACUU	Cleavage	pacid=33742474 polypeptide=Brdisv1ABR21032466m.p locus=Brdisv1ABR21032466m.g ID=Brdisv1ABR21032466m.v1.ABR2.1 annot-version=v1.ABR2.1	2
miR5175-3p-130	Brdisv1ABR21032466m	0.0	8885	1	21	203	223	AAGUAUUUAGGAACGGAGGGA	:::::::::::::::::::::	UCCCUCCGUUCCUAAAUACUU	Cleavage	pacid=33742474 polypeptide=Brdisv1ABR21032466m.p locus=Brdisv1ABR21032466m.g ID=Brdisv1ABR21032466m.v1.ABR2.1 annot-version=v1.ABR2.1	2
miR5175-3p-130	Brdisv1ABR21032466m	0.0	13186	1	21	245	265	AAGUAUUUAGGAACGGAGGGA	: :::::::::::::::::::	UGCCUCCGUUCCUAAAUACUU	Cleavage	pacid=33742474 polypeptide=Brdisv1ABR21032466m.p locus=Brdisv1ABR21032466m.g ID=Brdisv1ABR21032466m.v1.ABR2.1 annot-version=v1.ABR2.1	2
miR5175-3p-131	Brdisv1ABR21032466m	0.0	8885	1	21	203	223	AAGUAUUUAGGAACGGAGGGA	:::::::::::::::::::::	UCCCUCCGUUCCUAAAUACUU	Cleavage	pacid=33742474 polypeptide=Brdisv1ABR21032466m.p locus=Brdisv1ABR21032466m.g ID=Brdisv1ABR21032466m.v1.ABR2.1 annot-version=v1.ABR2.1	2
miR5175-3p-131	Brdisv1ABR21032466m	0.0	13186	1	21	245	265	AAGUAUUUAGGAACGGAGGGA	: :::::::::::::::::::	UGCCUCCGUUCCUAAAUACUU	Cleavage	pacid=33742474 polypeptide=Brdisv1ABR21032466m.p locus=Brdisv1ABR21032466m.g ID=Brdisv1ABR21032466m.v1.ABR2.1 annot-version=v1.ABR2.1	2
miR5175-3p-132	Brdisv1ABR21032466m	0.0	8885	1	21	203	223	AAGUAUUUAGGAACGGAGGGA	:::::::::::::::::::::	UCCCUCCGUUCCUAAAUACUU	Cleavage	pacid=33742474 polypeptide=Brdisv1ABR21032466m.p locus=Brdisv1ABR21032466m.g ID=Brdisv1ABR21032466m.v1.ABR2.1 annot-version=v1.ABR2.1	2
miR5175-3p-132	Brdisv1ABR21032466m	0.0	13186	1	21	245	265	AAGUAUUUAGGAACGGAGGGA	: :::::::::::::::::::	UGCCUCCGUUCCUAAAUACUU	Cleavage	pacid=33742474 polypeptide=Brdisv1ABR21032466m.p locus=Brdisv1ABR21032466m.g ID=Brdisv1ABR21032466m.v1.ABR2.1 annot-version=v1.ABR2.1	2
miR5175-3p-134	Brdisv1ABR21032466m	0.0	8885	1	21	203	223	AAGUAUUUAGGAACGGAGGGA	:::::::::::::::::::::	UCCCUCCGUUCCUAAAUACUU	Cleavage	pacid=33742474 polypeptide=Brdisv1ABR21032466m.p locus=Brdisv1ABR21032466m.g ID=Brdisv1ABR21032466m.v1.ABR2.1 annot-version=v1.ABR2.1	2
miR5175-3p-134	Brdisv1ABR21032466m	0.0	13186	1	21	245	265	AAGUAUUUAGGAACGGAGGGA	: :::::::::::::::::::	UGCCUCCGUUCCUAAAUACUU	Cleavage	pacid=33742474 polypeptide=Brdisv1ABR21032466m.p locus=Brdisv1ABR21032466m.g ID=Brdisv1ABR21032466m.v1.ABR2.1 annot-version=v1.ABR2.1	2
miR5175-3p-135	Brdisv1ABR21032466m	0.0	8885	1	21	203	223	AAGUAUUUAGGAACGGAGGGA	:::::::::::::::::::::	UCCCUCCGUUCCUAAAUACUU	Cleavage	pacid=33742474 polypeptide=Brdisv1ABR21032466m.p locus=Brdisv1ABR21032466m.g ID=Brdisv1ABR21032466m.v1.ABR2.1 annot-version=v1.ABR2.1	2
miR5175-3p-135	Brdisv1ABR21032466m	0.0	13186	1	21	245	265	AAGUAUUUAGGAACGGAGGGA	: :::::::::::::::::::	UGCCUCCGUUCCUAAAUACUU	Cleavage	pacid=33742474 polypeptide=Brdisv1ABR21032466m.p locus=Brdisv1ABR21032466m.g ID=Brdisv1ABR21032466m.v1.ABR2.1 annot-version=v1.ABR2.1	2
miR5175-3p-136	Brdisv1ABR21032466m	0.0	8885	1	21	203	223	AAGUAUUUAGGAACGGAGGGA	:::::::::::::::::::::	UCCCUCCGUUCCUAAAUACUU	Cleavage	pacid=33742474 polypeptide=Brdisv1ABR21032466m.p locus=Brdisv1ABR21032466m.g ID=Brdisv1ABR21032466m.v1.ABR2.1 annot-version=v1.ABR2.1	2
miR5175-3p-136	Brdisv1ABR21032466m	0.0	13186	1	21	245	265	AAGUAUUUAGGAACGGAGGGA	: :::::::::::::::::::	UGCCUCCGUUCCUAAAUACUU	Cleavage	pacid=33742474 polypeptide=Brdisv1ABR21032466m.p locus=Brdisv1ABR21032466m.g ID=Brdisv1ABR21032466m.v1.ABR2.1 annot-version=v1.ABR2.1	2
miR5175-3p-139	Brdisv1ABR21009074m	0.0	11962	1	21	638	658	AAGAAUUUAGGAAUGGAGGGA	:::::::::::::::::::::	UCCCUCCAUUCCUAAAUUCUU	Cleavage	pacid=33726579 polypeptide=Brdisv1ABR21009074m.p locus=Brdisv1ABR21009076m.g ID=Brdisv1ABR21009074m.v1.ABR2.1 annot-version=v1.ABR2.1	1
miR5175-3p-140	Brdisv1ABR21032466m	0.0	8885	1	21	203	223	AAGUAUUUAGGAACGGAGGGA	:::::::::::::::::::::	UCCCUCCGUUCCUAAAUACUU	Cleavage	pacid=33742474 polypeptide=Brdisv1ABR21032466m.p locus=Brdisv1ABR21032466m.g ID=Brdisv1ABR21032466m.v1.ABR2.1 annot-version=v1.ABR2.1	2
miR5175-3p-140	Brdisv1ABR21032466m	0.0	13186	1	21	245	265	AAGUAUUUAGGAACGGAGGGA	: :::::::::::::::::::	UGCCUCCGUUCCUAAAUACUU	Cleavage	pacid=33742474 polypeptide=Brdisv1ABR21032466m.p locus=Brdisv1ABR21032466m.g ID=Brdisv1ABR21032466m.v1.ABR2.1 annot-version=v1.ABR2.1	2
miR5175-3p-148	Brdisv1ABR21032466m	0.0	8885	1	21	203	223	AAGUAUUUAGGAACGGAGGGA	:::::::::::::::::::::	UCCCUCCGUUCCUAAAUACUU	Cleavage	pacid=33742474 polypeptide=Brdisv1ABR21032466m.p locus=Brdisv1ABR21032466m.g ID=Brdisv1ABR21032466m.v1.ABR2.1 annot-version=v1.ABR2.1	2
miR5175-3p-148	Brdisv1ABR21032466m	0.0	13186	1	21	245	265	AAGUAUUUAGGAACGGAGGGA	: :::::::::::::::::::	UGCCUCCGUUCCUAAAUACUU	Cleavage	pacid=33742474 polypeptide=Brdisv1ABR21032466m.p locus=Brdisv1ABR21032466m.g ID=Brdisv1ABR21032466m.v1.ABR2.1 annot-version=v1.ABR2.1	2
miR5175-3p-150	Brdisv1ABR21032466m	0.0	8885	1	21	203	223	AAGUAUUUAGGAACGGAGGGA	:::::::::::::::::::::	UCCCUCCGUUCCUAAAUACUU	Cleavage	pacid=33742474 polypeptide=Brdisv1ABR21032466m.p locus=Brdisv1ABR21032466m.g ID=Brdisv1ABR21032466m.v1.ABR2.1 annot-version=v1.ABR2.1	2
miR5175-3p-150	Brdisv1ABR21032466m	0.0	13186	1	21	245	265	AAGUAUUUAGGAACGGAGGGA	: :::::::::::::::::::	UGCCUCCGUUCCUAAAUACUU	Cleavage	pacid=33742474 polypeptide=Brdisv1ABR21032466m.p locus=Brdisv1ABR21032466m.g ID=Brdisv1ABR21032466m.v1.ABR2.1 annot-version=v1.ABR2.1	2
miR5175-3p-155	Brdisv1ABR21032466m	0.0	8885	1	21	203	223	AAGUAUUUAGGAACGGAGGGA	:::::::::::::::::::::	UCCCUCCGUUCCUAAAUACUU	Cleavage	pacid=33742474 polypeptide=Brdisv1ABR21032466m.p locus=Brdisv1ABR21032466m.g ID=Brdisv1ABR21032466m.v1.ABR2.1 annot-version=v1.ABR2.1	2
miR5175-3p-155	Brdisv1ABR21032466m	0.0	13186	1	21	245	265	AAGUAUUUAGGAACGGAGGGA	: :::::::::::::::::::	UGCCUCCGUUCCUAAAUACUU	Cleavage	pacid=33742474 polypeptide=Brdisv1ABR21032466m.p locus=Brdisv1ABR21032466m.g ID=Brdisv1ABR21032466m.v1.ABR2.1 annot-version=v1.ABR2.1	2
miR5175-3p-156	Brdisv1ABR21032466m	0.0	8885	1	21	203	223	AAGUAUUUAGGAACGGAGGGA	:::::::::::::::::::::	UCCCUCCGUUCCUAAAUACUU	Cleavage	pacid=33742474 polypeptide=Brdisv1ABR21032466m.p locus=Brdisv1ABR21032466m.g ID=Brdisv1ABR21032466m.v1.ABR2.1 annot-version=v1.ABR2.1	2
miR5175-3p-156	Brdisv1ABR21032466m	0.0	13186	1	21	245	265	AAGUAUUUAGGAACGGAGGGA	: :::::::::::::::::::	UGCCUCCGUUCCUAAAUACUU	Cleavage	pacid=33742474 polypeptide=Brdisv1ABR21032466m.p locus=Brdisv1ABR21032466m.g ID=Brdisv1ABR21032466m.v1.ABR2.1 annot-version=v1.ABR2.1	2
miR5175-3p-159	Brdisv1ABR21032466m	0.0	8885	1	21	203	223	AAGUAUUUAGGAACGGAGGGA	:::::::::::::::::::::	UCCCUCCGUUCCUAAAUACUU	Cleavage	pacid=33742474 polypeptide=Brdisv1ABR21032466m.p locus=Brdisv1ABR21032466m.g ID=Brdisv1ABR21032466m.v1.ABR2.1 annot-version=v1.ABR2.1	2
miR5175-3p-159	Brdisv1ABR21032466m	0.0	13186	1	21	245	265	AAGUAUUUAGGAACGGAGGGA	: :::::::::::::::::::	UGCCUCCGUUCCUAAAUACUU	Cleavage	pacid=33742474 polypeptide=Brdisv1ABR21032466m.p locus=Brdisv1ABR21032466m.g ID=Brdisv1ABR21032466m.v1.ABR2.1 annot-version=v1.ABR2.1	2
miR5175-3p-16	Brdisv1ABR21032466m	0.0	8885	1	21	203	223	AAGUAUUUAGGAACGGAGGGA	:::::::::::::::::::::	UCCCUCCGUUCCUAAAUACUU	Cleavage	pacid=33742474 polypeptide=Brdisv1ABR21032466m.p locus=Brdisv1ABR21032466m.g ID=Brdisv1ABR21032466m.v1.ABR2.1 annot-version=v1.ABR2.1	2
miR5175-3p-16	Brdisv1ABR21032466m	0.0	13186	1	21	245	265	AAGUAUUUAGGAACGGAGGGA	: :::::::::::::::::::	UGCCUCCGUUCCUAAAUACUU	Cleavage	pacid=33742474 polypeptide=Brdisv1ABR21032466m.p locus=Brdisv1ABR21032466m.g ID=Brdisv1ABR21032466m.v1.ABR2.1 annot-version=v1.ABR2.1	2
miR5175-3p-165	Brdisv1ABR21032466m	0.0	8885	1	21	203	223	AAGUAUUUAGGAACGGAGGGA	:::::::::::::::::::::	UCCCUCCGUUCCUAAAUACUU	Cleavage	pacid=33742474 polypeptide=Brdisv1ABR21032466m.p locus=Brdisv1ABR21032466m.g ID=Brdisv1ABR21032466m.v1.ABR2.1 annot-version=v1.ABR2.1	2
miR5175-3p-165	Brdisv1ABR21032466m	0.0	13186	1	21	245	265	AAGUAUUUAGGAACGGAGGGA	: :::::::::::::::::::	UGCCUCCGUUCCUAAAUACUU	Cleavage	pacid=33742474 polypeptide=Brdisv1ABR21032466m.p locus=Brdisv1ABR21032466m.g ID=Brdisv1ABR21032466m.v1.ABR2.1 annot-version=v1.ABR2.1	2
miR5175-3p-17	Brdisv1ABR21032466m	0.0	8885	1	21	203	223	AAGUAUUUAGGAACGGAGGGA	:::::::::::::::::::::	UCCCUCCGUUCCUAAAUACUU	Cleavage	pacid=33742474 polypeptide=Brdisv1ABR21032466m.p locus=Brdisv1ABR21032466m.g ID=Brdisv1ABR21032466m.v1.ABR2.1 annot-version=v1.ABR2.1	2
miR5175-3p-17	Brdisv1ABR21032466m	0.0	13186	1	21	245	265	AAGUAUUUAGGAACGGAGGGA	: :::::::::::::::::::	UGCCUCCGUUCCUAAAUACUU	Cleavage	pacid=33742474 polypeptide=Brdisv1ABR21032466m.p locus=Brdisv1ABR21032466m.g ID=Brdisv1ABR21032466m.v1.ABR2.1 annot-version=v1.ABR2.1	2
miR5175-3p-171	Brdisv1ABR21032466m	0.0	8885	1	21	203	223	AAGUAUUUAGGAACGGAGGGA	:::::::::::::::::::::	UCCCUCCGUUCCUAAAUACUU	Cleavage	pacid=33742474 polypeptide=Brdisv1ABR21032466m.p locus=Brdisv1ABR21032466m.g ID=Brdisv1ABR21032466m.v1.ABR2.1 annot-version=v1.ABR2.1	2
miR5175-3p-171	Brdisv1ABR21032466m	0.0	13186	1	21	245	265	AAGUAUUUAGGAACGGAGGGA	: :::::::::::::::::::	UGCCUCCGUUCCUAAAUACUU	Cleavage	pacid=33742474 polypeptide=Brdisv1ABR21032466m.p locus=Brdisv1ABR21032466m.g ID=Brdisv1ABR21032466m.v1.ABR2.1 annot-version=v1.ABR2.1	2
miR5175-3p-173	Brdisv1ABR21032466m	0.0	8885	1	21	203	223	AAGUAUUUAGGAACGGAGGGA	:::::::::::::::::::::	UCCCUCCGUUCCUAAAUACUU	Cleavage	pacid=33742474 polypeptide=Brdisv1ABR21032466m.p locus=Brdisv1ABR21032466m.g ID=Brdisv1ABR21032466m.v1.ABR2.1 annot-version=v1.ABR2.1	2
miR5175-3p-173	Brdisv1ABR21032466m	0.0	13186	1	21	245	265	AAGUAUUUAGGAACGGAGGGA	: :::::::::::::::::::	UGCCUCCGUUCCUAAAUACUU	Cleavage	pacid=33742474 polypeptide=Brdisv1ABR21032466m.p locus=Brdisv1ABR21032466m.g ID=Brdisv1ABR21032466m.v1.ABR2.1 annot-version=v1.ABR2.1	2
miR5175-3p-175	Brdisv1ABR21032466m	0.0	8885	1	21	203	223	AAGUAUUUAGGAACGGAGGGA	:::::::::::::::::::::	UCCCUCCGUUCCUAAAUACUU	Cleavage	pacid=33742474 polypeptide=Brdisv1ABR21032466m.p locus=Brdisv1ABR21032466m.g ID=Brdisv1ABR21032466m.v1.ABR2.1 annot-version=v1.ABR2.1	2
miR5175-3p-175	Brdisv1ABR21032466m	0.0	13186	1	21	245	265	AAGUAUUUAGGAACGGAGGGA	: :::::::::::::::::::	UGCCUCCGUUCCUAAAUACUU	Cleavage	pacid=33742474 polypeptide=Brdisv1ABR21032466m.p locus=Brdisv1ABR21032466m.g ID=Brdisv1ABR21032466m.v1.ABR2.1 annot-version=v1.ABR2.1	2
miR5175-3p-178	Brdisv1ABR21032466m	0.0	8885	1	21	203	223	AAGUAUUUAGGAACGGAGGGA	:::::::::::::::::::::	UCCCUCCGUUCCUAAAUACUU	Cleavage	pacid=33742474 polypeptide=Brdisv1ABR21032466m.p locus=Brdisv1ABR21032466m.g ID=Brdisv1ABR21032466m.v1.ABR2.1 annot-version=v1.ABR2.1	2
miR5175-3p-178	Brdisv1ABR21032466m	0.0	13186	1	21	245	265	AAGUAUUUAGGAACGGAGGGA	: :::::::::::::::::::	UGCCUCCGUUCCUAAAUACUU	Cleavage	pacid=33742474 polypeptide=Brdisv1ABR21032466m.p locus=Brdisv1ABR21032466m.g ID=Brdisv1ABR21032466m.v1.ABR2.1 annot-version=v1.ABR2.1	2
miR5175-3p-183	Brdisv1ABR21032466m	0.0	8885	1	21	203	223	AAGUAUUUAGGAACGGAGGGA	:::::::::::::::::::::	UCCCUCCGUUCCUAAAUACUU	Cleavage	pacid=33742474 polypeptide=Brdisv1ABR21032466m.p locus=Brdisv1ABR21032466m.g ID=Brdisv1ABR21032466m.v1.ABR2.1 annot-version=v1.ABR2.1	2
miR5175-3p-183	Brdisv1ABR21032466m	0.0	13186	1	21	245	265	AAGUAUUUAGGAACGGAGGGA	: :::::::::::::::::::	UGCCUCCGUUCCUAAAUACUU	Cleavage	pacid=33742474 polypeptide=Brdisv1ABR21032466m.p locus=Brdisv1ABR21032466m.g ID=Brdisv1ABR21032466m.v1.ABR2.1 annot-version=v1.ABR2.1	2
miR5175-3p-184	Brdisv1ABR21032466m	0.0	8885	1	21	203	223	AAGUAUUUAGGAACGGAGGGA	:::::::::::::::::::::	UCCCUCCGUUCCUAAAUACUU	Cleavage	pacid=33742474 polypeptide=Brdisv1ABR21032466m.p locus=Brdisv1ABR21032466m.g ID=Brdisv1ABR21032466m.v1.ABR2.1 annot-version=v1.ABR2.1	2
miR5175-3p-184	Brdisv1ABR21032466m	0.0	13186	1	21	245	265	AAGUAUUUAGGAACGGAGGGA	: :::::::::::::::::::	UGCCUCCGUUCCUAAAUACUU	Cleavage	pacid=33742474 polypeptide=Brdisv1ABR21032466m.p locus=Brdisv1ABR21032466m.g ID=Brdisv1ABR21032466m.v1.ABR2.1 annot-version=v1.ABR2.1	2
miR5175-3p-185	Brdisv1ABR21032466m	0.0	8885	1	21	203	223	AAGUAUUUAGGAACGGAGGGA	:::::::::::::::::::::	UCCCUCCGUUCCUAAAUACUU	Cleavage	pacid=33742474 polypeptide=Brdisv1ABR21032466m.p locus=Brdisv1ABR21032466m.g ID=Brdisv1ABR21032466m.v1.ABR2.1 annot-version=v1.ABR2.1	2
miR5175-3p-185	Brdisv1ABR21032466m	0.0	13186	1	21	245	265	AAGUAUUUAGGAACGGAGGGA	: :::::::::::::::::::	UGCCUCCGUUCCUAAAUACUU	Cleavage	pacid=33742474 polypeptide=Brdisv1ABR21032466m.p locus=Brdisv1ABR21032466m.g ID=Brdisv1ABR21032466m.v1.ABR2.1 annot-version=v1.ABR2.1	2
miR5175-3p-188	Brdisv1ABR21032466m	0.0	8885	1	21	203	223	AAGUAUUUAGGAACGGAGGGA	:::::::::::::::::::::	UCCCUCCGUUCCUAAAUACUU	Cleavage	pacid=33742474 polypeptide=Brdisv1ABR21032466m.p locus=Brdisv1ABR21032466m.g ID=Brdisv1ABR21032466m.v1.ABR2.1 annot-version=v1.ABR2.1	2
miR5175-3p-188	Brdisv1ABR21032466m	0.0	13186	1	21	245	265	AAGUAUUUAGGAACGGAGGGA	: :::::::::::::::::::	UGCCUCCGUUCCUAAAUACUU	Cleavage	pacid=33742474 polypeptide=Brdisv1ABR21032466m.p locus=Brdisv1ABR21032466m.g ID=Brdisv1ABR21032466m.v1.ABR2.1 annot-version=v1.ABR2.1	2
miR5175-3p-196	Brdisv1ABR21032466m	0.0	8885	1	21	203	223	AAGUAUUUAGGAACGGAGGGA	:::::::::::::::::::::	UCCCUCCGUUCCUAAAUACUU	Cleavage	pacid=33742474 polypeptide=Brdisv1ABR21032466m.p locus=Brdisv1ABR21032466m.g ID=Brdisv1ABR21032466m.v1.ABR2.1 annot-version=v1.ABR2.1	2
miR5175-3p-196	Brdisv1ABR21032466m	0.0	13186	1	21	245	265	AAGUAUUUAGGAACGGAGGGA	: :::::::::::::::::::	UGCCUCCGUUCCUAAAUACUU	Cleavage	pacid=33742474 polypeptide=Brdisv1ABR21032466m.p locus=Brdisv1ABR21032466m.g ID=Brdisv1ABR21032466m.v1.ABR2.1 annot-version=v1.ABR2.1	2
miR5175-3p-198	Brdisv1ABR21032466m	0.0	8885	1	21	203	223	AAGUAUUUAGGAACGGAGGGA	:::::::::::::::::::::	UCCCUCCGUUCCUAAAUACUU	Cleavage	pacid=33742474 polypeptide=Brdisv1ABR21032466m.p locus=Brdisv1ABR21032466m.g ID=Brdisv1ABR21032466m.v1.ABR2.1 annot-version=v1.ABR2.1	2
miR5175-3p-198	Brdisv1ABR21032466m	0.0	13186	1	21	245	265	AAGUAUUUAGGAACGGAGGGA	: :::::::::::::::::::	UGCCUCCGUUCCUAAAUACUU	Cleavage	pacid=33742474 polypeptide=Brdisv1ABR21032466m.p locus=Brdisv1ABR21032466m.g ID=Brdisv1ABR21032466m.v1.ABR2.1 annot-version=v1.ABR2.1	2
miR5175-3p-203	Brdisv1ABR21032466m	0.0	8885	1	21	203	223	AAGUAUUUAGGAACGGAGGGA	:::::::::::::::::::::	UCCCUCCGUUCCUAAAUACUU	Cleavage	pacid=33742474 polypeptide=Brdisv1ABR21032466m.p locus=Brdisv1ABR21032466m.g ID=Brdisv1ABR21032466m.v1.ABR2.1 annot-version=v1.ABR2.1	2
miR5175-3p-203	Brdisv1ABR21032466m	0.0	13186	1	21	245	265	AAGUAUUUAGGAACGGAGGGA	: :::::::::::::::::::	UGCCUCCGUUCCUAAAUACUU	Cleavage	pacid=33742474 polypeptide=Brdisv1ABR21032466m.p locus=Brdisv1ABR21032466m.g ID=Brdisv1ABR21032466m.v1.ABR2.1 annot-version=v1.ABR2.1	2
miR5175-3p-204	Brdisv1ABR21032466m	0.0	8885	1	21	203	223	AAGUAUUUAGGAACGGAGGGA	:::::::::::::::::::::	UCCCUCCGUUCCUAAAUACUU	Cleavage	pacid=33742474 polypeptide=Brdisv1ABR21032466m.p locus=Brdisv1ABR21032466m.g ID=Brdisv1ABR21032466m.v1.ABR2.1 annot-version=v1.ABR2.1	2
miR5175-3p-204	Brdisv1ABR21032466m	0.0	13186	1	21	245	265	AAGUAUUUAGGAACGGAGGGA	: :::::::::::::::::::	UGCCUCCGUUCCUAAAUACUU	Cleavage	pacid=33742474 polypeptide=Brdisv1ABR21032466m.p locus=Brdisv1ABR21032466m.g ID=Brdisv1ABR21032466m.v1.ABR2.1 annot-version=v1.ABR2.1	2
miR5175-3p-206	Brdisv1ABR21032466m	0.0	8885	1	21	203	223	AAGUAUUUAGGAACGGAGGGA	:::::::::::::::::::::	UCCCUCCGUUCCUAAAUACUU	Cleavage	pacid=33742474 polypeptide=Brdisv1ABR21032466m.p locus=Brdisv1ABR21032466m.g ID=Brdisv1ABR21032466m.v1.ABR2.1 annot-version=v1.ABR2.1	2
miR5175-3p-206	Brdisv1ABR21032466m	0.0	13186	1	21	245	265	AAGUAUUUAGGAACGGAGGGA	: :::::::::::::::::::	UGCCUCCGUUCCUAAAUACUU	Cleavage	pacid=33742474 polypeptide=Brdisv1ABR21032466m.p locus=Brdisv1ABR21032466m.g ID=Brdisv1ABR21032466m.v1.ABR2.1 annot-version=v1.ABR2.1	2
miR5175-3p-209	Brdisv1ABR21032466m	0.0	8885	1	21	203	223	AAGUAUUUAGGAACGGAGGGA	:::::::::::::::::::::	UCCCUCCGUUCCUAAAUACUU	Cleavage	pacid=33742474 polypeptide=Brdisv1ABR21032466m.p locus=Brdisv1ABR21032466m.g ID=Brdisv1ABR21032466m.v1.ABR2.1 annot-version=v1.ABR2.1	2
miR5175-3p-209	Brdisv1ABR21032466m	0.0	13186	1	21	245	265	AAGUAUUUAGGAACGGAGGGA	: :::::::::::::::::::	UGCCUCCGUUCCUAAAUACUU	Cleavage	pacid=33742474 polypeptide=Brdisv1ABR21032466m.p locus=Brdisv1ABR21032466m.g ID=Brdisv1ABR21032466m.v1.ABR2.1 annot-version=v1.ABR2.1	2
miR5175-3p-210	Brdisv1ABR21032466m	0.0	8885	1	21	203	223	AAGUAUUUAGGAACGGAGGGA	:::::::::::::::::::::	UCCCUCCGUUCCUAAAUACUU	Cleavage	pacid=33742474 polypeptide=Brdisv1ABR21032466m.p locus=Brdisv1ABR21032466m.g ID=Brdisv1ABR21032466m.v1.ABR2.1 annot-version=v1.ABR2.1	2
miR5175-3p-210	Brdisv1ABR21032466m	0.0	13186	1	21	245	265	AAGUAUUUAGGAACGGAGGGA	: :::::::::::::::::::	UGCCUCCGUUCCUAAAUACUU	Cleavage	pacid=33742474 polypeptide=Brdisv1ABR21032466m.p locus=Brdisv1ABR21032466m.g ID=Brdisv1ABR21032466m.v1.ABR2.1 annot-version=v1.ABR2.1	2
miR5175-3p-217	Brdisv1ABR21032466m	0.0	8885	1	21	203	223	AAGUAUUUAGGAACGGAGGGA	:::::::::::::::::::::	UCCCUCCGUUCCUAAAUACUU	Cleavage	pacid=33742474 polypeptide=Brdisv1ABR21032466m.p locus=Brdisv1ABR21032466m.g ID=Brdisv1ABR21032466m.v1.ABR2.1 annot-version=v1.ABR2.1	2
miR5175-3p-217	Brdisv1ABR21032466m	0.0	13186	1	21	245	265	AAGUAUUUAGGAACGGAGGGA	: :::::::::::::::::::	UGCCUCCGUUCCUAAAUACUU	Cleavage	pacid=33742474 polypeptide=Brdisv1ABR21032466m.p locus=Brdisv1ABR21032466m.g ID=Brdisv1ABR21032466m.v1.ABR2.1 annot-version=v1.ABR2.1	2
miR5175-3p-218	Brdisv1ABR21032466m	0.0	8885	1	21	203	223	AAGUAUUUAGGAACGGAGGGA	:::::::::::::::::::::	UCCCUCCGUUCCUAAAUACUU	Cleavage	pacid=33742474 polypeptide=Brdisv1ABR21032466m.p locus=Brdisv1ABR21032466m.g ID=Brdisv1ABR21032466m.v1.ABR2.1 annot-version=v1.ABR2.1	2
miR5175-3p-218	Brdisv1ABR21032466m	0.0	13186	1	21	245	265	AAGUAUUUAGGAACGGAGGGA	: :::::::::::::::::::	UGCCUCCGUUCCUAAAUACUU	Cleavage	pacid=33742474 polypeptide=Brdisv1ABR21032466m.p locus=Brdisv1ABR21032466m.g ID=Brdisv1ABR21032466m.v1.ABR2.1 annot-version=v1.ABR2.1	2
miR5175-3p-220	Brdisv1ABR21032466m	0.0	8885	1	21	203	223	AAGUAUUUAGGAACGGAGGGA	:::::::::::::::::::::	UCCCUCCGUUCCUAAAUACUU	Cleavage	pacid=33742474 polypeptide=Brdisv1ABR21032466m.p locus=Brdisv1ABR21032466m.g ID=Brdisv1ABR21032466m.v1.ABR2.1 annot-version=v1.ABR2.1	2
miR5175-3p-220	Brdisv1ABR21032466m	0.0	13186	1	21	245	265	AAGUAUUUAGGAACGGAGGGA	: :::::::::::::::::::	UGCCUCCGUUCCUAAAUACUU	Cleavage	pacid=33742474 polypeptide=Brdisv1ABR21032466m.p locus=Brdisv1ABR21032466m.g ID=Brdisv1ABR21032466m.v1.ABR2.1 annot-version=v1.ABR2.1	2
miR5175-3p-223	Brdisv1ABR21032466m	0.0	8885	1	21	203	223	AAGUAUUUAGGAACGGAGGGA	:::::::::::::::::::::	UCCCUCCGUUCCUAAAUACUU	Cleavage	pacid=33742474 polypeptide=Brdisv1ABR21032466m.p locus=Brdisv1ABR21032466m.g ID=Brdisv1ABR21032466m.v1.ABR2.1 annot-version=v1.ABR2.1	2
miR5175-3p-223	Brdisv1ABR21032466m	0.0	13186	1	21	245	265	AAGUAUUUAGGAACGGAGGGA	: :::::::::::::::::::	UGCCUCCGUUCCUAAAUACUU	Cleavage	pacid=33742474 polypeptide=Brdisv1ABR21032466m.p locus=Brdisv1ABR21032466m.g ID=Brdisv1ABR21032466m.v1.ABR2.1 annot-version=v1.ABR2.1	2
miR5175-3p-225	Brdisv1ABR21032466m	0.0	8885	1	21	203	223	AAGUAUUUAGGAACGGAGGGA	:::::::::::::::::::::	UCCCUCCGUUCCUAAAUACUU	Cleavage	pacid=33742474 polypeptide=Brdisv1ABR21032466m.p locus=Brdisv1ABR21032466m.g ID=Brdisv1ABR21032466m.v1.ABR2.1 annot-version=v1.ABR2.1	2
miR5175-3p-225	Brdisv1ABR21032466m	0.0	13186	1	21	245	265	AAGUAUUUAGGAACGGAGGGA	: :::::::::::::::::::	UGCCUCCGUUCCUAAAUACUU	Cleavage	pacid=33742474 polypeptide=Brdisv1ABR21032466m.p locus=Brdisv1ABR21032466m.g ID=Brdisv1ABR21032466m.v1.ABR2.1 annot-version=v1.ABR2.1	2
miR5175-3p-228	Brdisv1ABR21032466m	0.0	8885	1	21	203	223	AAGUAUUUAGGAACGGAGGGA	:::::::::::::::::::::	UCCCUCCGUUCCUAAAUACUU	Cleavage	pacid=33742474 polypeptide=Brdisv1ABR21032466m.p locus=Brdisv1ABR21032466m.g ID=Brdisv1ABR21032466m.v1.ABR2.1 annot-version=v1.ABR2.1	2
miR5175-3p-228	Brdisv1ABR21032466m	0.0	13186	1	21	245	265	AAGUAUUUAGGAACGGAGGGA	: :::::::::::::::::::	UGCCUCCGUUCCUAAAUACUU	Cleavage	pacid=33742474 polypeptide=Brdisv1ABR21032466m.p locus=Brdisv1ABR21032466m.g ID=Brdisv1ABR21032466m.v1.ABR2.1 annot-version=v1.ABR2.1	2
miR5175-3p-230	Brdisv1ABR21032466m	0.0	8885	1	21	203	223	AAGUAUUUAGGAACGGAGGGA	:::::::::::::::::::::	UCCCUCCGUUCCUAAAUACUU	Cleavage	pacid=33742474 polypeptide=Brdisv1ABR21032466m.p locus=Brdisv1ABR21032466m.g ID=Brdisv1ABR21032466m.v1.ABR2.1 annot-version=v1.ABR2.1	2
miR5175-3p-230	Brdisv1ABR21032466m	0.0	13186	1	21	245	265	AAGUAUUUAGGAACGGAGGGA	: :::::::::::::::::::	UGCCUCCGUUCCUAAAUACUU	Cleavage	pacid=33742474 polypeptide=Brdisv1ABR21032466m.p locus=Brdisv1ABR21032466m.g ID=Brdisv1ABR21032466m.v1.ABR2.1 annot-version=v1.ABR2.1	2
miR5175-3p-240	Brdisv1ABR21032466m	0.0	8885	1	21	203	223	AAGUAUUUAGGAACGGAGGGA	:::::::::::::::::::::	UCCCUCCGUUCCUAAAUACUU	Cleavage	pacid=33742474 polypeptide=Brdisv1ABR21032466m.p locus=Brdisv1ABR21032466m.g ID=Brdisv1ABR21032466m.v1.ABR2.1 annot-version=v1.ABR2.1	2
miR5175-3p-240	Brdisv1ABR21032466m	0.0	13186	1	21	245	265	AAGUAUUUAGGAACGGAGGGA	: :::::::::::::::::::	UGCCUCCGUUCCUAAAUACUU	Cleavage	pacid=33742474 polypeptide=Brdisv1ABR21032466m.p locus=Brdisv1ABR21032466m.g ID=Brdisv1ABR21032466m.v1.ABR2.1 annot-version=v1.ABR2.1	2
miR5175-3p-25	Brdisv1ABR21032466m	0.0	8885	1	21	203	223	AAGUAUUUAGGAACGGAGGGA	:::::::::::::::::::::	UCCCUCCGUUCCUAAAUACUU	Cleavage	pacid=33742474 polypeptide=Brdisv1ABR21032466m.p locus=Brdisv1ABR21032466m.g ID=Brdisv1ABR21032466m.v1.ABR2.1 annot-version=v1.ABR2.1	2
miR5175-3p-25	Brdisv1ABR21032466m	0.0	13186	1	21	245	265	AAGUAUUUAGGAACGGAGGGA	: :::::::::::::::::::	UGCCUCCGUUCCUAAAUACUU	Cleavage	pacid=33742474 polypeptide=Brdisv1ABR21032466m.p locus=Brdisv1ABR21032466m.g ID=Brdisv1ABR21032466m.v1.ABR2.1 annot-version=v1.ABR2.1	2
miR5175-3p-27	Brdisv1ABR21023770m	0.0	14347	1	21	767	787	AAAAAUUUAGGAACGGAGGGA	:::::::::::::::::::::	UCCCUCCGUUCCUAAAUUUUU	Cleavage	pacid=33707728 polypeptide=Brdisv1ABR21023770m.p locus=Brdisv1ABR21023770m.g ID=Brdisv1ABR21023770m.v1.ABR2.1 annot-version=v1.ABR2.1	1
miR5175-3p-3	Brdisv1ABR21032466m	0.0	8885	1	21	203	223	AAGUAUUUAGGAACGGAGGGA	:::::::::::::::::::::	UCCCUCCGUUCCUAAAUACUU	Cleavage	pacid=33742474 polypeptide=Brdisv1ABR21032466m.p locus=Brdisv1ABR21032466m.g ID=Brdisv1ABR21032466m.v1.ABR2.1 annot-version=v1.ABR2.1	2
miR5175-3p-3	Brdisv1ABR21032466m	0.0	13186	1	21	245	265	AAGUAUUUAGGAACGGAGGGA	: :::::::::::::::::::	UGCCUCCGUUCCUAAAUACUU	Cleavage	pacid=33742474 polypeptide=Brdisv1ABR21032466m.p locus=Brdisv1ABR21032466m.g ID=Brdisv1ABR21032466m.v1.ABR2.1 annot-version=v1.ABR2.1	2
miR5175-3p-39	Brdisv1ABR21032466m	0.0	8885	1	21	203	223	AAGUAUUUAGGAACGGAGGGA	:::::::::::::::::::::	UCCCUCCGUUCCUAAAUACUU	Cleavage	pacid=33742474 polypeptide=Brdisv1ABR21032466m.p locus=Brdisv1ABR21032466m.g ID=Brdisv1ABR21032466m.v1.ABR2.1 annot-version=v1.ABR2.1	2
miR5175-3p-39	Brdisv1ABR21032466m	0.0	13186	1	21	245	265	AAGUAUUUAGGAACGGAGGGA	: :::::::::::::::::::	UGCCUCCGUUCCUAAAUACUU	Cleavage	pacid=33742474 polypeptide=Brdisv1ABR21032466m.p locus=Brdisv1ABR21032466m.g ID=Brdisv1ABR21032466m.v1.ABR2.1 annot-version=v1.ABR2.1	2
miR5175-3p-43	Brdisv1ABR21032466m	0.0	8885	1	21	203	223	AAGUAUUUAGGAACGGAGGGA	:::::::::::::::::::::	UCCCUCCGUUCCUAAAUACUU	Cleavage	pacid=33742474 polypeptide=Brdisv1ABR21032466m.p locus=Brdisv1ABR21032466m.g ID=Brdisv1ABR21032466m.v1.ABR2.1 annot-version=v1.ABR2.1	2
miR5175-3p-43	Brdisv1ABR21032466m	0.0	13186	1	21	245	265	AAGUAUUUAGGAACGGAGGGA	: :::::::::::::::::::	UGCCUCCGUUCCUAAAUACUU	Cleavage	pacid=33742474 polypeptide=Brdisv1ABR21032466m.p locus=Brdisv1ABR21032466m.g ID=Brdisv1ABR21032466m.v1.ABR2.1 annot-version=v1.ABR2.1	2
miR5175-3p-47	Brdisv1ABR21032466m	0.0	8885	1	21	203	223	AAGUAUUUAGGAACGGAGGGA	:::::::::::::::::::::	UCCCUCCGUUCCUAAAUACUU	Cleavage	pacid=33742474 polypeptide=Brdisv1ABR21032466m.p locus=Brdisv1ABR21032466m.g ID=Brdisv1ABR21032466m.v1.ABR2.1 annot-version=v1.ABR2.1	2
miR5175-3p-47	Brdisv1ABR21032466m	0.0	13186	1	21	245	265	AAGUAUUUAGGAACGGAGGGA	: :::::::::::::::::::	UGCCUCCGUUCCUAAAUACUU	Cleavage	pacid=33742474 polypeptide=Brdisv1ABR21032466m.p locus=Brdisv1ABR21032466m.g ID=Brdisv1ABR21032466m.v1.ABR2.1 annot-version=v1.ABR2.1	2
miR5175-3p-49	Brdisv1ABR21032466m	0.0	8885	1	21	203	223	AAGUAUUUAGGAACGGAGGGA	:::::::::::::::::::::	UCCCUCCGUUCCUAAAUACUU	Cleavage	pacid=33742474 polypeptide=Brdisv1ABR21032466m.p locus=Brdisv1ABR21032466m.g ID=Brdisv1ABR21032466m.v1.ABR2.1 annot-version=v1.ABR2.1	2
miR5175-3p-49	Brdisv1ABR21032466m	0.0	13186	1	21	245	265	AAGUAUUUAGGAACGGAGGGA	: :::::::::::::::::::	UGCCUCCGUUCCUAAAUACUU	Cleavage	pacid=33742474 polypeptide=Brdisv1ABR21032466m.p locus=Brdisv1ABR21032466m.g ID=Brdisv1ABR21032466m.v1.ABR2.1 annot-version=v1.ABR2.1	2
miR5175-3p-50	Brdisv1ABR21009074m	0.0	11962	1	21	638	658	AAGAAUUUAGGAAUGGAGGGA	:::::::::::::::::::::	UCCCUCCAUUCCUAAAUUCUU	Cleavage	pacid=33726579 polypeptide=Brdisv1ABR21009074m.p locus=Brdisv1ABR21009076m.g ID=Brdisv1ABR21009074m.v1.ABR2.1 annot-version=v1.ABR2.1	1
miR5175-3p-54	Brdisv1ABR21032466m	0.0	8885	1	21	203	223	AAGUAUUUAGGAACGGAGGGA	:::::::::::::::::::::	UCCCUCCGUUCCUAAAUACUU	Cleavage	pacid=33742474 polypeptide=Brdisv1ABR21032466m.p locus=Brdisv1ABR21032466m.g ID=Brdisv1ABR21032466m.v1.ABR2.1 annot-version=v1.ABR2.1	2
miR5175-3p-54	Brdisv1ABR21032466m	0.0	13186	1	21	245	265	AAGUAUUUAGGAACGGAGGGA	: :::::::::::::::::::	UGCCUCCGUUCCUAAAUACUU	Cleavage	pacid=33742474 polypeptide=Brdisv1ABR21032466m.p locus=Brdisv1ABR21032466m.g ID=Brdisv1ABR21032466m.v1.ABR2.1 annot-version=v1.ABR2.1	2
miR5175-3p-60	Brdisv1ABR21032466m	0.0	8885	1	21	203	223	AAGUAUUUAGGAACGGAGGGA	:::::::::::::::::::::	UCCCUCCGUUCCUAAAUACUU	Cleavage	pacid=33742474 polypeptide=Brdisv1ABR21032466m.p locus=Brdisv1ABR21032466m.g ID=Brdisv1ABR21032466m.v1.ABR2.1 annot-version=v1.ABR2.1	2
miR5175-3p-60	Brdisv1ABR21032466m	0.0	13186	1	21	245	265	AAGUAUUUAGGAACGGAGGGA	: :::::::::::::::::::	UGCCUCCGUUCCUAAAUACUU	Cleavage	pacid=33742474 polypeptide=Brdisv1ABR21032466m.p locus=Brdisv1ABR21032466m.g ID=Brdisv1ABR21032466m.v1.ABR2.1 annot-version=v1.ABR2.1	2
miR5175-3p-63	Brdisv1ABR21032466m	0.0	8885	1	21	203	223	AAGUAUUUAGGAACGGAGGGA	:::::::::::::::::::::	UCCCUCCGUUCCUAAAUACUU	Cleavage	pacid=33742474 polypeptide=Brdisv1ABR21032466m.p locus=Brdisv1ABR21032466m.g ID=Brdisv1ABR21032466m.v1.ABR2.1 annot-version=v1.ABR2.1	2
miR5175-3p-63	Brdisv1ABR21032466m	0.0	13186	1	21	245	265	AAGUAUUUAGGAACGGAGGGA	: :::::::::::::::::::	UGCCUCCGUUCCUAAAUACUU	Cleavage	pacid=33742474 polypeptide=Brdisv1ABR21032466m.p locus=Brdisv1ABR21032466m.g ID=Brdisv1ABR21032466m.v1.ABR2.1 annot-version=v1.ABR2.1	2
miR5175-3p-69	Brdisv1ABR21032466m	0.0	8885	1	21	203	223	AAGUAUUUAGGAACGGAGGGA	:::::::::::::::::::::	UCCCUCCGUUCCUAAAUACUU	Cleavage	pacid=33742474 polypeptide=Brdisv1ABR21032466m.p locus=Brdisv1ABR21032466m.g ID=Brdisv1ABR21032466m.v1.ABR2.1 annot-version=v1.ABR2.1	2
miR5175-3p-69	Brdisv1ABR21032466m	0.0	13186	1	21	245	265	AAGUAUUUAGGAACGGAGGGA	: :::::::::::::::::::	UGCCUCCGUUCCUAAAUACUU	Cleavage	pacid=33742474 polypeptide=Brdisv1ABR21032466m.p locus=Brdisv1ABR21032466m.g ID=Brdisv1ABR21032466m.v1.ABR2.1 annot-version=v1.ABR2.1	2
miR5175-3p-70	Brdisv1ABR21032466m	0.0	8885	1	21	203	223	AAGUAUUUAGGAACGGAGGGA	:::::::::::::::::::::	UCCCUCCGUUCCUAAAUACUU	Cleavage	pacid=33742474 polypeptide=Brdisv1ABR21032466m.p locus=Brdisv1ABR21032466m.g ID=Brdisv1ABR21032466m.v1.ABR2.1 annot-version=v1.ABR2.1	2
miR5175-3p-70	Brdisv1ABR21032466m	0.0	13186	1	21	245	265	AAGUAUUUAGGAACGGAGGGA	: :::::::::::::::::::	UGCCUCCGUUCCUAAAUACUU	Cleavage	pacid=33742474 polypeptide=Brdisv1ABR21032466m.p locus=Brdisv1ABR21032466m.g ID=Brdisv1ABR21032466m.v1.ABR2.1 annot-version=v1.ABR2.1	2
miR5175-3p-73	Brdisv1ABR21032466m	0.0	8885	1	21	203	223	AAGUAUUUAGGAACGGAGGGA	:::::::::::::::::::::	UCCCUCCGUUCCUAAAUACUU	Cleavage	pacid=33742474 polypeptide=Brdisv1ABR21032466m.p locus=Brdisv1ABR21032466m.g ID=Brdisv1ABR21032466m.v1.ABR2.1 annot-version=v1.ABR2.1	2
miR5175-3p-73	Brdisv1ABR21032466m	0.0	13186	1	21	245	265	AAGUAUUUAGGAACGGAGGGA	: :::::::::::::::::::	UGCCUCCGUUCCUAAAUACUU	Cleavage	pacid=33742474 polypeptide=Brdisv1ABR21032466m.p locus=Brdisv1ABR21032466m.g ID=Brdisv1ABR21032466m.v1.ABR2.1 annot-version=v1.ABR2.1	2
miR5175-3p-80	Brdisv1ABR21009074m	0.0	11962	1	21	638	658	AAGAAUUUAGGAAUGGAGGGA	:::::::::::::::::::::	UCCCUCCAUUCCUAAAUUCUU	Cleavage	pacid=33726579 polypeptide=Brdisv1ABR21009074m.p locus=Brdisv1ABR21009076m.g ID=Brdisv1ABR21009074m.v1.ABR2.1 annot-version=v1.ABR2.1	1
miR5175-3p-81	Brdisv1ABR21032466m	0.0	8885	1	21	203	223	AAGUAUUUAGGAACGGAGGGA	:::::::::::::::::::::	UCCCUCCGUUCCUAAAUACUU	Cleavage	pacid=33742474 polypeptide=Brdisv1ABR21032466m.p locus=Brdisv1ABR21032466m.g ID=Brdisv1ABR21032466m.v1.ABR2.1 annot-version=v1.ABR2.1	2
miR5175-3p-81	Brdisv1ABR21032466m	0.0	13186	1	21	245	265	AAGUAUUUAGGAACGGAGGGA	: :::::::::::::::::::	UGCCUCCGUUCCUAAAUACUU	Cleavage	pacid=33742474 polypeptide=Brdisv1ABR21032466m.p locus=Brdisv1ABR21032466m.g ID=Brdisv1ABR21032466m.v1.ABR2.1 annot-version=v1.ABR2.1	2
miR5175-3p-85	Brdisv1ABR21032466m	0.0	8885	1	21	203	223	AAGUAUUUAGGAACGGAGGGA	:::::::::::::::::::::	UCCCUCCGUUCCUAAAUACUU	Cleavage	pacid=33742474 polypeptide=Brdisv1ABR21032466m.p locus=Brdisv1ABR21032466m.g ID=Brdisv1ABR21032466m.v1.ABR2.1 annot-version=v1.ABR2.1	2
miR5175-3p-85	Brdisv1ABR21032466m	0.0	13186	1	21	245	265	AAGUAUUUAGGAACGGAGGGA	: :::::::::::::::::::	UGCCUCCGUUCCUAAAUACUU	Cleavage	pacid=33742474 polypeptide=Brdisv1ABR21032466m.p locus=Brdisv1ABR21032466m.g ID=Brdisv1ABR21032466m.v1.ABR2.1 annot-version=v1.ABR2.1	2
miR5175-3p-86	Brdisv1ABR21032466m	0.0	8885	1	21	203	223	AAGUAUUUAGGAACGGAGGGA	:::::::::::::::::::::	UCCCUCCGUUCCUAAAUACUU	Cleavage	pacid=33742474 polypeptide=Brdisv1ABR21032466m.p locus=Brdisv1ABR21032466m.g ID=Brdisv1ABR21032466m.v1.ABR2.1 annot-version=v1.ABR2.1	2
miR5175-3p-86	Brdisv1ABR21032466m	0.0	13186	1	21	245	265	AAGUAUUUAGGAACGGAGGGA	: :::::::::::::::::::	UGCCUCCGUUCCUAAAUACUU	Cleavage	pacid=33742474 polypeptide=Brdisv1ABR21032466m.p locus=Brdisv1ABR21032466m.g ID=Brdisv1ABR21032466m.v1.ABR2.1 annot-version=v1.ABR2.1	2
miR5175-3p-90	Brdisv1ABR21032466m	0.0	8885	1	21	203	223	AAGUAUUUAGGAACGGAGGGA	:::::::::::::::::::::	UCCCUCCGUUCCUAAAUACUU	Cleavage	pacid=33742474 polypeptide=Brdisv1ABR21032466m.p locus=Brdisv1ABR21032466m.g ID=Brdisv1ABR21032466m.v1.ABR2.1 annot-version=v1.ABR2.1	2
miR5175-3p-90	Brdisv1ABR21032466m	0.0	13186	1	21	245	265	AAGUAUUUAGGAACGGAGGGA	: :::::::::::::::::::	UGCCUCCGUUCCUAAAUACUU	Cleavage	pacid=33742474 polypeptide=Brdisv1ABR21032466m.p locus=Brdisv1ABR21032466m.g ID=Brdisv1ABR21032466m.v1.ABR2.1 annot-version=v1.ABR2.1	2
miR5175-3p-91	Brdisv1ABR21032466m	0.0	8885	1	21	203	223	AAGUAUUUAGGAACGGAGGGA	:::::::::::::::::::::	UCCCUCCGUUCCUAAAUACUU	Cleavage	pacid=33742474 polypeptide=Brdisv1ABR21032466m.p locus=Brdisv1ABR21032466m.g ID=Brdisv1ABR21032466m.v1.ABR2.1 annot-version=v1.ABR2.1	2
miR5175-3p-91	Brdisv1ABR21032466m	0.0	13186	1	21	245	265	AAGUAUUUAGGAACGGAGGGA	: :::::::::::::::::::	UGCCUCCGUUCCUAAAUACUU	Cleavage	pacid=33742474 polypeptide=Brdisv1ABR21032466m.p locus=Brdisv1ABR21032466m.g ID=Brdisv1ABR21032466m.v1.ABR2.1 annot-version=v1.ABR2.1	2
miR5175-3p-94	Brdisv1ABR21023770m	0.0	14347	1	21	767	787	AAAAAUUUAGGAACGGAGGGA	:::::::::::::::::::::	UCCCUCCGUUCCUAAAUUUUU	Cleavage	pacid=33707728 polypeptide=Brdisv1ABR21023770m.p locus=Brdisv1ABR21023770m.g ID=Brdisv1ABR21023770m.v1.ABR2.1 annot-version=v1.ABR2.1	1
miR5175-3p-96	Brdisv1ABR21032466m	0.0	8885	1	21	203	223	AAGUAUUUAGGAACGGAGGGA	:::::::::::::::::::::	UCCCUCCGUUCCUAAAUACUU	Cleavage	pacid=33742474 polypeptide=Brdisv1ABR21032466m.p locus=Brdisv1ABR21032466m.g ID=Brdisv1ABR21032466m.v1.ABR2.1 annot-version=v1.ABR2.1	2
miR5175-3p-96	Brdisv1ABR21032466m	0.0	13186	1	21	245	265	AAGUAUUUAGGAACGGAGGGA	: :::::::::::::::::::	UGCCUCCGUUCCUAAAUACUU	Cleavage	pacid=33742474 polypeptide=Brdisv1ABR21032466m.p locus=Brdisv1ABR21032466m.g ID=Brdisv1ABR21032466m.v1.ABR2.1 annot-version=v1.ABR2.1	2
miR5175-3p-97	Brdisv1ABR21032466m	0.0	8885	1	21	203	223	AAGUAUUUAGGAACGGAGGGA	:::::::::::::::::::::	UCCCUCCGUUCCUAAAUACUU	Cleavage	pacid=33742474 polypeptide=Brdisv1ABR21032466m.p locus=Brdisv1ABR21032466m.g ID=Brdisv1ABR21032466m.v1.ABR2.1 annot-version=v1.ABR2.1	2
miR5175-3p-97	Brdisv1ABR21032466m	0.0	13186	1	21	245	265	AAGUAUUUAGGAACGGAGGGA	: :::::::::::::::::::	UGCCUCCGUUCCUAAAUACUU	Cleavage	pacid=33742474 polypeptide=Brdisv1ABR21032466m.p locus=Brdisv1ABR21032466m.g ID=Brdisv1ABR21032466m.v1.ABR2.1 annot-version=v1.ABR2.1	2
miR5175-3p-99	Brdisv1ABR21032466m	0.0	8885	1	21	203	223	AAGUAUUUAGGAACGGAGGGA	:::::::::::::::::::::	UCCCUCCGUUCCUAAAUACUU	Cleavage	pacid=33742474 polypeptide=Brdisv1ABR21032466m.p locus=Brdisv1ABR21032466m.g ID=Brdisv1ABR21032466m.v1.ABR2.1 annot-version=v1.ABR2.1	2
miR5175-3p-99	Brdisv1ABR21032466m	0.0	13186	1	21	245	265	AAGUAUUUAGGAACGGAGGGA	: :::::::::::::::::::	UGCCUCCGUUCCUAAAUACUU	Cleavage	pacid=33742474 polypeptide=Brdisv1ABR21032466m.p locus=Brdisv1ABR21032466m.g ID=Brdisv1ABR21032466m.v1.ABR2.1 annot-version=v1.ABR2.1	2
miR5175-5p-88	Brdisv1ABR21032466m	0.0	8885	1	21	203	223	AAGUAUUUAGGAACGGAGGGA	:::::::::::::::::::::	UCCCUCCGUUCCUAAAUACUU	Cleavage	pacid=33742474 polypeptide=Brdisv1ABR21032466m.p locus=Brdisv1ABR21032466m.g ID=Brdisv1ABR21032466m.v1.ABR2.1 annot-version=v1.ABR2.1	2
miR5175-5p-88	Brdisv1ABR21032466m	0.0	13186	1	21	245	265	AAGUAUUUAGGAACGGAGGGA	: :::::::::::::::::::	UGCCUCCGUUCCUAAAUACUU	Cleavage	pacid=33742474 polypeptide=Brdisv1ABR21032466m.p locus=Brdisv1ABR21032466m.g ID=Brdisv1ABR21032466m.v1.ABR2.1 annot-version=v1.ABR2.1	2
miR5181-3p-174	Brdisv1ABR21008923m	0.0	22098	1	21	314	334	ACUUAUUAUGGACCGGAGGGA	:::::::::::::::::::::	UCCCUCCGGUCCAUAAUAAGU	Cleavage	pacid=33724616 polypeptide=Brdisv1ABR21008923m.p locus=Brdisv1ABR21008923m.g ID=Brdisv1ABR21008923m.v1.ABR2.1 annot-version=v1.ABR2.1	1
miR5181-3p-182	Brdisv1ABR21008923m	0.0	22098	1	21	314	334	ACUUAUUAUGGACCGGAGGGA	:::::::::::::::::::::	UCCCUCCGGUCCAUAAUAAGU	Cleavage	pacid=33724616 polypeptide=Brdisv1ABR21008923m.p locus=Brdisv1ABR21008923m.g ID=Brdisv1ABR21008923m.v1.ABR2.1 annot-version=v1.ABR2.1	1
miR5181-3p-196	Brdisv1ABR21008923m	0.0	22098	1	21	314	334	ACUUAUUAUGGACCGGAGGGA	:::::::::::::::::::::	UCCCUCCGGUCCAUAAUAAGU	Cleavage	pacid=33724616 polypeptide=Brdisv1ABR21008923m.p locus=Brdisv1ABR21008923m.g ID=Brdisv1ABR21008923m.v1.ABR2.1 annot-version=v1.ABR2.1	1
miR5181-3p-213	Brdisv1ABR21008923m	0.0	22098	1	21	314	334	ACUUAUUAUGGACCGGAGGGA	:::::::::::::::::::::	UCCCUCCGGUCCAUAAUAAGU	Cleavage	pacid=33724616 polypeptide=Brdisv1ABR21008923m.p locus=Brdisv1ABR21008923m.g ID=Brdisv1ABR21008923m.v1.ABR2.1 annot-version=v1.ABR2.1	1
miR5181-3p-216	Brdisv1ABR21008923m	0.0	22098	1	21	314	334	ACUUAUUAUGGACCGGAGGGA	:::::::::::::::::::::	UCCCUCCGGUCCAUAAUAAGU	Cleavage	pacid=33724616 polypeptide=Brdisv1ABR21008923m.p locus=Brdisv1ABR21008923m.g ID=Brdisv1ABR21008923m.v1.ABR2.1 annot-version=v1.ABR2.1	1
miR5181-3p-50	Brdisv1ABR21008923m	0.0	22098	1	21	314	334	ACUUAUUAUGGACCGGAGGGA	:::::::::::::::::::::	UCCCUCCGGUCCAUAAUAAGU	Cleavage	pacid=33724616 polypeptide=Brdisv1ABR21008923m.p locus=Brdisv1ABR21008923m.g ID=Brdisv1ABR21008923m.v1.ABR2.1 annot-version=v1.ABR2.1	1
miR5181-3p-72	Brdisv1ABR21008923m	0.0	22098	1	21	314	334	ACUUAUUAUGGACCGGAGGGA	:::::::::::::::::::::	UCCCUCCGGUCCAUAAUAAGU	Cleavage	pacid=33724616 polypeptide=Brdisv1ABR21008923m.p locus=Brdisv1ABR21008923m.g ID=Brdisv1ABR21008923m.v1.ABR2.1 annot-version=v1.ABR2.1	1
miR5181-3p-79	Brdisv1ABR21008923m	0.0	22098	1	21	314	334	ACUUAUUAUGGACCGGAGGGA	:::::::::::::::::::::	UCCCUCCGGUCCAUAAUAAGU	Cleavage	pacid=33724616 polypeptide=Brdisv1ABR21008923m.p locus=Brdisv1ABR21008923m.g ID=Brdisv1ABR21008923m.v1.ABR2.1 annot-version=v1.ABR2.1	1
miR5181-3p-8	Brdisv1ABR21008923m	0.0	22098	1	21	314	334	ACUUAUUAUGGACCGGAGGGA	:::::::::::::::::::::	UCCCUCCGGUCCAUAAUAAGU	Cleavage	pacid=33724616 polypeptide=Brdisv1ABR21008923m.p locus=Brdisv1ABR21008923m.g ID=Brdisv1ABR21008923m.v1.ABR2.1 annot-version=v1.ABR2.1	1
miR5181-5p-10	Brdisv1ABR21024413m	0.0	13236	1	21	174	194	UCCGAUCCAUAAAAAGUGUCG	:::::::::::::::::::	GAACACUUUUUAUGGAUCGGA	Cleavage	pacid=33708828 polypeptide=Brdisv1ABR21024413m.p locus=Brdisv1ABR21024413m.g ID=Brdisv1ABR21024413m.v1.ABR2.1 annot-version=v1.ABR2.1	1
miR5181-5p-101	Brdisv1ABR21024413m	0.0	13236	1	21	174	194	UCCGAUCCAUAAAAAGUGUCG	:::::::::::::::::::	GAACACUUUUUAUGGAUCGGA	Cleavage	pacid=33708828 polypeptide=Brdisv1ABR21024413m.p locus=Brdisv1ABR21024413m.g ID=Brdisv1ABR21024413m.v1.ABR2.1 annot-version=v1.ABR2.1	1
miR5181-5p-106	Brdisv1ABR21014302m	0.0	16919	1	21	355	375	UCUGAUCCAUAAUAAGUGUCG	:::::::::::::::::::::	CGACACUUAUUAUGGAUCAGA	Cleavage	pacid=33718482 polypeptide=Brdisv1ABR21014302m.p locus=Brdisv1ABR21014302m.g ID=Brdisv1ABR21014302m.v1.ABR2.1 annot-version=v1.ABR2.1	1
miR5181-5p-110	Brdisv1ABR21024413m	0.0	13236	1	21	174	194	UCCGAUCCAUAAAAAGUGUCG	:::::::::::::::::::	GAACACUUUUUAUGGAUCGGA	Cleavage	pacid=33708828 polypeptide=Brdisv1ABR21024413m.p locus=Brdisv1ABR21024413m.g ID=Brdisv1ABR21024413m.v1.ABR2.1 annot-version=v1.ABR2.1	1
miR5181-5p-120	Brdisv1ABR21024413m	0.0	13236	1	21	174	194	UCCGAUCCAUAAAAAGUGUCG	:::::::::::::::::::	GAACACUUUUUAUGGAUCGGA	Cleavage	pacid=33708828 polypeptide=Brdisv1ABR21024413m.p locus=Brdisv1ABR21024413m.g ID=Brdisv1ABR21024413m.v1.ABR2.1 annot-version=v1.ABR2.1	1
miR5181-5p-121	Brdisv1ABR21024413m	0.0	13236	1	21	174	194	UCCGAUCCAUAAAAAGUGUCG	:::::::::::::::::::	GAACACUUUUUAUGGAUCGGA	Cleavage	pacid=33708828 polypeptide=Brdisv1ABR21024413m.p locus=Brdisv1ABR21024413m.g ID=Brdisv1ABR21024413m.v1.ABR2.1 annot-version=v1.ABR2.1	1
miR5181-5p-124	Brdisv1ABR21024413m	0.0	13236	1	21	174	194	UCCGAUCCAUAAAAAGUGUCG	:::::::::::::::::::	GAACACUUUUUAUGGAUCGGA	Cleavage	pacid=33708828 polypeptide=Brdisv1ABR21024413m.p locus=Brdisv1ABR21024413m.g ID=Brdisv1ABR21024413m.v1.ABR2.1 annot-version=v1.ABR2.1	1
miR5181-5p-125	Brdisv1ABR21024413m	0.0	13236	1	21	174	194	UCCGAUCCAUAAAAAGUGUCG	:::::::::::::::::::	GAACACUUUUUAUGGAUCGGA	Cleavage	pacid=33708828 polypeptide=Brdisv1ABR21024413m.p locus=Brdisv1ABR21024413m.g ID=Brdisv1ABR21024413m.v1.ABR2.1 annot-version=v1.ABR2.1	1
miR5181-5p-126	Brdisv1ABR21014302m	0.0	16919	1	21	355	375	UCUGAUCCAUAAUAAGUGUCG	:::::::::::::::::::::	CGACACUUAUUAUGGAUCAGA	Cleavage	pacid=33718482 polypeptide=Brdisv1ABR21014302m.p locus=Brdisv1ABR21014302m.g ID=Brdisv1ABR21014302m.v1.ABR2.1 annot-version=v1.ABR2.1	1
miR5181-5p-134	Brdisv1ABR21024413m	0.0	13236	1	21	174	194	UCCGAUCCAUAAAAAGUGUCG	:::::::::::::::::::	GAACACUUUUUAUGGAUCGGA	Cleavage	pacid=33708828 polypeptide=Brdisv1ABR21024413m.p locus=Brdisv1ABR21024413m.g ID=Brdisv1ABR21024413m.v1.ABR2.1 annot-version=v1.ABR2.1	1
miR5181-5p-135	Brdisv1ABR21024413m	0.0	13236	1	21	174	194	UCCGAUCCAUAAAAAGUGUCG	:::::::::::::::::::	GAACACUUUUUAUGGAUCGGA	Cleavage	pacid=33708828 polypeptide=Brdisv1ABR21024413m.p locus=Brdisv1ABR21024413m.g ID=Brdisv1ABR21024413m.v1.ABR2.1 annot-version=v1.ABR2.1	1
miR5181-5p-140	Brdisv1ABR21024413m	0.0	13236	1	21	174	194	UCCGAUCCAUAAAAAGUGUCG	:::::::::::::::::::	GAACACUUUUUAUGGAUCGGA	Cleavage	pacid=33708828 polypeptide=Brdisv1ABR21024413m.p locus=Brdisv1ABR21024413m.g ID=Brdisv1ABR21024413m.v1.ABR2.1 annot-version=v1.ABR2.1	1
miR5181-5p-145	Brdisv1ABR21024413m	0.0	13236	1	21	174	194	UCCGAUCCAUAAAAAGUGUCG	:::::::::::::::::::	GAACACUUUUUAUGGAUCGGA	Cleavage	pacid=33708828 polypeptide=Brdisv1ABR21024413m.p locus=Brdisv1ABR21024413m.g ID=Brdisv1ABR21024413m.v1.ABR2.1 annot-version=v1.ABR2.1	1
miR5181-5p-146	Brdisv1ABR21024413m	0.0	13236	1	21	174	194	UCCGAUCCAUAAAAAGUGUCG	:::::::::::::::::::	GAACACUUUUUAUGGAUCGGA	Cleavage	pacid=33708828 polypeptide=Brdisv1ABR21024413m.p locus=Brdisv1ABR21024413m.g ID=Brdisv1ABR21024413m.v1.ABR2.1 annot-version=v1.ABR2.1	1
miR5181-5p-150	Brdisv1ABR21024413m	0.0	13236	1	21	174	194	UCCGAUCCAUAAAAAGUGUCG	:::::::::::::::::::	GAACACUUUUUAUGGAUCGGA	Cleavage	pacid=33708828 polypeptide=Brdisv1ABR21024413m.p locus=Brdisv1ABR21024413m.g ID=Brdisv1ABR21024413m.v1.ABR2.1 annot-version=v1.ABR2.1	1
miR5181-5p-152	Brdisv1ABR21024413m	0.0	13236	1	21	174	194	UCCGAUCCAUAAAAAGUGUCG	:::::::::::::::::::	GAACACUUUUUAUGGAUCGGA	Cleavage	pacid=33708828 polypeptide=Brdisv1ABR21024413m.p locus=Brdisv1ABR21024413m.g ID=Brdisv1ABR21024413m.v1.ABR2.1 annot-version=v1.ABR2.1	1
miR5181-5p-153	Brdisv1ABR21024413m	0.0	13236	1	21	174	194	UCCGAUCCAUAAAAAGUGUCG	:::::::::::::::::::	GAACACUUUUUAUGGAUCGGA	Cleavage	pacid=33708828 polypeptide=Brdisv1ABR21024413m.p locus=Brdisv1ABR21024413m.g ID=Brdisv1ABR21024413m.v1.ABR2.1 annot-version=v1.ABR2.1	1
miR5181-5p-154	Brdisv1ABR21024413m	0.0	13236	1	21	174	194	UCCGAUCCAUAAAAAGUGUCG	:::::::::::::::::::	GAACACUUUUUAUGGAUCGGA	Cleavage	pacid=33708828 polypeptide=Brdisv1ABR21024413m.p locus=Brdisv1ABR21024413m.g ID=Brdisv1ABR21024413m.v1.ABR2.1 annot-version=v1.ABR2.1	1
miR5181-5p-165	Brdisv1ABR21024413m	0.0	13236	1	21	174	194	UCCGAUCCAUAAAAAGUGUCG	:::::::::::::::::::	GAACACUUUUUAUGGAUCGGA	Cleavage	pacid=33708828 polypeptide=Brdisv1ABR21024413m.p locus=Brdisv1ABR21024413m.g ID=Brdisv1ABR21024413m.v1.ABR2.1 annot-version=v1.ABR2.1	1
miR5181-5p-167	Brdisv1ABR21024413m	0.0	13236	1	21	174	194	UCCGAUCCAUAAAAAGUGUCG	:::::::::::::::::::	GAACACUUUUUAUGGAUCGGA	Cleavage	pacid=33708828 polypeptide=Brdisv1ABR21024413m.p locus=Brdisv1ABR21024413m.g ID=Brdisv1ABR21024413m.v1.ABR2.1 annot-version=v1.ABR2.1	1
miR5181-5p-174	Brdisv1ABR21024413m	0.0	13236	1	21	174	194	UCCGAUCCAUAAAAAGUGUCG	:::::::::::::::::::	GAACACUUUUUAUGGAUCGGA	Cleavage	pacid=33708828 polypeptide=Brdisv1ABR21024413m.p locus=Brdisv1ABR21024413m.g ID=Brdisv1ABR21024413m.v1.ABR2.1 annot-version=v1.ABR2.1	1
miR5181-5p-179	Brdisv1ABR21024413m	0.0	13236	1	21	174	194	UCCGAUCCAUAAAAAGUGUCG	:::::::::::::::::::	GAACACUUUUUAUGGAUCGGA	Cleavage	pacid=33708828 polypeptide=Brdisv1ABR21024413m.p locus=Brdisv1ABR21024413m.g ID=Brdisv1ABR21024413m.v1.ABR2.1 annot-version=v1.ABR2.1	1
miR5181-5p-184	Brdisv1ABR21024413m	0.0	13236	1	21	174	194	UCCGAUCCAUAAAAAGUGUCG	:::::::::::::::::::	GAACACUUUUUAUGGAUCGGA	Cleavage	pacid=33708828 polypeptide=Brdisv1ABR21024413m.p locus=Brdisv1ABR21024413m.g ID=Brdisv1ABR21024413m.v1.ABR2.1 annot-version=v1.ABR2.1	1
miR5181-5p-186	Brdisv1ABR21024413m	0.0	13236	1	21	174	194	UCCGAUCCAUAAAAAGUGUCG	:::::::::::::::::::	GAACACUUUUUAUGGAUCGGA	Cleavage	pacid=33708828 polypeptide=Brdisv1ABR21024413m.p locus=Brdisv1ABR21024413m.g ID=Brdisv1ABR21024413m.v1.ABR2.1 annot-version=v1.ABR2.1	1
miR5181-5p-195	Brdisv1ABR21024413m	0.0	13236	1	21	174	194	UCCGAUCCAUAAAAAGUGUCG	:::::::::::::::::::	GAACACUUUUUAUGGAUCGGA	Cleavage	pacid=33708828 polypeptide=Brdisv1ABR21024413m.p locus=Brdisv1ABR21024413m.g ID=Brdisv1ABR21024413m.v1.ABR2.1 annot-version=v1.ABR2.1	1
miR5181-5p-198	Brdisv1ABR21024413m	0.0	13236	1	21	174	194	UCCGAUCCAUAAAAAGUGUCG	:::::::::::::::::::	GAACACUUUUUAUGGAUCGGA	Cleavage	pacid=33708828 polypeptide=Brdisv1ABR21024413m.p locus=Brdisv1ABR21024413m.g ID=Brdisv1ABR21024413m.v1.ABR2.1 annot-version=v1.ABR2.1	1
miR5181-5p-199	Brdisv1ABR21024413m	0.0	13236	1	21	174	194	UCCGAUCCAUAAAAAGUGUCG	:::::::::::::::::::	GAACACUUUUUAUGGAUCGGA	Cleavage	pacid=33708828 polypeptide=Brdisv1ABR21024413m.p locus=Brdisv1ABR21024413m.g ID=Brdisv1ABR21024413m.v1.ABR2.1 annot-version=v1.ABR2.1	1
miR5181-5p-209	Brdisv1ABR21024413m	0.0	13236	1	21	174	194	UCCGAUCCAUAAAAAGUGUCG	:::::::::::::::::::	GAACACUUUUUAUGGAUCGGA	Cleavage	pacid=33708828 polypeptide=Brdisv1ABR21024413m.p locus=Brdisv1ABR21024413m.g ID=Brdisv1ABR21024413m.v1.ABR2.1 annot-version=v1.ABR2.1	1
miR5181-5p-21	Brdisv1ABR21024413m	0.0	13236	1	21	174	194	UCCGAUCCAUAAAAAGUGUCG	:::::::::::::::::::	GAACACUUUUUAUGGAUCGGA	Cleavage	pacid=33708828 polypeptide=Brdisv1ABR21024413m.p locus=Brdisv1ABR21024413m.g ID=Brdisv1ABR21024413m.v1.ABR2.1 annot-version=v1.ABR2.1	1
miR5181-5p-214	Brdisv1ABR21024413m	0.0	13236	1	21	174	194	UCCGAUCCAUAAAAAGUGUCG	:::::::::::::::::::	GAACACUUUUUAUGGAUCGGA	Cleavage	pacid=33708828 polypeptide=Brdisv1ABR21024413m.p locus=Brdisv1ABR21024413m.g ID=Brdisv1ABR21024413m.v1.ABR2.1 annot-version=v1.ABR2.1	1
miR5181-5p-223	Brdisv1ABR21024413m	0.0	13236	1	21	174	194	UCCGAUCCAUAAAAAGUGUCG	:::::::::::::::::::	GAACACUUUUUAUGGAUCGGA	Cleavage	pacid=33708828 polypeptide=Brdisv1ABR21024413m.p locus=Brdisv1ABR21024413m.g ID=Brdisv1ABR21024413m.v1.ABR2.1 annot-version=v1.ABR2.1	1
miR5181-5p-228	Brdisv1ABR21014302m	0.0	16919	1	21	355	375	UCUGAUCCAUAAUAAGUGUCG	:::::::::::::::::::::	CGACACUUAUUAUGGAUCAGA	Cleavage	pacid=33718482 polypeptide=Brdisv1ABR21014302m.p locus=Brdisv1ABR21014302m.g ID=Brdisv1ABR21014302m.v1.ABR2.1 annot-version=v1.ABR2.1	1
miR5181-5p-233	Brdisv1ABR21024413m	0.0	13236	1	21	174	194	UCCGAUCCAUAAAAAGUGUCG	:::::::::::::::::::	GAACACUUUUUAUGGAUCGGA	Cleavage	pacid=33708828 polypeptide=Brdisv1ABR21024413m.p locus=Brdisv1ABR21024413m.g ID=Brdisv1ABR21024413m.v1.ABR2.1 annot-version=v1.ABR2.1	1
miR5181-5p-237	Brdisv1ABR21024413m	0.0	13236	1	21	174	194	UCCGAUCCAUAAAAAGUGUCG	:::::::::::::::::::	GAACACUUUUUAUGGAUCGGA	Cleavage	pacid=33708828 polypeptide=Brdisv1ABR21024413m.p locus=Brdisv1ABR21024413m.g ID=Brdisv1ABR21024413m.v1.ABR2.1 annot-version=v1.ABR2.1	1
miR5181-5p-238	Brdisv1ABR21024413m	0.0	13236	1	21	174	194	UCCGAUCCAUAAAAAGUGUCG	:::::::::::::::::::	GAACACUUUUUAUGGAUCGGA	Cleavage	pacid=33708828 polypeptide=Brdisv1ABR21024413m.p locus=Brdisv1ABR21024413m.g ID=Brdisv1ABR21024413m.v1.ABR2.1 annot-version=v1.ABR2.1	1
miR5181-5p-25	Brdisv1ABR21024413m	0.0	13236	1	21	174	194	UCCGAUCCAUAAAAAGUGUCG	:::::::::::::::::::	GAACACUUUUUAUGGAUCGGA	Cleavage	pacid=33708828 polypeptide=Brdisv1ABR21024413m.p locus=Brdisv1ABR21024413m.g ID=Brdisv1ABR21024413m.v1.ABR2.1 annot-version=v1.ABR2.1	1
miR5181-5p-251	Brdisv1ABR21024413m	0.0	13236	1	21	174	194	UCCGAUCCAUAAAAAGUGUCG	:::::::::::::::::::	GAACACUUUUUAUGGAUCGGA	Cleavage	pacid=33708828 polypeptide=Brdisv1ABR21024413m.p locus=Brdisv1ABR21024413m.g ID=Brdisv1ABR21024413m.v1.ABR2.1 annot-version=v1.ABR2.1	1
miR5181-5p-252	Brdisv1ABR21024413m	0.0	13236	1	21	174	194	UCCGAUCCAUAAAAAGUGUCG	:::::::::::::::::::	GAACACUUUUUAUGGAUCGGA	Cleavage	pacid=33708828 polypeptide=Brdisv1ABR21024413m.p locus=Brdisv1ABR21024413m.g ID=Brdisv1ABR21024413m.v1.ABR2.1 annot-version=v1.ABR2.1	1
miR5181-5p-253	Brdisv1ABR21024413m	0.0	13236	1	21	174	194	UCCGAUCCAUAAAAAGUGUCG	:::::::::::::::::::	GAACACUUUUUAUGGAUCGGA	Cleavage	pacid=33708828 polypeptide=Brdisv1ABR21024413m.p locus=Brdisv1ABR21024413m.g ID=Brdisv1ABR21024413m.v1.ABR2.1 annot-version=v1.ABR2.1	1
miR5181-5p-254	Brdisv1ABR21024413m	0.0	13236	1	21	174	194	UCCGAUCCAUAAAAAGUGUCG	:::::::::::::::::::	GAACACUUUUUAUGGAUCGGA	Cleavage	pacid=33708828 polypeptide=Brdisv1ABR21024413m.p locus=Brdisv1ABR21024413m.g ID=Brdisv1ABR21024413m.v1.ABR2.1 annot-version=v1.ABR2.1	1
miR5181-5p-270	Brdisv1ABR21024413m	0.0	13236	1	21	174	194	UCCGAUCCAUAAAAAGUGUCG	:::::::::::::::::::	GAACACUUUUUAUGGAUCGGA	Cleavage	pacid=33708828 polypeptide=Brdisv1ABR21024413m.p locus=Brdisv1ABR21024413m.g ID=Brdisv1ABR21024413m.v1.ABR2.1 annot-version=v1.ABR2.1	1
miR5181-5p-273	Brdisv1ABR21024413m	0.0	13236	1	21	174	194	UCCGAUCCAUAAAAAGUGUCG	:::::::::::::::::::	GAACACUUUUUAUGGAUCGGA	Cleavage	pacid=33708828 polypeptide=Brdisv1ABR21024413m.p locus=Brdisv1ABR21024413m.g ID=Brdisv1ABR21024413m.v1.ABR2.1 annot-version=v1.ABR2.1	1
miR5181-5p-276	Brdisv1ABR21024413m	0.0	13236	1	21	174	194	UCCGAUCCAUAAAAAGUGUCG	:::::::::::::::::::	GAACACUUUUUAUGGAUCGGA	Cleavage	pacid=33708828 polypeptide=Brdisv1ABR21024413m.p locus=Brdisv1ABR21024413m.g ID=Brdisv1ABR21024413m.v1.ABR2.1 annot-version=v1.ABR2.1	1
miR5181-5p-284	Brdisv1ABR21024413m	0.0	13236	1	21	174	194	UCCGAUCCAUAAAAAGUGUCG	:::::::::::::::::::	GAACACUUUUUAUGGAUCGGA	Cleavage	pacid=33708828 polypeptide=Brdisv1ABR21024413m.p locus=Brdisv1ABR21024413m.g ID=Brdisv1ABR21024413m.v1.ABR2.1 annot-version=v1.ABR2.1	1
miR5181-5p-290	Brdisv1ABR21024413m	0.0	13236	1	21	174	194	UCCGAUCCAUAAAAAGUGUCG	:::::::::::::::::::	GAACACUUUUUAUGGAUCGGA	Cleavage	pacid=33708828 polypeptide=Brdisv1ABR21024413m.p locus=Brdisv1ABR21024413m.g ID=Brdisv1ABR21024413m.v1.ABR2.1 annot-version=v1.ABR2.1	1
miR5181-5p-291	Brdisv1ABR21024413m	0.0	13236	1	21	174	194	UCCGAUCCAUAAAAAGUGUCG	:::::::::::::::::::	GAACACUUUUUAUGGAUCGGA	Cleavage	pacid=33708828 polypeptide=Brdisv1ABR21024413m.p locus=Brdisv1ABR21024413m.g ID=Brdisv1ABR21024413m.v1.ABR2.1 annot-version=v1.ABR2.1	1
miR5181-5p-3	Brdisv1ABR21024413m	0.0	13236	1	21	174	194	UCCGAUCCAUAAAAAGUGUCG	:::::::::::::::::::	GAACACUUUUUAUGGAUCGGA	Cleavage	pacid=33708828 polypeptide=Brdisv1ABR21024413m.p locus=Brdisv1ABR21024413m.g ID=Brdisv1ABR21024413m.v1.ABR2.1 annot-version=v1.ABR2.1	1
miR5181-5p-304	Brdisv1ABR21024413m	0.0	13236	1	21	174	194	UCCGAUCCAUAAAAAGUGUCG	:::::::::::::::::::	GAACACUUUUUAUGGAUCGGA	Cleavage	pacid=33708828 polypeptide=Brdisv1ABR21024413m.p locus=Brdisv1ABR21024413m.g ID=Brdisv1ABR21024413m.v1.ABR2.1 annot-version=v1.ABR2.1	1
miR5181-5p-31	Brdisv1ABR21014302m	0.0	17052	1	21	353	373	UGAUCCAUAAUAAGUGUCGGG	:::::::::::::::::::	AGCGACACUUAUUAUGGAUCA	Cleavage	pacid=33718482 polypeptide=Brdisv1ABR21014302m.p locus=Brdisv1ABR21014302m.g ID=Brdisv1ABR21014302m.v1.ABR2.1 annot-version=v1.ABR2.1	1
miR5181-5p-314	Brdisv1ABR21024413m	0.0	13236	1	21	174	194	UCCGAUCCAUAAAAAGUGUCG	:::::::::::::::::::	GAACACUUUUUAUGGAUCGGA	Cleavage	pacid=33708828 polypeptide=Brdisv1ABR21024413m.p locus=Brdisv1ABR21024413m.g ID=Brdisv1ABR21024413m.v1.ABR2.1 annot-version=v1.ABR2.1	1
miR5181-5p-315	Brdisv1ABR21024413m	0.0	13236	1	21	174	194	UCCGAUCCAUAAAAAGUGUCG	:::::::::::::::::::	GAACACUUUUUAUGGAUCGGA	Cleavage	pacid=33708828 polypeptide=Brdisv1ABR21024413m.p locus=Brdisv1ABR21024413m.g ID=Brdisv1ABR21024413m.v1.ABR2.1 annot-version=v1.ABR2.1	1
miR5181-5p-32	Brdisv1ABR21024413m	0.0	13236	1	21	174	194	UCCGAUCCAUAAAAAGUGUCG	:::::::::::::::::::	GAACACUUUUUAUGGAUCGGA	Cleavage	pacid=33708828 polypeptide=Brdisv1ABR21024413m.p locus=Brdisv1ABR21024413m.g ID=Brdisv1ABR21024413m.v1.ABR2.1 annot-version=v1.ABR2.1	1
miR5181-5p-329	Brdisv1ABR21024413m	0.0	13236	1	21	174	194	UCCGAUCCAUAAAAAGUGUCG	:::::::::::::::::::	GAACACUUUUUAUGGAUCGGA	Cleavage	pacid=33708828 polypeptide=Brdisv1ABR21024413m.p locus=Brdisv1ABR21024413m.g ID=Brdisv1ABR21024413m.v1.ABR2.1 annot-version=v1.ABR2.1	1
miR5181-5p-33	Brdisv1ABR21014302m	0.0	16919	1	21	355	375	UCUGAUCCAUAAUAAGUGUCG	:::::::::::::::::::::	CGACACUUAUUAUGGAUCAGA	Cleavage	pacid=33718482 polypeptide=Brdisv1ABR21014302m.p locus=Brdisv1ABR21014302m.g ID=Brdisv1ABR21014302m.v1.ABR2.1 annot-version=v1.ABR2.1	1
miR5181-5p-34	Brdisv1ABR21014302m	0.0	16919	1	21	355	375	UCUGAUCCAUAAUAAGUGUCG	:::::::::::::::::::::	CGACACUUAUUAUGGAUCAGA	Cleavage	pacid=33718482 polypeptide=Brdisv1ABR21014302m.p locus=Brdisv1ABR21014302m.g ID=Brdisv1ABR21014302m.v1.ABR2.1 annot-version=v1.ABR2.1	1
miR5181-5p-343	Brdisv1ABR21024413m	0.0	13236	1	21	174	194	UCCGAUCCAUAAAAAGUGUCG	:::::::::::::::::::	GAACACUUUUUAUGGAUCGGA	Cleavage	pacid=33708828 polypeptide=Brdisv1ABR21024413m.p locus=Brdisv1ABR21024413m.g ID=Brdisv1ABR21024413m.v1.ABR2.1 annot-version=v1.ABR2.1	1
miR5181-5p-348	Brdisv1ABR21024413m	0.0	13236	1	21	174	194	UCCGAUCCAUAAAAAGUGUCG	:::::::::::::::::::	GAACACUUUUUAUGGAUCGGA	Cleavage	pacid=33708828 polypeptide=Brdisv1ABR21024413m.p locus=Brdisv1ABR21024413m.g ID=Brdisv1ABR21024413m.v1.ABR2.1 annot-version=v1.ABR2.1	1
miR5181-5p-357	Brdisv1ABR21024413m	0.0	13236	1	21	174	194	UCCGAUCCAUAAAAAGUGUCG	:::::::::::::::::::	GAACACUUUUUAUGGAUCGGA	Cleavage	pacid=33708828 polypeptide=Brdisv1ABR21024413m.p locus=Brdisv1ABR21024413m.g ID=Brdisv1ABR21024413m.v1.ABR2.1 annot-version=v1.ABR2.1	1
miR5181-5p-36	Brdisv1ABR21024413m	0.0	13236	1	21	174	194	UCCGAUCCAUAAAAAGUGUCG	:::::::::::::::::::	GAACACUUUUUAUGGAUCGGA	Cleavage	pacid=33708828 polypeptide=Brdisv1ABR21024413m.p locus=Brdisv1ABR21024413m.g ID=Brdisv1ABR21024413m.v1.ABR2.1 annot-version=v1.ABR2.1	1
miR5181-5p-368	Brdisv1ABR21024413m	0.0	13236	1	21	174	194	UCCGAUCCAUAAAAAGUGUCG	:::::::::::::::::::	GAACACUUUUUAUGGAUCGGA	Cleavage	pacid=33708828 polypeptide=Brdisv1ABR21024413m.p locus=Brdisv1ABR21024413m.g ID=Brdisv1ABR21024413m.v1.ABR2.1 annot-version=v1.ABR2.1	1
miR5181-5p-369	Brdisv1ABR21024413m	0.0	13236	1	21	174	194	UCCGAUCCAUAAAAAGUGUCG	:::::::::::::::::::	GAACACUUUUUAUGGAUCGGA	Cleavage	pacid=33708828 polypeptide=Brdisv1ABR21024413m.p locus=Brdisv1ABR21024413m.g ID=Brdisv1ABR21024413m.v1.ABR2.1 annot-version=v1.ABR2.1	1
miR5181-5p-371	Brdisv1ABR21024413m	0.0	13236	1	21	174	194	UCCGAUCCAUAAAAAGUGUCG	:::::::::::::::::::	GAACACUUUUUAUGGAUCGGA	Cleavage	pacid=33708828 polypeptide=Brdisv1ABR21024413m.p locus=Brdisv1ABR21024413m.g ID=Brdisv1ABR21024413m.v1.ABR2.1 annot-version=v1.ABR2.1	1
miR5181-5p-391	Brdisv1ABR21014302m	0.0	16919	1	21	355	375	UCUGAUCCAUAAUAAGUGUCG	:::::::::::::::::::::	CGACACUUAUUAUGGAUCAGA	Cleavage	pacid=33718482 polypeptide=Brdisv1ABR21014302m.p locus=Brdisv1ABR21014302m.g ID=Brdisv1ABR21014302m.v1.ABR2.1 annot-version=v1.ABR2.1	1
miR5181-5p-397	Brdisv1ABR21024413m	0.0	13236	1	21	174	194	UCCGAUCCAUAAAAAGUGUCG	:::::::::::::::::::	GAACACUUUUUAUGGAUCGGA	Cleavage	pacid=33708828 polypeptide=Brdisv1ABR21024413m.p locus=Brdisv1ABR21024413m.g ID=Brdisv1ABR21024413m.v1.ABR2.1 annot-version=v1.ABR2.1	1
miR5181-5p-398	Brdisv1ABR21024413m	0.0	13236	1	21	174	194	UCCGAUCCAUAAAAAGUGUCG	:::::::::::::::::::	GAACACUUUUUAUGGAUCGGA	Cleavage	pacid=33708828 polypeptide=Brdisv1ABR21024413m.p locus=Brdisv1ABR21024413m.g ID=Brdisv1ABR21024413m.v1.ABR2.1 annot-version=v1.ABR2.1	1
miR5181-5p-403	Brdisv1ABR21024413m	0.0	13236	1	21	174	194	UCCGAUCCAUAAAAAGUGUCG	:::::::::::::::::::	GAACACUUUUUAUGGAUCGGA	Cleavage	pacid=33708828 polypeptide=Brdisv1ABR21024413m.p locus=Brdisv1ABR21024413m.g ID=Brdisv1ABR21024413m.v1.ABR2.1 annot-version=v1.ABR2.1	1
miR5181-5p-405	Brdisv1ABR21024413m	0.0	13236	1	21	174	194	UCCGAUCCAUAAAAAGUGUCG	:::::::::::::::::::	GAACACUUUUUAUGGAUCGGA	Cleavage	pacid=33708828 polypeptide=Brdisv1ABR21024413m.p locus=Brdisv1ABR21024413m.g ID=Brdisv1ABR21024413m.v1.ABR2.1 annot-version=v1.ABR2.1	1
miR5181-5p-41	Brdisv1ABR21014302m	0.0	17052	1	21	353	373	UGAUCCAUAAUAAGUGUCGGG	:::::::::::::::::::	AGCGACACUUAUUAUGGAUCA	Cleavage	pacid=33718482 polypeptide=Brdisv1ABR21014302m.p locus=Brdisv1ABR21014302m.g ID=Brdisv1ABR21014302m.v1.ABR2.1 annot-version=v1.ABR2.1	1
miR5181-5p-412	Brdisv1ABR21024413m	0.0	13236	1	21	174	194	UCCGAUCCAUAAAAAGUGUCG	:::::::::::::::::::	GAACACUUUUUAUGGAUCGGA	Cleavage	pacid=33708828 polypeptide=Brdisv1ABR21024413m.p locus=Brdisv1ABR21024413m.g ID=Brdisv1ABR21024413m.v1.ABR2.1 annot-version=v1.ABR2.1	1
miR5181-5p-413	Brdisv1ABR21024413m	0.0	13236	1	21	174	194	UCCGAUCCAUAAAAAGUGUCG	:::::::::::::::::::	GAACACUUUUUAUGGAUCGGA	Cleavage	pacid=33708828 polypeptide=Brdisv1ABR21024413m.p locus=Brdisv1ABR21024413m.g ID=Brdisv1ABR21024413m.v1.ABR2.1 annot-version=v1.ABR2.1	1
miR5181-5p-415	Brdisv1ABR21014302m	0.0	16919	1	21	355	375	UCUGAUCCAUAAUAAGUGUCG	:::::::::::::::::::::	CGACACUUAUUAUGGAUCAGA	Cleavage	pacid=33718482 polypeptide=Brdisv1ABR21014302m.p locus=Brdisv1ABR21014302m.g ID=Brdisv1ABR21014302m.v1.ABR2.1 annot-version=v1.ABR2.1	1
miR5181-5p-42	Brdisv1ABR21014302m	0.0	16919	1	21	355	375	UCUGAUCCAUAAUAAGUGUCG	:::::::::::::::::::::	CGACACUUAUUAUGGAUCAGA	Cleavage	pacid=33718482 polypeptide=Brdisv1ABR21014302m.p locus=Brdisv1ABR21014302m.g ID=Brdisv1ABR21014302m.v1.ABR2.1 annot-version=v1.ABR2.1	1
miR5181-5p-430	Brdisv1ABR21024413m	0.0	13236	1	21	174	194	UCCGAUCCAUAAAAAGUGUCG	:::::::::::::::::::	GAACACUUUUUAUGGAUCGGA	Cleavage	pacid=33708828 polypeptide=Brdisv1ABR21024413m.p locus=Brdisv1ABR21024413m.g ID=Brdisv1ABR21024413m.v1.ABR2.1 annot-version=v1.ABR2.1	1
miR5181-5p-437	Brdisv1ABR21024413m	0.0	13236	1	21	174	194	UCCGAUCCAUAAAAAGUGUCG	:::::::::::::::::::	GAACACUUUUUAUGGAUCGGA	Cleavage	pacid=33708828 polypeptide=Brdisv1ABR21024413m.p locus=Brdisv1ABR21024413m.g ID=Brdisv1ABR21024413m.v1.ABR2.1 annot-version=v1.ABR2.1	1
miR5181-5p-44	Brdisv1ABR21024413m	0.0	13236	1	21	174	194	UCCGAUCCAUAAAAAGUGUCG	:::::::::::::::::::	GAACACUUUUUAUGGAUCGGA	Cleavage	pacid=33708828 polypeptide=Brdisv1ABR21024413m.p locus=Brdisv1ABR21024413m.g ID=Brdisv1ABR21024413m.v1.ABR2.1 annot-version=v1.ABR2.1	1
miR5181-5p-449	Brdisv1ABR21024413m	0.0	13236	1	21	174	194	UCCGAUCCAUAAAAAGUGUCG	:::::::::::::::::::	GAACACUUUUUAUGGAUCGGA	Cleavage	pacid=33708828 polypeptide=Brdisv1ABR21024413m.p locus=Brdisv1ABR21024413m.g ID=Brdisv1ABR21024413m.v1.ABR2.1 annot-version=v1.ABR2.1	1
miR5181-5p-451	Brdisv1ABR21024413m	0.0	13236	1	21	174	194	UCCGAUCCAUAAAAAGUGUCG	:::::::::::::::::::	GAACACUUUUUAUGGAUCGGA	Cleavage	pacid=33708828 polypeptide=Brdisv1ABR21024413m.p locus=Brdisv1ABR21024413m.g ID=Brdisv1ABR21024413m.v1.ABR2.1 annot-version=v1.ABR2.1	1
miR5181-5p-452	Brdisv1ABR21024413m	0.0	13236	1	21	174	194	UCCGAUCCAUAAAAAGUGUCG	:::::::::::::::::::	GAACACUUUUUAUGGAUCGGA	Cleavage	pacid=33708828 polypeptide=Brdisv1ABR21024413m.p locus=Brdisv1ABR21024413m.g ID=Brdisv1ABR21024413m.v1.ABR2.1 annot-version=v1.ABR2.1	1
miR5181-5p-453	Brdisv1ABR21024413m	0.0	13236	1	21	174	194	UCCGAUCCAUAAAAAGUGUCG	:::::::::::::::::::	GAACACUUUUUAUGGAUCGGA	Cleavage	pacid=33708828 polypeptide=Brdisv1ABR21024413m.p locus=Brdisv1ABR21024413m.g ID=Brdisv1ABR21024413m.v1.ABR2.1 annot-version=v1.ABR2.1	1
miR5181-5p-458	Brdisv1ABR21014302m	0.0	16919	1	21	355	375	UCUGAUCCAUAAUAAGUGUCG	:::::::::::::::::::::	CGACACUUAUUAUGGAUCAGA	Cleavage	pacid=33718482 polypeptide=Brdisv1ABR21014302m.p locus=Brdisv1ABR21014302m.g ID=Brdisv1ABR21014302m.v1.ABR2.1 annot-version=v1.ABR2.1	1
miR5181-5p-465	Brdisv1ABR21024413m	0.0	13236	1	21	174	194	UCCGAUCCAUAAAAAGUGUCG	:::::::::::::::::::	GAACACUUUUUAUGGAUCGGA	Cleavage	pacid=33708828 polypeptide=Brdisv1ABR21024413m.p locus=Brdisv1ABR21024413m.g ID=Brdisv1ABR21024413m.v1.ABR2.1 annot-version=v1.ABR2.1	1
miR5181-5p-467	Brdisv1ABR21024413m	0.0	13236	1	21	174	194	UCCGAUCCAUAAAAAGUGUCG	:::::::::::::::::::	GAACACUUUUUAUGGAUCGGA	Cleavage	pacid=33708828 polypeptide=Brdisv1ABR21024413m.p locus=Brdisv1ABR21024413m.g ID=Brdisv1ABR21024413m.v1.ABR2.1 annot-version=v1.ABR2.1	1
miR5181-5p-474	Brdisv1ABR21024413m	0.0	13236	1	21	174	194	UCCGAUCCAUAAAAAGUGUCG	:::::::::::::::::::	GAACACUUUUUAUGGAUCGGA	Cleavage	pacid=33708828 polypeptide=Brdisv1ABR21024413m.p locus=Brdisv1ABR21024413m.g ID=Brdisv1ABR21024413m.v1.ABR2.1 annot-version=v1.ABR2.1	1
miR5181-5p-477	Brdisv1ABR21014302m	0.0	16919	1	21	355	375	UCUGAUCCAUAAUAAGUGUCG	:::::::::::::::::::::	CGACACUUAUUAUGGAUCAGA	Cleavage	pacid=33718482 polypeptide=Brdisv1ABR21014302m.p locus=Brdisv1ABR21014302m.g ID=Brdisv1ABR21014302m.v1.ABR2.1 annot-version=v1.ABR2.1	1
miR5181-5p-480	Brdisv1ABR21014302m	0.0	17052	1	21	353	373	UGAUCCAUAAUAAGUGUCGGG	:::::::::::::::::::	AGCGACACUUAUUAUGGAUCA	Cleavage	pacid=33718482 polypeptide=Brdisv1ABR21014302m.p locus=Brdisv1ABR21014302m.g ID=Brdisv1ABR21014302m.v1.ABR2.1 annot-version=v1.ABR2.1	1
miR5181-5p-481	Brdisv1ABR21014302m	0.0	16919	1	21	355	375	UCUGAUCCAUAAUAAGUGUCG	:::::::::::::::::::::	CGACACUUAUUAUGGAUCAGA	Cleavage	pacid=33718482 polypeptide=Brdisv1ABR21014302m.p locus=Brdisv1ABR21014302m.g ID=Brdisv1ABR21014302m.v1.ABR2.1 annot-version=v1.ABR2.1	1
miR5181-5p-482	Brdisv1ABR21014302m	0.0	16919	1	21	355	375	UCUGAUCCAUAAUAAGUGUCG	:::::::::::::::::::::	CGACACUUAUUAUGGAUCAGA	Cleavage	pacid=33718482 polypeptide=Brdisv1ABR21014302m.p locus=Brdisv1ABR21014302m.g ID=Brdisv1ABR21014302m.v1.ABR2.1 annot-version=v1.ABR2.1	1
miR5181-5p-486	Brdisv1ABR21024413m	0.0	13236	1	21	174	194	UCCGAUCCAUAAAAAGUGUCG	:::::::::::::::::::	GAACACUUUUUAUGGAUCGGA	Cleavage	pacid=33708828 polypeptide=Brdisv1ABR21024413m.p locus=Brdisv1ABR21024413m.g ID=Brdisv1ABR21024413m.v1.ABR2.1 annot-version=v1.ABR2.1	1
miR5181-5p-490	Brdisv1ABR21014302m	0.0	16919	1	21	355	375	UCUGAUCCAUAAUAAGUGUCG	:::::::::::::::::::::	CGACACUUAUUAUGGAUCAGA	Cleavage	pacid=33718482 polypeptide=Brdisv1ABR21014302m.p locus=Brdisv1ABR21014302m.g ID=Brdisv1ABR21014302m.v1.ABR2.1 annot-version=v1.ABR2.1	1
miR5181-5p-491	Brdisv1ABR21024413m	0.0	13236	1	21	174	194	UCCGAUCCAUAAAAAGUGUCG	:::::::::::::::::::	GAACACUUUUUAUGGAUCGGA	Cleavage	pacid=33708828 polypeptide=Brdisv1ABR21024413m.p locus=Brdisv1ABR21024413m.g ID=Brdisv1ABR21024413m.v1.ABR2.1 annot-version=v1.ABR2.1	1
miR5181-5p-499	Brdisv1ABR21024413m	0.0	13236	1	21	174	194	UCCGAUCCAUAAAAAGUGUCG	:::::::::::::::::::	GAACACUUUUUAUGGAUCGGA	Cleavage	pacid=33708828 polypeptide=Brdisv1ABR21024413m.p locus=Brdisv1ABR21024413m.g ID=Brdisv1ABR21024413m.v1.ABR2.1 annot-version=v1.ABR2.1	1
miR5181-5p-511	Brdisv1ABR21014302m	0.0	16919	1	21	355	375	UCUGAUCCAUAAUAAGUGUCG	:::::::::::::::::::::	CGACACUUAUUAUGGAUCAGA	Cleavage	pacid=33718482 polypeptide=Brdisv1ABR21014302m.p locus=Brdisv1ABR21014302m.g ID=Brdisv1ABR21014302m.v1.ABR2.1 annot-version=v1.ABR2.1	1
miR5181-5p-514	Brdisv1ABR21024413m	0.0	13236	1	21	174	194	UCCGAUCCAUAAAAAGUGUCG	:::::::::::::::::::	GAACACUUUUUAUGGAUCGGA	Cleavage	pacid=33708828 polypeptide=Brdisv1ABR21024413m.p locus=Brdisv1ABR21024413m.g ID=Brdisv1ABR21024413m.v1.ABR2.1 annot-version=v1.ABR2.1	1
miR5181-5p-515	Brdisv1ABR21014302m	0.0	16919	1	21	355	375	UCUGAUCCAUAAUAAGUGUCG	:::::::::::::::::::::	CGACACUUAUUAUGGAUCAGA	Cleavage	pacid=33718482 polypeptide=Brdisv1ABR21014302m.p locus=Brdisv1ABR21014302m.g ID=Brdisv1ABR21014302m.v1.ABR2.1 annot-version=v1.ABR2.1	1
miR5181-5p-517	Brdisv1ABR21024413m	0.0	13236	1	21	174	194	UCCGAUCCAUAAAAAGUGUCG	:::::::::::::::::::	GAACACUUUUUAUGGAUCGGA	Cleavage	pacid=33708828 polypeptide=Brdisv1ABR21024413m.p locus=Brdisv1ABR21024413m.g ID=Brdisv1ABR21024413m.v1.ABR2.1 annot-version=v1.ABR2.1	1
miR5181-5p-523	Brdisv1ABR21014302m	0.0	17052	1	21	353	373	UGAUCCAUAAUAAGUGUCGGG	:::::::::::::::::::	AGCGACACUUAUUAUGGAUCA	Cleavage	pacid=33718482 polypeptide=Brdisv1ABR21014302m.p locus=Brdisv1ABR21014302m.g ID=Brdisv1ABR21014302m.v1.ABR2.1 annot-version=v1.ABR2.1	1
miR5181-5p-526	Brdisv1ABR21024413m	0.0	13236	1	21	174	194	UCCGAUCCAUAAAAAGUGUCG	:::::::::::::::::::	GAACACUUUUUAUGGAUCGGA	Cleavage	pacid=33708828 polypeptide=Brdisv1ABR21024413m.p locus=Brdisv1ABR21024413m.g ID=Brdisv1ABR21024413m.v1.ABR2.1 annot-version=v1.ABR2.1	1
miR5181-5p-53	Brdisv1ABR21024413m	0.0	13236	1	21	174	194	UCCGAUCCAUAAAAAGUGUCG	:::::::::::::::::::	GAACACUUUUUAUGGAUCGGA	Cleavage	pacid=33708828 polypeptide=Brdisv1ABR21024413m.p locus=Brdisv1ABR21024413m.g ID=Brdisv1ABR21024413m.v1.ABR2.1 annot-version=v1.ABR2.1	1
miR5181-5p-533	Brdisv1ABR21024413m	0.0	13236	1	21	174	194	UCCGAUCCAUAAAAAGUGUCG	:::::::::::::::::::	GAACACUUUUUAUGGAUCGGA	Cleavage	pacid=33708828 polypeptide=Brdisv1ABR21024413m.p locus=Brdisv1ABR21024413m.g ID=Brdisv1ABR21024413m.v1.ABR2.1 annot-version=v1.ABR2.1	1
miR5181-5p-541	Brdisv1ABR21024413m	0.0	13236	1	21	174	194	UCCGAUCCAUAAAAAGUGUCG	:::::::::::::::::::	GAACACUUUUUAUGGAUCGGA	Cleavage	pacid=33708828 polypeptide=Brdisv1ABR21024413m.p locus=Brdisv1ABR21024413m.g ID=Brdisv1ABR21024413m.v1.ABR2.1 annot-version=v1.ABR2.1	1
miR5181-5p-544	Brdisv1ABR21024413m	0.0	13236	1	21	174	194	UCCGAUCCAUAAAAAGUGUCG	:::::::::::::::::::	GAACACUUUUUAUGGAUCGGA	Cleavage	pacid=33708828 polypeptide=Brdisv1ABR21024413m.p locus=Brdisv1ABR21024413m.g ID=Brdisv1ABR21024413m.v1.ABR2.1 annot-version=v1.ABR2.1	1
miR5181-5p-56	Brdisv1ABR21024413m	0.0	13236	1	21	174	194	UCCGAUCCAUAAAAAGUGUCG	:::::::::::::::::::	GAACACUUUUUAUGGAUCGGA	Cleavage	pacid=33708828 polypeptide=Brdisv1ABR21024413m.p locus=Brdisv1ABR21024413m.g ID=Brdisv1ABR21024413m.v1.ABR2.1 annot-version=v1.ABR2.1	1
miR5181-5p-57	Brdisv1ABR21024413m	0.0	13236	1	21	174	194	UCCGAUCCAUAAAAAGUGUCG	:::::::::::::::::::	GAACACUUUUUAUGGAUCGGA	Cleavage	pacid=33708828 polypeptide=Brdisv1ABR21024413m.p locus=Brdisv1ABR21024413m.g ID=Brdisv1ABR21024413m.v1.ABR2.1 annot-version=v1.ABR2.1	1
miR5181-5p-58	Brdisv1ABR21024413m	0.0	13236	1	21	174	194	UCCGAUCCAUAAAAAGUGUCG	:::::::::::::::::::	GAACACUUUUUAUGGAUCGGA	Cleavage	pacid=33708828 polypeptide=Brdisv1ABR21024413m.p locus=Brdisv1ABR21024413m.g ID=Brdisv1ABR21024413m.v1.ABR2.1 annot-version=v1.ABR2.1	1
miR5181-5p-6	Brdisv1ABR21024413m	0.0	13236	1	21	174	194	UCCGAUCCAUAAAAAGUGUCG	:::::::::::::::::::	GAACACUUUUUAUGGAUCGGA	Cleavage	pacid=33708828 polypeptide=Brdisv1ABR21024413m.p locus=Brdisv1ABR21024413m.g ID=Brdisv1ABR21024413m.v1.ABR2.1 annot-version=v1.ABR2.1	1
miR5181-5p-60	Brdisv1ABR21024413m	0.0	13236	1	21	174	194	UCCGAUCCAUAAAAAGUGUCG	:::::::::::::::::::	GAACACUUUUUAUGGAUCGGA	Cleavage	pacid=33708828 polypeptide=Brdisv1ABR21024413m.p locus=Brdisv1ABR21024413m.g ID=Brdisv1ABR21024413m.v1.ABR2.1 annot-version=v1.ABR2.1	1
miR5181-5p-62	Brdisv1ABR21024413m	0.0	13236	1	21	174	194	UCCGAUCCAUAAAAAGUGUCG	:::::::::::::::::::	GAACACUUUUUAUGGAUCGGA	Cleavage	pacid=33708828 polypeptide=Brdisv1ABR21024413m.p locus=Brdisv1ABR21024413m.g ID=Brdisv1ABR21024413m.v1.ABR2.1 annot-version=v1.ABR2.1	1
miR5181-5p-64	Brdisv1ABR21024413m	0.0	13236	1	21	174	194	UCCGAUCCAUAAAAAGUGUCG	:::::::::::::::::::	GAACACUUUUUAUGGAUCGGA	Cleavage	pacid=33708828 polypeptide=Brdisv1ABR21024413m.p locus=Brdisv1ABR21024413m.g ID=Brdisv1ABR21024413m.v1.ABR2.1 annot-version=v1.ABR2.1	1
miR5181-5p-65	Brdisv1ABR21024413m	0.0	13236	1	21	174	194	UCCGAUCCAUAAAAAGUGUCG	:::::::::::::::::::	GAACACUUUUUAUGGAUCGGA	Cleavage	pacid=33708828 polypeptide=Brdisv1ABR21024413m.p locus=Brdisv1ABR21024413m.g ID=Brdisv1ABR21024413m.v1.ABR2.1 annot-version=v1.ABR2.1	1
miR5181-5p-66	Brdisv1ABR21024413m	0.0	13236	1	21	174	194	UCCGAUCCAUAAAAAGUGUCG	:::::::::::::::::::	GAACACUUUUUAUGGAUCGGA	Cleavage	pacid=33708828 polypeptide=Brdisv1ABR21024413m.p locus=Brdisv1ABR21024413m.g ID=Brdisv1ABR21024413m.v1.ABR2.1 annot-version=v1.ABR2.1	1
miR5181-5p-68	Brdisv1ABR21024413m	0.0	13236	1	21	174	194	UCCGAUCCAUAAAAAGUGUCG	:::::::::::::::::::	GAACACUUUUUAUGGAUCGGA	Cleavage	pacid=33708828 polypeptide=Brdisv1ABR21024413m.p locus=Brdisv1ABR21024413m.g ID=Brdisv1ABR21024413m.v1.ABR2.1 annot-version=v1.ABR2.1	1
miR5181-5p-7	Brdisv1ABR21024413m	0.0	13236	1	21	174	194	UCCGAUCCAUAAAAAGUGUCG	:::::::::::::::::::	GAACACUUUUUAUGGAUCGGA	Cleavage	pacid=33708828 polypeptide=Brdisv1ABR21024413m.p locus=Brdisv1ABR21024413m.g ID=Brdisv1ABR21024413m.v1.ABR2.1 annot-version=v1.ABR2.1	1
miR5181-5p-76	Brdisv1ABR21024413m	0.0	13236	1	21	174	194	UCCGAUCCAUAAAAAGUGUCG	:::::::::::::::::::	GAACACUUUUUAUGGAUCGGA	Cleavage	pacid=33708828 polypeptide=Brdisv1ABR21024413m.p locus=Brdisv1ABR21024413m.g ID=Brdisv1ABR21024413m.v1.ABR2.1 annot-version=v1.ABR2.1	1
miR5181-5p-77	Brdisv1ABR21024413m	0.0	13236	1	21	174	194	UCCGAUCCAUAAAAAGUGUCG	:::::::::::::::::::	GAACACUUUUUAUGGAUCGGA	Cleavage	pacid=33708828 polypeptide=Brdisv1ABR21024413m.p locus=Brdisv1ABR21024413m.g ID=Brdisv1ABR21024413m.v1.ABR2.1 annot-version=v1.ABR2.1	1
miR5181-5p-79	Brdisv1ABR21024413m	0.0	13236	1	21	174	194	UCCGAUCCAUAAAAAGUGUCG	:::::::::::::::::::	GAACACUUUUUAUGGAUCGGA	Cleavage	pacid=33708828 polypeptide=Brdisv1ABR21024413m.p locus=Brdisv1ABR21024413m.g ID=Brdisv1ABR21024413m.v1.ABR2.1 annot-version=v1.ABR2.1	1
miR5181-5p-80	Brdisv1ABR21024413m	0.0	13236	1	21	174	194	UCCGAUCCAUAAAAAGUGUCG	:::::::::::::::::::	GAACACUUUUUAUGGAUCGGA	Cleavage	pacid=33708828 polypeptide=Brdisv1ABR21024413m.p locus=Brdisv1ABR21024413m.g ID=Brdisv1ABR21024413m.v1.ABR2.1 annot-version=v1.ABR2.1	1
miR5181-5p-82	Brdisv1ABR21024413m	0.0	13236	1	21	174	194	UCCGAUCCAUAAAAAGUGUCG	:::::::::::::::::::	GAACACUUUUUAUGGAUCGGA	Cleavage	pacid=33708828 polypeptide=Brdisv1ABR21024413m.p locus=Brdisv1ABR21024413m.g ID=Brdisv1ABR21024413m.v1.ABR2.1 annot-version=v1.ABR2.1	1
miR5181-5p-85	Brdisv1ABR21024413m	0.0	13236	1	21	174	194	UCCGAUCCAUAAAAAGUGUCG	:::::::::::::::::::	GAACACUUUUUAUGGAUCGGA	Cleavage	pacid=33708828 polypeptide=Brdisv1ABR21024413m.p locus=Brdisv1ABR21024413m.g ID=Brdisv1ABR21024413m.v1.ABR2.1 annot-version=v1.ABR2.1	1
miR5183-3p-10	Brdisv1ABR21012915m	0.0	9861	1	21	803	823	UAUUUGGACAAAUUUGAGUCA	:::::::::::::::::::	CCACUCAAAUUUGUCCAAAUA	Cleavage	pacid=33732380 polypeptide=Brdisv1ABR21012915m.p locus=Brdisv1ABR21012915m.g ID=Brdisv1ABR21012915m.v1.ABR2.1 annot-version=v1.ABR2.1	1
miR5183-3p-11	Brdisv1ABR21012915m	0.0	9861	1	21	803	823	UAUUUGGACAAAUUUGAGUCA	:::::::::::::::::::	CCACUCAAAUUUGUCCAAAUA	Cleavage	pacid=33732380 polypeptide=Brdisv1ABR21012915m.p locus=Brdisv1ABR21012915m.g ID=Brdisv1ABR21012915m.v1.ABR2.1 annot-version=v1.ABR2.1	1
miR5183-3p-3	Brdisv1ABR21012915m	0.0	9861	1	21	803	823	UAUUUGGACAAAUUUGAGUCU	:::::::::::::::::::	CCACUCAAAUUUGUCCAAAUA	Cleavage	pacid=33732380 polypeptide=Brdisv1ABR21012915m.p locus=Brdisv1ABR21012915m.g ID=Brdisv1ABR21012915m.v1.ABR2.1 annot-version=v1.ABR2.1	1
miR5183-3p-4	Brdisv1ABR21012915m	0.0	9861	1	21	803	823	UAUUUGGACAAAUUUGAGUCA	:::::::::::::::::::	CCACUCAAAUUUGUCCAAAUA	Cleavage	pacid=33732380 polypeptide=Brdisv1ABR21012915m.p locus=Brdisv1ABR21012915m.g ID=Brdisv1ABR21012915m.v1.ABR2.1 annot-version=v1.ABR2.1	1
miR5183-3p-6	Brdisv1ABR21012915m	0.0	9861	1	21	803	823	UAUUUGGACAAAUUUGAGUCA	:::::::::::::::::::	CCACUCAAAUUUGUCCAAAUA	Cleavage	pacid=33732380 polypeptide=Brdisv1ABR21012915m.p locus=Brdisv1ABR21012915m.g ID=Brdisv1ABR21012915m.v1.ABR2.1 annot-version=v1.ABR2.1	1
miR5183-3p-8	Brdisv1ABR21012915m	0.0	9861	1	21	803	823	UAUUUGGACAAAUUUGAGUCA	:::::::::::::::::::	CCACUCAAAUUUGUCCAAAUA	Cleavage	pacid=33732380 polypeptide=Brdisv1ABR21012915m.p locus=Brdisv1ABR21012915m.g ID=Brdisv1ABR21012915m.v1.ABR2.1 annot-version=v1.ABR2.1	1
miR5183-3p-9	Brdisv1ABR21012915m	0.0	9861	1	21	803	823	UAUUUGGACAAAUUUGAGUCA	:::::::::::::::::::	CCACUCAAAUUUGUCCAAAUA	Cleavage	pacid=33732380 polypeptide=Brdisv1ABR21012915m.p locus=Brdisv1ABR21012915m.g ID=Brdisv1ABR21012915m.v1.ABR2.1 annot-version=v1.ABR2.1	1
miR5183-5p-5	Brdisv1ABR21012915m	0.0	9861	1	21	803	823	UAUUUGGACAAAUUUGAGUCA	:::::::::::::::::::	CCACUCAAAUUUGUCCAAAUA	Cleavage	pacid=33732380 polypeptide=Brdisv1ABR21012915m.p locus=Brdisv1ABR21012915m.g ID=Brdisv1ABR21012915m.v1.ABR2.1 annot-version=v1.ABR2.1	1
miR5183-5p-7	Brdisv1ABR21012915m	0.0	9861	1	21	803	823	UAUUUGGACAAAUUUGAGUCA	:::::::::::::::::::	CCACUCAAAUUUGUCCAAAUA	Cleavage	pacid=33732380 polypeptide=Brdisv1ABR21012915m.p locus=Brdisv1ABR21012915m.g ID=Brdisv1ABR21012915m.v1.ABR2.1 annot-version=v1.ABR2.1	1
miR5183-5p-8	Brdisv1ABR21012915m	0.0	9861	1	21	803	823	UAUUUGGACAAAUUUGAGUCA	:::::::::::::::::::	CCACUCAAAUUUGUCCAAAUA	Cleavage	pacid=33732380 polypeptide=Brdisv1ABR21012915m.p locus=Brdisv1ABR21012915m.g ID=Brdisv1ABR21012915m.v1.ABR2.1 annot-version=v1.ABR2.1	1
miR5183-5p-9	Brdisv1ABR21012915m	0.0	9861	1	21	803	823	UAUUUGGACAAAUUUGAGUCA	:::::::::::::::::::	CCACUCAAAUUUGUCCAAAUA	Cleavage	pacid=33732380 polypeptide=Brdisv1ABR21012915m.p locus=Brdisv1ABR21012915m.g ID=Brdisv1ABR21012915m.v1.ABR2.1 annot-version=v1.ABR2.1	1
miR7770-3p-1	Brdisv1ABR21014780m	0.0	19455	1	21	210	230	UCUAGACGGGCCUUCAAAGAG	:::::::::::::::::::::	CUCUUUGAAGGCCCGUCUAGA	Cleavage	pacid=33719476 polypeptide=Brdisv1ABR21014780m.p locus=Brdisv1ABR21014780m.g ID=Brdisv1ABR21014780m.v1.ABR2.1 annot-version=v1.ABR2.1	1
miR1122-5p-1	Brdisv1ABR21016579m	0.5	14205	1	20	243	262	UAGAUACAUCCGUAUUUGGG	::::::::.:::::::::::	CCCAAAUAUGGAUGUAUCUA	Cleavage	pacid=33718040 polypeptide=Brdisv1ABR21016579m.p locus=Brdisv1ABR21016579m.g ID=Brdisv1ABR21016579m.v1.ABR2.1 annot-version=v1.ABR2.1	1
miR164-5p-3	Brdisv1ABR21002869m	0.5	14659	1	21	89	109	UGGAGAAGGGGAGCGCGUGCA	:.:::::::::::::::::	CCCGCGCGCUCCCCUUCUCCA	Cleavage	pacid=33734532 polypeptide=Brdisv1ABR21002869m.p locus=Brdisv1ABR21002869m.g ID=Brdisv1ABR21002869m.v1.ABR2.1 annot-version=v1.ABR2.1	1
miR171-3p-1	Brdisv1ABR21008554m	0.5	22946	1	21	708	728	UGAUUGAGCCGUGCCAAUAUC	:::::::::.:::::::::::	GAUAUUGGCGCGGCUCAAUCA	Cleavage	pacid=33725857 polypeptide=Brdisv1ABR21008554m.p locus=Brdisv1ABR21008554m.g ID=Brdisv1ABR21008554m.v1.ABR2.1 annot-version=v1.ABR2.1	1
miR171-3p-3	Brdisv1ABR21008554m	0.5	22946	1	21	708	728	UGAUUGAGCCGUGCCAAUAUC	:::::::::.:::::::::::	GAUAUUGGCGCGGCUCAAUCA	Cleavage	pacid=33725857 polypeptide=Brdisv1ABR21008554m.p locus=Brdisv1ABR21008554m.g ID=Brdisv1ABR21008554m.v1.ABR2.1 annot-version=v1.ABR2.1	1
miR171-3p-6	Brdisv1ABR21008554m	0.5	22946	1	20	709	728	UGAUUGAGCCGUGCCAAUAU	::::::::.:::::::::::	AUAUUGGCGCGGCUCAAUCA	Cleavage	pacid=33725857 polypeptide=Brdisv1ABR21008554m.p locus=Brdisv1ABR21008554m.g ID=Brdisv1ABR21008554m.v1.ABR2.1 annot-version=v1.ABR2.1	1
miR171-3p-8	Brdisv1ABR21008554m	0.5	22946	1	20	709	728	UGAUUGAGCCGUGCCAAUAU	::::::::.:::::::::::	AUAUUGGCGCGGCUCAAUCA	Cleavage	pacid=33725857 polypeptide=Brdisv1ABR21008554m.p locus=Brdisv1ABR21008554m.g ID=Brdisv1ABR21008554m.v1.ABR2.1 annot-version=v1.ABR2.1	1
miR171-3p-9	Brdisv1ABR21008554m	0.5	22946	1	22	707	728	UGAUUGAGCCGUGCCAAUAUCU	::::::::::.:::::::::::	AGAUAUUGGCGCGGCUCAAUCA	Cleavage	pacid=33725857 polypeptide=Brdisv1ABR21008554m.p locus=Brdisv1ABR21008554m.g ID=Brdisv1ABR21008554m.v1.ABR2.1 annot-version=v1.ABR2.1	1
miR172-3p-1	Brdisv1ABR21008775m	0.5	17445	1	20	1160	1179	GAAUCUUGAUGAUGCUGCAU	:::::::::::::.:::::	CUGCAGCAUCAUCAGGAUUC	Cleavage	pacid=33727886 polypeptide=Brdisv1ABR21008775m.p locus=Brdisv1ABR21008774m.g ID=Brdisv1ABR21008775m.v1.ABR2.1 annot-version=v1.ABR2.1	1
miR172-3p-1	Brdisv1ABR21008773m	0.5	17445	1	20	1163	1182	GAAUCUUGAUGAUGCUGCAU	:::::::::::::.:::::	CUGCAGCAUCAUCAGGAUUC	Cleavage	pacid=33727885 polypeptide=Brdisv1ABR21008773m.p locus=Brdisv1ABR21008774m.g ID=Brdisv1ABR21008773m.v1.ABR2.1 annot-version=v1.ABR2.1	1
miR172-3p-1	Brdisv1ABR21008774m	0.5	17445	1	20	1178	1197	GAAUCUUGAUGAUGCUGCAU	:::::::::::::.:::::	CUGCAGCAUCAUCAGGAUUC	Cleavage	pacid=33727884 polypeptide=Brdisv1ABR21008774m.p locus=Brdisv1ABR21008774m.g ID=Brdisv1ABR21008774m.v1.ABR2.1 annot-version=v1.ABR2.1	1
miR172-3p-1	Brdisv1ABR21000594m	0.5	22112	1	20	1220	1239	GAAUCUUGAUGAUGCUGCAU	:::::::::::::.:::::	CUGCAGCAUCAUCAGGAUUC	Cleavage	pacid=33723595 polypeptide=Brdisv1ABR21000594m.p locus=Brdisv1ABR21000593m.g ID=Brdisv1ABR21000594m.v1.ABR2.1 annot-version=v1.ABR2.1	1
miR172-3p-1	Brdisv1ABR21000593m	0.5	22112	1	20	1232	1251	GAAUCUUGAUGAUGCUGCAU	:::::::::::::.:::::	CUGCAGCAUCAUCAGGAUUC	Cleavage	pacid=33723594 polypeptide=Brdisv1ABR21000593m.p locus=Brdisv1ABR21000593m.g ID=Brdisv1ABR21000593m.v1.ABR2.1 annot-version=v1.ABR2.1	1
miR172-3p-1	Brdisv1ABR21018826m	0.5	12249	1	20	1316	1335	GAAUCUUGAUGAUGCUGCAU	:::::::::::::.:::::	CUGCAGCAUCAUCAGGAUUC	Cleavage	pacid=33721244 polypeptide=Brdisv1ABR21018826m.p locus=Brdisv1ABR21018825m.g ID=Brdisv1ABR21018826m.v1.ABR2.1 annot-version=v1.ABR2.1	1
miR172-3p-1	Brdisv1ABR21018825m	0.5	12249	1	20	1361	1380	GAAUCUUGAUGAUGCUGCAU	:::::::::::::.:::::	CUGCAGCAUCAUCAGGAUUC	Cleavage	pacid=33721243 polypeptide=Brdisv1ABR21018825m.p locus=Brdisv1ABR21018825m.g ID=Brdisv1ABR21018825m.v1.ABR2.1 annot-version=v1.ABR2.1	1
miR397-5p-2	Brdisv1ABR21016955m	0.5	19902	1	21	681	701	UUGAGUGCAGCGUUGAUGAAC	: :::::::::::::.:::::	GCUCAUCAACGCUGCGCUCAA	Cleavage	pacid=33717995 polypeptide=Brdisv1ABR21016955m.p locus=Brdisv1ABR21016955m.g ID=Brdisv1ABR21016955m.v1.ABR2.1 annot-version=v1.ABR2.1	1
miR397-5p-4	Brdisv1ABR21016955m	0.5	19902	1	21	681	701	UUGAGUGCAGCGUUGAUGAAC	: :::::::::::::.:::::	GCUCAUCAACGCUGCGCUCAA	Cleavage	pacid=33717995 polypeptide=Brdisv1ABR21016955m.p locus=Brdisv1ABR21016955m.g ID=Brdisv1ABR21016955m.v1.ABR2.1 annot-version=v1.ABR2.1	1
miR5049-1	Brdisv1ABR21041735m	0.5	8125	1	21	1379	1399	AAUAUGGAUCGGAGGGAGUAU	::::.:::::::::::::::	UUACUUCCUCCGAUCCAUAUU	Cleavage	pacid=33746265 polypeptide=Brdisv1ABR21041735m.p locus=Brdisv1ABR21041732m.g ID=Brdisv1ABR21041735m.v1.ABR2.1 annot-version=v1.ABR2.1	1
miR5049-1	Brdisv1ABR21005305m	0.5	24048	1	21	347	367	AAUAUGGAUCGGAGGGAGUAU	::::::.:::::::::::::	UUACUCCUUCCGAUCCAUAUU	Cleavage	pacid=33732701 polypeptide=Brdisv1ABR21005305m.p locus=Brdisv1ABR21005305m.g ID=Brdisv1ABR21005305m.v1.ABR2.1 annot-version=v1.ABR2.1	1
miR5049-3p-1	Brdisv1ABR21041735m	0.5	8125	1	21	1379	1399	AAUAUGGAUCGGAGGGAGUAU	::::.:::::::::::::::	UUACUUCCUCCGAUCCAUAUU	Cleavage	pacid=33746265 polypeptide=Brdisv1ABR21041735m.p locus=Brdisv1ABR21041732m.g ID=Brdisv1ABR21041735m.v1.ABR2.1 annot-version=v1.ABR2.1	1
miR5049-3p-1	Brdisv1ABR21005305m	0.5	24048	1	21	347	367	AAUAUGGAUCGGAGGGAGUAU	::::::.:::::::::::::	UUACUCCUUCCGAUCCAUAUU	Cleavage	pacid=33732701 polypeptide=Brdisv1ABR21005305m.p locus=Brdisv1ABR21005305m.g ID=Brdisv1ABR21005305m.v1.ABR2.1 annot-version=v1.ABR2.1	1
miR5049-3p-10	Brdisv1ABR21041735m	0.5	8125	1	21	1379	1399	AAUAUGGAUCGGAGGGAGUAU	::::.:::::::::::::::	UUACUUCCUCCGAUCCAUAUU	Cleavage	pacid=33746265 polypeptide=Brdisv1ABR21041735m.p locus=Brdisv1ABR21041732m.g ID=Brdisv1ABR21041735m.v1.ABR2.1 annot-version=v1.ABR2.1	1
miR5049-3p-10	Brdisv1ABR21005305m	0.5	24048	1	21	347	367	AAUAUGGAUCGGAGGGAGUAU	::::::.:::::::::::::	UUACUCCUUCCGAUCCAUAUU	Cleavage	pacid=33732701 polypeptide=Brdisv1ABR21005305m.p locus=Brdisv1ABR21005305m.g ID=Brdisv1ABR21005305m.v1.ABR2.1 annot-version=v1.ABR2.1	1
miR5049-3p-101	Brdisv1ABR21041735m	0.5	8125	1	21	1379	1399	AAUAUGGAUCGGAGGGAGUAA	:::::.:::::::::::::::	UUACUUCCUCCGAUCCAUAUU	Cleavage	pacid=33746265 polypeptide=Brdisv1ABR21041735m.p locus=Brdisv1ABR21041732m.g ID=Brdisv1ABR21041735m.v1.ABR2.1 annot-version=v1.ABR2.1	1
miR5049-3p-101	Brdisv1ABR21005305m	0.5	24048	1	21	347	367	AAUAUGGAUCGGAGGGAGUAA	:::::::.:::::::::::::	UUACUCCUUCCGAUCCAUAUU	Cleavage	pacid=33732701 polypeptide=Brdisv1ABR21005305m.p locus=Brdisv1ABR21005305m.g ID=Brdisv1ABR21005305m.v1.ABR2.1 annot-version=v1.ABR2.1	1
miR5049-3p-104	Brdisv1ABR21041735m	0.5	8125	1	21	1379	1399	AAUAUGGAUCGGAGGGAGUAC	::::.:::::::::::::::	UUACUUCCUCCGAUCCAUAUU	Cleavage	pacid=33746265 polypeptide=Brdisv1ABR21041735m.p locus=Brdisv1ABR21041732m.g ID=Brdisv1ABR21041735m.v1.ABR2.1 annot-version=v1.ABR2.1	1
miR5049-3p-104	Brdisv1ABR21005305m	0.5	24048	1	21	347	367	AAUAUGGAUCGGAGGGAGUAC	::::::.:::::::::::::	UUACUCCUUCCGAUCCAUAUU	Cleavage	pacid=33732701 polypeptide=Brdisv1ABR21005305m.p locus=Brdisv1ABR21005305m.g ID=Brdisv1ABR21005305m.v1.ABR2.1 annot-version=v1.ABR2.1	1
miR5049-3p-105	Brdisv1ABR21041735m	0.5	8125	1	21	1379	1399	AAUAUGGAUCGGAGGGAGUAG	.::::.:::::::::::::::	UUACUUCCUCCGAUCCAUAUU	Cleavage	pacid=33746265 polypeptide=Brdisv1ABR21041735m.p locus=Brdisv1ABR21041732m.g ID=Brdisv1ABR21041735m.v1.ABR2.1 annot-version=v1.ABR2.1	1
miR5049-3p-105	Brdisv1ABR21005305m	0.5	24048	1	21	347	367	AAUAUGGAUCGGAGGGAGUAG	.::::::.:::::::::::::	UUACUCCUUCCGAUCCAUAUU	Cleavage	pacid=33732701 polypeptide=Brdisv1ABR21005305m.p locus=Brdisv1ABR21005305m.g ID=Brdisv1ABR21005305m.v1.ABR2.1 annot-version=v1.ABR2.1	1
miR5049-3p-111	Brdisv1ABR21041735m	0.5	8125	1	21	1379	1399	AAUAUGGAUCGGAGGGAGUAC	::::.:::::::::::::::	UUACUUCCUCCGAUCCAUAUU	Cleavage	pacid=33746265 polypeptide=Brdisv1ABR21041735m.p locus=Brdisv1ABR21041732m.g ID=Brdisv1ABR21041735m.v1.ABR2.1 annot-version=v1.ABR2.1	1
miR5049-3p-111	Brdisv1ABR21005305m	0.5	24048	1	21	347	367	AAUAUGGAUCGGAGGGAGUAC	::::::.:::::::::::::	UUACUCCUUCCGAUCCAUAUU	Cleavage	pacid=33732701 polypeptide=Brdisv1ABR21005305m.p locus=Brdisv1ABR21005305m.g ID=Brdisv1ABR21005305m.v1.ABR2.1 annot-version=v1.ABR2.1	1
miR5049-3p-115	Brdisv1ABR21041735m	0.5	8125	1	21	1379	1399	AAUAUGGAUCGGAGGGAGUAA	:::::.:::::::::::::::	UUACUUCCUCCGAUCCAUAUU	Cleavage	pacid=33746265 polypeptide=Brdisv1ABR21041735m.p locus=Brdisv1ABR21041732m.g ID=Brdisv1ABR21041735m.v1.ABR2.1 annot-version=v1.ABR2.1	1
miR5049-3p-115	Brdisv1ABR21005305m	0.5	24048	1	21	347	367	AAUAUGGAUCGGAGGGAGUAA	:::::::.:::::::::::::	UUACUCCUUCCGAUCCAUAUU	Cleavage	pacid=33732701 polypeptide=Brdisv1ABR21005305m.p locus=Brdisv1ABR21005305m.g ID=Brdisv1ABR21005305m.v1.ABR2.1 annot-version=v1.ABR2.1	1
miR5049-3p-120	Brdisv1ABR21041735m	0.5	8125	1	21	1379	1399	AAUAUGGAUCGGAGGGAGUAU	::::.:::::::::::::::	UUACUUCCUCCGAUCCAUAUU	Cleavage	pacid=33746265 polypeptide=Brdisv1ABR21041735m.p locus=Brdisv1ABR21041732m.g ID=Brdisv1ABR21041735m.v1.ABR2.1 annot-version=v1.ABR2.1	1
miR5049-3p-120	Brdisv1ABR21005305m	0.5	24048	1	21	347	367	AAUAUGGAUCGGAGGGAGUAU	::::::.:::::::::::::	UUACUCCUUCCGAUCCAUAUU	Cleavage	pacid=33732701 polypeptide=Brdisv1ABR21005305m.p locus=Brdisv1ABR21005305m.g ID=Brdisv1ABR21005305m.v1.ABR2.1 annot-version=v1.ABR2.1	1
miR5049-3p-122	Brdisv1ABR21041735m	0.5	8125	1	21	1379	1399	AAUAUGGAUCGGAGGGAGUAU	::::.:::::::::::::::	UUACUUCCUCCGAUCCAUAUU	Cleavage	pacid=33746265 polypeptide=Brdisv1ABR21041735m.p locus=Brdisv1ABR21041732m.g ID=Brdisv1ABR21041735m.v1.ABR2.1 annot-version=v1.ABR2.1	1
miR5049-3p-122	Brdisv1ABR21005305m	0.5	24048	1	21	347	367	AAUAUGGAUCGGAGGGAGUAU	::::::.:::::::::::::	UUACUCCUUCCGAUCCAUAUU	Cleavage	pacid=33732701 polypeptide=Brdisv1ABR21005305m.p locus=Brdisv1ABR21005305m.g ID=Brdisv1ABR21005305m.v1.ABR2.1 annot-version=v1.ABR2.1	1
miR5049-3p-126	Brdisv1ABR21041735m	0.5	8125	1	21	1379	1399	AAUAUGGAUCGGAGGGAGUAG	.::::.:::::::::::::::	UUACUUCCUCCGAUCCAUAUU	Cleavage	pacid=33746265 polypeptide=Brdisv1ABR21041735m.p locus=Brdisv1ABR21041732m.g ID=Brdisv1ABR21041735m.v1.ABR2.1 annot-version=v1.ABR2.1	1
miR5049-3p-126	Brdisv1ABR21005305m	0.5	24048	1	21	347	367	AAUAUGGAUCGGAGGGAGUAG	.::::::.:::::::::::::	UUACUCCUUCCGAUCCAUAUU	Cleavage	pacid=33732701 polypeptide=Brdisv1ABR21005305m.p locus=Brdisv1ABR21005305m.g ID=Brdisv1ABR21005305m.v1.ABR2.1 annot-version=v1.ABR2.1	1
miR5049-3p-13	Brdisv1ABR21041735m	0.5	8125	1	21	1379	1399	AAUAUGGAUCGGAGGGAGUAA	:::::.:::::::::::::::	UUACUUCCUCCGAUCCAUAUU	Cleavage	pacid=33746265 polypeptide=Brdisv1ABR21041735m.p locus=Brdisv1ABR21041732m.g ID=Brdisv1ABR21041735m.v1.ABR2.1 annot-version=v1.ABR2.1	1
miR5049-3p-13	Brdisv1ABR21005305m	0.5	24048	1	21	347	367	AAUAUGGAUCGGAGGGAGUAA	:::::::.:::::::::::::	UUACUCCUUCCGAUCCAUAUU	Cleavage	pacid=33732701 polypeptide=Brdisv1ABR21005305m.p locus=Brdisv1ABR21005305m.g ID=Brdisv1ABR21005305m.v1.ABR2.1 annot-version=v1.ABR2.1	1
miR5049-3p-136	Brdisv1ABR21041735m	0.5	8125	1	21	1379	1399	AAUAUGGAUCGGAGGGAGUAG	.::::.:::::::::::::::	UUACUUCCUCCGAUCCAUAUU	Cleavage	pacid=33746265 polypeptide=Brdisv1ABR21041735m.p locus=Brdisv1ABR21041732m.g ID=Brdisv1ABR21041735m.v1.ABR2.1 annot-version=v1.ABR2.1	1
miR5049-3p-136	Brdisv1ABR21005305m	0.5	24048	1	21	347	367	AAUAUGGAUCGGAGGGAGUAG	.::::::.:::::::::::::	UUACUCCUUCCGAUCCAUAUU	Cleavage	pacid=33732701 polypeptide=Brdisv1ABR21005305m.p locus=Brdisv1ABR21005305m.g ID=Brdisv1ABR21005305m.v1.ABR2.1 annot-version=v1.ABR2.1	1
miR5049-3p-137	Brdisv1ABR21041735m	0.5	8125	1	21	1379	1399	AAUAUGGAUCGGAGGGAGUAA	:::::.:::::::::::::::	UUACUUCCUCCGAUCCAUAUU	Cleavage	pacid=33746265 polypeptide=Brdisv1ABR21041735m.p locus=Brdisv1ABR21041732m.g ID=Brdisv1ABR21041735m.v1.ABR2.1 annot-version=v1.ABR2.1	1
miR5049-3p-137	Brdisv1ABR21005305m	0.5	24048	1	21	347	367	AAUAUGGAUCGGAGGGAGUAA	:::::::.:::::::::::::	UUACUCCUUCCGAUCCAUAUU	Cleavage	pacid=33732701 polypeptide=Brdisv1ABR21005305m.p locus=Brdisv1ABR21005305m.g ID=Brdisv1ABR21005305m.v1.ABR2.1 annot-version=v1.ABR2.1	1
miR5049-3p-14	Brdisv1ABR21041735m	0.5	8125	1	21	1379	1399	AAUAUGGAUCGGAGGGAGUAC	::::.:::::::::::::::	UUACUUCCUCCGAUCCAUAUU	Cleavage	pacid=33746265 polypeptide=Brdisv1ABR21041735m.p locus=Brdisv1ABR21041732m.g ID=Brdisv1ABR21041735m.v1.ABR2.1 annot-version=v1.ABR2.1	1
miR5049-3p-14	Brdisv1ABR21005305m	0.5	24048	1	21	347	367	AAUAUGGAUCGGAGGGAGUAC	::::::.:::::::::::::	UUACUCCUUCCGAUCCAUAUU	Cleavage	pacid=33732701 polypeptide=Brdisv1ABR21005305m.p locus=Brdisv1ABR21005305m.g ID=Brdisv1ABR21005305m.v1.ABR2.1 annot-version=v1.ABR2.1	1
miR5049-3p-140	Brdisv1ABR21009453m	0.5	22291	1	21	7	27	AAUUAAUAUGGAUCGGGGGGA	::::.::::::::::::::::	UCCCUCCGAUCCAUAUUAAUU	Cleavage	pacid=33723980 polypeptide=Brdisv1ABR21009453m.p locus=Brdisv1ABR21009454m.g ID=Brdisv1ABR21009453m.v1.ABR2.1 annot-version=v1.ABR2.1	1
miR5049-3p-140	Brdisv1ABR21009454m	0.5	22291	1	21	7	27	AAUUAAUAUGGAUCGGGGGGA	::::.::::::::::::::::	UCCCUCCGAUCCAUAUUAAUU	Cleavage	pacid=33723979 polypeptide=Brdisv1ABR21009454m.p locus=Brdisv1ABR21009454m.g ID=Brdisv1ABR21009454m.v1.ABR2.1 annot-version=v1.ABR2.1	1
miR5049-3p-143	Brdisv1ABR21041735m	0.5	8125	1	21	1379	1399	AAUAUGGAUCGGAGGGAGUAG	.::::.:::::::::::::::	UUACUUCCUCCGAUCCAUAUU	Cleavage	pacid=33746265 polypeptide=Brdisv1ABR21041735m.p locus=Brdisv1ABR21041732m.g ID=Brdisv1ABR21041735m.v1.ABR2.1 annot-version=v1.ABR2.1	1
miR5049-3p-143	Brdisv1ABR21005305m	0.5	24048	1	21	347	367	AAUAUGGAUCGGAGGGAGUAG	.::::::.:::::::::::::	UUACUCCUUCCGAUCCAUAUU	Cleavage	pacid=33732701 polypeptide=Brdisv1ABR21005305m.p locus=Brdisv1ABR21005305m.g ID=Brdisv1ABR21005305m.v1.ABR2.1 annot-version=v1.ABR2.1	1
miR5049-3p-144	Brdisv1ABR21041735m	0.5	8125	1	21	1379	1399	AAUAUGGAUCGGAGGGAGUAU	::::.:::::::::::::::	UUACUUCCUCCGAUCCAUAUU	Cleavage	pacid=33746265 polypeptide=Brdisv1ABR21041735m.p locus=Brdisv1ABR21041732m.g ID=Brdisv1ABR21041735m.v1.ABR2.1 annot-version=v1.ABR2.1	1
miR5049-3p-144	Brdisv1ABR21005305m	0.5	24048	1	21	347	367	AAUAUGGAUCGGAGGGAGUAU	::::::.:::::::::::::	UUACUCCUUCCGAUCCAUAUU	Cleavage	pacid=33732701 polypeptide=Brdisv1ABR21005305m.p locus=Brdisv1ABR21005305m.g ID=Brdisv1ABR21005305m.v1.ABR2.1 annot-version=v1.ABR2.1	1
miR5049-3p-147	Brdisv1ABR21041735m	0.5	8125	1	21	1379	1399	AAUAUGGAUCGGAGGGAGUAG	.::::.:::::::::::::::	UUACUUCCUCCGAUCCAUAUU	Cleavage	pacid=33746265 polypeptide=Brdisv1ABR21041735m.p locus=Brdisv1ABR21041732m.g ID=Brdisv1ABR21041735m.v1.ABR2.1 annot-version=v1.ABR2.1	1
miR5049-3p-147	Brdisv1ABR21005305m	0.5	24048	1	21	347	367	AAUAUGGAUCGGAGGGAGUAG	.::::::.:::::::::::::	UUACUCCUUCCGAUCCAUAUU	Cleavage	pacid=33732701 polypeptide=Brdisv1ABR21005305m.p locus=Brdisv1ABR21005305m.g ID=Brdisv1ABR21005305m.v1.ABR2.1 annot-version=v1.ABR2.1	1
miR5049-3p-149	Brdisv1ABR21041735m	0.5	8125	1	21	1379	1399	AAUAUGGAUCGGAGGGAGUAA	:::::.:::::::::::::::	UUACUUCCUCCGAUCCAUAUU	Cleavage	pacid=33746265 polypeptide=Brdisv1ABR21041735m.p locus=Brdisv1ABR21041732m.g ID=Brdisv1ABR21041735m.v1.ABR2.1 annot-version=v1.ABR2.1	1
miR5049-3p-149	Brdisv1ABR21005305m	0.5	24048	1	21	347	367	AAUAUGGAUCGGAGGGAGUAA	:::::::.:::::::::::::	UUACUCCUUCCGAUCCAUAUU	Cleavage	pacid=33732701 polypeptide=Brdisv1ABR21005305m.p locus=Brdisv1ABR21005305m.g ID=Brdisv1ABR21005305m.v1.ABR2.1 annot-version=v1.ABR2.1	1
miR5049-3p-150	Brdisv1ABR21041735m	0.5	8125	1	21	1379	1399	AAUAUGGAUCGGAGGGAGUAG	.::::.:::::::::::::::	UUACUUCCUCCGAUCCAUAUU	Cleavage	pacid=33746265 polypeptide=Brdisv1ABR21041735m.p locus=Brdisv1ABR21041732m.g ID=Brdisv1ABR21041735m.v1.ABR2.1 annot-version=v1.ABR2.1	1
miR5049-3p-150	Brdisv1ABR21005305m	0.5	24048	1	21	347	367	AAUAUGGAUCGGAGGGAGUAG	.::::::.:::::::::::::	UUACUCCUUCCGAUCCAUAUU	Cleavage	pacid=33732701 polypeptide=Brdisv1ABR21005305m.p locus=Brdisv1ABR21005305m.g ID=Brdisv1ABR21005305m.v1.ABR2.1 annot-version=v1.ABR2.1	1
miR5049-3p-151	Brdisv1ABR21009453m	0.5	22291	1	21	3	23	AAUAUGGGUCGGAGGGAGUAC	:::::::::::::.:::::::	GUACUCCCUCCGAUCCAUAUU	Cleavage	pacid=33723980 polypeptide=Brdisv1ABR21009453m.p locus=Brdisv1ABR21009454m.g ID=Brdisv1ABR21009453m.v1.ABR2.1 annot-version=v1.ABR2.1	1
miR5049-3p-151	Brdisv1ABR21009454m	0.5	22291	1	21	3	23	AAUAUGGGUCGGAGGGAGUAC	:::::::::::::.:::::::	GUACUCCCUCCGAUCCAUAUU	Cleavage	pacid=33723979 polypeptide=Brdisv1ABR21009454m.p locus=Brdisv1ABR21009454m.g ID=Brdisv1ABR21009454m.v1.ABR2.1 annot-version=v1.ABR2.1	1
miR5049-3p-151	Brdisv1ABR21016396m	0.5	10698	1	21	191	211	AAUAUGGGUCGGAGGGAGUAC	::::::::::::.:::::::	UUACUCCCUCCGAUCCAUAUU	Cleavage	pacid=33715500 polypeptide=Brdisv1ABR21016396m.p locus=Brdisv1ABR21016396m.g ID=Brdisv1ABR21016396m.v1.ABR2.1 annot-version=v1.ABR2.1	1
miR5049-3p-152	Brdisv1ABR21041735m	0.5	8125	1	21	1379	1399	AAUAUGGAUCGGAGGGAGUAU	::::.:::::::::::::::	UUACUUCCUCCGAUCCAUAUU	Cleavage	pacid=33746265 polypeptide=Brdisv1ABR21041735m.p locus=Brdisv1ABR21041732m.g ID=Brdisv1ABR21041735m.v1.ABR2.1 annot-version=v1.ABR2.1	1
miR5049-3p-152	Brdisv1ABR21005305m	0.5	24048	1	21	347	367	AAUAUGGAUCGGAGGGAGUAU	::::::.:::::::::::::	UUACUCCUUCCGAUCCAUAUU	Cleavage	pacid=33732701 polypeptide=Brdisv1ABR21005305m.p locus=Brdisv1ABR21005305m.g ID=Brdisv1ABR21005305m.v1.ABR2.1 annot-version=v1.ABR2.1	1
miR5049-3p-154	Brdisv1ABR21041735m	0.5	8125	1	21	1379	1399	AAUAUGGAUCGGAGGGAGUAG	.::::.:::::::::::::::	UUACUUCCUCCGAUCCAUAUU	Cleavage	pacid=33746265 polypeptide=Brdisv1ABR21041735m.p locus=Brdisv1ABR21041732m.g ID=Brdisv1ABR21041735m.v1.ABR2.1 annot-version=v1.ABR2.1	1
miR5049-3p-154	Brdisv1ABR21005305m	0.5	24048	1	21	347	367	AAUAUGGAUCGGAGGGAGUAG	.::::::.:::::::::::::	UUACUCCUUCCGAUCCAUAUU	Cleavage	pacid=33732701 polypeptide=Brdisv1ABR21005305m.p locus=Brdisv1ABR21005305m.g ID=Brdisv1ABR21005305m.v1.ABR2.1 annot-version=v1.ABR2.1	1
miR5049-3p-156	Brdisv1ABR21041735m	0.5	8125	1	21	1379	1399	AAUAUGGAUCGGAGGGAGUAU	::::.:::::::::::::::	UUACUUCCUCCGAUCCAUAUU	Cleavage	pacid=33746265 polypeptide=Brdisv1ABR21041735m.p locus=Brdisv1ABR21041732m.g ID=Brdisv1ABR21041735m.v1.ABR2.1 annot-version=v1.ABR2.1	1
miR5049-3p-156	Brdisv1ABR21005305m	0.5	24048	1	21	347	367	AAUAUGGAUCGGAGGGAGUAU	::::::.:::::::::::::	UUACUCCUUCCGAUCCAUAUU	Cleavage	pacid=33732701 polypeptide=Brdisv1ABR21005305m.p locus=Brdisv1ABR21005305m.g ID=Brdisv1ABR21005305m.v1.ABR2.1 annot-version=v1.ABR2.1	1
miR5049-3p-162	Brdisv1ABR21041735m	0.5	8125	1	21	1379	1399	AAUAUGGAUCGGAGGGAGUAC	::::.:::::::::::::::	UUACUUCCUCCGAUCCAUAUU	Cleavage	pacid=33746265 polypeptide=Brdisv1ABR21041735m.p locus=Brdisv1ABR21041732m.g ID=Brdisv1ABR21041735m.v1.ABR2.1 annot-version=v1.ABR2.1	1
miR5049-3p-162	Brdisv1ABR21005305m	0.5	24048	1	21	347	367	AAUAUGGAUCGGAGGGAGUAC	::::::.:::::::::::::	UUACUCCUUCCGAUCCAUAUU	Cleavage	pacid=33732701 polypeptide=Brdisv1ABR21005305m.p locus=Brdisv1ABR21005305m.g ID=Brdisv1ABR21005305m.v1.ABR2.1 annot-version=v1.ABR2.1	1
miR5049-3p-166	Brdisv1ABR21009453m	0.5	22291	1	21	3	23	AAUAUGGAUUGGAGGGAGUAC	:::::::::::.:::::::::	GUACUCCCUCCGAUCCAUAUU	Cleavage	pacid=33723980 polypeptide=Brdisv1ABR21009453m.p locus=Brdisv1ABR21009454m.g ID=Brdisv1ABR21009453m.v1.ABR2.1 annot-version=v1.ABR2.1	1
miR5049-3p-166	Brdisv1ABR21009454m	0.5	22291	1	21	3	23	AAUAUGGAUUGGAGGGAGUAC	:::::::::::.:::::::::	GUACUCCCUCCGAUCCAUAUU	Cleavage	pacid=33723979 polypeptide=Brdisv1ABR21009454m.p locus=Brdisv1ABR21009454m.g ID=Brdisv1ABR21009454m.v1.ABR2.1 annot-version=v1.ABR2.1	1
miR5049-3p-166	Brdisv1ABR21016396m	0.5	10698	1	21	191	211	AAUAUGGAUUGGAGGGAGUAC	::::::::::.:::::::::	UUACUCCCUCCGAUCCAUAUU	Cleavage	pacid=33715500 polypeptide=Brdisv1ABR21016396m.p locus=Brdisv1ABR21016396m.g ID=Brdisv1ABR21016396m.v1.ABR2.1 annot-version=v1.ABR2.1	1
miR5049-3p-17	Brdisv1ABR21041735m	0.5	8125	1	21	1379	1399	AAUAUGGAUCGGAGGGAGUAA	:::::.:::::::::::::::	UUACUUCCUCCGAUCCAUAUU	Cleavage	pacid=33746265 polypeptide=Brdisv1ABR21041735m.p locus=Brdisv1ABR21041732m.g ID=Brdisv1ABR21041735m.v1.ABR2.1 annot-version=v1.ABR2.1	1
miR5049-3p-17	Brdisv1ABR21005305m	0.5	24048	1	21	347	367	AAUAUGGAUCGGAGGGAGUAA	:::::::.:::::::::::::	UUACUCCUUCCGAUCCAUAUU	Cleavage	pacid=33732701 polypeptide=Brdisv1ABR21005305m.p locus=Brdisv1ABR21005305m.g ID=Brdisv1ABR21005305m.v1.ABR2.1 annot-version=v1.ABR2.1	1
miR5049-3p-175	Brdisv1ABR21041735m	0.5	8125	1	21	1379	1399	AAUAUGGAUCGGAGGGAGUAU	::::.:::::::::::::::	UUACUUCCUCCGAUCCAUAUU	Cleavage	pacid=33746265 polypeptide=Brdisv1ABR21041735m.p locus=Brdisv1ABR21041732m.g ID=Brdisv1ABR21041735m.v1.ABR2.1 annot-version=v1.ABR2.1	1
miR5049-3p-175	Brdisv1ABR21005305m	0.5	24048	1	21	347	367	AAUAUGGAUCGGAGGGAGUAU	::::::.:::::::::::::	UUACUCCUUCCGAUCCAUAUU	Cleavage	pacid=33732701 polypeptide=Brdisv1ABR21005305m.p locus=Brdisv1ABR21005305m.g ID=Brdisv1ABR21005305m.v1.ABR2.1 annot-version=v1.ABR2.1	1
miR5049-3p-180	Brdisv1ABR21009453m	0.5	22291	1	21	3	23	AAUAUGGGUCGGAGGGAGUAC	:::::::::::::.:::::::	GUACUCCCUCCGAUCCAUAUU	Cleavage	pacid=33723980 polypeptide=Brdisv1ABR21009453m.p locus=Brdisv1ABR21009454m.g ID=Brdisv1ABR21009453m.v1.ABR2.1 annot-version=v1.ABR2.1	1
miR5049-3p-180	Brdisv1ABR21009454m	0.5	22291	1	21	3	23	AAUAUGGGUCGGAGGGAGUAC	:::::::::::::.:::::::	GUACUCCCUCCGAUCCAUAUU	Cleavage	pacid=33723979 polypeptide=Brdisv1ABR21009454m.p locus=Brdisv1ABR21009454m.g ID=Brdisv1ABR21009454m.v1.ABR2.1 annot-version=v1.ABR2.1	1
miR5049-3p-180	Brdisv1ABR21016396m	0.5	10698	1	21	191	211	AAUAUGGGUCGGAGGGAGUAC	::::::::::::.:::::::	UUACUCCCUCCGAUCCAUAUU	Cleavage	pacid=33715500 polypeptide=Brdisv1ABR21016396m.p locus=Brdisv1ABR21016396m.g ID=Brdisv1ABR21016396m.v1.ABR2.1 annot-version=v1.ABR2.1	1
miR5049-3p-183	Brdisv1ABR21041735m	0.5	8125	1	21	1379	1399	AAUAUGGAUCGGAGGGAGUAG	.::::.:::::::::::::::	UUACUUCCUCCGAUCCAUAUU	Cleavage	pacid=33746265 polypeptide=Brdisv1ABR21041735m.p locus=Brdisv1ABR21041732m.g ID=Brdisv1ABR21041735m.v1.ABR2.1 annot-version=v1.ABR2.1	1
miR5049-3p-183	Brdisv1ABR21005305m	0.5	24048	1	21	347	367	AAUAUGGAUCGGAGGGAGUAG	.::::::.:::::::::::::	UUACUCCUUCCGAUCCAUAUU	Cleavage	pacid=33732701 polypeptide=Brdisv1ABR21005305m.p locus=Brdisv1ABR21005305m.g ID=Brdisv1ABR21005305m.v1.ABR2.1 annot-version=v1.ABR2.1	1
miR5049-3p-184	Brdisv1ABR21041735m	0.5	8125	1	21	1379	1399	AAUAUGGAUCGGAGGGAGUAG	.::::.:::::::::::::::	UUACUUCCUCCGAUCCAUAUU	Cleavage	pacid=33746265 polypeptide=Brdisv1ABR21041735m.p locus=Brdisv1ABR21041732m.g ID=Brdisv1ABR21041735m.v1.ABR2.1 annot-version=v1.ABR2.1	1
miR5049-3p-184	Brdisv1ABR21005305m	0.5	24048	1	21	347	367	AAUAUGGAUCGGAGGGAGUAG	.::::::.:::::::::::::	UUACUCCUUCCGAUCCAUAUU	Cleavage	pacid=33732701 polypeptide=Brdisv1ABR21005305m.p locus=Brdisv1ABR21005305m.g ID=Brdisv1ABR21005305m.v1.ABR2.1 annot-version=v1.ABR2.1	1
miR5049-3p-189	Brdisv1ABR21041735m	0.5	8125	1	21	1379	1399	AAUAUGGAUCGGAGGGAGUAA	:::::.:::::::::::::::	UUACUUCCUCCGAUCCAUAUU	Cleavage	pacid=33746265 polypeptide=Brdisv1ABR21041735m.p locus=Brdisv1ABR21041732m.g ID=Brdisv1ABR21041735m.v1.ABR2.1 annot-version=v1.ABR2.1	1
miR5049-3p-189	Brdisv1ABR21005305m	0.5	24048	1	21	347	367	AAUAUGGAUCGGAGGGAGUAA	:::::::.:::::::::::::	UUACUCCUUCCGAUCCAUAUU	Cleavage	pacid=33732701 polypeptide=Brdisv1ABR21005305m.p locus=Brdisv1ABR21005305m.g ID=Brdisv1ABR21005305m.v1.ABR2.1 annot-version=v1.ABR2.1	1
miR5049-3p-190	Brdisv1ABR21009453m	0.5	22291	1	21	3	23	AAUAUGGGUCGGAGGGAGUAC	:::::::::::::.:::::::	GUACUCCCUCCGAUCCAUAUU	Cleavage	pacid=33723980 polypeptide=Brdisv1ABR21009453m.p locus=Brdisv1ABR21009454m.g ID=Brdisv1ABR21009453m.v1.ABR2.1 annot-version=v1.ABR2.1	1
miR5049-3p-190	Brdisv1ABR21009454m	0.5	22291	1	21	3	23	AAUAUGGGUCGGAGGGAGUAC	:::::::::::::.:::::::	GUACUCCCUCCGAUCCAUAUU	Cleavage	pacid=33723979 polypeptide=Brdisv1ABR21009454m.p locus=Brdisv1ABR21009454m.g ID=Brdisv1ABR21009454m.v1.ABR2.1 annot-version=v1.ABR2.1	1
miR5049-3p-190	Brdisv1ABR21016396m	0.5	10698	1	21	191	211	AAUAUGGGUCGGAGGGAGUAC	::::::::::::.:::::::	UUACUCCCUCCGAUCCAUAUU	Cleavage	pacid=33715500 polypeptide=Brdisv1ABR21016396m.p locus=Brdisv1ABR21016396m.g ID=Brdisv1ABR21016396m.v1.ABR2.1 annot-version=v1.ABR2.1	1
miR5049-3p-192	Brdisv1ABR21009453m	0.5	22291	1	21	3	23	AAUAUGGGUCGGAGGGAGUAC	:::::::::::::.:::::::	GUACUCCCUCCGAUCCAUAUU	Cleavage	pacid=33723980 polypeptide=Brdisv1ABR21009453m.p locus=Brdisv1ABR21009454m.g ID=Brdisv1ABR21009453m.v1.ABR2.1 annot-version=v1.ABR2.1	1
miR5049-3p-192	Brdisv1ABR21009454m	0.5	22291	1	21	3	23	AAUAUGGGUCGGAGGGAGUAC	:::::::::::::.:::::::	GUACUCCCUCCGAUCCAUAUU	Cleavage	pacid=33723979 polypeptide=Brdisv1ABR21009454m.p locus=Brdisv1ABR21009454m.g ID=Brdisv1ABR21009454m.v1.ABR2.1 annot-version=v1.ABR2.1	1
miR5049-3p-192	Brdisv1ABR21016396m	0.5	10698	1	21	191	211	AAUAUGGGUCGGAGGGAGUAC	::::::::::::.:::::::	UUACUCCCUCCGAUCCAUAUU	Cleavage	pacid=33715500 polypeptide=Brdisv1ABR21016396m.p locus=Brdisv1ABR21016396m.g ID=Brdisv1ABR21016396m.v1.ABR2.1 annot-version=v1.ABR2.1	1
miR5049-3p-195	Brdisv1ABR21009453m	0.5	22291	1	21	7	27	AAUUAAUAUGGAUUGGAGGGA	:::::::.:::::::::::::	UCCCUCCGAUCCAUAUUAAUU	Cleavage	pacid=33723980 polypeptide=Brdisv1ABR21009453m.p locus=Brdisv1ABR21009454m.g ID=Brdisv1ABR21009453m.v1.ABR2.1 annot-version=v1.ABR2.1	1
miR5049-3p-195	Brdisv1ABR21009454m	0.5	22291	1	21	7	27	AAUUAAUAUGGAUUGGAGGGA	:::::::.:::::::::::::	UCCCUCCGAUCCAUAUUAAUU	Cleavage	pacid=33723979 polypeptide=Brdisv1ABR21009454m.p locus=Brdisv1ABR21009454m.g ID=Brdisv1ABR21009454m.v1.ABR2.1 annot-version=v1.ABR2.1	1
miR5049-3p-197	Brdisv1ABR21041735m	0.5	8125	1	21	1379	1399	AAUAUGGAUCGGAGGGAGUAC	::::.:::::::::::::::	UUACUUCCUCCGAUCCAUAUU	Cleavage	pacid=33746265 polypeptide=Brdisv1ABR21041735m.p locus=Brdisv1ABR21041732m.g ID=Brdisv1ABR21041735m.v1.ABR2.1 annot-version=v1.ABR2.1	1
miR5049-3p-197	Brdisv1ABR21005305m	0.5	24048	1	21	347	367	AAUAUGGAUCGGAGGGAGUAC	::::::.:::::::::::::	UUACUCCUUCCGAUCCAUAUU	Cleavage	pacid=33732701 polypeptide=Brdisv1ABR21005305m.p locus=Brdisv1ABR21005305m.g ID=Brdisv1ABR21005305m.v1.ABR2.1 annot-version=v1.ABR2.1	1
miR5049-3p-20	Brdisv1ABR21009453m	0.5	22291	1	21	3	23	AAUAUGGGUCGGAGGGAGUAC	:::::::::::::.:::::::	GUACUCCCUCCGAUCCAUAUU	Cleavage	pacid=33723980 polypeptide=Brdisv1ABR21009453m.p locus=Brdisv1ABR21009454m.g ID=Brdisv1ABR21009453m.v1.ABR2.1 annot-version=v1.ABR2.1	1
miR5049-3p-20	Brdisv1ABR21009454m	0.5	22291	1	21	3	23	AAUAUGGGUCGGAGGGAGUAC	:::::::::::::.:::::::	GUACUCCCUCCGAUCCAUAUU	Cleavage	pacid=33723979 polypeptide=Brdisv1ABR21009454m.p locus=Brdisv1ABR21009454m.g ID=Brdisv1ABR21009454m.v1.ABR2.1 annot-version=v1.ABR2.1	1
miR5049-3p-20	Brdisv1ABR21016396m	0.5	10698	1	21	191	211	AAUAUGGGUCGGAGGGAGUAC	::::::::::::.:::::::	UUACUCCCUCCGAUCCAUAUU	Cleavage	pacid=33715500 polypeptide=Brdisv1ABR21016396m.p locus=Brdisv1ABR21016396m.g ID=Brdisv1ABR21016396m.v1.ABR2.1 annot-version=v1.ABR2.1	1
miR5049-3p-200	Brdisv1ABR21009453m	0.5	22291	1	21	3	23	GAUAUGGAUCGGAGGGAGUAC	::::::::::::::::::::.	GUACUCCCUCCGAUCCAUAUU	Cleavage	pacid=33723980 polypeptide=Brdisv1ABR21009453m.p locus=Brdisv1ABR21009454m.g ID=Brdisv1ABR21009453m.v1.ABR2.1 annot-version=v1.ABR2.1	1
miR5049-3p-200	Brdisv1ABR21009454m	0.5	22291	1	21	3	23	GAUAUGGAUCGGAGGGAGUAC	::::::::::::::::::::.	GUACUCCCUCCGAUCCAUAUU	Cleavage	pacid=33723979 polypeptide=Brdisv1ABR21009454m.p locus=Brdisv1ABR21009454m.g ID=Brdisv1ABR21009454m.v1.ABR2.1 annot-version=v1.ABR2.1	1
miR5049-3p-200	Brdisv1ABR21016396m	0.5	10698	1	21	191	211	GAUAUGGAUCGGAGGGAGUAC	:::::::::::::::::::.	UUACUCCCUCCGAUCCAUAUU	Cleavage	pacid=33715500 polypeptide=Brdisv1ABR21016396m.p locus=Brdisv1ABR21016396m.g ID=Brdisv1ABR21016396m.v1.ABR2.1 annot-version=v1.ABR2.1	1
miR5049-3p-201	Brdisv1ABR21041735m	0.5	8125	1	21	1379	1399	AAUAUGGAUCGGAGGGAGUAG	.::::.:::::::::::::::	UUACUUCCUCCGAUCCAUAUU	Cleavage	pacid=33746265 polypeptide=Brdisv1ABR21041735m.p locus=Brdisv1ABR21041732m.g ID=Brdisv1ABR21041735m.v1.ABR2.1 annot-version=v1.ABR2.1	1
miR5049-3p-201	Brdisv1ABR21005305m	0.5	24048	1	21	347	367	AAUAUGGAUCGGAGGGAGUAG	.::::::.:::::::::::::	UUACUCCUUCCGAUCCAUAUU	Cleavage	pacid=33732701 polypeptide=Brdisv1ABR21005305m.p locus=Brdisv1ABR21005305m.g ID=Brdisv1ABR21005305m.v1.ABR2.1 annot-version=v1.ABR2.1	1
miR5049-3p-204	Brdisv1ABR21009453m	0.5	22291	1	21	3	23	AAUAUGGGUCGGAGGGAGUAC	:::::::::::::.:::::::	GUACUCCCUCCGAUCCAUAUU	Cleavage	pacid=33723980 polypeptide=Brdisv1ABR21009453m.p locus=Brdisv1ABR21009454m.g ID=Brdisv1ABR21009453m.v1.ABR2.1 annot-version=v1.ABR2.1	1
miR5049-3p-204	Brdisv1ABR21009454m	0.5	22291	1	21	3	23	AAUAUGGGUCGGAGGGAGUAC	:::::::::::::.:::::::	GUACUCCCUCCGAUCCAUAUU	Cleavage	pacid=33723979 polypeptide=Brdisv1ABR21009454m.p locus=Brdisv1ABR21009454m.g ID=Brdisv1ABR21009454m.v1.ABR2.1 annot-version=v1.ABR2.1	1
miR5049-3p-204	Brdisv1ABR21016396m	0.5	10698	1	21	191	211	AAUAUGGGUCGGAGGGAGUAC	::::::::::::.:::::::	UUACUCCCUCCGAUCCAUAUU	Cleavage	pacid=33715500 polypeptide=Brdisv1ABR21016396m.p locus=Brdisv1ABR21016396m.g ID=Brdisv1ABR21016396m.v1.ABR2.1 annot-version=v1.ABR2.1	1
miR5049-3p-208	Brdisv1ABR21009453m	0.5	22291	1	21	3	23	AAUAUGGGUCGGAGGGAGUAC	:::::::::::::.:::::::	GUACUCCCUCCGAUCCAUAUU	Cleavage	pacid=33723980 polypeptide=Brdisv1ABR21009453m.p locus=Brdisv1ABR21009454m.g ID=Brdisv1ABR21009453m.v1.ABR2.1 annot-version=v1.ABR2.1	1
miR5049-3p-208	Brdisv1ABR21009454m	0.5	22291	1	21	3	23	AAUAUGGGUCGGAGGGAGUAC	:::::::::::::.:::::::	GUACUCCCUCCGAUCCAUAUU	Cleavage	pacid=33723979 polypeptide=Brdisv1ABR21009454m.p locus=Brdisv1ABR21009454m.g ID=Brdisv1ABR21009454m.v1.ABR2.1 annot-version=v1.ABR2.1	1
miR5049-3p-208	Brdisv1ABR21016396m	0.5	10698	1	21	191	211	AAUAUGGGUCGGAGGGAGUAC	::::::::::::.:::::::	UUACUCCCUCCGAUCCAUAUU	Cleavage	pacid=33715500 polypeptide=Brdisv1ABR21016396m.p locus=Brdisv1ABR21016396m.g ID=Brdisv1ABR21016396m.v1.ABR2.1 annot-version=v1.ABR2.1	1
miR5049-3p-215	Brdisv1ABR21041735m	0.5	8125	1	21	1379	1399	AAUAUGGAUCGGAGGGAGUAA	:::::.:::::::::::::::	UUACUUCCUCCGAUCCAUAUU	Cleavage	pacid=33746265 polypeptide=Brdisv1ABR21041735m.p locus=Brdisv1ABR21041732m.g ID=Brdisv1ABR21041735m.v1.ABR2.1 annot-version=v1.ABR2.1	1
miR5049-3p-215	Brdisv1ABR21005305m	0.5	24048	1	21	347	367	AAUAUGGAUCGGAGGGAGUAA	:::::::.:::::::::::::	UUACUCCUUCCGAUCCAUAUU	Cleavage	pacid=33732701 polypeptide=Brdisv1ABR21005305m.p locus=Brdisv1ABR21005305m.g ID=Brdisv1ABR21005305m.v1.ABR2.1 annot-version=v1.ABR2.1	1
miR5049-3p-226	Brdisv1ABR21041735m	0.5	8125	1	21	1379	1399	AAUAUGGAUCGGAGGGAGUAG	.::::.:::::::::::::::	UUACUUCCUCCGAUCCAUAUU	Cleavage	pacid=33746265 polypeptide=Brdisv1ABR21041735m.p locus=Brdisv1ABR21041732m.g ID=Brdisv1ABR21041735m.v1.ABR2.1 annot-version=v1.ABR2.1	1
miR5049-3p-226	Brdisv1ABR21005305m	0.5	24048	1	21	347	367	AAUAUGGAUCGGAGGGAGUAG	.::::::.:::::::::::::	UUACUCCUUCCGAUCCAUAUU	Cleavage	pacid=33732701 polypeptide=Brdisv1ABR21005305m.p locus=Brdisv1ABR21005305m.g ID=Brdisv1ABR21005305m.v1.ABR2.1 annot-version=v1.ABR2.1	1
miR5049-3p-23	Brdisv1ABR21041735m	0.5	8125	1	21	1379	1399	AAUAUGGAUCGGAGGGAGUAC	::::.:::::::::::::::	UUACUUCCUCCGAUCCAUAUU	Cleavage	pacid=33746265 polypeptide=Brdisv1ABR21041735m.p locus=Brdisv1ABR21041732m.g ID=Brdisv1ABR21041735m.v1.ABR2.1 annot-version=v1.ABR2.1	1
miR5049-3p-23	Brdisv1ABR21005305m	0.5	24048	1	21	347	367	AAUAUGGAUCGGAGGGAGUAC	::::::.:::::::::::::	UUACUCCUUCCGAUCCAUAUU	Cleavage	pacid=33732701 polypeptide=Brdisv1ABR21005305m.p locus=Brdisv1ABR21005305m.g ID=Brdisv1ABR21005305m.v1.ABR2.1 annot-version=v1.ABR2.1	1
miR5049-3p-232	Brdisv1ABR21009453m	0.5	22291	1	21	3	23	AAUAUGGGUCGGAGGGAGUAC	:::::::::::::.:::::::	GUACUCCCUCCGAUCCAUAUU	Cleavage	pacid=33723980 polypeptide=Brdisv1ABR21009453m.p locus=Brdisv1ABR21009454m.g ID=Brdisv1ABR21009453m.v1.ABR2.1 annot-version=v1.ABR2.1	1
miR5049-3p-232	Brdisv1ABR21009454m	0.5	22291	1	21	3	23	AAUAUGGGUCGGAGGGAGUAC	:::::::::::::.:::::::	GUACUCCCUCCGAUCCAUAUU	Cleavage	pacid=33723979 polypeptide=Brdisv1ABR21009454m.p locus=Brdisv1ABR21009454m.g ID=Brdisv1ABR21009454m.v1.ABR2.1 annot-version=v1.ABR2.1	1
miR5049-3p-232	Brdisv1ABR21016396m	0.5	10698	1	21	191	211	AAUAUGGGUCGGAGGGAGUAC	::::::::::::.:::::::	UUACUCCCUCCGAUCCAUAUU	Cleavage	pacid=33715500 polypeptide=Brdisv1ABR21016396m.p locus=Brdisv1ABR21016396m.g ID=Brdisv1ABR21016396m.v1.ABR2.1 annot-version=v1.ABR2.1	1
miR5049-3p-234	Brdisv1ABR21041735m	0.5	8125	1	21	1379	1399	AAUAUGGAUCGGAGGGAGUAU	::::.:::::::::::::::	UUACUUCCUCCGAUCCAUAUU	Cleavage	pacid=33746265 polypeptide=Brdisv1ABR21041735m.p locus=Brdisv1ABR21041732m.g ID=Brdisv1ABR21041735m.v1.ABR2.1 annot-version=v1.ABR2.1	1
miR5049-3p-234	Brdisv1ABR21005305m	0.5	24048	1	21	347	367	AAUAUGGAUCGGAGGGAGUAU	::::::.:::::::::::::	UUACUCCUUCCGAUCCAUAUU	Cleavage	pacid=33732701 polypeptide=Brdisv1ABR21005305m.p locus=Brdisv1ABR21005305m.g ID=Brdisv1ABR21005305m.v1.ABR2.1 annot-version=v1.ABR2.1	1
miR5049-3p-235	Brdisv1ABR21041735m	0.5	8125	1	21	1379	1399	AAUAUGGAUCGGAGGGAGUAA	:::::.:::::::::::::::	UUACUUCCUCCGAUCCAUAUU	Cleavage	pacid=33746265 polypeptide=Brdisv1ABR21041735m.p locus=Brdisv1ABR21041732m.g ID=Brdisv1ABR21041735m.v1.ABR2.1 annot-version=v1.ABR2.1	1
miR5049-3p-235	Brdisv1ABR21005305m	0.5	24048	1	21	347	367	AAUAUGGAUCGGAGGGAGUAA	:::::::.:::::::::::::	UUACUCCUUCCGAUCCAUAUU	Cleavage	pacid=33732701 polypeptide=Brdisv1ABR21005305m.p locus=Brdisv1ABR21005305m.g ID=Brdisv1ABR21005305m.v1.ABR2.1 annot-version=v1.ABR2.1	1
miR5049-3p-236	Brdisv1ABR21041735m	0.5	8125	1	21	1379	1399	AAUAUGGAUCGGAGGGAGUAU	::::.:::::::::::::::	UUACUUCCUCCGAUCCAUAUU	Cleavage	pacid=33746265 polypeptide=Brdisv1ABR21041735m.p locus=Brdisv1ABR21041732m.g ID=Brdisv1ABR21041735m.v1.ABR2.1 annot-version=v1.ABR2.1	1
miR5049-3p-236	Brdisv1ABR21005305m	0.5	24048	1	21	347	367	AAUAUGGAUCGGAGGGAGUAU	::::::.:::::::::::::	UUACUCCUUCCGAUCCAUAUU	Cleavage	pacid=33732701 polypeptide=Brdisv1ABR21005305m.p locus=Brdisv1ABR21005305m.g ID=Brdisv1ABR21005305m.v1.ABR2.1 annot-version=v1.ABR2.1	1
miR5049-3p-239	Brdisv1ABR21041735m	0.5	8125	1	21	1379	1399	AAUAUGGAUCGGAGGGAGUAA	:::::.:::::::::::::::	UUACUUCCUCCGAUCCAUAUU	Cleavage	pacid=33746265 polypeptide=Brdisv1ABR21041735m.p locus=Brdisv1ABR21041732m.g ID=Brdisv1ABR21041735m.v1.ABR2.1 annot-version=v1.ABR2.1	1
miR5049-3p-239	Brdisv1ABR21005305m	0.5	24048	1	21	347	367	AAUAUGGAUCGGAGGGAGUAA	:::::::.:::::::::::::	UUACUCCUUCCGAUCCAUAUU	Cleavage	pacid=33732701 polypeptide=Brdisv1ABR21005305m.p locus=Brdisv1ABR21005305m.g ID=Brdisv1ABR21005305m.v1.ABR2.1 annot-version=v1.ABR2.1	1
miR5049-3p-24	Brdisv1ABR21041735m	0.5	8125	1	21	1379	1399	AAUAUGGAUCGGAGGGAGUAG	.::::.:::::::::::::::	UUACUUCCUCCGAUCCAUAUU	Cleavage	pacid=33746265 polypeptide=Brdisv1ABR21041735m.p locus=Brdisv1ABR21041732m.g ID=Brdisv1ABR21041735m.v1.ABR2.1 annot-version=v1.ABR2.1	1
miR5049-3p-24	Brdisv1ABR21005305m	0.5	24048	1	21	347	367	AAUAUGGAUCGGAGGGAGUAG	.::::::.:::::::::::::	UUACUCCUUCCGAUCCAUAUU	Cleavage	pacid=33732701 polypeptide=Brdisv1ABR21005305m.p locus=Brdisv1ABR21005305m.g ID=Brdisv1ABR21005305m.v1.ABR2.1 annot-version=v1.ABR2.1	1
miR5049-3p-241	Brdisv1ABR21009453m	0.5	22291	1	21	3	23	AAUAUGGAUUGGAGGGAGUAC	:::::::::::.:::::::::	GUACUCCCUCCGAUCCAUAUU	Cleavage	pacid=33723980 polypeptide=Brdisv1ABR21009453m.p locus=Brdisv1ABR21009454m.g ID=Brdisv1ABR21009453m.v1.ABR2.1 annot-version=v1.ABR2.1	1
miR5049-3p-241	Brdisv1ABR21009454m	0.5	22291	1	21	3	23	AAUAUGGAUUGGAGGGAGUAC	:::::::::::.:::::::::	GUACUCCCUCCGAUCCAUAUU	Cleavage	pacid=33723979 polypeptide=Brdisv1ABR21009454m.p locus=Brdisv1ABR21009454m.g ID=Brdisv1ABR21009454m.v1.ABR2.1 annot-version=v1.ABR2.1	1
miR5049-3p-241	Brdisv1ABR21016396m	0.5	10698	1	21	191	211	AAUAUGGAUUGGAGGGAGUAC	::::::::::.:::::::::	UUACUCCCUCCGAUCCAUAUU	Cleavage	pacid=33715500 polypeptide=Brdisv1ABR21016396m.p locus=Brdisv1ABR21016396m.g ID=Brdisv1ABR21016396m.v1.ABR2.1 annot-version=v1.ABR2.1	1
miR5049-3p-243	Brdisv1ABR21009453m	0.5	22291	1	21	3	23	AAUAUGGAUCGGGGGGAGUAC	::::::::.::::::::::::	GUACUCCCUCCGAUCCAUAUU	Cleavage	pacid=33723980 polypeptide=Brdisv1ABR21009453m.p locus=Brdisv1ABR21009454m.g ID=Brdisv1ABR21009453m.v1.ABR2.1 annot-version=v1.ABR2.1	1
miR5049-3p-243	Brdisv1ABR21009454m	0.5	22291	1	21	3	23	AAUAUGGAUCGGGGGGAGUAC	::::::::.::::::::::::	GUACUCCCUCCGAUCCAUAUU	Cleavage	pacid=33723979 polypeptide=Brdisv1ABR21009454m.p locus=Brdisv1ABR21009454m.g ID=Brdisv1ABR21009454m.v1.ABR2.1 annot-version=v1.ABR2.1	1
miR5049-3p-243	Brdisv1ABR21016396m	0.5	10698	1	21	191	211	AAUAUGGAUCGGGGGGAGUAC	:::::::.::::::::::::	UUACUCCCUCCGAUCCAUAUU	Cleavage	pacid=33715500 polypeptide=Brdisv1ABR21016396m.p locus=Brdisv1ABR21016396m.g ID=Brdisv1ABR21016396m.v1.ABR2.1 annot-version=v1.ABR2.1	1
miR5049-3p-244	Brdisv1ABR21041735m	0.5	8125	1	21	1379	1399	AAUAUGGAUCGGAGGGAGUAA	:::::.:::::::::::::::	UUACUUCCUCCGAUCCAUAUU	Cleavage	pacid=33746265 polypeptide=Brdisv1ABR21041735m.p locus=Brdisv1ABR21041732m.g ID=Brdisv1ABR21041735m.v1.ABR2.1 annot-version=v1.ABR2.1	1
miR5049-3p-244	Brdisv1ABR21005305m	0.5	24048	1	21	347	367	AAUAUGGAUCGGAGGGAGUAA	:::::::.:::::::::::::	UUACUCCUUCCGAUCCAUAUU	Cleavage	pacid=33732701 polypeptide=Brdisv1ABR21005305m.p locus=Brdisv1ABR21005305m.g ID=Brdisv1ABR21005305m.v1.ABR2.1 annot-version=v1.ABR2.1	1
miR5049-3p-245	Brdisv1ABR21009453m	0.5	22291	1	21	3	23	AAUAUGGGUCGGAGGGAGUAC	:::::::::::::.:::::::	GUACUCCCUCCGAUCCAUAUU	Cleavage	pacid=33723980 polypeptide=Brdisv1ABR21009453m.p locus=Brdisv1ABR21009454m.g ID=Brdisv1ABR21009453m.v1.ABR2.1 annot-version=v1.ABR2.1	1
miR5049-3p-245	Brdisv1ABR21009454m	0.5	22291	1	21	3	23	AAUAUGGGUCGGAGGGAGUAC	:::::::::::::.:::::::	GUACUCCCUCCGAUCCAUAUU	Cleavage	pacid=33723979 polypeptide=Brdisv1ABR21009454m.p locus=Brdisv1ABR21009454m.g ID=Brdisv1ABR21009454m.v1.ABR2.1 annot-version=v1.ABR2.1	1
miR5049-3p-245	Brdisv1ABR21016396m	0.5	10698	1	21	191	211	AAUAUGGGUCGGAGGGAGUAC	::::::::::::.:::::::	UUACUCCCUCCGAUCCAUAUU	Cleavage	pacid=33715500 polypeptide=Brdisv1ABR21016396m.p locus=Brdisv1ABR21016396m.g ID=Brdisv1ABR21016396m.v1.ABR2.1 annot-version=v1.ABR2.1	1
miR5049-3p-247	Brdisv1ABR21041735m	0.5	8125	1	21	1379	1399	AAUAUGGAUCGGAGGGAGUAC	::::.:::::::::::::::	UUACUUCCUCCGAUCCAUAUU	Cleavage	pacid=33746265 polypeptide=Brdisv1ABR21041735m.p locus=Brdisv1ABR21041732m.g ID=Brdisv1ABR21041735m.v1.ABR2.1 annot-version=v1.ABR2.1	1
miR5049-3p-247	Brdisv1ABR21005305m	0.5	24048	1	21	347	367	AAUAUGGAUCGGAGGGAGUAC	::::::.:::::::::::::	UUACUCCUUCCGAUCCAUAUU	Cleavage	pacid=33732701 polypeptide=Brdisv1ABR21005305m.p locus=Brdisv1ABR21005305m.g ID=Brdisv1ABR21005305m.v1.ABR2.1 annot-version=v1.ABR2.1	1
miR5049-3p-248	Brdisv1ABR21041735m	0.5	8125	1	21	1379	1399	AAUAUGGAUCGGAGGGAGUAC	::::.:::::::::::::::	UUACUUCCUCCGAUCCAUAUU	Cleavage	pacid=33746265 polypeptide=Brdisv1ABR21041735m.p locus=Brdisv1ABR21041732m.g ID=Brdisv1ABR21041735m.v1.ABR2.1 annot-version=v1.ABR2.1	1
miR5049-3p-248	Brdisv1ABR21005305m	0.5	24048	1	21	347	367	AAUAUGGAUCGGAGGGAGUAC	::::::.:::::::::::::	UUACUCCUUCCGAUCCAUAUU	Cleavage	pacid=33732701 polypeptide=Brdisv1ABR21005305m.p locus=Brdisv1ABR21005305m.g ID=Brdisv1ABR21005305m.v1.ABR2.1 annot-version=v1.ABR2.1	1
miR5049-3p-249	Brdisv1ABR21009453m	0.5	22291	1	21	3	23	AAUAUGGGUCGGAGGGAGUAC	:::::::::::::.:::::::	GUACUCCCUCCGAUCCAUAUU	Cleavage	pacid=33723980 polypeptide=Brdisv1ABR21009453m.p locus=Brdisv1ABR21009454m.g ID=Brdisv1ABR21009453m.v1.ABR2.1 annot-version=v1.ABR2.1	1
miR5049-3p-249	Brdisv1ABR21009454m	0.5	22291	1	21	3	23	AAUAUGGGUCGGAGGGAGUAC	:::::::::::::.:::::::	GUACUCCCUCCGAUCCAUAUU	Cleavage	pacid=33723979 polypeptide=Brdisv1ABR21009454m.p locus=Brdisv1ABR21009454m.g ID=Brdisv1ABR21009454m.v1.ABR2.1 annot-version=v1.ABR2.1	1
miR5049-3p-249	Brdisv1ABR21016396m	0.5	10698	1	21	191	211	AAUAUGGGUCGGAGGGAGUAC	::::::::::::.:::::::	UUACUCCCUCCGAUCCAUAUU	Cleavage	pacid=33715500 polypeptide=Brdisv1ABR21016396m.p locus=Brdisv1ABR21016396m.g ID=Brdisv1ABR21016396m.v1.ABR2.1 annot-version=v1.ABR2.1	1
miR5049-3p-25	Brdisv1ABR21041735m	0.5	8125	1	21	1379	1399	AAUAUGGAUCGGAGGGAGUAA	:::::.:::::::::::::::	UUACUUCCUCCGAUCCAUAUU	Cleavage	pacid=33746265 polypeptide=Brdisv1ABR21041735m.p locus=Brdisv1ABR21041732m.g ID=Brdisv1ABR21041735m.v1.ABR2.1 annot-version=v1.ABR2.1	1
miR5049-3p-25	Brdisv1ABR21005305m	0.5	24048	1	21	347	367	AAUAUGGAUCGGAGGGAGUAA	:::::::.:::::::::::::	UUACUCCUUCCGAUCCAUAUU	Cleavage	pacid=33732701 polypeptide=Brdisv1ABR21005305m.p locus=Brdisv1ABR21005305m.g ID=Brdisv1ABR21005305m.v1.ABR2.1 annot-version=v1.ABR2.1	1
miR5049-3p-252	Brdisv1ABR21041735m	0.5	8125	1	21	1379	1399	AAUAUGGAUCGGAGGGAGUAC	::::.:::::::::::::::	UUACUUCCUCCGAUCCAUAUU	Cleavage	pacid=33746265 polypeptide=Brdisv1ABR21041735m.p locus=Brdisv1ABR21041732m.g ID=Brdisv1ABR21041735m.v1.ABR2.1 annot-version=v1.ABR2.1	1
miR5049-3p-252	Brdisv1ABR21005305m	0.5	24048	1	21	347	367	AAUAUGGAUCGGAGGGAGUAC	::::::.:::::::::::::	UUACUCCUUCCGAUCCAUAUU	Cleavage	pacid=33732701 polypeptide=Brdisv1ABR21005305m.p locus=Brdisv1ABR21005305m.g ID=Brdisv1ABR21005305m.v1.ABR2.1 annot-version=v1.ABR2.1	1
miR5049-3p-253	Brdisv1ABR21041735m	0.5	8125	1	21	1379	1399	AAUAUGGAUCGGAGGGAGUAA	:::::.:::::::::::::::	UUACUUCCUCCGAUCCAUAUU	Cleavage	pacid=33746265 polypeptide=Brdisv1ABR21041735m.p locus=Brdisv1ABR21041732m.g ID=Brdisv1ABR21041735m.v1.ABR2.1 annot-version=v1.ABR2.1	1
miR5049-3p-253	Brdisv1ABR21005305m	0.5	24048	1	21	347	367	AAUAUGGAUCGGAGGGAGUAA	:::::::.:::::::::::::	UUACUCCUUCCGAUCCAUAUU	Cleavage	pacid=33732701 polypeptide=Brdisv1ABR21005305m.p locus=Brdisv1ABR21005305m.g ID=Brdisv1ABR21005305m.v1.ABR2.1 annot-version=v1.ABR2.1	1
miR5049-3p-255	Brdisv1ABR21041735m	0.5	8125	1	21	1379	1399	AAUAUGGAUCGGAGGGAGUAC	::::.:::::::::::::::	UUACUUCCUCCGAUCCAUAUU	Cleavage	pacid=33746265 polypeptide=Brdisv1ABR21041735m.p locus=Brdisv1ABR21041732m.g ID=Brdisv1ABR21041735m.v1.ABR2.1 annot-version=v1.ABR2.1	1
miR5049-3p-255	Brdisv1ABR21005305m	0.5	24048	1	21	347	367	AAUAUGGAUCGGAGGGAGUAC	::::::.:::::::::::::	UUACUCCUUCCGAUCCAUAUU	Cleavage	pacid=33732701 polypeptide=Brdisv1ABR21005305m.p locus=Brdisv1ABR21005305m.g ID=Brdisv1ABR21005305m.v1.ABR2.1 annot-version=v1.ABR2.1	1
miR5049-3p-258	Brdisv1ABR21041735m	0.5	8125	1	21	1379	1399	AAUAUGGAUCGGAGGGAGUAA	:::::.:::::::::::::::	UUACUUCCUCCGAUCCAUAUU	Cleavage	pacid=33746265 polypeptide=Brdisv1ABR21041735m.p locus=Brdisv1ABR21041732m.g ID=Brdisv1ABR21041735m.v1.ABR2.1 annot-version=v1.ABR2.1	1
miR5049-3p-258	Brdisv1ABR21005305m	0.5	24048	1	21	347	367	AAUAUGGAUCGGAGGGAGUAA	:::::::.:::::::::::::	UUACUCCUUCCGAUCCAUAUU	Cleavage	pacid=33732701 polypeptide=Brdisv1ABR21005305m.p locus=Brdisv1ABR21005305m.g ID=Brdisv1ABR21005305m.v1.ABR2.1 annot-version=v1.ABR2.1	1
miR5049-3p-259	Brdisv1ABR21041735m	0.5	8125	1	21	1379	1399	AAUAUGGAUCGGAGGGAGUAC	::::.:::::::::::::::	UUACUUCCUCCGAUCCAUAUU	Cleavage	pacid=33746265 polypeptide=Brdisv1ABR21041735m.p locus=Brdisv1ABR21041732m.g ID=Brdisv1ABR21041735m.v1.ABR2.1 annot-version=v1.ABR2.1	1
miR5049-3p-259	Brdisv1ABR21005305m	0.5	24048	1	21	347	367	AAUAUGGAUCGGAGGGAGUAC	::::::.:::::::::::::	UUACUCCUUCCGAUCCAUAUU	Cleavage	pacid=33732701 polypeptide=Brdisv1ABR21005305m.p locus=Brdisv1ABR21005305m.g ID=Brdisv1ABR21005305m.v1.ABR2.1 annot-version=v1.ABR2.1	1
miR5049-3p-26	Brdisv1ABR21041735m	0.5	8125	1	21	1379	1399	AAUAUGGAUCGGAGGGAGUAU	::::.:::::::::::::::	UUACUUCCUCCGAUCCAUAUU	Cleavage	pacid=33746265 polypeptide=Brdisv1ABR21041735m.p locus=Brdisv1ABR21041732m.g ID=Brdisv1ABR21041735m.v1.ABR2.1 annot-version=v1.ABR2.1	1
miR5049-3p-26	Brdisv1ABR21005305m	0.5	24048	1	21	347	367	AAUAUGGAUCGGAGGGAGUAU	::::::.:::::::::::::	UUACUCCUUCCGAUCCAUAUU	Cleavage	pacid=33732701 polypeptide=Brdisv1ABR21005305m.p locus=Brdisv1ABR21005305m.g ID=Brdisv1ABR21005305m.v1.ABR2.1 annot-version=v1.ABR2.1	1
miR5049-3p-263	Brdisv1ABR21009453m	0.5	22291	1	21	3	23	AAUAUGGGUCGGAGGGAGUAC	:::::::::::::.:::::::	GUACUCCCUCCGAUCCAUAUU	Cleavage	pacid=33723980 polypeptide=Brdisv1ABR21009453m.p locus=Brdisv1ABR21009454m.g ID=Brdisv1ABR21009453m.v1.ABR2.1 annot-version=v1.ABR2.1	1
miR5049-3p-263	Brdisv1ABR21009454m	0.5	22291	1	21	3	23	AAUAUGGGUCGGAGGGAGUAC	:::::::::::::.:::::::	GUACUCCCUCCGAUCCAUAUU	Cleavage	pacid=33723979 polypeptide=Brdisv1ABR21009454m.p locus=Brdisv1ABR21009454m.g ID=Brdisv1ABR21009454m.v1.ABR2.1 annot-version=v1.ABR2.1	1
miR5049-3p-263	Brdisv1ABR21016396m	0.5	10698	1	21	191	211	AAUAUGGGUCGGAGGGAGUAC	::::::::::::.:::::::	UUACUCCCUCCGAUCCAUAUU	Cleavage	pacid=33715500 polypeptide=Brdisv1ABR21016396m.p locus=Brdisv1ABR21016396m.g ID=Brdisv1ABR21016396m.v1.ABR2.1 annot-version=v1.ABR2.1	1
miR5049-3p-264	Brdisv1ABR21009453m	0.5	22291	1	21	3	23	AAUAUGGGUCGGAGGGAGUAC	:::::::::::::.:::::::	GUACUCCCUCCGAUCCAUAUU	Cleavage	pacid=33723980 polypeptide=Brdisv1ABR21009453m.p locus=Brdisv1ABR21009454m.g ID=Brdisv1ABR21009453m.v1.ABR2.1 annot-version=v1.ABR2.1	1
miR5049-3p-264	Brdisv1ABR21009454m	0.5	22291	1	21	3	23	AAUAUGGGUCGGAGGGAGUAC	:::::::::::::.:::::::	GUACUCCCUCCGAUCCAUAUU	Cleavage	pacid=33723979 polypeptide=Brdisv1ABR21009454m.p locus=Brdisv1ABR21009454m.g ID=Brdisv1ABR21009454m.v1.ABR2.1 annot-version=v1.ABR2.1	1
miR5049-3p-264	Brdisv1ABR21016396m	0.5	10698	1	21	191	211	AAUAUGGGUCGGAGGGAGUAC	::::::::::::.:::::::	UUACUCCCUCCGAUCCAUAUU	Cleavage	pacid=33715500 polypeptide=Brdisv1ABR21016396m.p locus=Brdisv1ABR21016396m.g ID=Brdisv1ABR21016396m.v1.ABR2.1 annot-version=v1.ABR2.1	1
miR5049-3p-266	Brdisv1ABR21041735m	0.5	8125	1	21	1379	1399	AAUAUGGAUCGGAGGGAGUAG	.::::.:::::::::::::::	UUACUUCCUCCGAUCCAUAUU	Cleavage	pacid=33746265 polypeptide=Brdisv1ABR21041735m.p locus=Brdisv1ABR21041732m.g ID=Brdisv1ABR21041735m.v1.ABR2.1 annot-version=v1.ABR2.1	1
miR5049-3p-266	Brdisv1ABR21005305m	0.5	24048	1	21	347	367	AAUAUGGAUCGGAGGGAGUAG	.::::::.:::::::::::::	UUACUCCUUCCGAUCCAUAUU	Cleavage	pacid=33732701 polypeptide=Brdisv1ABR21005305m.p locus=Brdisv1ABR21005305m.g ID=Brdisv1ABR21005305m.v1.ABR2.1 annot-version=v1.ABR2.1	1
miR5049-3p-270	Brdisv1ABR21041735m	0.5	8125	1	21	1379	1399	AAUAUGGAUCGGAGGGAGUAC	::::.:::::::::::::::	UUACUUCCUCCGAUCCAUAUU	Cleavage	pacid=33746265 polypeptide=Brdisv1ABR21041735m.p locus=Brdisv1ABR21041732m.g ID=Brdisv1ABR21041735m.v1.ABR2.1 annot-version=v1.ABR2.1	1
miR5049-3p-270	Brdisv1ABR21005305m	0.5	24048	1	21	347	367	AAUAUGGAUCGGAGGGAGUAC	::::::.:::::::::::::	UUACUCCUUCCGAUCCAUAUU	Cleavage	pacid=33732701 polypeptide=Brdisv1ABR21005305m.p locus=Brdisv1ABR21005305m.g ID=Brdisv1ABR21005305m.v1.ABR2.1 annot-version=v1.ABR2.1	1
miR5049-3p-272	Brdisv1ABR21041735m	0.5	8125	1	21	1379	1399	AAUAUGGAUCGGAGGGAGUAC	::::.:::::::::::::::	UUACUUCCUCCGAUCCAUAUU	Cleavage	pacid=33746265 polypeptide=Brdisv1ABR21041735m.p locus=Brdisv1ABR21041732m.g ID=Brdisv1ABR21041735m.v1.ABR2.1 annot-version=v1.ABR2.1	1
miR5049-3p-272	Brdisv1ABR21005305m	0.5	24048	1	21	347	367	AAUAUGGAUCGGAGGGAGUAC	::::::.:::::::::::::	UUACUCCUUCCGAUCCAUAUU	Cleavage	pacid=33732701 polypeptide=Brdisv1ABR21005305m.p locus=Brdisv1ABR21005305m.g ID=Brdisv1ABR21005305m.v1.ABR2.1 annot-version=v1.ABR2.1	1
miR5049-3p-277	Brdisv1ABR21041735m	0.5	8125	1	21	1379	1399	AAUAUGGAUCGGAGGGAGUAC	::::.:::::::::::::::	UUACUUCCUCCGAUCCAUAUU	Cleavage	pacid=33746265 polypeptide=Brdisv1ABR21041735m.p locus=Brdisv1ABR21041732m.g ID=Brdisv1ABR21041735m.v1.ABR2.1 annot-version=v1.ABR2.1	1
miR5049-3p-277	Brdisv1ABR21005305m	0.5	24048	1	21	347	367	AAUAUGGAUCGGAGGGAGUAC	::::::.:::::::::::::	UUACUCCUUCCGAUCCAUAUU	Cleavage	pacid=33732701 polypeptide=Brdisv1ABR21005305m.p locus=Brdisv1ABR21005305m.g ID=Brdisv1ABR21005305m.v1.ABR2.1 annot-version=v1.ABR2.1	1
miR5049-3p-28	Brdisv1ABR21041735m	0.5	8125	1	21	1379	1399	AAUAUGGAUCGGAGGGAGUAC	::::.:::::::::::::::	UUACUUCCUCCGAUCCAUAUU	Cleavage	pacid=33746265 polypeptide=Brdisv1ABR21041735m.p locus=Brdisv1ABR21041732m.g ID=Brdisv1ABR21041735m.v1.ABR2.1 annot-version=v1.ABR2.1	1
miR5049-3p-28	Brdisv1ABR21005305m	0.5	24048	1	21	347	367	AAUAUGGAUCGGAGGGAGUAC	::::::.:::::::::::::	UUACUCCUUCCGAUCCAUAUU	Cleavage	pacid=33732701 polypeptide=Brdisv1ABR21005305m.p locus=Brdisv1ABR21005305m.g ID=Brdisv1ABR21005305m.v1.ABR2.1 annot-version=v1.ABR2.1	1
miR5049-3p-283	Brdisv1ABR21041735m	0.5	8125	1	21	1379	1399	AAUAUGGAUCGGAGGGAGUAU	::::.:::::::::::::::	UUACUUCCUCCGAUCCAUAUU	Cleavage	pacid=33746265 polypeptide=Brdisv1ABR21041735m.p locus=Brdisv1ABR21041732m.g ID=Brdisv1ABR21041735m.v1.ABR2.1 annot-version=v1.ABR2.1	1
miR5049-3p-283	Brdisv1ABR21005305m	0.5	24048	1	21	347	367	AAUAUGGAUCGGAGGGAGUAU	::::::.:::::::::::::	UUACUCCUUCCGAUCCAUAUU	Cleavage	pacid=33732701 polypeptide=Brdisv1ABR21005305m.p locus=Brdisv1ABR21005305m.g ID=Brdisv1ABR21005305m.v1.ABR2.1 annot-version=v1.ABR2.1	1
miR5049-3p-296	Brdisv1ABR21009453m	0.5	22291	1	21	7	27	AAUUAAUAUGGAUUGGAGGGA	:::::::.:::::::::::::	UCCCUCCGAUCCAUAUUAAUU	Cleavage	pacid=33723980 polypeptide=Brdisv1ABR21009453m.p locus=Brdisv1ABR21009454m.g ID=Brdisv1ABR21009453m.v1.ABR2.1 annot-version=v1.ABR2.1	1
miR5049-3p-296	Brdisv1ABR21009454m	0.5	22291	1	21	7	27	AAUUAAUAUGGAUUGGAGGGA	:::::::.:::::::::::::	UCCCUCCGAUCCAUAUUAAUU	Cleavage	pacid=33723979 polypeptide=Brdisv1ABR21009454m.p locus=Brdisv1ABR21009454m.g ID=Brdisv1ABR21009454m.v1.ABR2.1 annot-version=v1.ABR2.1	1
miR5049-3p-3	Brdisv1ABR21041735m	0.5	8125	1	21	1379	1399	AAUAUGGAUCGGAGGGAGUAA	:::::.:::::::::::::::	UUACUUCCUCCGAUCCAUAUU	Cleavage	pacid=33746265 polypeptide=Brdisv1ABR21041735m.p locus=Brdisv1ABR21041732m.g ID=Brdisv1ABR21041735m.v1.ABR2.1 annot-version=v1.ABR2.1	1
miR5049-3p-3	Brdisv1ABR21005305m	0.5	24048	1	21	347	367	AAUAUGGAUCGGAGGGAGUAA	:::::::.:::::::::::::	UUACUCCUUCCGAUCCAUAUU	Cleavage	pacid=33732701 polypeptide=Brdisv1ABR21005305m.p locus=Brdisv1ABR21005305m.g ID=Brdisv1ABR21005305m.v1.ABR2.1 annot-version=v1.ABR2.1	1
miR5049-3p-300	Brdisv1ABR21041735m	0.5	8125	1	21	1379	1399	AAUAUGGAUCGGAGGGAGUAU	::::.:::::::::::::::	UUACUUCCUCCGAUCCAUAUU	Cleavage	pacid=33746265 polypeptide=Brdisv1ABR21041735m.p locus=Brdisv1ABR21041732m.g ID=Brdisv1ABR21041735m.v1.ABR2.1 annot-version=v1.ABR2.1	1
miR5049-3p-300	Brdisv1ABR21005305m	0.5	24048	1	21	347	367	AAUAUGGAUCGGAGGGAGUAU	::::::.:::::::::::::	UUACUCCUUCCGAUCCAUAUU	Cleavage	pacid=33732701 polypeptide=Brdisv1ABR21005305m.p locus=Brdisv1ABR21005305m.g ID=Brdisv1ABR21005305m.v1.ABR2.1 annot-version=v1.ABR2.1	1
miR5049-3p-301	Brdisv1ABR21041735m	0.5	8125	1	21	1379	1399	AAUAUGGAUCGGAGGGAGUAA	:::::.:::::::::::::::	UUACUUCCUCCGAUCCAUAUU	Cleavage	pacid=33746265 polypeptide=Brdisv1ABR21041735m.p locus=Brdisv1ABR21041732m.g ID=Brdisv1ABR21041735m.v1.ABR2.1 annot-version=v1.ABR2.1	1
miR5049-3p-301	Brdisv1ABR21005305m	0.5	24048	1	21	347	367	AAUAUGGAUCGGAGGGAGUAA	:::::::.:::::::::::::	UUACUCCUUCCGAUCCAUAUU	Cleavage	pacid=33732701 polypeptide=Brdisv1ABR21005305m.p locus=Brdisv1ABR21005305m.g ID=Brdisv1ABR21005305m.v1.ABR2.1 annot-version=v1.ABR2.1	1
miR5049-3p-305	Brdisv1ABR21041735m	0.5	8125	1	21	1379	1399	AAUAUGGAUCGGAGGGAGUAC	::::.:::::::::::::::	UUACUUCCUCCGAUCCAUAUU	Cleavage	pacid=33746265 polypeptide=Brdisv1ABR21041735m.p locus=Brdisv1ABR21041732m.g ID=Brdisv1ABR21041735m.v1.ABR2.1 annot-version=v1.ABR2.1	1
miR5049-3p-305	Brdisv1ABR21005305m	0.5	24048	1	21	347	367	AAUAUGGAUCGGAGGGAGUAC	::::::.:::::::::::::	UUACUCCUUCCGAUCCAUAUU	Cleavage	pacid=33732701 polypeptide=Brdisv1ABR21005305m.p locus=Brdisv1ABR21005305m.g ID=Brdisv1ABR21005305m.v1.ABR2.1 annot-version=v1.ABR2.1	1
miR5049-3p-311	Brdisv1ABR21041735m	0.5	8125	1	21	1379	1399	AAUAUGGAUCGGAGGGAGUAC	::::.:::::::::::::::	UUACUUCCUCCGAUCCAUAUU	Cleavage	pacid=33746265 polypeptide=Brdisv1ABR21041735m.p locus=Brdisv1ABR21041732m.g ID=Brdisv1ABR21041735m.v1.ABR2.1 annot-version=v1.ABR2.1	1
miR5049-3p-311	Brdisv1ABR21005305m	0.5	24048	1	21	347	367	AAUAUGGAUCGGAGGGAGUAC	::::::.:::::::::::::	UUACUCCUUCCGAUCCAUAUU	Cleavage	pacid=33732701 polypeptide=Brdisv1ABR21005305m.p locus=Brdisv1ABR21005305m.g ID=Brdisv1ABR21005305m.v1.ABR2.1 annot-version=v1.ABR2.1	1
miR5049-3p-316	Brdisv1ABR21041735m	0.5	8125	1	21	1379	1399	AAUAUGGAUCGGAGGGAGUAU	::::.:::::::::::::::	UUACUUCCUCCGAUCCAUAUU	Cleavage	pacid=33746265 polypeptide=Brdisv1ABR21041735m.p locus=Brdisv1ABR21041732m.g ID=Brdisv1ABR21041735m.v1.ABR2.1 annot-version=v1.ABR2.1	1
miR5049-3p-316	Brdisv1ABR21005305m	0.5	24048	1	21	347	367	AAUAUGGAUCGGAGGGAGUAU	::::::.:::::::::::::	UUACUCCUUCCGAUCCAUAUU	Cleavage	pacid=33732701 polypeptide=Brdisv1ABR21005305m.p locus=Brdisv1ABR21005305m.g ID=Brdisv1ABR21005305m.v1.ABR2.1 annot-version=v1.ABR2.1	1
miR5049-3p-317	Brdisv1ABR21041735m	0.5	8125	1	21	1379	1399	AAUAUGGAUCGGAGGGAGUAC	::::.:::::::::::::::	UUACUUCCUCCGAUCCAUAUU	Cleavage	pacid=33746265 polypeptide=Brdisv1ABR21041735m.p locus=Brdisv1ABR21041732m.g ID=Brdisv1ABR21041735m.v1.ABR2.1 annot-version=v1.ABR2.1	1
miR5049-3p-317	Brdisv1ABR21005305m	0.5	24048	1	21	347	367	AAUAUGGAUCGGAGGGAGUAC	::::::.:::::::::::::	UUACUCCUUCCGAUCCAUAUU	Cleavage	pacid=33732701 polypeptide=Brdisv1ABR21005305m.p locus=Brdisv1ABR21005305m.g ID=Brdisv1ABR21005305m.v1.ABR2.1 annot-version=v1.ABR2.1	1
miR5049-3p-319	Brdisv1ABR21041735m	0.5	8125	1	21	1379	1399	AAUAUGGAUCGGAGGGAGUAC	::::.:::::::::::::::	UUACUUCCUCCGAUCCAUAUU	Cleavage	pacid=33746265 polypeptide=Brdisv1ABR21041735m.p locus=Brdisv1ABR21041732m.g ID=Brdisv1ABR21041735m.v1.ABR2.1 annot-version=v1.ABR2.1	1
miR5049-3p-319	Brdisv1ABR21005305m	0.5	24048	1	21	347	367	AAUAUGGAUCGGAGGGAGUAC	::::::.:::::::::::::	UUACUCCUUCCGAUCCAUAUU	Cleavage	pacid=33732701 polypeptide=Brdisv1ABR21005305m.p locus=Brdisv1ABR21005305m.g ID=Brdisv1ABR21005305m.v1.ABR2.1 annot-version=v1.ABR2.1	1
miR5049-3p-320	Brdisv1ABR21041735m	0.5	8125	1	21	1379	1399	AAUAUGGAUCGGAGGGAGUAU	::::.:::::::::::::::	UUACUUCCUCCGAUCCAUAUU	Cleavage	pacid=33746265 polypeptide=Brdisv1ABR21041735m.p locus=Brdisv1ABR21041732m.g ID=Brdisv1ABR21041735m.v1.ABR2.1 annot-version=v1.ABR2.1	1
miR5049-3p-320	Brdisv1ABR21005305m	0.5	24048	1	21	347	367	AAUAUGGAUCGGAGGGAGUAU	::::::.:::::::::::::	UUACUCCUUCCGAUCCAUAUU	Cleavage	pacid=33732701 polypeptide=Brdisv1ABR21005305m.p locus=Brdisv1ABR21005305m.g ID=Brdisv1ABR21005305m.v1.ABR2.1 annot-version=v1.ABR2.1	1
miR5049-3p-324	Brdisv1ABR21041735m	0.5	8125	1	21	1379	1399	AAUAUGGAUCGGAGGGAGUAU	::::.:::::::::::::::	UUACUUCCUCCGAUCCAUAUU	Cleavage	pacid=33746265 polypeptide=Brdisv1ABR21041735m.p locus=Brdisv1ABR21041732m.g ID=Brdisv1ABR21041735m.v1.ABR2.1 annot-version=v1.ABR2.1	1
miR5049-3p-324	Brdisv1ABR21005305m	0.5	24048	1	21	347	367	AAUAUGGAUCGGAGGGAGUAU	::::::.:::::::::::::	UUACUCCUUCCGAUCCAUAUU	Cleavage	pacid=33732701 polypeptide=Brdisv1ABR21005305m.p locus=Brdisv1ABR21005305m.g ID=Brdisv1ABR21005305m.v1.ABR2.1 annot-version=v1.ABR2.1	1
miR5049-3p-325	Brdisv1ABR21041735m	0.5	8125	1	21	1379	1399	AAUAUGGAUCGGAGGGAGUAU	::::.:::::::::::::::	UUACUUCCUCCGAUCCAUAUU	Cleavage	pacid=33746265 polypeptide=Brdisv1ABR21041735m.p locus=Brdisv1ABR21041732m.g ID=Brdisv1ABR21041735m.v1.ABR2.1 annot-version=v1.ABR2.1	1
miR5049-3p-325	Brdisv1ABR21005305m	0.5	24048	1	21	347	367	AAUAUGGAUCGGAGGGAGUAU	::::::.:::::::::::::	UUACUCCUUCCGAUCCAUAUU	Cleavage	pacid=33732701 polypeptide=Brdisv1ABR21005305m.p locus=Brdisv1ABR21005305m.g ID=Brdisv1ABR21005305m.v1.ABR2.1 annot-version=v1.ABR2.1	1
miR5049-3p-33	Brdisv1ABR21041735m	0.5	8125	1	21	1379	1399	AAUAUGGAUCGGAGGGAGUAC	::::.:::::::::::::::	UUACUUCCUCCGAUCCAUAUU	Cleavage	pacid=33746265 polypeptide=Brdisv1ABR21041735m.p locus=Brdisv1ABR21041732m.g ID=Brdisv1ABR21041735m.v1.ABR2.1 annot-version=v1.ABR2.1	1
miR5049-3p-33	Brdisv1ABR21005305m	0.5	24048	1	21	347	367	AAUAUGGAUCGGAGGGAGUAC	::::::.:::::::::::::	UUACUCCUUCCGAUCCAUAUU	Cleavage	pacid=33732701 polypeptide=Brdisv1ABR21005305m.p locus=Brdisv1ABR21005305m.g ID=Brdisv1ABR21005305m.v1.ABR2.1 annot-version=v1.ABR2.1	1
miR5049-3p-330	Brdisv1ABR21041735m	0.5	8125	1	21	1379	1399	AAUAUGGAUCGGAGGGAGUAC	::::.:::::::::::::::	UUACUUCCUCCGAUCCAUAUU	Cleavage	pacid=33746265 polypeptide=Brdisv1ABR21041735m.p locus=Brdisv1ABR21041732m.g ID=Brdisv1ABR21041735m.v1.ABR2.1 annot-version=v1.ABR2.1	1
miR5049-3p-330	Brdisv1ABR21005305m	0.5	24048	1	21	347	367	AAUAUGGAUCGGAGGGAGUAC	::::::.:::::::::::::	UUACUCCUUCCGAUCCAUAUU	Cleavage	pacid=33732701 polypeptide=Brdisv1ABR21005305m.p locus=Brdisv1ABR21005305m.g ID=Brdisv1ABR21005305m.v1.ABR2.1 annot-version=v1.ABR2.1	1
miR5049-3p-337	Brdisv1ABR21009453m	0.5	22291	1	21	7	27	AAUUAAUAUGGAUUGGAGGGA	:::::::.:::::::::::::	UCCCUCCGAUCCAUAUUAAUU	Cleavage	pacid=33723980 polypeptide=Brdisv1ABR21009453m.p locus=Brdisv1ABR21009454m.g ID=Brdisv1ABR21009453m.v1.ABR2.1 annot-version=v1.ABR2.1	1
miR5049-3p-337	Brdisv1ABR21009454m	0.5	22291	1	21	7	27	AAUUAAUAUGGAUUGGAGGGA	:::::::.:::::::::::::	UCCCUCCGAUCCAUAUUAAUU	Cleavage	pacid=33723979 polypeptide=Brdisv1ABR21009454m.p locus=Brdisv1ABR21009454m.g ID=Brdisv1ABR21009454m.v1.ABR2.1 annot-version=v1.ABR2.1	1
miR5049-3p-339	Brdisv1ABR21041735m	0.5	8125	1	21	1379	1399	AAUAUGGAUCGGAGGGAGUAU	::::.:::::::::::::::	UUACUUCCUCCGAUCCAUAUU	Cleavage	pacid=33746265 polypeptide=Brdisv1ABR21041735m.p locus=Brdisv1ABR21041732m.g ID=Brdisv1ABR21041735m.v1.ABR2.1 annot-version=v1.ABR2.1	1
miR5049-3p-339	Brdisv1ABR21005305m	0.5	24048	1	21	347	367	AAUAUGGAUCGGAGGGAGUAU	::::::.:::::::::::::	UUACUCCUUCCGAUCCAUAUU	Cleavage	pacid=33732701 polypeptide=Brdisv1ABR21005305m.p locus=Brdisv1ABR21005305m.g ID=Brdisv1ABR21005305m.v1.ABR2.1 annot-version=v1.ABR2.1	1
miR5049-3p-340	Brdisv1ABR21041735m	0.5	8125	1	21	1379	1399	AAUAUGGAUCGGAGGGAGUAA	:::::.:::::::::::::::	UUACUUCCUCCGAUCCAUAUU	Cleavage	pacid=33746265 polypeptide=Brdisv1ABR21041735m.p locus=Brdisv1ABR21041732m.g ID=Brdisv1ABR21041735m.v1.ABR2.1 annot-version=v1.ABR2.1	1
miR5049-3p-340	Brdisv1ABR21005305m	0.5	24048	1	21	347	367	AAUAUGGAUCGGAGGGAGUAA	:::::::.:::::::::::::	UUACUCCUUCCGAUCCAUAUU	Cleavage	pacid=33732701 polypeptide=Brdisv1ABR21005305m.p locus=Brdisv1ABR21005305m.g ID=Brdisv1ABR21005305m.v1.ABR2.1 annot-version=v1.ABR2.1	1
miR5049-3p-341	Brdisv1ABR21041735m	0.5	8125	1	21	1379	1399	AAUAUGGAUCGGAGGGAGUAU	::::.:::::::::::::::	UUACUUCCUCCGAUCCAUAUU	Cleavage	pacid=33746265 polypeptide=Brdisv1ABR21041735m.p locus=Brdisv1ABR21041732m.g ID=Brdisv1ABR21041735m.v1.ABR2.1 annot-version=v1.ABR2.1	1
miR5049-3p-341	Brdisv1ABR21005305m	0.5	24048	1	21	347	367	AAUAUGGAUCGGAGGGAGUAU	::::::.:::::::::::::	UUACUCCUUCCGAUCCAUAUU	Cleavage	pacid=33732701 polypeptide=Brdisv1ABR21005305m.p locus=Brdisv1ABR21005305m.g ID=Brdisv1ABR21005305m.v1.ABR2.1 annot-version=v1.ABR2.1	1
miR5049-3p-342	Brdisv1ABR21041735m	0.5	8125	1	21	1379	1399	AAUAUGGAUCGGAGGGAGUAC	::::.:::::::::::::::	UUACUUCCUCCGAUCCAUAUU	Cleavage	pacid=33746265 polypeptide=Brdisv1ABR21041735m.p locus=Brdisv1ABR21041732m.g ID=Brdisv1ABR21041735m.v1.ABR2.1 annot-version=v1.ABR2.1	1
miR5049-3p-342	Brdisv1ABR21005305m	0.5	24048	1	21	347	367	AAUAUGGAUCGGAGGGAGUAC	::::::.:::::::::::::	UUACUCCUUCCGAUCCAUAUU	Cleavage	pacid=33732701 polypeptide=Brdisv1ABR21005305m.p locus=Brdisv1ABR21005305m.g ID=Brdisv1ABR21005305m.v1.ABR2.1 annot-version=v1.ABR2.1	1
miR5049-3p-346	Brdisv1ABR21041735m	0.5	8125	1	21	1379	1399	AAUAUGGAUCGGAGGGAGUAG	.::::.:::::::::::::::	UUACUUCCUCCGAUCCAUAUU	Cleavage	pacid=33746265 polypeptide=Brdisv1ABR21041735m.p locus=Brdisv1ABR21041732m.g ID=Brdisv1ABR21041735m.v1.ABR2.1 annot-version=v1.ABR2.1	1
miR5049-3p-346	Brdisv1ABR21005305m	0.5	24048	1	21	347	367	AAUAUGGAUCGGAGGGAGUAG	.::::::.:::::::::::::	UUACUCCUUCCGAUCCAUAUU	Cleavage	pacid=33732701 polypeptide=Brdisv1ABR21005305m.p locus=Brdisv1ABR21005305m.g ID=Brdisv1ABR21005305m.v1.ABR2.1 annot-version=v1.ABR2.1	1
miR5049-3p-347	Brdisv1ABR21041735m	0.5	8125	1	21	1379	1399	AAUAUGGAUCGGAGGGAGUAU	::::.:::::::::::::::	UUACUUCCUCCGAUCCAUAUU	Cleavage	pacid=33746265 polypeptide=Brdisv1ABR21041735m.p locus=Brdisv1ABR21041732m.g ID=Brdisv1ABR21041735m.v1.ABR2.1 annot-version=v1.ABR2.1	1
miR5049-3p-347	Brdisv1ABR21005305m	0.5	24048	1	21	347	367	AAUAUGGAUCGGAGGGAGUAU	::::::.:::::::::::::	UUACUCCUUCCGAUCCAUAUU	Cleavage	pacid=33732701 polypeptide=Brdisv1ABR21005305m.p locus=Brdisv1ABR21005305m.g ID=Brdisv1ABR21005305m.v1.ABR2.1 annot-version=v1.ABR2.1	1
miR5049-3p-353	Brdisv1ABR21009453m	0.5	22291	1	21	3	23	AAUAUGGGUCGGAGGGAGUAC	:::::::::::::.:::::::	GUACUCCCUCCGAUCCAUAUU	Cleavage	pacid=33723980 polypeptide=Brdisv1ABR21009453m.p locus=Brdisv1ABR21009454m.g ID=Brdisv1ABR21009453m.v1.ABR2.1 annot-version=v1.ABR2.1	1
miR5049-3p-353	Brdisv1ABR21009454m	0.5	22291	1	21	3	23	AAUAUGGGUCGGAGGGAGUAC	:::::::::::::.:::::::	GUACUCCCUCCGAUCCAUAUU	Cleavage	pacid=33723979 polypeptide=Brdisv1ABR21009454m.p locus=Brdisv1ABR21009454m.g ID=Brdisv1ABR21009454m.v1.ABR2.1 annot-version=v1.ABR2.1	1
miR5049-3p-353	Brdisv1ABR21016396m	0.5	10698	1	21	191	211	AAUAUGGGUCGGAGGGAGUAC	::::::::::::.:::::::	UUACUCCCUCCGAUCCAUAUU	Cleavage	pacid=33715500 polypeptide=Brdisv1ABR21016396m.p locus=Brdisv1ABR21016396m.g ID=Brdisv1ABR21016396m.v1.ABR2.1 annot-version=v1.ABR2.1	1
miR5049-3p-355	Brdisv1ABR21041735m	0.5	8125	1	21	1379	1399	AAUAUGGAUCGGAGGGAGUAA	:::::.:::::::::::::::	UUACUUCCUCCGAUCCAUAUU	Cleavage	pacid=33746265 polypeptide=Brdisv1ABR21041735m.p locus=Brdisv1ABR21041732m.g ID=Brdisv1ABR21041735m.v1.ABR2.1 annot-version=v1.ABR2.1	1
miR5049-3p-355	Brdisv1ABR21005305m	0.5	24048	1	21	347	367	AAUAUGGAUCGGAGGGAGUAA	:::::::.:::::::::::::	UUACUCCUUCCGAUCCAUAUU	Cleavage	pacid=33732701 polypeptide=Brdisv1ABR21005305m.p locus=Brdisv1ABR21005305m.g ID=Brdisv1ABR21005305m.v1.ABR2.1 annot-version=v1.ABR2.1	1
miR5049-3p-358	Brdisv1ABR21009453m	0.5	22291	1	21	7	27	AAUUAAUAUGGGUCGGAGGGA	:::::::::.:::::::::::	UCCCUCCGAUCCAUAUUAAUU	Cleavage	pacid=33723980 polypeptide=Brdisv1ABR21009453m.p locus=Brdisv1ABR21009454m.g ID=Brdisv1ABR21009453m.v1.ABR2.1 annot-version=v1.ABR2.1	1
miR5049-3p-358	Brdisv1ABR21009454m	0.5	22291	1	21	7	27	AAUUAAUAUGGGUCGGAGGGA	:::::::::.:::::::::::	UCCCUCCGAUCCAUAUUAAUU	Cleavage	pacid=33723979 polypeptide=Brdisv1ABR21009454m.p locus=Brdisv1ABR21009454m.g ID=Brdisv1ABR21009454m.v1.ABR2.1 annot-version=v1.ABR2.1	1
miR5049-3p-37	Brdisv1ABR21041735m	0.5	8125	1	21	1379	1399	AAUAUGGAUCGGAGGGAGUAA	:::::.:::::::::::::::	UUACUUCCUCCGAUCCAUAUU	Cleavage	pacid=33746265 polypeptide=Brdisv1ABR21041735m.p locus=Brdisv1ABR21041732m.g ID=Brdisv1ABR21041735m.v1.ABR2.1 annot-version=v1.ABR2.1	1
miR5049-3p-37	Brdisv1ABR21005305m	0.5	24048	1	21	347	367	AAUAUGGAUCGGAGGGAGUAA	:::::::.:::::::::::::	UUACUCCUUCCGAUCCAUAUU	Cleavage	pacid=33732701 polypeptide=Brdisv1ABR21005305m.p locus=Brdisv1ABR21005305m.g ID=Brdisv1ABR21005305m.v1.ABR2.1 annot-version=v1.ABR2.1	1
miR5049-3p-4	Brdisv1ABR21041735m	0.5	8125	1	21	1379	1399	AAUAUGGAUCGGAGGGAGUAC	::::.:::::::::::::::	UUACUUCCUCCGAUCCAUAUU	Cleavage	pacid=33746265 polypeptide=Brdisv1ABR21041735m.p locus=Brdisv1ABR21041732m.g ID=Brdisv1ABR21041735m.v1.ABR2.1 annot-version=v1.ABR2.1	1
miR5049-3p-4	Brdisv1ABR21005305m	0.5	24048	1	21	347	367	AAUAUGGAUCGGAGGGAGUAC	::::::.:::::::::::::	UUACUCCUUCCGAUCCAUAUU	Cleavage	pacid=33732701 polypeptide=Brdisv1ABR21005305m.p locus=Brdisv1ABR21005305m.g ID=Brdisv1ABR21005305m.v1.ABR2.1 annot-version=v1.ABR2.1	1
miR5049-3p-41	Brdisv1ABR21009453m	0.5	22291	1	21	3	23	AAUAUGGGUCGGAGGGAGUAC	:::::::::::::.:::::::	GUACUCCCUCCGAUCCAUAUU	Cleavage	pacid=33723980 polypeptide=Brdisv1ABR21009453m.p locus=Brdisv1ABR21009454m.g ID=Brdisv1ABR21009453m.v1.ABR2.1 annot-version=v1.ABR2.1	1
miR5049-3p-41	Brdisv1ABR21009454m	0.5	22291	1	21	3	23	AAUAUGGGUCGGAGGGAGUAC	:::::::::::::.:::::::	GUACUCCCUCCGAUCCAUAUU	Cleavage	pacid=33723979 polypeptide=Brdisv1ABR21009454m.p locus=Brdisv1ABR21009454m.g ID=Brdisv1ABR21009454m.v1.ABR2.1 annot-version=v1.ABR2.1	1
miR5049-3p-41	Brdisv1ABR21016396m	0.5	10698	1	21	191	211	AAUAUGGGUCGGAGGGAGUAC	::::::::::::.:::::::	UUACUCCCUCCGAUCCAUAUU	Cleavage	pacid=33715500 polypeptide=Brdisv1ABR21016396m.p locus=Brdisv1ABR21016396m.g ID=Brdisv1ABR21016396m.v1.ABR2.1 annot-version=v1.ABR2.1	1
miR5049-3p-44	Brdisv1ABR21009453m	0.5	22291	1	21	7	27	AAUUAAUAUGGAUUGGAGGGA	:::::::.:::::::::::::	UCCCUCCGAUCCAUAUUAAUU	Cleavage	pacid=33723980 polypeptide=Brdisv1ABR21009453m.p locus=Brdisv1ABR21009454m.g ID=Brdisv1ABR21009453m.v1.ABR2.1 annot-version=v1.ABR2.1	1
miR5049-3p-44	Brdisv1ABR21009454m	0.5	22291	1	21	7	27	AAUUAAUAUGGAUUGGAGGGA	:::::::.:::::::::::::	UCCCUCCGAUCCAUAUUAAUU	Cleavage	pacid=33723979 polypeptide=Brdisv1ABR21009454m.p locus=Brdisv1ABR21009454m.g ID=Brdisv1ABR21009454m.v1.ABR2.1 annot-version=v1.ABR2.1	1
miR5049-3p-47	Brdisv1ABR21041735m	0.5	8125	1	21	1379	1399	AAUAUGGAUCGGAGGGAGUAA	:::::.:::::::::::::::	UUACUUCCUCCGAUCCAUAUU	Cleavage	pacid=33746265 polypeptide=Brdisv1ABR21041735m.p locus=Brdisv1ABR21041732m.g ID=Brdisv1ABR21041735m.v1.ABR2.1 annot-version=v1.ABR2.1	1
miR5049-3p-47	Brdisv1ABR21005305m	0.5	24048	1	21	347	367	AAUAUGGAUCGGAGGGAGUAA	:::::::.:::::::::::::	UUACUCCUUCCGAUCCAUAUU	Cleavage	pacid=33732701 polypeptide=Brdisv1ABR21005305m.p locus=Brdisv1ABR21005305m.g ID=Brdisv1ABR21005305m.v1.ABR2.1 annot-version=v1.ABR2.1	1
miR5049-3p-48	Brdisv1ABR21009453m	0.5	22291	1	21	3	23	AAUAUGGGUCGGAGGGAGUAC	:::::::::::::.:::::::	GUACUCCCUCCGAUCCAUAUU	Cleavage	pacid=33723980 polypeptide=Brdisv1ABR21009453m.p locus=Brdisv1ABR21009454m.g ID=Brdisv1ABR21009453m.v1.ABR2.1 annot-version=v1.ABR2.1	1
miR5049-3p-48	Brdisv1ABR21009454m	0.5	22291	1	21	3	23	AAUAUGGGUCGGAGGGAGUAC	:::::::::::::.:::::::	GUACUCCCUCCGAUCCAUAUU	Cleavage	pacid=33723979 polypeptide=Brdisv1ABR21009454m.p locus=Brdisv1ABR21009454m.g ID=Brdisv1ABR21009454m.v1.ABR2.1 annot-version=v1.ABR2.1	1
miR5049-3p-48	Brdisv1ABR21016396m	0.5	10698	1	21	191	211	AAUAUGGGUCGGAGGGAGUAC	::::::::::::.:::::::	UUACUCCCUCCGAUCCAUAUU	Cleavage	pacid=33715500 polypeptide=Brdisv1ABR21016396m.p locus=Brdisv1ABR21016396m.g ID=Brdisv1ABR21016396m.v1.ABR2.1 annot-version=v1.ABR2.1	1
miR5049-3p-49	Brdisv1ABR21009453m	0.5	22291	1	21	3	23	AAUAUGGGUCGGAGGGAGUAC	:::::::::::::.:::::::	GUACUCCCUCCGAUCCAUAUU	Cleavage	pacid=33723980 polypeptide=Brdisv1ABR21009453m.p locus=Brdisv1ABR21009454m.g ID=Brdisv1ABR21009453m.v1.ABR2.1 annot-version=v1.ABR2.1	1
miR5049-3p-49	Brdisv1ABR21009454m	0.5	22291	1	21	3	23	AAUAUGGGUCGGAGGGAGUAC	:::::::::::::.:::::::	GUACUCCCUCCGAUCCAUAUU	Cleavage	pacid=33723979 polypeptide=Brdisv1ABR21009454m.p locus=Brdisv1ABR21009454m.g ID=Brdisv1ABR21009454m.v1.ABR2.1 annot-version=v1.ABR2.1	1
miR5049-3p-49	Brdisv1ABR21016396m	0.5	10698	1	21	191	211	AAUAUGGGUCGGAGGGAGUAC	::::::::::::.:::::::	UUACUCCCUCCGAUCCAUAUU	Cleavage	pacid=33715500 polypeptide=Brdisv1ABR21016396m.p locus=Brdisv1ABR21016396m.g ID=Brdisv1ABR21016396m.v1.ABR2.1 annot-version=v1.ABR2.1	1
miR5049-3p-5	Brdisv1ABR21041735m	0.5	8125	1	21	1379	1399	AAUAUGGAUCGGAGGGAGUAG	.::::.:::::::::::::::	UUACUUCCUCCGAUCCAUAUU	Cleavage	pacid=33746265 polypeptide=Brdisv1ABR21041735m.p locus=Brdisv1ABR21041732m.g ID=Brdisv1ABR21041735m.v1.ABR2.1 annot-version=v1.ABR2.1	1
miR5049-3p-5	Brdisv1ABR21005305m	0.5	24048	1	21	347	367	AAUAUGGAUCGGAGGGAGUAG	.::::::.:::::::::::::	UUACUCCUUCCGAUCCAUAUU	Cleavage	pacid=33732701 polypeptide=Brdisv1ABR21005305m.p locus=Brdisv1ABR21005305m.g ID=Brdisv1ABR21005305m.v1.ABR2.1 annot-version=v1.ABR2.1	1
miR5049-3p-52	Brdisv1ABR21041735m	0.5	8125	1	21	1379	1399	AAUAUGGAUCGGAGGGAGUAG	.::::.:::::::::::::::	UUACUUCCUCCGAUCCAUAUU	Cleavage	pacid=33746265 polypeptide=Brdisv1ABR21041735m.p locus=Brdisv1ABR21041732m.g ID=Brdisv1ABR21041735m.v1.ABR2.1 annot-version=v1.ABR2.1	1
miR5049-3p-52	Brdisv1ABR21005305m	0.5	24048	1	21	347	367	AAUAUGGAUCGGAGGGAGUAG	.::::::.:::::::::::::	UUACUCCUUCCGAUCCAUAUU	Cleavage	pacid=33732701 polypeptide=Brdisv1ABR21005305m.p locus=Brdisv1ABR21005305m.g ID=Brdisv1ABR21005305m.v1.ABR2.1 annot-version=v1.ABR2.1	1
miR5049-3p-57	Brdisv1ABR21041735m	0.5	8125	1	21	1379	1399	AAUAUGGAUCGGAGGGAGUAC	::::.:::::::::::::::	UUACUUCCUCCGAUCCAUAUU	Cleavage	pacid=33746265 polypeptide=Brdisv1ABR21041735m.p locus=Brdisv1ABR21041732m.g ID=Brdisv1ABR21041735m.v1.ABR2.1 annot-version=v1.ABR2.1	1
miR5049-3p-57	Brdisv1ABR21005305m	0.5	24048	1	21	347	367	AAUAUGGAUCGGAGGGAGUAC	::::::.:::::::::::::	UUACUCCUUCCGAUCCAUAUU	Cleavage	pacid=33732701 polypeptide=Brdisv1ABR21005305m.p locus=Brdisv1ABR21005305m.g ID=Brdisv1ABR21005305m.v1.ABR2.1 annot-version=v1.ABR2.1	1
miR5049-3p-60	Brdisv1ABR21041735m	0.5	8125	1	21	1379	1399	AAUAUGGAUCGGAGGGAGUAA	:::::.:::::::::::::::	UUACUUCCUCCGAUCCAUAUU	Cleavage	pacid=33746265 polypeptide=Brdisv1ABR21041735m.p locus=Brdisv1ABR21041732m.g ID=Brdisv1ABR21041735m.v1.ABR2.1 annot-version=v1.ABR2.1	1
miR5049-3p-60	Brdisv1ABR21005305m	0.5	24048	1	21	347	367	AAUAUGGAUCGGAGGGAGUAA	:::::::.:::::::::::::	UUACUCCUUCCGAUCCAUAUU	Cleavage	pacid=33732701 polypeptide=Brdisv1ABR21005305m.p locus=Brdisv1ABR21005305m.g ID=Brdisv1ABR21005305m.v1.ABR2.1 annot-version=v1.ABR2.1	1
miR5049-3p-63	Brdisv1ABR21041735m	0.5	8125	1	21	1379	1399	AAUAUGGAUCGGAGGGAGUAC	::::.:::::::::::::::	UUACUUCCUCCGAUCCAUAUU	Cleavage	pacid=33746265 polypeptide=Brdisv1ABR21041735m.p locus=Brdisv1ABR21041732m.g ID=Brdisv1ABR21041735m.v1.ABR2.1 annot-version=v1.ABR2.1	1
miR5049-3p-63	Brdisv1ABR21005305m	0.5	24048	1	21	347	367	AAUAUGGAUCGGAGGGAGUAC	::::::.:::::::::::::	UUACUCCUUCCGAUCCAUAUU	Cleavage	pacid=33732701 polypeptide=Brdisv1ABR21005305m.p locus=Brdisv1ABR21005305m.g ID=Brdisv1ABR21005305m.v1.ABR2.1 annot-version=v1.ABR2.1	1
miR5049-3p-64	Brdisv1ABR21009453m	0.5	22291	1	21	3	23	AAUAUGGGUCGGAGGGAGUAC	:::::::::::::.:::::::	GUACUCCCUCCGAUCCAUAUU	Cleavage	pacid=33723980 polypeptide=Brdisv1ABR21009453m.p locus=Brdisv1ABR21009454m.g ID=Brdisv1ABR21009453m.v1.ABR2.1 annot-version=v1.ABR2.1	1
miR5049-3p-64	Brdisv1ABR21009454m	0.5	22291	1	21	3	23	AAUAUGGGUCGGAGGGAGUAC	:::::::::::::.:::::::	GUACUCCCUCCGAUCCAUAUU	Cleavage	pacid=33723979 polypeptide=Brdisv1ABR21009454m.p locus=Brdisv1ABR21009454m.g ID=Brdisv1ABR21009454m.v1.ABR2.1 annot-version=v1.ABR2.1	1
miR5049-3p-64	Brdisv1ABR21016396m	0.5	10698	1	21	191	211	AAUAUGGGUCGGAGGGAGUAC	::::::::::::.:::::::	UUACUCCCUCCGAUCCAUAUU	Cleavage	pacid=33715500 polypeptide=Brdisv1ABR21016396m.p locus=Brdisv1ABR21016396m.g ID=Brdisv1ABR21016396m.v1.ABR2.1 annot-version=v1.ABR2.1	1
miR5049-3p-67	Brdisv1ABR21041735m	0.5	8125	1	21	1379	1399	AAUAUGGAUCGGAGGGAGUAC	::::.:::::::::::::::	UUACUUCCUCCGAUCCAUAUU	Cleavage	pacid=33746265 polypeptide=Brdisv1ABR21041735m.p locus=Brdisv1ABR21041732m.g ID=Brdisv1ABR21041735m.v1.ABR2.1 annot-version=v1.ABR2.1	1
miR5049-3p-67	Brdisv1ABR21005305m	0.5	24048	1	21	347	367	AAUAUGGAUCGGAGGGAGUAC	::::::.:::::::::::::	UUACUCCUUCCGAUCCAUAUU	Cleavage	pacid=33732701 polypeptide=Brdisv1ABR21005305m.p locus=Brdisv1ABR21005305m.g ID=Brdisv1ABR21005305m.v1.ABR2.1 annot-version=v1.ABR2.1	1
miR5049-3p-7	Brdisv1ABR21041735m	0.5	8125	1	21	1379	1399	AAUAUGGAUCGGAGGGAGUAG	.::::.:::::::::::::::	UUACUUCCUCCGAUCCAUAUU	Cleavage	pacid=33746265 polypeptide=Brdisv1ABR21041735m.p locus=Brdisv1ABR21041732m.g ID=Brdisv1ABR21041735m.v1.ABR2.1 annot-version=v1.ABR2.1	1
miR5049-3p-7	Brdisv1ABR21005305m	0.5	24048	1	21	347	367	AAUAUGGAUCGGAGGGAGUAG	.::::::.:::::::::::::	UUACUCCUUCCGAUCCAUAUU	Cleavage	pacid=33732701 polypeptide=Brdisv1ABR21005305m.p locus=Brdisv1ABR21005305m.g ID=Brdisv1ABR21005305m.v1.ABR2.1 annot-version=v1.ABR2.1	1
miR5049-3p-71	Brdisv1ABR21041735m	0.5	8125	1	21	1379	1399	AAUAUGGAUCGGAGGGAGUAG	.::::.:::::::::::::::	UUACUUCCUCCGAUCCAUAUU	Cleavage	pacid=33746265 polypeptide=Brdisv1ABR21041735m.p locus=Brdisv1ABR21041732m.g ID=Brdisv1ABR21041735m.v1.ABR2.1 annot-version=v1.ABR2.1	1
miR5049-3p-71	Brdisv1ABR21005305m	0.5	24048	1	21	347	367	AAUAUGGAUCGGAGGGAGUAG	.::::::.:::::::::::::	UUACUCCUUCCGAUCCAUAUU	Cleavage	pacid=33732701 polypeptide=Brdisv1ABR21005305m.p locus=Brdisv1ABR21005305m.g ID=Brdisv1ABR21005305m.v1.ABR2.1 annot-version=v1.ABR2.1	1
miR5049-3p-73	Brdisv1ABR21041735m	0.5	8125	1	21	1379	1399	AAUAUGGAUCGGAGGGAGUAU	::::.:::::::::::::::	UUACUUCCUCCGAUCCAUAUU	Cleavage	pacid=33746265 polypeptide=Brdisv1ABR21041735m.p locus=Brdisv1ABR21041732m.g ID=Brdisv1ABR21041735m.v1.ABR2.1 annot-version=v1.ABR2.1	1
miR5049-3p-73	Brdisv1ABR21005305m	0.5	24048	1	21	347	367	AAUAUGGAUCGGAGGGAGUAU	::::::.:::::::::::::	UUACUCCUUCCGAUCCAUAUU	Cleavage	pacid=33732701 polypeptide=Brdisv1ABR21005305m.p locus=Brdisv1ABR21005305m.g ID=Brdisv1ABR21005305m.v1.ABR2.1 annot-version=v1.ABR2.1	1
miR5049-3p-74	Brdisv1ABR21041735m	0.5	8125	1	21	1379	1399	AAUAUGGAUCGGAGGGAGUAA	:::::.:::::::::::::::	UUACUUCCUCCGAUCCAUAUU	Cleavage	pacid=33746265 polypeptide=Brdisv1ABR21041735m.p locus=Brdisv1ABR21041732m.g ID=Brdisv1ABR21041735m.v1.ABR2.1 annot-version=v1.ABR2.1	1
miR5049-3p-74	Brdisv1ABR21005305m	0.5	24048	1	21	347	367	AAUAUGGAUCGGAGGGAGUAA	:::::::.:::::::::::::	UUACUCCUUCCGAUCCAUAUU	Cleavage	pacid=33732701 polypeptide=Brdisv1ABR21005305m.p locus=Brdisv1ABR21005305m.g ID=Brdisv1ABR21005305m.v1.ABR2.1 annot-version=v1.ABR2.1	1
miR5049-3p-76	Brdisv1ABR21041735m	0.5	8125	1	21	1379	1399	AAUAUGGAUCGGAGGGAGUAG	.::::.:::::::::::::::	UUACUUCCUCCGAUCCAUAUU	Cleavage	pacid=33746265 polypeptide=Brdisv1ABR21041735m.p locus=Brdisv1ABR21041732m.g ID=Brdisv1ABR21041735m.v1.ABR2.1 annot-version=v1.ABR2.1	1
miR5049-3p-76	Brdisv1ABR21005305m	0.5	24048	1	21	347	367	AAUAUGGAUCGGAGGGAGUAG	.::::::.:::::::::::::	UUACUCCUUCCGAUCCAUAUU	Cleavage	pacid=33732701 polypeptide=Brdisv1ABR21005305m.p locus=Brdisv1ABR21005305m.g ID=Brdisv1ABR21005305m.v1.ABR2.1 annot-version=v1.ABR2.1	1
miR5049-3p-83	Brdisv1ABR21041735m	0.5	8125	1	21	1379	1399	AAUAUGGAUCGGAGGGAGUAC	::::.:::::::::::::::	UUACUUCCUCCGAUCCAUAUU	Cleavage	pacid=33746265 polypeptide=Brdisv1ABR21041735m.p locus=Brdisv1ABR21041732m.g ID=Brdisv1ABR21041735m.v1.ABR2.1 annot-version=v1.ABR2.1	1
miR5049-3p-83	Brdisv1ABR21005305m	0.5	24048	1	21	347	367	AAUAUGGAUCGGAGGGAGUAC	::::::.:::::::::::::	UUACUCCUUCCGAUCCAUAUU	Cleavage	pacid=33732701 polypeptide=Brdisv1ABR21005305m.p locus=Brdisv1ABR21005305m.g ID=Brdisv1ABR21005305m.v1.ABR2.1 annot-version=v1.ABR2.1	1
miR5049-3p-84	Brdisv1ABR21041735m	0.5	8125	1	21	1379	1399	AAUAUGGAUCGGAGGGAGUAU	::::.:::::::::::::::	UUACUUCCUCCGAUCCAUAUU	Cleavage	pacid=33746265 polypeptide=Brdisv1ABR21041735m.p locus=Brdisv1ABR21041732m.g ID=Brdisv1ABR21041735m.v1.ABR2.1 annot-version=v1.ABR2.1	1
miR5049-3p-84	Brdisv1ABR21005305m	0.5	24048	1	21	347	367	AAUAUGGAUCGGAGGGAGUAU	::::::.:::::::::::::	UUACUCCUUCCGAUCCAUAUU	Cleavage	pacid=33732701 polypeptide=Brdisv1ABR21005305m.p locus=Brdisv1ABR21005305m.g ID=Brdisv1ABR21005305m.v1.ABR2.1 annot-version=v1.ABR2.1	1
miR5049-3p-86	Brdisv1ABR21041735m	0.5	8125	1	21	1379	1399	AAUAUGGAUCGGAGGGAGUAC	::::.:::::::::::::::	UUACUUCCUCCGAUCCAUAUU	Cleavage	pacid=33746265 polypeptide=Brdisv1ABR21041735m.p locus=Brdisv1ABR21041732m.g ID=Brdisv1ABR21041735m.v1.ABR2.1 annot-version=v1.ABR2.1	1
miR5049-3p-86	Brdisv1ABR21005305m	0.5	24048	1	21	347	367	AAUAUGGAUCGGAGGGAGUAC	::::::.:::::::::::::	UUACUCCUUCCGAUCCAUAUU	Cleavage	pacid=33732701 polypeptide=Brdisv1ABR21005305m.p locus=Brdisv1ABR21005305m.g ID=Brdisv1ABR21005305m.v1.ABR2.1 annot-version=v1.ABR2.1	1
miR5049-3p-87	Brdisv1ABR21041735m	0.5	8125	1	21	1379	1399	AAUAUGGAUCGGAGGGAGUAG	.::::.:::::::::::::::	UUACUUCCUCCGAUCCAUAUU	Cleavage	pacid=33746265 polypeptide=Brdisv1ABR21041735m.p locus=Brdisv1ABR21041732m.g ID=Brdisv1ABR21041735m.v1.ABR2.1 annot-version=v1.ABR2.1	1
miR5049-3p-87	Brdisv1ABR21005305m	0.5	24048	1	21	347	367	AAUAUGGAUCGGAGGGAGUAG	.::::::.:::::::::::::	UUACUCCUUCCGAUCCAUAUU	Cleavage	pacid=33732701 polypeptide=Brdisv1ABR21005305m.p locus=Brdisv1ABR21005305m.g ID=Brdisv1ABR21005305m.v1.ABR2.1 annot-version=v1.ABR2.1	1
miR5049-3p-91	Brdisv1ABR21009453m	0.5	22291	1	21	3	23	AAUAUGGAUUGGAGGGAGUAC	:::::::::::.:::::::::	GUACUCCCUCCGAUCCAUAUU	Cleavage	pacid=33723980 polypeptide=Brdisv1ABR21009453m.p locus=Brdisv1ABR21009454m.g ID=Brdisv1ABR21009453m.v1.ABR2.1 annot-version=v1.ABR2.1	1
miR5049-3p-91	Brdisv1ABR21009454m	0.5	22291	1	21	3	23	AAUAUGGAUUGGAGGGAGUAC	:::::::::::.:::::::::	GUACUCCCUCCGAUCCAUAUU	Cleavage	pacid=33723979 polypeptide=Brdisv1ABR21009454m.p locus=Brdisv1ABR21009454m.g ID=Brdisv1ABR21009454m.v1.ABR2.1 annot-version=v1.ABR2.1	1
miR5049-3p-91	Brdisv1ABR21016396m	0.5	10698	1	21	191	211	AAUAUGGAUUGGAGGGAGUAC	::::::::::.:::::::::	UUACUCCCUCCGAUCCAUAUU	Cleavage	pacid=33715500 polypeptide=Brdisv1ABR21016396m.p locus=Brdisv1ABR21016396m.g ID=Brdisv1ABR21016396m.v1.ABR2.1 annot-version=v1.ABR2.1	1
miR5049-3p-92	Brdisv1ABR21041735m	0.5	8125	1	21	1379	1399	AAUAUGGAUCGGAGGGAGUAU	::::.:::::::::::::::	UUACUUCCUCCGAUCCAUAUU	Cleavage	pacid=33746265 polypeptide=Brdisv1ABR21041735m.p locus=Brdisv1ABR21041732m.g ID=Brdisv1ABR21041735m.v1.ABR2.1 annot-version=v1.ABR2.1	1
miR5049-3p-92	Brdisv1ABR21005305m	0.5	24048	1	21	347	367	AAUAUGGAUCGGAGGGAGUAU	::::::.:::::::::::::	UUACUCCUUCCGAUCCAUAUU	Cleavage	pacid=33732701 polypeptide=Brdisv1ABR21005305m.p locus=Brdisv1ABR21005305m.g ID=Brdisv1ABR21005305m.v1.ABR2.1 annot-version=v1.ABR2.1	1
miR5049-3p-93	Brdisv1ABR21009453m	0.5	22291	1	21	3	23	AAUAUGGGUCGGAGGGAGUAC	:::::::::::::.:::::::	GUACUCCCUCCGAUCCAUAUU	Cleavage	pacid=33723980 polypeptide=Brdisv1ABR21009453m.p locus=Brdisv1ABR21009454m.g ID=Brdisv1ABR21009453m.v1.ABR2.1 annot-version=v1.ABR2.1	1
miR5049-3p-93	Brdisv1ABR21009454m	0.5	22291	1	21	3	23	AAUAUGGGUCGGAGGGAGUAC	:::::::::::::.:::::::	GUACUCCCUCCGAUCCAUAUU	Cleavage	pacid=33723979 polypeptide=Brdisv1ABR21009454m.p locus=Brdisv1ABR21009454m.g ID=Brdisv1ABR21009454m.v1.ABR2.1 annot-version=v1.ABR2.1	1
miR5049-3p-93	Brdisv1ABR21016396m	0.5	10698	1	21	191	211	AAUAUGGGUCGGAGGGAGUAC	::::::::::::.:::::::	UUACUCCCUCCGAUCCAUAUU	Cleavage	pacid=33715500 polypeptide=Brdisv1ABR21016396m.p locus=Brdisv1ABR21016396m.g ID=Brdisv1ABR21016396m.v1.ABR2.1 annot-version=v1.ABR2.1	1
miR5049-3p-96	Brdisv1ABR21041735m	0.5	8125	1	21	1379	1399	AAUAUGGAUCGGAGGGAGUAU	::::.:::::::::::::::	UUACUUCCUCCGAUCCAUAUU	Cleavage	pacid=33746265 polypeptide=Brdisv1ABR21041735m.p locus=Brdisv1ABR21041732m.g ID=Brdisv1ABR21041735m.v1.ABR2.1 annot-version=v1.ABR2.1	1
miR5049-3p-96	Brdisv1ABR21005305m	0.5	24048	1	21	347	367	AAUAUGGAUCGGAGGGAGUAU	::::::.:::::::::::::	UUACUCCUUCCGAUCCAUAUU	Cleavage	pacid=33732701 polypeptide=Brdisv1ABR21005305m.p locus=Brdisv1ABR21005305m.g ID=Brdisv1ABR21005305m.v1.ABR2.1 annot-version=v1.ABR2.1	1
miR5171-3p-10	Brdisv1ABR21027924m	0.5	6573	1	21	362	382	ACUUAAUAUGGGACGGAGGAA	: :::.:::::::::::::::	UCCCUUCGUCCCAUAUUAAGU	Cleavage	pacid=33707763 polypeptide=Brdisv1ABR21027924m.p locus=Brdisv1ABR21027924m.g ID=Brdisv1ABR21027924m.v1.ABR2.1 annot-version=v1.ABR2.1	1
miR5171-3p-11	Brdisv1ABR21027924m	0.5	6573	1	21	362	382	ACUUAAUAUGGGACGGAGGAA	: :::.:::::::::::::::	UCCCUUCGUCCCAUAUUAAGU	Cleavage	pacid=33707763 polypeptide=Brdisv1ABR21027924m.p locus=Brdisv1ABR21027924m.g ID=Brdisv1ABR21027924m.v1.ABR2.1 annot-version=v1.ABR2.1	1
miR5171-3p-13	Brdisv1ABR21027924m	0.5	6573	1	21	362	382	ACUUAAUAUGGGACGGAGGAA	: :::.:::::::::::::::	UCCCUUCGUCCCAUAUUAAGU	Cleavage	pacid=33707763 polypeptide=Brdisv1ABR21027924m.p locus=Brdisv1ABR21027924m.g ID=Brdisv1ABR21027924m.v1.ABR2.1 annot-version=v1.ABR2.1	1
miR5171-3p-14	Brdisv1ABR21027924m	0.5	6573	1	21	362	382	ACUUAAUAUGGGACGGAGGAA	: :::.:::::::::::::::	UCCCUUCGUCCCAUAUUAAGU	Cleavage	pacid=33707763 polypeptide=Brdisv1ABR21027924m.p locus=Brdisv1ABR21027924m.g ID=Brdisv1ABR21027924m.v1.ABR2.1 annot-version=v1.ABR2.1	1
miR5171-3p-15	Brdisv1ABR21027924m	0.5	6573	1	21	362	382	ACUUAAUAUGGGACGGAGGAA	: :::.:::::::::::::::	UCCCUUCGUCCCAUAUUAAGU	Cleavage	pacid=33707763 polypeptide=Brdisv1ABR21027924m.p locus=Brdisv1ABR21027924m.g ID=Brdisv1ABR21027924m.v1.ABR2.1 annot-version=v1.ABR2.1	1
miR5171-3p-16	Brdisv1ABR21027924m	0.5	6573	1	21	362	382	ACUUAAUAUGGGACGGAGGAA	: :::.:::::::::::::::	UCCCUUCGUCCCAUAUUAAGU	Cleavage	pacid=33707763 polypeptide=Brdisv1ABR21027924m.p locus=Brdisv1ABR21027924m.g ID=Brdisv1ABR21027924m.v1.ABR2.1 annot-version=v1.ABR2.1	1
miR5171-3p-17	Brdisv1ABR21027924m	0.5	6573	1	21	362	382	ACUUAAUAUGGGACGGAGGAA	: :::.:::::::::::::::	UCCCUUCGUCCCAUAUUAAGU	Cleavage	pacid=33707763 polypeptide=Brdisv1ABR21027924m.p locus=Brdisv1ABR21027924m.g ID=Brdisv1ABR21027924m.v1.ABR2.1 annot-version=v1.ABR2.1	1
miR5171-3p-18	Brdisv1ABR21027924m	0.5	6573	1	21	362	382	ACUUAAUAUGGGACGGAGGAA	: :::.:::::::::::::::	UCCCUUCGUCCCAUAUUAAGU	Cleavage	pacid=33707763 polypeptide=Brdisv1ABR21027924m.p locus=Brdisv1ABR21027924m.g ID=Brdisv1ABR21027924m.v1.ABR2.1 annot-version=v1.ABR2.1	1
miR5171-3p-19	Brdisv1ABR21027924m	0.5	6573	1	21	362	382	ACUUAAUAUGGGACGGAGGAA	: :::.:::::::::::::::	UCCCUUCGUCCCAUAUUAAGU	Cleavage	pacid=33707763 polypeptide=Brdisv1ABR21027924m.p locus=Brdisv1ABR21027924m.g ID=Brdisv1ABR21027924m.v1.ABR2.1 annot-version=v1.ABR2.1	1
miR5171-3p-2	Brdisv1ABR21027924m	0.5	6573	1	21	362	382	ACUUAAUAUGGGACGGAGGAA	: :::.:::::::::::::::	UCCCUUCGUCCCAUAUUAAGU	Cleavage	pacid=33707763 polypeptide=Brdisv1ABR21027924m.p locus=Brdisv1ABR21027924m.g ID=Brdisv1ABR21027924m.v1.ABR2.1 annot-version=v1.ABR2.1	1
miR5171-3p-3	Brdisv1ABR21027924m	0.5	6573	1	21	362	382	ACUUAAUAUGGGACGGAGGAA	: :::.:::::::::::::::	UCCCUUCGUCCCAUAUUAAGU	Cleavage	pacid=33707763 polypeptide=Brdisv1ABR21027924m.p locus=Brdisv1ABR21027924m.g ID=Brdisv1ABR21027924m.v1.ABR2.1 annot-version=v1.ABR2.1	1
miR5171-3p-4	Brdisv1ABR21027924m	0.5	6573	1	21	362	382	ACUUAAUAUGGGACGGAGGAA	: :::.:::::::::::::::	UCCCUUCGUCCCAUAUUAAGU	Cleavage	pacid=33707763 polypeptide=Brdisv1ABR21027924m.p locus=Brdisv1ABR21027924m.g ID=Brdisv1ABR21027924m.v1.ABR2.1 annot-version=v1.ABR2.1	1
miR5171-3p-5	Brdisv1ABR21027924m	0.5	6573	1	21	362	382	ACUUAAUAUGGGACGGAGGAA	: :::.:::::::::::::::	UCCCUUCGUCCCAUAUUAAGU	Cleavage	pacid=33707763 polypeptide=Brdisv1ABR21027924m.p locus=Brdisv1ABR21027924m.g ID=Brdisv1ABR21027924m.v1.ABR2.1 annot-version=v1.ABR2.1	1
miR5171-3p-6	Brdisv1ABR21027924m	0.5	6573	1	21	362	382	ACUUAAUAUGGGACGGAGGAA	: :::.:::::::::::::::	UCCCUUCGUCCCAUAUUAAGU	Cleavage	pacid=33707763 polypeptide=Brdisv1ABR21027924m.p locus=Brdisv1ABR21027924m.g ID=Brdisv1ABR21027924m.v1.ABR2.1 annot-version=v1.ABR2.1	1
miR5171-3p-7	Brdisv1ABR21027924m	0.5	6573	1	21	362	382	ACUUAAUAUGGGACGGAGGAA	: :::.:::::::::::::::	UCCCUUCGUCCCAUAUUAAGU	Cleavage	pacid=33707763 polypeptide=Brdisv1ABR21027924m.p locus=Brdisv1ABR21027924m.g ID=Brdisv1ABR21027924m.v1.ABR2.1 annot-version=v1.ABR2.1	1
miR5174-3p-101	Brdisv1ABR21006794m	0.5	10553	1	21	288	308	UUUAUGGAUCGGAGGGAGUAG	:::::::::::::::.:::::	CUACUCCCUCCGAUCUAUAAA	Cleavage	pacid=33731983 polypeptide=Brdisv1ABR21006794m.p locus=Brdisv1ABR21006794m.g ID=Brdisv1ABR21006794m.v1.ABR2.1 annot-version=v1.ABR2.1	1
miR5174-3p-11	Brdisv1ABR21023959m	0.5	11754	1	21	1089	1109	AUUAUGGAACGGAGGGAGUAG	::.:::::::::::::::::	GUAUUCCCUCCGUUCCAUAAU	Cleavage	pacid=33706039 polypeptide=Brdisv1ABR21023959m.p locus=Brdisv1ABR21023959m.g ID=Brdisv1ABR21023959m.v1.ABR2.1 annot-version=v1.ABR2.1	1
miR5174-3p-110	Brdisv1ABR21023959m	0.5	11754	1	21	1089	1109	AUUAUGGAACGGAGGGAGUAG	::.:::::::::::::::::	GUAUUCCCUCCGUUCCAUAAU	Cleavage	pacid=33706039 polypeptide=Brdisv1ABR21023959m.p locus=Brdisv1ABR21023959m.g ID=Brdisv1ABR21023959m.v1.ABR2.1 annot-version=v1.ABR2.1	1
miR5174-3p-111	Brdisv1ABR21023959m	0.5	11754	1	21	1089	1109	AUUAUGGAACGGAGGGAGUAG	::.:::::::::::::::::	GUAUUCCCUCCGUUCCAUAAU	Cleavage	pacid=33706039 polypeptide=Brdisv1ABR21023959m.p locus=Brdisv1ABR21023959m.g ID=Brdisv1ABR21023959m.v1.ABR2.1 annot-version=v1.ABR2.1	1
miR5174-3p-117	Brdisv1ABR21006794m	0.5	10553	1	21	288	308	UUUAUGGAUCGGAGGGAGUAG	:::::::::::::::.:::::	CUACUCCCUCCGAUCUAUAAA	Cleavage	pacid=33731983 polypeptide=Brdisv1ABR21006794m.p locus=Brdisv1ABR21006794m.g ID=Brdisv1ABR21006794m.v1.ABR2.1 annot-version=v1.ABR2.1	1
miR5174-3p-121	Brdisv1ABR21023959m	0.5	11754	1	21	1089	1109	AUUAUGGAACGGAGGGAGUAG	::.:::::::::::::::::	GUAUUCCCUCCGUUCCAUAAU	Cleavage	pacid=33706039 polypeptide=Brdisv1ABR21023959m.p locus=Brdisv1ABR21023959m.g ID=Brdisv1ABR21023959m.v1.ABR2.1 annot-version=v1.ABR2.1	1
miR5174-3p-124	Brdisv1ABR21023959m	0.5	11754	1	21	1089	1109	AUUAUGGAACGGAGGGAGUAG	::.:::::::::::::::::	GUAUUCCCUCCGUUCCAUAAU	Cleavage	pacid=33706039 polypeptide=Brdisv1ABR21023959m.p locus=Brdisv1ABR21023959m.g ID=Brdisv1ABR21023959m.v1.ABR2.1 annot-version=v1.ABR2.1	1
miR5174-3p-125	Brdisv1ABR21023959m	0.5	11754	1	21	1089	1109	AUUAUGGAACGGAGGGAGUAG	::.:::::::::::::::::	GUAUUCCCUCCGUUCCAUAAU	Cleavage	pacid=33706039 polypeptide=Brdisv1ABR21023959m.p locus=Brdisv1ABR21023959m.g ID=Brdisv1ABR21023959m.v1.ABR2.1 annot-version=v1.ABR2.1	1
miR5174-3p-127	Brdisv1ABR21023959m	0.5	11754	1	21	1089	1109	AUUAUGGAACGGAGGGAGUAG	::.:::::::::::::::::	GUAUUCCCUCCGUUCCAUAAU	Cleavage	pacid=33706039 polypeptide=Brdisv1ABR21023959m.p locus=Brdisv1ABR21023959m.g ID=Brdisv1ABR21023959m.v1.ABR2.1 annot-version=v1.ABR2.1	1
miR5174-3p-128	Brdisv1ABR21006794m	0.5	10553	1	21	288	308	UUUAUGGAUCGGAGGGAGUAG	:::::::::::::::.:::::	CUACUCCCUCCGAUCUAUAAA	Cleavage	pacid=33731983 polypeptide=Brdisv1ABR21006794m.p locus=Brdisv1ABR21006794m.g ID=Brdisv1ABR21006794m.v1.ABR2.1 annot-version=v1.ABR2.1	1
miR5174-3p-132	Brdisv1ABR21023959m	0.5	11754	1	21	1089	1109	AUUAUGGAACGGAGGGAGUAG	::.:::::::::::::::::	GUAUUCCCUCCGUUCCAUAAU	Cleavage	pacid=33706039 polypeptide=Brdisv1ABR21023959m.p locus=Brdisv1ABR21023959m.g ID=Brdisv1ABR21023959m.v1.ABR2.1 annot-version=v1.ABR2.1	1
miR5174-3p-146	Brdisv1ABR21023959m	0.5	11754	1	21	1089	1109	AUUAUGGAACGGAGGGAGUAG	::.:::::::::::::::::	GUAUUCCCUCCGUUCCAUAAU	Cleavage	pacid=33706039 polypeptide=Brdisv1ABR21023959m.p locus=Brdisv1ABR21023959m.g ID=Brdisv1ABR21023959m.v1.ABR2.1 annot-version=v1.ABR2.1	1
miR5174-3p-15	Brdisv1ABR21023959m	0.5	11754	1	21	1089	1109	AUUAUGGAACGGAGGGAGUAG	::.:::::::::::::::::	GUAUUCCCUCCGUUCCAUAAU	Cleavage	pacid=33706039 polypeptide=Brdisv1ABR21023959m.p locus=Brdisv1ABR21023959m.g ID=Brdisv1ABR21023959m.v1.ABR2.1 annot-version=v1.ABR2.1	1
miR5174-3p-150	Brdisv1ABR21006794m	0.5	10553	1	21	288	308	UUUAUGGAUCGGAGGGAGUAG	:::::::::::::::.:::::	CUACUCCCUCCGAUCUAUAAA	Cleavage	pacid=33731983 polypeptide=Brdisv1ABR21006794m.p locus=Brdisv1ABR21006794m.g ID=Brdisv1ABR21006794m.v1.ABR2.1 annot-version=v1.ABR2.1	1
miR5174-3p-156	Brdisv1ABR21023959m	0.5	11754	1	21	1089	1109	AUUAUGGAACGGAGGGAGUAG	::.:::::::::::::::::	GUAUUCCCUCCGUUCCAUAAU	Cleavage	pacid=33706039 polypeptide=Brdisv1ABR21023959m.p locus=Brdisv1ABR21023959m.g ID=Brdisv1ABR21023959m.v1.ABR2.1 annot-version=v1.ABR2.1	1
miR5174-3p-160	Brdisv1ABR21006794m	0.5	10553	1	21	288	308	UUUAUGGAUCGGAGGGAGUAG	:::::::::::::::.:::::	CUACUCCCUCCGAUCUAUAAA	Cleavage	pacid=33731983 polypeptide=Brdisv1ABR21006794m.p locus=Brdisv1ABR21006794m.g ID=Brdisv1ABR21006794m.v1.ABR2.1 annot-version=v1.ABR2.1	1
miR5174-3p-163	Brdisv1ABR21006794m	0.5	10553	1	21	288	308	UUUAUGGAUCGGAGGGAGUAG	:::::::::::::::.:::::	CUACUCCCUCCGAUCUAUAAA	Cleavage	pacid=33731983 polypeptide=Brdisv1ABR21006794m.p locus=Brdisv1ABR21006794m.g ID=Brdisv1ABR21006794m.v1.ABR2.1 annot-version=v1.ABR2.1	1
miR5174-3p-164	Brdisv1ABR21006794m	0.5	10553	1	21	288	308	UUUAUGGAUCGGAGGGAGUAG	:::::::::::::::.:::::	CUACUCCCUCCGAUCUAUAAA	Cleavage	pacid=33731983 polypeptide=Brdisv1ABR21006794m.p locus=Brdisv1ABR21006794m.g ID=Brdisv1ABR21006794m.v1.ABR2.1 annot-version=v1.ABR2.1	1
miR5174-3p-167	Brdisv1ABR21006794m	0.5	10553	1	21	288	308	UUUAUGGAUCGGAGGGAGUAG	:::::::::::::::.:::::	CUACUCCCUCCGAUCUAUAAA	Cleavage	pacid=33731983 polypeptide=Brdisv1ABR21006794m.p locus=Brdisv1ABR21006794m.g ID=Brdisv1ABR21006794m.v1.ABR2.1 annot-version=v1.ABR2.1	1
miR5174-3p-168	Brdisv1ABR21006794m	0.5	10553	1	21	288	308	UUUAUGGAUCGGAGGGAGUAG	:::::::::::::::.:::::	CUACUCCCUCCGAUCUAUAAA	Cleavage	pacid=33731983 polypeptide=Brdisv1ABR21006794m.p locus=Brdisv1ABR21006794m.g ID=Brdisv1ABR21006794m.v1.ABR2.1 annot-version=v1.ABR2.1	1
miR5174-3p-173	Brdisv1ABR21023959m	0.5	11754	1	21	1089	1109	AUUAUGGAACGGAGGGAGUAG	::.:::::::::::::::::	GUAUUCCCUCCGUUCCAUAAU	Cleavage	pacid=33706039 polypeptide=Brdisv1ABR21023959m.p locus=Brdisv1ABR21023959m.g ID=Brdisv1ABR21023959m.v1.ABR2.1 annot-version=v1.ABR2.1	1
miR5174-3p-193	Brdisv1ABR21006794m	0.5	10553	1	21	288	308	UUUAUGGAUCGGAGGGAGUAG	:::::::::::::::.:::::	CUACUCCCUCCGAUCUAUAAA	Cleavage	pacid=33731983 polypeptide=Brdisv1ABR21006794m.p locus=Brdisv1ABR21006794m.g ID=Brdisv1ABR21006794m.v1.ABR2.1 annot-version=v1.ABR2.1	1
miR5174-3p-197	Brdisv1ABR21023959m	0.5	11754	1	21	1089	1109	AUUAUGGAACGGAGGGAGUAG	::.:::::::::::::::::	GUAUUCCCUCCGUUCCAUAAU	Cleavage	pacid=33706039 polypeptide=Brdisv1ABR21023959m.p locus=Brdisv1ABR21023959m.g ID=Brdisv1ABR21023959m.v1.ABR2.1 annot-version=v1.ABR2.1	1
miR5174-3p-200	Brdisv1ABR21023959m	0.5	11754	1	21	1089	1109	AUUAUGGAACGGAGGGAGUAG	::.:::::::::::::::::	GUAUUCCCUCCGUUCCAUAAU	Cleavage	pacid=33706039 polypeptide=Brdisv1ABR21023959m.p locus=Brdisv1ABR21023959m.g ID=Brdisv1ABR21023959m.v1.ABR2.1 annot-version=v1.ABR2.1	1
miR5174-3p-213	Brdisv1ABR21023959m	0.5	11754	1	21	1089	1109	AUUAUGGAACGGAGGGAGUAG	::.:::::::::::::::::	GUAUUCCCUCCGUUCCAUAAU	Cleavage	pacid=33706039 polypeptide=Brdisv1ABR21023959m.p locus=Brdisv1ABR21023959m.g ID=Brdisv1ABR21023959m.v1.ABR2.1 annot-version=v1.ABR2.1	1
miR5174-3p-214	Brdisv1ABR21006794m	0.5	10553	1	21	288	308	UUUAUGGAUCGGAGGGAGUAG	:::::::::::::::.:::::	CUACUCCCUCCGAUCUAUAAA	Cleavage	pacid=33731983 polypeptide=Brdisv1ABR21006794m.p locus=Brdisv1ABR21006794m.g ID=Brdisv1ABR21006794m.v1.ABR2.1 annot-version=v1.ABR2.1	1
miR5174-3p-216	Brdisv1ABR21023959m	0.5	11754	1	21	1089	1109	AUUAUGGAACGGAGGGAGUAG	::.:::::::::::::::::	GUAUUCCCUCCGUUCCAUAAU	Cleavage	pacid=33706039 polypeptide=Brdisv1ABR21023959m.p locus=Brdisv1ABR21023959m.g ID=Brdisv1ABR21023959m.v1.ABR2.1 annot-version=v1.ABR2.1	1
miR5174-3p-218	Brdisv1ABR21023959m	0.5	11754	1	21	1089	1109	AUUAUGGAACGGAGGGAGUAG	::.:::::::::::::::::	GUAUUCCCUCCGUUCCAUAAU	Cleavage	pacid=33706039 polypeptide=Brdisv1ABR21023959m.p locus=Brdisv1ABR21023959m.g ID=Brdisv1ABR21023959m.v1.ABR2.1 annot-version=v1.ABR2.1	1
miR5174-3p-222	Brdisv1ABR21023959m	0.5	11754	1	21	1089	1109	AUUAUGGAACGGAGGGAGUAG	::.:::::::::::::::::	GUAUUCCCUCCGUUCCAUAAU	Cleavage	pacid=33706039 polypeptide=Brdisv1ABR21023959m.p locus=Brdisv1ABR21023959m.g ID=Brdisv1ABR21023959m.v1.ABR2.1 annot-version=v1.ABR2.1	1
miR5174-3p-232	Brdisv1ABR21023959m	0.5	11754	1	21	1089	1109	AUUAUGGAACGGAGGGAGUAG	::.:::::::::::::::::	GUAUUCCCUCCGUUCCAUAAU	Cleavage	pacid=33706039 polypeptide=Brdisv1ABR21023959m.p locus=Brdisv1ABR21023959m.g ID=Brdisv1ABR21023959m.v1.ABR2.1 annot-version=v1.ABR2.1	1
miR5174-3p-234	Brdisv1ABR21023959m	0.5	11754	1	21	1089	1109	AUUAUGGAACGGAGGGAGUAG	::.:::::::::::::::::	GUAUUCCCUCCGUUCCAUAAU	Cleavage	pacid=33706039 polypeptide=Brdisv1ABR21023959m.p locus=Brdisv1ABR21023959m.g ID=Brdisv1ABR21023959m.v1.ABR2.1 annot-version=v1.ABR2.1	1
miR5174-3p-236	Brdisv1ABR21006794m	0.5	10553	1	21	288	308	UUUAUGGAUCGGAGGGAGUAG	:::::::::::::::.:::::	CUACUCCCUCCGAUCUAUAAA	Cleavage	pacid=33731983 polypeptide=Brdisv1ABR21006794m.p locus=Brdisv1ABR21006794m.g ID=Brdisv1ABR21006794m.v1.ABR2.1 annot-version=v1.ABR2.1	1
miR5174-3p-24	Brdisv1ABR21023959m	0.5	11754	1	21	1089	1109	AUUAUGGAACGGAGGGAGUAG	::.:::::::::::::::::	GUAUUCCCUCCGUUCCAUAAU	Cleavage	pacid=33706039 polypeptide=Brdisv1ABR21023959m.p locus=Brdisv1ABR21023959m.g ID=Brdisv1ABR21023959m.v1.ABR2.1 annot-version=v1.ABR2.1	1
miR5174-3p-240	Brdisv1ABR21006794m	0.5	10553	1	21	288	308	UUUAUGGAUCGGAGGGAGUAG	:::::::::::::::.:::::	CUACUCCCUCCGAUCUAUAAA	Cleavage	pacid=33731983 polypeptide=Brdisv1ABR21006794m.p locus=Brdisv1ABR21006794m.g ID=Brdisv1ABR21006794m.v1.ABR2.1 annot-version=v1.ABR2.1	1
miR5174-3p-243	Brdisv1ABR21006794m	0.5	10553	1	21	288	308	UUUAUGGAUCGGAGGGAGUAG	:::::::::::::::.:::::	CUACUCCCUCCGAUCUAUAAA	Cleavage	pacid=33731983 polypeptide=Brdisv1ABR21006794m.p locus=Brdisv1ABR21006794m.g ID=Brdisv1ABR21006794m.v1.ABR2.1 annot-version=v1.ABR2.1	1
miR5174-3p-248	Brdisv1ABR21006794m	0.5	10553	1	21	288	308	UUUAUGGAUCGGAGGGAGUAG	:::::::::::::::.:::::	CUACUCCCUCCGAUCUAUAAA	Cleavage	pacid=33731983 polypeptide=Brdisv1ABR21006794m.p locus=Brdisv1ABR21006794m.g ID=Brdisv1ABR21006794m.v1.ABR2.1 annot-version=v1.ABR2.1	1
miR5174-3p-249	Brdisv1ABR21006794m	0.5	10553	1	21	288	308	UUUAUGGAUCGGAGGGAGUAG	:::::::::::::::.:::::	CUACUCCCUCCGAUCUAUAAA	Cleavage	pacid=33731983 polypeptide=Brdisv1ABR21006794m.p locus=Brdisv1ABR21006794m.g ID=Brdisv1ABR21006794m.v1.ABR2.1 annot-version=v1.ABR2.1	1
miR5174-3p-251	Brdisv1ABR21006794m	0.5	10553	1	21	288	308	UUUAUGGAUCGGAGGGAGUAG	:::::::::::::::.:::::	CUACUCCCUCCGAUCUAUAAA	Cleavage	pacid=33731983 polypeptide=Brdisv1ABR21006794m.p locus=Brdisv1ABR21006794m.g ID=Brdisv1ABR21006794m.v1.ABR2.1 annot-version=v1.ABR2.1	1
miR5174-3p-255	Brdisv1ABR21006794m	0.5	10553	1	21	288	308	UUUAUGGAUCGGAGGGAGUAG	:::::::::::::::.:::::	CUACUCCCUCCGAUCUAUAAA	Cleavage	pacid=33731983 polypeptide=Brdisv1ABR21006794m.p locus=Brdisv1ABR21006794m.g ID=Brdisv1ABR21006794m.v1.ABR2.1 annot-version=v1.ABR2.1	1
miR5174-3p-259	Brdisv1ABR21006794m	0.5	10553	1	21	288	308	UUUAUGGAUCGGAGGGAGUAG	:::::::::::::::.:::::	CUACUCCCUCCGAUCUAUAAA	Cleavage	pacid=33731983 polypeptide=Brdisv1ABR21006794m.p locus=Brdisv1ABR21006794m.g ID=Brdisv1ABR21006794m.v1.ABR2.1 annot-version=v1.ABR2.1	1
miR5174-3p-263	Brdisv1ABR21023959m	0.5	11754	1	21	1089	1109	AUUAUGGAACGGAGGGAGUAG	::.:::::::::::::::::	GUAUUCCCUCCGUUCCAUAAU	Cleavage	pacid=33706039 polypeptide=Brdisv1ABR21023959m.p locus=Brdisv1ABR21023959m.g ID=Brdisv1ABR21023959m.v1.ABR2.1 annot-version=v1.ABR2.1	1
miR5174-3p-27	Brdisv1ABR21006794m	0.5	10553	1	21	288	308	UUUAUGGAUCGGAGGGAGUAG	:::::::::::::::.:::::	CUACUCCCUCCGAUCUAUAAA	Cleavage	pacid=33731983 polypeptide=Brdisv1ABR21006794m.p locus=Brdisv1ABR21006794m.g ID=Brdisv1ABR21006794m.v1.ABR2.1 annot-version=v1.ABR2.1	1
miR5174-3p-272	Brdisv1ABR21006794m	0.5	10553	1	21	288	308	UUUAUGGAUCGGAGGGAGUAG	:::::::::::::::.:::::	CUACUCCCUCCGAUCUAUAAA	Cleavage	pacid=33731983 polypeptide=Brdisv1ABR21006794m.p locus=Brdisv1ABR21006794m.g ID=Brdisv1ABR21006794m.v1.ABR2.1 annot-version=v1.ABR2.1	1
miR5174-3p-282	Brdisv1ABR21006794m	0.5	10553	1	21	288	308	UUUAUGGAUCGGAGGGAGUAG	:::::::::::::::.:::::	CUACUCCCUCCGAUCUAUAAA	Cleavage	pacid=33731983 polypeptide=Brdisv1ABR21006794m.p locus=Brdisv1ABR21006794m.g ID=Brdisv1ABR21006794m.v1.ABR2.1 annot-version=v1.ABR2.1	1
miR5174-3p-287	Brdisv1ABR21006794m	0.5	10553	1	21	288	308	UUUAUGGAUCGGAGGGAGUAG	:::::::::::::::.:::::	CUACUCCCUCCGAUCUAUAAA	Cleavage	pacid=33731983 polypeptide=Brdisv1ABR21006794m.p locus=Brdisv1ABR21006794m.g ID=Brdisv1ABR21006794m.v1.ABR2.1 annot-version=v1.ABR2.1	1
miR5174-3p-295	Brdisv1ABR21006794m	0.5	10553	1	21	288	308	UUUAUGGAUCGGAGGGAGUAG	:::::::::::::::.:::::	CUACUCCCUCCGAUCUAUAAA	Cleavage	pacid=33731983 polypeptide=Brdisv1ABR21006794m.p locus=Brdisv1ABR21006794m.g ID=Brdisv1ABR21006794m.v1.ABR2.1 annot-version=v1.ABR2.1	1
miR5174-3p-298	Brdisv1ABR21006794m	0.5	10553	1	21	288	308	UUUAUGGAUCGGAGGGAGUAG	:::::::::::::::.:::::	CUACUCCCUCCGAUCUAUAAA	Cleavage	pacid=33731983 polypeptide=Brdisv1ABR21006794m.p locus=Brdisv1ABR21006794m.g ID=Brdisv1ABR21006794m.v1.ABR2.1 annot-version=v1.ABR2.1	1
miR5174-3p-3	Brdisv1ABR21006794m	0.5	10553	1	21	288	308	UUUAUGGAUCGGAGGGAGUAG	:::::::::::::::.:::::	CUACUCCCUCCGAUCUAUAAA	Cleavage	pacid=33731983 polypeptide=Brdisv1ABR21006794m.p locus=Brdisv1ABR21006794m.g ID=Brdisv1ABR21006794m.v1.ABR2.1 annot-version=v1.ABR2.1	1
miR5174-3p-30	Brdisv1ABR21023959m	0.5	11754	1	21	1089	1109	AUUAUGGAACGGAGGGAGUAG	::.:::::::::::::::::	GUAUUCCCUCCGUUCCAUAAU	Cleavage	pacid=33706039 polypeptide=Brdisv1ABR21023959m.p locus=Brdisv1ABR21023959m.g ID=Brdisv1ABR21023959m.v1.ABR2.1 annot-version=v1.ABR2.1	1
miR5174-3p-307	Brdisv1ABR21006794m	0.5	10553	1	21	288	308	UUUAUGGAUCGGAGGGAGUAG	:::::::::::::::.:::::	CUACUCCCUCCGAUCUAUAAA	Cleavage	pacid=33731983 polypeptide=Brdisv1ABR21006794m.p locus=Brdisv1ABR21006794m.g ID=Brdisv1ABR21006794m.v1.ABR2.1 annot-version=v1.ABR2.1	1
miR5174-3p-310	Brdisv1ABR21006794m	0.5	10553	1	21	288	308	UUUAUGGAUCGGAGGGAGUAG	:::::::::::::::.:::::	CUACUCCCUCCGAUCUAUAAA	Cleavage	pacid=33731983 polypeptide=Brdisv1ABR21006794m.p locus=Brdisv1ABR21006794m.g ID=Brdisv1ABR21006794m.v1.ABR2.1 annot-version=v1.ABR2.1	1
miR5174-3p-318	Brdisv1ABR21006794m	0.5	10553	1	21	288	308	UUUAUGGAUCGGAGGGAGUAG	:::::::::::::::.:::::	CUACUCCCUCCGAUCUAUAAA	Cleavage	pacid=33731983 polypeptide=Brdisv1ABR21006794m.p locus=Brdisv1ABR21006794m.g ID=Brdisv1ABR21006794m.v1.ABR2.1 annot-version=v1.ABR2.1	1
miR5174-3p-32	Brdisv1ABR21006794m	0.5	10553	1	21	288	308	UUUAUGGAUCGGAGGGAGUAG	:::::::::::::::.:::::	CUACUCCCUCCGAUCUAUAAA	Cleavage	pacid=33731983 polypeptide=Brdisv1ABR21006794m.p locus=Brdisv1ABR21006794m.g ID=Brdisv1ABR21006794m.v1.ABR2.1 annot-version=v1.ABR2.1	1
miR5174-3p-323	Brdisv1ABR21006794m	0.5	10553	1	21	288	308	UUUAUGGAUCGGAGGGAGUAG	:::::::::::::::.:::::	CUACUCCCUCCGAUCUAUAAA	Cleavage	pacid=33731983 polypeptide=Brdisv1ABR21006794m.p locus=Brdisv1ABR21006794m.g ID=Brdisv1ABR21006794m.v1.ABR2.1 annot-version=v1.ABR2.1	1
miR5174-3p-325	Brdisv1ABR21023959m	0.5	11754	1	21	1089	1109	AUUAUGGAACGGAGGGAGUAG	::.:::::::::::::::::	GUAUUCCCUCCGUUCCAUAAU	Cleavage	pacid=33706039 polypeptide=Brdisv1ABR21023959m.p locus=Brdisv1ABR21023959m.g ID=Brdisv1ABR21023959m.v1.ABR2.1 annot-version=v1.ABR2.1	1
miR5174-3p-326	Brdisv1ABR21006794m	0.5	10553	1	21	288	308	UUUAUGGAUCGGAGGGAGUAG	:::::::::::::::.:::::	CUACUCCCUCCGAUCUAUAAA	Cleavage	pacid=33731983 polypeptide=Brdisv1ABR21006794m.p locus=Brdisv1ABR21006794m.g ID=Brdisv1ABR21006794m.v1.ABR2.1 annot-version=v1.ABR2.1	1
miR5174-3p-332	Brdisv1ABR21023959m	0.5	11754	1	21	1089	1109	AUUAUGGAACGGAGGGAGUAG	::.:::::::::::::::::	GUAUUCCCUCCGUUCCAUAAU	Cleavage	pacid=33706039 polypeptide=Brdisv1ABR21023959m.p locus=Brdisv1ABR21023959m.g ID=Brdisv1ABR21023959m.v1.ABR2.1 annot-version=v1.ABR2.1	1
miR5174-3p-37	Brdisv1ABR21006794m	0.5	10553	1	21	288	308	UUUAUGGAUCGGAGGGAGUAG	:::::::::::::::.:::::	CUACUCCCUCCGAUCUAUAAA	Cleavage	pacid=33731983 polypeptide=Brdisv1ABR21006794m.p locus=Brdisv1ABR21006794m.g ID=Brdisv1ABR21006794m.v1.ABR2.1 annot-version=v1.ABR2.1	1
miR5174-3p-57	Brdisv1ABR21006794m	0.5	10553	1	21	288	308	UUUAUGGAUCGGAGGGAGUAG	:::::::::::::::.:::::	CUACUCCCUCCGAUCUAUAAA	Cleavage	pacid=33731983 polypeptide=Brdisv1ABR21006794m.p locus=Brdisv1ABR21006794m.g ID=Brdisv1ABR21006794m.v1.ABR2.1 annot-version=v1.ABR2.1	1
miR5174-3p-59	Brdisv1ABR21006794m	0.5	10553	1	21	288	308	UUUAUGGAUCGGAGGGAGUAG	:::::::::::::::.:::::	CUACUCCCUCCGAUCUAUAAA	Cleavage	pacid=33731983 polypeptide=Brdisv1ABR21006794m.p locus=Brdisv1ABR21006794m.g ID=Brdisv1ABR21006794m.v1.ABR2.1 annot-version=v1.ABR2.1	1
miR5174-3p-60	Brdisv1ABR21006794m	0.5	10553	1	21	288	308	UUUAUGGAUCGGAGGGAGUAG	:::::::::::::::.:::::	CUACUCCCUCCGAUCUAUAAA	Cleavage	pacid=33731983 polypeptide=Brdisv1ABR21006794m.p locus=Brdisv1ABR21006794m.g ID=Brdisv1ABR21006794m.v1.ABR2.1 annot-version=v1.ABR2.1	1
miR5174-3p-82	Brdisv1ABR21006794m	0.5	10553	1	21	288	308	UUUAUGGAUCGGAGGGAGUAG	:::::::::::::::.:::::	CUACUCCCUCCGAUCUAUAAA	Cleavage	pacid=33731983 polypeptide=Brdisv1ABR21006794m.p locus=Brdisv1ABR21006794m.g ID=Brdisv1ABR21006794m.v1.ABR2.1 annot-version=v1.ABR2.1	1
miR5174-3p-83	Brdisv1ABR21023959m	0.5	11754	1	21	1089	1109	AUUAUGGAACGGAGGGAGUAG	::.:::::::::::::::::	GUAUUCCCUCCGUUCCAUAAU	Cleavage	pacid=33706039 polypeptide=Brdisv1ABR21023959m.p locus=Brdisv1ABR21023959m.g ID=Brdisv1ABR21023959m.v1.ABR2.1 annot-version=v1.ABR2.1	1
miR5174-3p-87	Brdisv1ABR21023959m	0.5	11754	1	21	1089	1109	AUUAUGGAACGGAGGGAGUAG	::.:::::::::::::::::	GUAUUCCCUCCGUUCCAUAAU	Cleavage	pacid=33706039 polypeptide=Brdisv1ABR21023959m.p locus=Brdisv1ABR21023959m.g ID=Brdisv1ABR21023959m.v1.ABR2.1 annot-version=v1.ABR2.1	1
miR5174-3p-96	Brdisv1ABR21023959m	0.5	11754	1	21	1089	1109	AUUAUGGAACGGAGGGAGUAG	::.:::::::::::::::::	GUAUUCCCUCCGUUCCAUAAU	Cleavage	pacid=33706039 polypeptide=Brdisv1ABR21023959m.p locus=Brdisv1ABR21023959m.g ID=Brdisv1ABR21023959m.v1.ABR2.1 annot-version=v1.ABR2.1	1
miR5175-3p-100	Brdisv1ABR21023770m	0.5	14347	1	21	767	787	AAGAAUUUAGGAACGGAGGGA	::::::::::::::::::.::	UCCCUCCGUUCCUAAAUUUUU	Cleavage	pacid=33707728 polypeptide=Brdisv1ABR21023770m.p locus=Brdisv1ABR21023770m.g ID=Brdisv1ABR21023770m.v1.ABR2.1 annot-version=v1.ABR2.1	1
miR5175-3p-121	Brdisv1ABR21023770m	0.5	14347	1	21	767	787	AAGAAUUUAGGAACGGAGGGA	::::::::::::::::::.::	UCCCUCCGUUCCUAAAUUUUU	Cleavage	pacid=33707728 polypeptide=Brdisv1ABR21023770m.p locus=Brdisv1ABR21023770m.g ID=Brdisv1ABR21023770m.v1.ABR2.1 annot-version=v1.ABR2.1	1
miR5175-3p-122	Brdisv1ABR21023770m	0.5	14347	1	21	767	787	AAGAAUUUAGGAACGGAGGGG	.:::::::::::::::::.::	UCCCUCCGUUCCUAAAUUUUU	Cleavage	pacid=33707728 polypeptide=Brdisv1ABR21023770m.p locus=Brdisv1ABR21023770m.g ID=Brdisv1ABR21023770m.v1.ABR2.1 annot-version=v1.ABR2.1	1
miR5175-3p-124	Brdisv1ABR21023770m	0.5	14347	1	21	767	787	AAGAAUUUAGGAACGGAGGGA	::::::::::::::::::.::	UCCCUCCGUUCCUAAAUUUUU	Cleavage	pacid=33707728 polypeptide=Brdisv1ABR21023770m.p locus=Brdisv1ABR21023770m.g ID=Brdisv1ABR21023770m.v1.ABR2.1 annot-version=v1.ABR2.1	1
miR5175-3p-133	Brdisv1ABR21023770m	0.5	14347	1	21	767	787	AAGAAUUUAGGAACGGAGGGA	::::::::::::::::::.::	UCCCUCCGUUCCUAAAUUUUU	Cleavage	pacid=33707728 polypeptide=Brdisv1ABR21023770m.p locus=Brdisv1ABR21023770m.g ID=Brdisv1ABR21023770m.v1.ABR2.1 annot-version=v1.ABR2.1	1
miR5175-3p-137	Brdisv1ABR21023770m	0.5	14347	1	21	767	787	AAGAAUUUAGGAACGGAGGGA	::::::::::::::::::.::	UCCCUCCGUUCCUAAAUUUUU	Cleavage	pacid=33707728 polypeptide=Brdisv1ABR21023770m.p locus=Brdisv1ABR21023770m.g ID=Brdisv1ABR21023770m.v1.ABR2.1 annot-version=v1.ABR2.1	1
miR5175-3p-14	Brdisv1ABR21023770m	0.5	14347	1	21	767	787	AAGAAUUUAGGAACGGAGGGA	::::::::::::::::::.::	UCCCUCCGUUCCUAAAUUUUU	Cleavage	pacid=33707728 polypeptide=Brdisv1ABR21023770m.p locus=Brdisv1ABR21023770m.g ID=Brdisv1ABR21023770m.v1.ABR2.1 annot-version=v1.ABR2.1	1
miR5175-3p-142	Brdisv1ABR21023770m	0.5	14347	1	21	767	787	AAGAAUUUAGGAACGGAGGGA	::::::::::::::::::.::	UCCCUCCGUUCCUAAAUUUUU	Cleavage	pacid=33707728 polypeptide=Brdisv1ABR21023770m.p locus=Brdisv1ABR21023770m.g ID=Brdisv1ABR21023770m.v1.ABR2.1 annot-version=v1.ABR2.1	1
miR5175-3p-147	Brdisv1ABR21023770m	0.5	14347	1	21	767	787	AAGAAUUUAGGAACGGAGGGA	::::::::::::::::::.::	UCCCUCCGUUCCUAAAUUUUU	Cleavage	pacid=33707728 polypeptide=Brdisv1ABR21023770m.p locus=Brdisv1ABR21023770m.g ID=Brdisv1ABR21023770m.v1.ABR2.1 annot-version=v1.ABR2.1	1
miR5175-3p-149	Brdisv1ABR21023770m	0.5	14347	1	21	767	787	AAGAAUUUAGGAACGGAGGGA	::::::::::::::::::.::	UCCCUCCGUUCCUAAAUUUUU	Cleavage	pacid=33707728 polypeptide=Brdisv1ABR21023770m.p locus=Brdisv1ABR21023770m.g ID=Brdisv1ABR21023770m.v1.ABR2.1 annot-version=v1.ABR2.1	1
miR5175-3p-153	Brdisv1ABR21023770m	0.5	14347	1	21	767	787	AAGAAUUUAGGAACGGAGGGA	::::::::::::::::::.::	UCCCUCCGUUCCUAAAUUUUU	Cleavage	pacid=33707728 polypeptide=Brdisv1ABR21023770m.p locus=Brdisv1ABR21023770m.g ID=Brdisv1ABR21023770m.v1.ABR2.1 annot-version=v1.ABR2.1	1
miR5175-3p-163	Brdisv1ABR21023770m	0.5	14347	1	21	767	787	AAGAAUUUAGGAACGGAGGGA	::::::::::::::::::.::	UCCCUCCGUUCCUAAAUUUUU	Cleavage	pacid=33707728 polypeptide=Brdisv1ABR21023770m.p locus=Brdisv1ABR21023770m.g ID=Brdisv1ABR21023770m.v1.ABR2.1 annot-version=v1.ABR2.1	1
miR5175-3p-169	Brdisv1ABR21023770m	0.5	14347	1	21	767	787	AAGAAUUUAGGAACGGAGGGA	::::::::::::::::::.::	UCCCUCCGUUCCUAAAUUUUU	Cleavage	pacid=33707728 polypeptide=Brdisv1ABR21023770m.p locus=Brdisv1ABR21023770m.g ID=Brdisv1ABR21023770m.v1.ABR2.1 annot-version=v1.ABR2.1	1
miR5175-3p-174	Brdisv1ABR21023770m	0.5	14347	1	21	767	787	AAGAAUUUAGGAACGGAGGGA	::::::::::::::::::.::	UCCCUCCGUUCCUAAAUUUUU	Cleavage	pacid=33707728 polypeptide=Brdisv1ABR21023770m.p locus=Brdisv1ABR21023770m.g ID=Brdisv1ABR21023770m.v1.ABR2.1 annot-version=v1.ABR2.1	1
miR5175-3p-180	Brdisv1ABR21023770m	0.5	14347	1	21	767	787	AAGAAUUUAGGAACGGAGGGA	::::::::::::::::::.::	UCCCUCCGUUCCUAAAUUUUU	Cleavage	pacid=33707728 polypeptide=Brdisv1ABR21023770m.p locus=Brdisv1ABR21023770m.g ID=Brdisv1ABR21023770m.v1.ABR2.1 annot-version=v1.ABR2.1	1
miR5175-3p-181	Brdisv1ABR21023770m	0.5	14347	1	21	767	787	AAGAAUUUAGGAACGGAGGGA	::::::::::::::::::.::	UCCCUCCGUUCCUAAAUUUUU	Cleavage	pacid=33707728 polypeptide=Brdisv1ABR21023770m.p locus=Brdisv1ABR21023770m.g ID=Brdisv1ABR21023770m.v1.ABR2.1 annot-version=v1.ABR2.1	1
miR5175-3p-182	Brdisv1ABR21023770m	0.5	14347	1	21	767	787	AAGAAUUUAGGAACGGAGGGC	:::::::::::::::::.::	UCCCUCCGUUCCUAAAUUUUU	Cleavage	pacid=33707728 polypeptide=Brdisv1ABR21023770m.p locus=Brdisv1ABR21023770m.g ID=Brdisv1ABR21023770m.v1.ABR2.1 annot-version=v1.ABR2.1	1
miR5175-3p-197	Brdisv1ABR21023770m	0.5	14347	1	21	767	787	AAGAAUUUAGGAACGGAGGGA	::::::::::::::::::.::	UCCCUCCGUUCCUAAAUUUUU	Cleavage	pacid=33707728 polypeptide=Brdisv1ABR21023770m.p locus=Brdisv1ABR21023770m.g ID=Brdisv1ABR21023770m.v1.ABR2.1 annot-version=v1.ABR2.1	1
miR5175-3p-2	Brdisv1ABR21023770m	0.5	14347	1	21	767	787	AAGAAUUUAGGAACGGAGGGA	::::::::::::::::::.::	UCCCUCCGUUCCUAAAUUUUU	Cleavage	pacid=33707728 polypeptide=Brdisv1ABR21023770m.p locus=Brdisv1ABR21023770m.g ID=Brdisv1ABR21023770m.v1.ABR2.1 annot-version=v1.ABR2.1	1
miR5175-3p-214	Brdisv1ABR21023770m	0.5	14347	1	21	767	787	AAGAAUUUAGGAACGGAGGGA	::::::::::::::::::.::	UCCCUCCGUUCCUAAAUUUUU	Cleavage	pacid=33707728 polypeptide=Brdisv1ABR21023770m.p locus=Brdisv1ABR21023770m.g ID=Brdisv1ABR21023770m.v1.ABR2.1 annot-version=v1.ABR2.1	1
miR5175-3p-219	Brdisv1ABR21023770m	0.5	14347	1	21	767	787	AAGAAUUUAGGAACGGAGGGA	::::::::::::::::::.::	UCCCUCCGUUCCUAAAUUUUU	Cleavage	pacid=33707728 polypeptide=Brdisv1ABR21023770m.p locus=Brdisv1ABR21023770m.g ID=Brdisv1ABR21023770m.v1.ABR2.1 annot-version=v1.ABR2.1	1
miR5175-3p-231	Brdisv1ABR21023770m	0.5	14347	1	21	767	787	AAGAAUUUAGGAACGGAGGGA	::::::::::::::::::.::	UCCCUCCGUUCCUAAAUUUUU	Cleavage	pacid=33707728 polypeptide=Brdisv1ABR21023770m.p locus=Brdisv1ABR21023770m.g ID=Brdisv1ABR21023770m.v1.ABR2.1 annot-version=v1.ABR2.1	1
miR5175-3p-232	Brdisv1ABR21023770m	0.5	14347	1	21	767	787	AAGAAUUUAGGAACGGAGGGA	::::::::::::::::::.::	UCCCUCCGUUCCUAAAUUUUU	Cleavage	pacid=33707728 polypeptide=Brdisv1ABR21023770m.p locus=Brdisv1ABR21023770m.g ID=Brdisv1ABR21023770m.v1.ABR2.1 annot-version=v1.ABR2.1	1
miR5175-3p-239	Brdisv1ABR21023770m	0.5	14347	1	21	767	787	AAGAAUUUAGGAACGGAGGGU	:::::::::::::::::.::	UCCCUCCGUUCCUAAAUUUUU	Cleavage	pacid=33707728 polypeptide=Brdisv1ABR21023770m.p locus=Brdisv1ABR21023770m.g ID=Brdisv1ABR21023770m.v1.ABR2.1 annot-version=v1.ABR2.1	1
miR5175-3p-244	Brdisv1ABR21023770m	0.5	14347	1	21	767	787	AAGAAUUUAGGAACGGAGGGG	.:::::::::::::::::.::	UCCCUCCGUUCCUAAAUUUUU	Cleavage	pacid=33707728 polypeptide=Brdisv1ABR21023770m.p locus=Brdisv1ABR21023770m.g ID=Brdisv1ABR21023770m.v1.ABR2.1 annot-version=v1.ABR2.1	1
miR5175-3p-26	Brdisv1ABR21023770m	0.5	14347	1	21	767	787	AAGAAUUUAGGAACGGAGGGA	::::::::::::::::::.::	UCCCUCCGUUCCUAAAUUUUU	Cleavage	pacid=33707728 polypeptide=Brdisv1ABR21023770m.p locus=Brdisv1ABR21023770m.g ID=Brdisv1ABR21023770m.v1.ABR2.1 annot-version=v1.ABR2.1	1
miR5175-3p-30	Brdisv1ABR21023770m	0.5	14347	1	21	767	787	AAGAAUUUAGGAACGGAGGGA	::::::::::::::::::.::	UCCCUCCGUUCCUAAAUUUUU	Cleavage	pacid=33707728 polypeptide=Brdisv1ABR21023770m.p locus=Brdisv1ABR21023770m.g ID=Brdisv1ABR21023770m.v1.ABR2.1 annot-version=v1.ABR2.1	1
miR5175-3p-33	Brdisv1ABR21023770m	0.5	14347	1	21	767	787	AAGAAUUUAGGAACGGAGGGA	::::::::::::::::::.::	UCCCUCCGUUCCUAAAUUUUU	Cleavage	pacid=33707728 polypeptide=Brdisv1ABR21023770m.p locus=Brdisv1ABR21023770m.g ID=Brdisv1ABR21023770m.v1.ABR2.1 annot-version=v1.ABR2.1	1
miR5175-3p-38	Brdisv1ABR21023770m	0.5	14347	1	21	767	787	AAGAAUUUAGGAACGGAGGGA	::::::::::::::::::.::	UCCCUCCGUUCCUAAAUUUUU	Cleavage	pacid=33707728 polypeptide=Brdisv1ABR21023770m.p locus=Brdisv1ABR21023770m.g ID=Brdisv1ABR21023770m.v1.ABR2.1 annot-version=v1.ABR2.1	1
miR5175-3p-42	Brdisv1ABR21023770m	0.5	14347	1	21	767	787	AAGAAUUUAGGAACGGAGGGA	::::::::::::::::::.::	UCCCUCCGUUCCUAAAUUUUU	Cleavage	pacid=33707728 polypeptide=Brdisv1ABR21023770m.p locus=Brdisv1ABR21023770m.g ID=Brdisv1ABR21023770m.v1.ABR2.1 annot-version=v1.ABR2.1	1
miR5175-3p-77	Brdisv1ABR21023770m	0.5	14347	1	21	767	787	AAGAAUUUAGGAACGGAGGGA	::::::::::::::::::.::	UCCCUCCGUUCCUAAAUUUUU	Cleavage	pacid=33707728 polypeptide=Brdisv1ABR21023770m.p locus=Brdisv1ABR21023770m.g ID=Brdisv1ABR21023770m.v1.ABR2.1 annot-version=v1.ABR2.1	1
miR5175-3p-8	Brdisv1ABR21023770m	0.5	14347	1	21	767	787	AAGAAUUUAGGAACGGAGGGA	::::::::::::::::::.::	UCCCUCCGUUCCUAAAUUUUU	Cleavage	pacid=33707728 polypeptide=Brdisv1ABR21023770m.p locus=Brdisv1ABR21023770m.g ID=Brdisv1ABR21023770m.v1.ABR2.1 annot-version=v1.ABR2.1	1
miR5175-3p-82	Brdisv1ABR21023770m	0.5	14347	1	21	767	787	AAGAAUUUAGGAACGGAGGGA	::::::::::::::::::.::	UCCCUCCGUUCCUAAAUUUUU	Cleavage	pacid=33707728 polypeptide=Brdisv1ABR21023770m.p locus=Brdisv1ABR21023770m.g ID=Brdisv1ABR21023770m.v1.ABR2.1 annot-version=v1.ABR2.1	1
miR5175-3p-83	Brdisv1ABR21023770m	0.5	14347	1	21	767	787	AAGAAUUUAGGAACGGAGGGA	::::::::::::::::::.::	UCCCUCCGUUCCUAAAUUUUU	Cleavage	pacid=33707728 polypeptide=Brdisv1ABR21023770m.p locus=Brdisv1ABR21023770m.g ID=Brdisv1ABR21023770m.v1.ABR2.1 annot-version=v1.ABR2.1	1
miR5175-3p-87	Brdisv1ABR21023770m	0.5	14347	1	21	767	787	AAGAAUUUAGGAACGGAGGGA	::::::::::::::::::.::	UCCCUCCGUUCCUAAAUUUUU	Cleavage	pacid=33707728 polypeptide=Brdisv1ABR21023770m.p locus=Brdisv1ABR21023770m.g ID=Brdisv1ABR21023770m.v1.ABR2.1 annot-version=v1.ABR2.1	1
miR5175-3p-88	Brdisv1ABR21023770m	0.5	14347	1	21	767	787	AAGAAUUUAGGAACGGAGGGA	::::::::::::::::::.::	UCCCUCCGUUCCUAAAUUUUU	Cleavage	pacid=33707728 polypeptide=Brdisv1ABR21023770m.p locus=Brdisv1ABR21023770m.g ID=Brdisv1ABR21023770m.v1.ABR2.1 annot-version=v1.ABR2.1	1
miR5175-3p-89	Brdisv1ABR21023770m	0.5	14347	1	21	767	787	AAGAAUUUAGGAACGGAGGGA	::::::::::::::::::.::	UCCCUCCGUUCCUAAAUUUUU	Cleavage	pacid=33707728 polypeptide=Brdisv1ABR21023770m.p locus=Brdisv1ABR21023770m.g ID=Brdisv1ABR21023770m.v1.ABR2.1 annot-version=v1.ABR2.1	1
miR5175-3p-93	Brdisv1ABR21023770m	0.5	14347	1	21	767	787	AAGAAUUUAGGAACGGAGGGA	::::::::::::::::::.::	UCCCUCCGUUCCUAAAUUUUU	Cleavage	pacid=33707728 polypeptide=Brdisv1ABR21023770m.p locus=Brdisv1ABR21023770m.g ID=Brdisv1ABR21023770m.v1.ABR2.1 annot-version=v1.ABR2.1	1
miR5175-3p-98	Brdisv1ABR21023770m	0.5	14347	1	21	767	787	AAGAAUUUAGGAACGGAGGGA	::::::::::::::::::.::	UCCCUCCGUUCCUAAAUUUUU	Cleavage	pacid=33707728 polypeptide=Brdisv1ABR21023770m.p locus=Brdisv1ABR21023770m.g ID=Brdisv1ABR21023770m.v1.ABR2.1 annot-version=v1.ABR2.1	1
miR5181-3p-10	Brdisv1ABR21008923m	0.5	22098	1	21	314	334	ACUUAUUAUGGAUCGGAGGGA	::::::::.::::::::::::	UCCCUCCGGUCCAUAAUAAGU	Cleavage	pacid=33724616 polypeptide=Brdisv1ABR21008923m.p locus=Brdisv1ABR21008923m.g ID=Brdisv1ABR21008923m.v1.ABR2.1 annot-version=v1.ABR2.1	1
miR5181-3p-100	Brdisv1ABR21008923m	0.5	22098	1	21	314	334	ACUUAUUAUGGAUCGGAGGGA	::::::::.::::::::::::	UCCCUCCGGUCCAUAAUAAGU	Cleavage	pacid=33724616 polypeptide=Brdisv1ABR21008923m.p locus=Brdisv1ABR21008923m.g ID=Brdisv1ABR21008923m.v1.ABR2.1 annot-version=v1.ABR2.1	1
miR5181-3p-102	Brdisv1ABR21008923m	0.5	22098	1	21	314	334	ACUUAUUAUGGAUCGGAGGGA	::::::::.::::::::::::	UCCCUCCGGUCCAUAAUAAGU	Cleavage	pacid=33724616 polypeptide=Brdisv1ABR21008923m.p locus=Brdisv1ABR21008923m.g ID=Brdisv1ABR21008923m.v1.ABR2.1 annot-version=v1.ABR2.1	1
miR5181-3p-103	Brdisv1ABR21008923m	0.5	22098	1	21	314	334	ACUUAUUAUGGAUCGGAGGGA	::::::::.::::::::::::	UCCCUCCGGUCCAUAAUAAGU	Cleavage	pacid=33724616 polypeptide=Brdisv1ABR21008923m.p locus=Brdisv1ABR21008923m.g ID=Brdisv1ABR21008923m.v1.ABR2.1 annot-version=v1.ABR2.1	1
miR5181-3p-104	Brdisv1ABR21008923m	0.5	22098	1	21	314	334	ACUUAUUAUGGAUCGGAGGGA	::::::::.::::::::::::	UCCCUCCGGUCCAUAAUAAGU	Cleavage	pacid=33724616 polypeptide=Brdisv1ABR21008923m.p locus=Brdisv1ABR21008923m.g ID=Brdisv1ABR21008923m.v1.ABR2.1 annot-version=v1.ABR2.1	1
miR5181-3p-105	Brdisv1ABR21008923m	0.5	22098	1	21	314	334	ACUUAUUAUGGAUCGGAGGGA	::::::::.::::::::::::	UCCCUCCGGUCCAUAAUAAGU	Cleavage	pacid=33724616 polypeptide=Brdisv1ABR21008923m.p locus=Brdisv1ABR21008923m.g ID=Brdisv1ABR21008923m.v1.ABR2.1 annot-version=v1.ABR2.1	1
miR5181-3p-106	Brdisv1ABR21008923m	0.5	22098	1	21	314	334	ACUUAUUAUGGAUCGGAGGGA	::::::::.::::::::::::	UCCCUCCGGUCCAUAAUAAGU	Cleavage	pacid=33724616 polypeptide=Brdisv1ABR21008923m.p locus=Brdisv1ABR21008923m.g ID=Brdisv1ABR21008923m.v1.ABR2.1 annot-version=v1.ABR2.1	1
miR5181-3p-107	Brdisv1ABR21008923m	0.5	22098	1	21	314	334	ACUUAUUAUGGAUCGGAGGGA	::::::::.::::::::::::	UCCCUCCGGUCCAUAAUAAGU	Cleavage	pacid=33724616 polypeptide=Brdisv1ABR21008923m.p locus=Brdisv1ABR21008923m.g ID=Brdisv1ABR21008923m.v1.ABR2.1 annot-version=v1.ABR2.1	1
miR5181-3p-108	Brdisv1ABR21008923m	0.5	22098	1	21	314	334	ACUUAUUAUGGAUCGGAGGGA	::::::::.::::::::::::	UCCCUCCGGUCCAUAAUAAGU	Cleavage	pacid=33724616 polypeptide=Brdisv1ABR21008923m.p locus=Brdisv1ABR21008923m.g ID=Brdisv1ABR21008923m.v1.ABR2.1 annot-version=v1.ABR2.1	1
miR5181-3p-109	Brdisv1ABR21008923m	0.5	22098	1	21	314	334	ACUUAUUAUGGAUCGGAGGGA	::::::::.::::::::::::	UCCCUCCGGUCCAUAAUAAGU	Cleavage	pacid=33724616 polypeptide=Brdisv1ABR21008923m.p locus=Brdisv1ABR21008923m.g ID=Brdisv1ABR21008923m.v1.ABR2.1 annot-version=v1.ABR2.1	1
miR5181-3p-11	Brdisv1ABR21008923m	0.5	22098	1	21	314	334	ACUUAUUAUGGAUCGGAGGGA	::::::::.::::::::::::	UCCCUCCGGUCCAUAAUAAGU	Cleavage	pacid=33724616 polypeptide=Brdisv1ABR21008923m.p locus=Brdisv1ABR21008923m.g ID=Brdisv1ABR21008923m.v1.ABR2.1 annot-version=v1.ABR2.1	1
miR5181-3p-110	Brdisv1ABR21008923m	0.5	22098	1	21	314	334	ACUUAUUAUGGAUCGGAGGGA	::::::::.::::::::::::	UCCCUCCGGUCCAUAAUAAGU	Cleavage	pacid=33724616 polypeptide=Brdisv1ABR21008923m.p locus=Brdisv1ABR21008923m.g ID=Brdisv1ABR21008923m.v1.ABR2.1 annot-version=v1.ABR2.1	1
miR5181-3p-111	Brdisv1ABR21008923m	0.5	22098	1	21	314	334	ACUUAUUAUGGAUCGGAGGGA	::::::::.::::::::::::	UCCCUCCGGUCCAUAAUAAGU	Cleavage	pacid=33724616 polypeptide=Brdisv1ABR21008923m.p locus=Brdisv1ABR21008923m.g ID=Brdisv1ABR21008923m.v1.ABR2.1 annot-version=v1.ABR2.1	1
miR5181-3p-113	Brdisv1ABR21008923m	0.5	22098	1	21	314	334	ACUUAUUAUGGAUCGGAGGGA	::::::::.::::::::::::	UCCCUCCGGUCCAUAAUAAGU	Cleavage	pacid=33724616 polypeptide=Brdisv1ABR21008923m.p locus=Brdisv1ABR21008923m.g ID=Brdisv1ABR21008923m.v1.ABR2.1 annot-version=v1.ABR2.1	1
miR5181-3p-114	Brdisv1ABR21008923m	0.5	22098	1	21	314	334	ACUUAUUAUGGAUCGGAGGGA	::::::::.::::::::::::	UCCCUCCGGUCCAUAAUAAGU	Cleavage	pacid=33724616 polypeptide=Brdisv1ABR21008923m.p locus=Brdisv1ABR21008923m.g ID=Brdisv1ABR21008923m.v1.ABR2.1 annot-version=v1.ABR2.1	1
miR5181-3p-116	Brdisv1ABR21008923m	0.5	22098	1	21	314	334	ACUUAUUAUGGAUCGGAGGGA	::::::::.::::::::::::	UCCCUCCGGUCCAUAAUAAGU	Cleavage	pacid=33724616 polypeptide=Brdisv1ABR21008923m.p locus=Brdisv1ABR21008923m.g ID=Brdisv1ABR21008923m.v1.ABR2.1 annot-version=v1.ABR2.1	1
miR5181-3p-117	Brdisv1ABR21008923m	0.5	22098	1	21	314	334	ACUUAUUAUGGAUCGGAGGGA	::::::::.::::::::::::	UCCCUCCGGUCCAUAAUAAGU	Cleavage	pacid=33724616 polypeptide=Brdisv1ABR21008923m.p locus=Brdisv1ABR21008923m.g ID=Brdisv1ABR21008923m.v1.ABR2.1 annot-version=v1.ABR2.1	1
miR5181-3p-118	Brdisv1ABR21008923m	0.5	22098	1	21	314	334	ACUUAUUAUGGAUCGGAGGGA	::::::::.::::::::::::	UCCCUCCGGUCCAUAAUAAGU	Cleavage	pacid=33724616 polypeptide=Brdisv1ABR21008923m.p locus=Brdisv1ABR21008923m.g ID=Brdisv1ABR21008923m.v1.ABR2.1 annot-version=v1.ABR2.1	1
miR5181-3p-12	Brdisv1ABR21008923m	0.5	22098	1	21	314	334	ACUUAUUAUGGAUCGGAGGGA	::::::::.::::::::::::	UCCCUCCGGUCCAUAAUAAGU	Cleavage	pacid=33724616 polypeptide=Brdisv1ABR21008923m.p locus=Brdisv1ABR21008923m.g ID=Brdisv1ABR21008923m.v1.ABR2.1 annot-version=v1.ABR2.1	1
miR5181-3p-120	Brdisv1ABR21008923m	0.5	22098	1	21	314	334	ACUUAUUAUGGAUCGGAGGGA	::::::::.::::::::::::	UCCCUCCGGUCCAUAAUAAGU	Cleavage	pacid=33724616 polypeptide=Brdisv1ABR21008923m.p locus=Brdisv1ABR21008923m.g ID=Brdisv1ABR21008923m.v1.ABR2.1 annot-version=v1.ABR2.1	1
miR5181-3p-121	Brdisv1ABR21008923m	0.5	22098	1	21	314	334	ACUUAUUAUGGAUCGGAGGGA	::::::::.::::::::::::	UCCCUCCGGUCCAUAAUAAGU	Cleavage	pacid=33724616 polypeptide=Brdisv1ABR21008923m.p locus=Brdisv1ABR21008923m.g ID=Brdisv1ABR21008923m.v1.ABR2.1 annot-version=v1.ABR2.1	1
miR5181-3p-123	Brdisv1ABR21008923m	0.5	22098	1	21	314	334	ACUUAUUAUGGAUCGGAGGGA	::::::::.::::::::::::	UCCCUCCGGUCCAUAAUAAGU	Cleavage	pacid=33724616 polypeptide=Brdisv1ABR21008923m.p locus=Brdisv1ABR21008923m.g ID=Brdisv1ABR21008923m.v1.ABR2.1 annot-version=v1.ABR2.1	1
miR5181-3p-125	Brdisv1ABR21008923m	0.5	22098	1	21	314	334	ACUUAUUAUGGAUCGGAGGGA	::::::::.::::::::::::	UCCCUCCGGUCCAUAAUAAGU	Cleavage	pacid=33724616 polypeptide=Brdisv1ABR21008923m.p locus=Brdisv1ABR21008923m.g ID=Brdisv1ABR21008923m.v1.ABR2.1 annot-version=v1.ABR2.1	1
miR5181-3p-126	Brdisv1ABR21008923m	0.5	22098	1	21	314	334	ACUUAUUAUGGAUCGGAGGGA	::::::::.::::::::::::	UCCCUCCGGUCCAUAAUAAGU	Cleavage	pacid=33724616 polypeptide=Brdisv1ABR21008923m.p locus=Brdisv1ABR21008923m.g ID=Brdisv1ABR21008923m.v1.ABR2.1 annot-version=v1.ABR2.1	1
miR5181-3p-127	Brdisv1ABR21008923m	0.5	22098	1	21	314	334	ACUUAUUAUGGAUCGGAGGGA	::::::::.::::::::::::	UCCCUCCGGUCCAUAAUAAGU	Cleavage	pacid=33724616 polypeptide=Brdisv1ABR21008923m.p locus=Brdisv1ABR21008923m.g ID=Brdisv1ABR21008923m.v1.ABR2.1 annot-version=v1.ABR2.1	1
miR5181-3p-128	Brdisv1ABR21008923m	0.5	22098	1	21	314	334	ACUUAUUAUGGAUCGGAGGGA	::::::::.::::::::::::	UCCCUCCGGUCCAUAAUAAGU	Cleavage	pacid=33724616 polypeptide=Brdisv1ABR21008923m.p locus=Brdisv1ABR21008923m.g ID=Brdisv1ABR21008923m.v1.ABR2.1 annot-version=v1.ABR2.1	1
miR5181-3p-129	Brdisv1ABR21008923m	0.5	22098	1	21	314	334	ACUUAUUAUGGAUCGGAGGGA	::::::::.::::::::::::	UCCCUCCGGUCCAUAAUAAGU	Cleavage	pacid=33724616 polypeptide=Brdisv1ABR21008923m.p locus=Brdisv1ABR21008923m.g ID=Brdisv1ABR21008923m.v1.ABR2.1 annot-version=v1.ABR2.1	1
miR5181-3p-130	Brdisv1ABR21008923m	0.5	22098	1	21	314	334	ACUUAUUAUGGAUCGGAGGGA	::::::::.::::::::::::	UCCCUCCGGUCCAUAAUAAGU	Cleavage	pacid=33724616 polypeptide=Brdisv1ABR21008923m.p locus=Brdisv1ABR21008923m.g ID=Brdisv1ABR21008923m.v1.ABR2.1 annot-version=v1.ABR2.1	1
miR5181-3p-131	Brdisv1ABR21008923m	0.5	22098	1	21	314	334	ACUUAUUAUGGAUCGGAGGGA	::::::::.::::::::::::	UCCCUCCGGUCCAUAAUAAGU	Cleavage	pacid=33724616 polypeptide=Brdisv1ABR21008923m.p locus=Brdisv1ABR21008923m.g ID=Brdisv1ABR21008923m.v1.ABR2.1 annot-version=v1.ABR2.1	1
miR5181-3p-134	Brdisv1ABR21008923m	0.5	22098	1	21	314	334	ACUUAUUAUGGAUCGGAGGGA	::::::::.::::::::::::	UCCCUCCGGUCCAUAAUAAGU	Cleavage	pacid=33724616 polypeptide=Brdisv1ABR21008923m.p locus=Brdisv1ABR21008923m.g ID=Brdisv1ABR21008923m.v1.ABR2.1 annot-version=v1.ABR2.1	1
miR5181-3p-135	Brdisv1ABR21008923m	0.5	22098	1	21	314	334	ACUUAUUAUGGAUCGGAGGGA	::::::::.::::::::::::	UCCCUCCGGUCCAUAAUAAGU	Cleavage	pacid=33724616 polypeptide=Brdisv1ABR21008923m.p locus=Brdisv1ABR21008923m.g ID=Brdisv1ABR21008923m.v1.ABR2.1 annot-version=v1.ABR2.1	1
miR5181-3p-136	Brdisv1ABR21008923m	0.5	22098	1	21	314	334	ACUUAUUAUGGAUCGGAGGGA	::::::::.::::::::::::	UCCCUCCGGUCCAUAAUAAGU	Cleavage	pacid=33724616 polypeptide=Brdisv1ABR21008923m.p locus=Brdisv1ABR21008923m.g ID=Brdisv1ABR21008923m.v1.ABR2.1 annot-version=v1.ABR2.1	1
miR5181-3p-138	Brdisv1ABR21008923m	0.5	22098	1	21	314	334	ACUUAUUAUGGAUCGGAGGGA	::::::::.::::::::::::	UCCCUCCGGUCCAUAAUAAGU	Cleavage	pacid=33724616 polypeptide=Brdisv1ABR21008923m.p locus=Brdisv1ABR21008923m.g ID=Brdisv1ABR21008923m.v1.ABR2.1 annot-version=v1.ABR2.1	1
miR5181-3p-14	Brdisv1ABR21008923m	0.5	22098	1	21	314	334	ACUUAUUAUGGAUCGGAGGGA	::::::::.::::::::::::	UCCCUCCGGUCCAUAAUAAGU	Cleavage	pacid=33724616 polypeptide=Brdisv1ABR21008923m.p locus=Brdisv1ABR21008923m.g ID=Brdisv1ABR21008923m.v1.ABR2.1 annot-version=v1.ABR2.1	1
miR5181-3p-140	Brdisv1ABR21008923m	0.5	22098	1	21	314	334	ACUUAUUAUGGAUCGGAGGGA	::::::::.::::::::::::	UCCCUCCGGUCCAUAAUAAGU	Cleavage	pacid=33724616 polypeptide=Brdisv1ABR21008923m.p locus=Brdisv1ABR21008923m.g ID=Brdisv1ABR21008923m.v1.ABR2.1 annot-version=v1.ABR2.1	1
miR5181-3p-141	Brdisv1ABR21008923m	0.5	22098	1	21	314	334	ACUUAUUAUGGAUCGGAGGGA	::::::::.::::::::::::	UCCCUCCGGUCCAUAAUAAGU	Cleavage	pacid=33724616 polypeptide=Brdisv1ABR21008923m.p locus=Brdisv1ABR21008923m.g ID=Brdisv1ABR21008923m.v1.ABR2.1 annot-version=v1.ABR2.1	1
miR5181-3p-142	Brdisv1ABR21008923m	0.5	22098	1	21	314	334	ACUUAUUAUGGAUCGGAGGGA	::::::::.::::::::::::	UCCCUCCGGUCCAUAAUAAGU	Cleavage	pacid=33724616 polypeptide=Brdisv1ABR21008923m.p locus=Brdisv1ABR21008923m.g ID=Brdisv1ABR21008923m.v1.ABR2.1 annot-version=v1.ABR2.1	1
miR5181-3p-143	Brdisv1ABR21008923m	0.5	22098	1	21	314	334	ACUUAUUAUGGAUCGGAGGGA	::::::::.::::::::::::	UCCCUCCGGUCCAUAAUAAGU	Cleavage	pacid=33724616 polypeptide=Brdisv1ABR21008923m.p locus=Brdisv1ABR21008923m.g ID=Brdisv1ABR21008923m.v1.ABR2.1 annot-version=v1.ABR2.1	1
miR5181-3p-144	Brdisv1ABR21008923m	0.5	22098	1	21	314	334	ACUUAUUAUGGAUCGGAGGGA	::::::::.::::::::::::	UCCCUCCGGUCCAUAAUAAGU	Cleavage	pacid=33724616 polypeptide=Brdisv1ABR21008923m.p locus=Brdisv1ABR21008923m.g ID=Brdisv1ABR21008923m.v1.ABR2.1 annot-version=v1.ABR2.1	1
miR5181-3p-145	Brdisv1ABR21008923m	0.5	22098	1	21	314	334	ACUUAUUAUGGAUCGGAGGGA	::::::::.::::::::::::	UCCCUCCGGUCCAUAAUAAGU	Cleavage	pacid=33724616 polypeptide=Brdisv1ABR21008923m.p locus=Brdisv1ABR21008923m.g ID=Brdisv1ABR21008923m.v1.ABR2.1 annot-version=v1.ABR2.1	1
miR5181-3p-146	Brdisv1ABR21008923m	0.5	22098	1	21	314	334	ACUUAUUAUGGAUCGGAGGGA	::::::::.::::::::::::	UCCCUCCGGUCCAUAAUAAGU	Cleavage	pacid=33724616 polypeptide=Brdisv1ABR21008923m.p locus=Brdisv1ABR21008923m.g ID=Brdisv1ABR21008923m.v1.ABR2.1 annot-version=v1.ABR2.1	1
miR5181-3p-147	Brdisv1ABR21008923m	0.5	22098	1	21	314	334	ACUUAUUAUGGAUCGGAGGGA	::::::::.::::::::::::	UCCCUCCGGUCCAUAAUAAGU	Cleavage	pacid=33724616 polypeptide=Brdisv1ABR21008923m.p locus=Brdisv1ABR21008923m.g ID=Brdisv1ABR21008923m.v1.ABR2.1 annot-version=v1.ABR2.1	1
miR5181-3p-149	Brdisv1ABR21008923m	0.5	22098	1	21	314	334	ACUUAUUAUGGAUCGGAGGGA	::::::::.::::::::::::	UCCCUCCGGUCCAUAAUAAGU	Cleavage	pacid=33724616 polypeptide=Brdisv1ABR21008923m.p locus=Brdisv1ABR21008923m.g ID=Brdisv1ABR21008923m.v1.ABR2.1 annot-version=v1.ABR2.1	1
miR5181-3p-151	Brdisv1ABR21008923m	0.5	22098	1	21	314	334	ACUUAUUAUGGAUCGGAGGGA	::::::::.::::::::::::	UCCCUCCGGUCCAUAAUAAGU	Cleavage	pacid=33724616 polypeptide=Brdisv1ABR21008923m.p locus=Brdisv1ABR21008923m.g ID=Brdisv1ABR21008923m.v1.ABR2.1 annot-version=v1.ABR2.1	1
miR5181-3p-152	Brdisv1ABR21008923m	0.5	22098	1	21	314	334	ACUUAUUAUGGAUCGGAGGGA	::::::::.::::::::::::	UCCCUCCGGUCCAUAAUAAGU	Cleavage	pacid=33724616 polypeptide=Brdisv1ABR21008923m.p locus=Brdisv1ABR21008923m.g ID=Brdisv1ABR21008923m.v1.ABR2.1 annot-version=v1.ABR2.1	1
miR5181-3p-153	Brdisv1ABR21008923m	0.5	22098	1	21	314	334	ACUUAUUAUGGAUCGGAGGGA	::::::::.::::::::::::	UCCCUCCGGUCCAUAAUAAGU	Cleavage	pacid=33724616 polypeptide=Brdisv1ABR21008923m.p locus=Brdisv1ABR21008923m.g ID=Brdisv1ABR21008923m.v1.ABR2.1 annot-version=v1.ABR2.1	1
miR5181-3p-154	Brdisv1ABR21008923m	0.5	22098	1	21	314	334	ACUUAUUAUGGAUCGGAGGGA	::::::::.::::::::::::	UCCCUCCGGUCCAUAAUAAGU	Cleavage	pacid=33724616 polypeptide=Brdisv1ABR21008923m.p locus=Brdisv1ABR21008923m.g ID=Brdisv1ABR21008923m.v1.ABR2.1 annot-version=v1.ABR2.1	1
miR5181-3p-155	Brdisv1ABR21008923m	0.5	22098	1	21	314	334	ACUUAUUAUGGAUCGGAGGGA	::::::::.::::::::::::	UCCCUCCGGUCCAUAAUAAGU	Cleavage	pacid=33724616 polypeptide=Brdisv1ABR21008923m.p locus=Brdisv1ABR21008923m.g ID=Brdisv1ABR21008923m.v1.ABR2.1 annot-version=v1.ABR2.1	1
miR5181-3p-156	Brdisv1ABR21008923m	0.5	22098	1	21	314	334	ACUUAUUAUGGAUCGGAGGGA	::::::::.::::::::::::	UCCCUCCGGUCCAUAAUAAGU	Cleavage	pacid=33724616 polypeptide=Brdisv1ABR21008923m.p locus=Brdisv1ABR21008923m.g ID=Brdisv1ABR21008923m.v1.ABR2.1 annot-version=v1.ABR2.1	1
miR5181-3p-157	Brdisv1ABR21008923m	0.5	22098	1	21	314	334	ACUUAUUAUGGAUCGGAGGGA	::::::::.::::::::::::	UCCCUCCGGUCCAUAAUAAGU	Cleavage	pacid=33724616 polypeptide=Brdisv1ABR21008923m.p locus=Brdisv1ABR21008923m.g ID=Brdisv1ABR21008923m.v1.ABR2.1 annot-version=v1.ABR2.1	1
miR5181-3p-159	Brdisv1ABR21008923m	0.5	22098	1	21	314	334	ACUUAUUAUGGAUCGGAGGGA	::::::::.::::::::::::	UCCCUCCGGUCCAUAAUAAGU	Cleavage	pacid=33724616 polypeptide=Brdisv1ABR21008923m.p locus=Brdisv1ABR21008923m.g ID=Brdisv1ABR21008923m.v1.ABR2.1 annot-version=v1.ABR2.1	1
miR5181-3p-16	Brdisv1ABR21008923m	0.5	22098	1	21	314	334	ACUUAUUAUGGAUCGGAGGGA	::::::::.::::::::::::	UCCCUCCGGUCCAUAAUAAGU	Cleavage	pacid=33724616 polypeptide=Brdisv1ABR21008923m.p locus=Brdisv1ABR21008923m.g ID=Brdisv1ABR21008923m.v1.ABR2.1 annot-version=v1.ABR2.1	1
miR5181-3p-160	Brdisv1ABR21008923m	0.5	22098	1	21	314	334	ACUUAUUAUGGAUCGGAGGGA	::::::::.::::::::::::	UCCCUCCGGUCCAUAAUAAGU	Cleavage	pacid=33724616 polypeptide=Brdisv1ABR21008923m.p locus=Brdisv1ABR21008923m.g ID=Brdisv1ABR21008923m.v1.ABR2.1 annot-version=v1.ABR2.1	1
miR5181-3p-161	Brdisv1ABR21008923m	0.5	22098	1	21	314	334	ACUUAUUAUGGAUCGGAGGGA	::::::::.::::::::::::	UCCCUCCGGUCCAUAAUAAGU	Cleavage	pacid=33724616 polypeptide=Brdisv1ABR21008923m.p locus=Brdisv1ABR21008923m.g ID=Brdisv1ABR21008923m.v1.ABR2.1 annot-version=v1.ABR2.1	1
miR5181-3p-162	Brdisv1ABR21008923m	0.5	22098	1	21	314	334	ACUUAUUAUGGAUCGGAGGGA	::::::::.::::::::::::	UCCCUCCGGUCCAUAAUAAGU	Cleavage	pacid=33724616 polypeptide=Brdisv1ABR21008923m.p locus=Brdisv1ABR21008923m.g ID=Brdisv1ABR21008923m.v1.ABR2.1 annot-version=v1.ABR2.1	1
miR5181-3p-163	Brdisv1ABR21008923m	0.5	22098	1	21	314	334	ACUUAUUAUGGAUCGGAGGGA	::::::::.::::::::::::	UCCCUCCGGUCCAUAAUAAGU	Cleavage	pacid=33724616 polypeptide=Brdisv1ABR21008923m.p locus=Brdisv1ABR21008923m.g ID=Brdisv1ABR21008923m.v1.ABR2.1 annot-version=v1.ABR2.1	1
miR5181-3p-164	Brdisv1ABR21008923m	0.5	22098	1	21	314	334	ACUUAUUAUGGAUCGGAGGGA	::::::::.::::::::::::	UCCCUCCGGUCCAUAAUAAGU	Cleavage	pacid=33724616 polypeptide=Brdisv1ABR21008923m.p locus=Brdisv1ABR21008923m.g ID=Brdisv1ABR21008923m.v1.ABR2.1 annot-version=v1.ABR2.1	1
miR5181-3p-166	Brdisv1ABR21008923m	0.5	22098	1	21	314	334	ACUUAUUAUGGAUCGGAGGGA	::::::::.::::::::::::	UCCCUCCGGUCCAUAAUAAGU	Cleavage	pacid=33724616 polypeptide=Brdisv1ABR21008923m.p locus=Brdisv1ABR21008923m.g ID=Brdisv1ABR21008923m.v1.ABR2.1 annot-version=v1.ABR2.1	1
miR5181-3p-167	Brdisv1ABR21008923m	0.5	22098	1	21	314	334	ACUUAUUAUGGAUCGGAGGGA	::::::::.::::::::::::	UCCCUCCGGUCCAUAAUAAGU	Cleavage	pacid=33724616 polypeptide=Brdisv1ABR21008923m.p locus=Brdisv1ABR21008923m.g ID=Brdisv1ABR21008923m.v1.ABR2.1 annot-version=v1.ABR2.1	1
miR5181-3p-168	Brdisv1ABR21008923m	0.5	22098	1	21	314	334	ACUUAUUAUGGAUCGGAGGGA	::::::::.::::::::::::	UCCCUCCGGUCCAUAAUAAGU	Cleavage	pacid=33724616 polypeptide=Brdisv1ABR21008923m.p locus=Brdisv1ABR21008923m.g ID=Brdisv1ABR21008923m.v1.ABR2.1 annot-version=v1.ABR2.1	1
miR5181-3p-169	Brdisv1ABR21008923m	0.5	22098	1	21	314	334	ACUUAUUAUGGAUCGGAGGGA	::::::::.::::::::::::	UCCCUCCGGUCCAUAAUAAGU	Cleavage	pacid=33724616 polypeptide=Brdisv1ABR21008923m.p locus=Brdisv1ABR21008923m.g ID=Brdisv1ABR21008923m.v1.ABR2.1 annot-version=v1.ABR2.1	1
miR5181-3p-170	Brdisv1ABR21008923m	0.5	22098	1	21	314	334	ACUUAUUAUGGAUCGGAGGGA	::::::::.::::::::::::	UCCCUCCGGUCCAUAAUAAGU	Cleavage	pacid=33724616 polypeptide=Brdisv1ABR21008923m.p locus=Brdisv1ABR21008923m.g ID=Brdisv1ABR21008923m.v1.ABR2.1 annot-version=v1.ABR2.1	1
miR5181-3p-171	Brdisv1ABR21008923m	0.5	22098	1	21	314	334	ACUUAUUAUGGAUCGGAGGGA	::::::::.::::::::::::	UCCCUCCGGUCCAUAAUAAGU	Cleavage	pacid=33724616 polypeptide=Brdisv1ABR21008923m.p locus=Brdisv1ABR21008923m.g ID=Brdisv1ABR21008923m.v1.ABR2.1 annot-version=v1.ABR2.1	1
miR5181-3p-172	Brdisv1ABR21008923m	0.5	22098	1	21	314	334	ACUUAUUAUGGAUCGGAGGGA	::::::::.::::::::::::	UCCCUCCGGUCCAUAAUAAGU	Cleavage	pacid=33724616 polypeptide=Brdisv1ABR21008923m.p locus=Brdisv1ABR21008923m.g ID=Brdisv1ABR21008923m.v1.ABR2.1 annot-version=v1.ABR2.1	1
miR5181-3p-173	Brdisv1ABR21008923m	0.5	22098	1	21	314	334	ACUUAUUAUGGAUCGGAGGGA	::::::::.::::::::::::	UCCCUCCGGUCCAUAAUAAGU	Cleavage	pacid=33724616 polypeptide=Brdisv1ABR21008923m.p locus=Brdisv1ABR21008923m.g ID=Brdisv1ABR21008923m.v1.ABR2.1 annot-version=v1.ABR2.1	1
miR5181-3p-175	Brdisv1ABR21008923m	0.5	22098	1	21	314	334	ACUUAUUAUGGAUCGGAGGGA	::::::::.::::::::::::	UCCCUCCGGUCCAUAAUAAGU	Cleavage	pacid=33724616 polypeptide=Brdisv1ABR21008923m.p locus=Brdisv1ABR21008923m.g ID=Brdisv1ABR21008923m.v1.ABR2.1 annot-version=v1.ABR2.1	1
miR5181-3p-176	Brdisv1ABR21008923m	0.5	22098	1	21	314	334	ACUUAUUAUGGAUCGGAGGGA	::::::::.::::::::::::	UCCCUCCGGUCCAUAAUAAGU	Cleavage	pacid=33724616 polypeptide=Brdisv1ABR21008923m.p locus=Brdisv1ABR21008923m.g ID=Brdisv1ABR21008923m.v1.ABR2.1 annot-version=v1.ABR2.1	1
miR5181-3p-177	Brdisv1ABR21008923m	0.5	22098	1	21	314	334	ACUUAUUAUGGAUCGGAGGGA	::::::::.::::::::::::	UCCCUCCGGUCCAUAAUAAGU	Cleavage	pacid=33724616 polypeptide=Brdisv1ABR21008923m.p locus=Brdisv1ABR21008923m.g ID=Brdisv1ABR21008923m.v1.ABR2.1 annot-version=v1.ABR2.1	1
miR5181-3p-178	Brdisv1ABR21008923m	0.5	22098	1	21	314	334	ACUUAUUAUGGAUCGGAGGGA	::::::::.::::::::::::	UCCCUCCGGUCCAUAAUAAGU	Cleavage	pacid=33724616 polypeptide=Brdisv1ABR21008923m.p locus=Brdisv1ABR21008923m.g ID=Brdisv1ABR21008923m.v1.ABR2.1 annot-version=v1.ABR2.1	1
miR5181-3p-179	Brdisv1ABR21008923m	0.5	22098	1	21	314	334	ACUUAUUAUGGAUCGGAGGGA	::::::::.::::::::::::	UCCCUCCGGUCCAUAAUAAGU	Cleavage	pacid=33724616 polypeptide=Brdisv1ABR21008923m.p locus=Brdisv1ABR21008923m.g ID=Brdisv1ABR21008923m.v1.ABR2.1 annot-version=v1.ABR2.1	1
miR5181-3p-18	Brdisv1ABR21008923m	0.5	22098	1	21	314	334	ACUUAUUAUGGAUCGGAGGGA	::::::::.::::::::::::	UCCCUCCGGUCCAUAAUAAGU	Cleavage	pacid=33724616 polypeptide=Brdisv1ABR21008923m.p locus=Brdisv1ABR21008923m.g ID=Brdisv1ABR21008923m.v1.ABR2.1 annot-version=v1.ABR2.1	1
miR5181-3p-180	Brdisv1ABR21008923m	0.5	22098	1	21	314	334	ACUUAUUAUGGAUCGGAGGGA	::::::::.::::::::::::	UCCCUCCGGUCCAUAAUAAGU	Cleavage	pacid=33724616 polypeptide=Brdisv1ABR21008923m.p locus=Brdisv1ABR21008923m.g ID=Brdisv1ABR21008923m.v1.ABR2.1 annot-version=v1.ABR2.1	1
miR5181-3p-181	Brdisv1ABR21008923m	0.5	22098	1	21	314	334	ACUUAUUAUGGAUCGGAGGGA	::::::::.::::::::::::	UCCCUCCGGUCCAUAAUAAGU	Cleavage	pacid=33724616 polypeptide=Brdisv1ABR21008923m.p locus=Brdisv1ABR21008923m.g ID=Brdisv1ABR21008923m.v1.ABR2.1 annot-version=v1.ABR2.1	1
miR5181-3p-183	Brdisv1ABR21008923m	0.5	22098	1	21	314	334	ACUUAUUAUGGAUCGGAGGGA	::::::::.::::::::::::	UCCCUCCGGUCCAUAAUAAGU	Cleavage	pacid=33724616 polypeptide=Brdisv1ABR21008923m.p locus=Brdisv1ABR21008923m.g ID=Brdisv1ABR21008923m.v1.ABR2.1 annot-version=v1.ABR2.1	1
miR5181-3p-184	Brdisv1ABR21008923m	0.5	22098	1	21	314	334	ACUUAUUAUGGAUCGGAGGGA	::::::::.::::::::::::	UCCCUCCGGUCCAUAAUAAGU	Cleavage	pacid=33724616 polypeptide=Brdisv1ABR21008923m.p locus=Brdisv1ABR21008923m.g ID=Brdisv1ABR21008923m.v1.ABR2.1 annot-version=v1.ABR2.1	1
miR5181-3p-185	Brdisv1ABR21008923m	0.5	22098	1	21	314	334	ACUUAUUAUGGAUCGGAGGGA	::::::::.::::::::::::	UCCCUCCGGUCCAUAAUAAGU	Cleavage	pacid=33724616 polypeptide=Brdisv1ABR21008923m.p locus=Brdisv1ABR21008923m.g ID=Brdisv1ABR21008923m.v1.ABR2.1 annot-version=v1.ABR2.1	1
miR5181-3p-186	Brdisv1ABR21008923m	0.5	22098	1	21	314	334	ACUUAUUAUGGAUCGGAGGGA	::::::::.::::::::::::	UCCCUCCGGUCCAUAAUAAGU	Cleavage	pacid=33724616 polypeptide=Brdisv1ABR21008923m.p locus=Brdisv1ABR21008923m.g ID=Brdisv1ABR21008923m.v1.ABR2.1 annot-version=v1.ABR2.1	1
miR5181-3p-187	Brdisv1ABR21008923m	0.5	22098	1	21	314	334	ACUUAUUAUGGAUCGGAGGGA	::::::::.::::::::::::	UCCCUCCGGUCCAUAAUAAGU	Cleavage	pacid=33724616 polypeptide=Brdisv1ABR21008923m.p locus=Brdisv1ABR21008923m.g ID=Brdisv1ABR21008923m.v1.ABR2.1 annot-version=v1.ABR2.1	1
miR5181-3p-188	Brdisv1ABR21008923m	0.5	22098	1	21	314	334	ACUUAUUAUGGAUCGGAGGGA	::::::::.::::::::::::	UCCCUCCGGUCCAUAAUAAGU	Cleavage	pacid=33724616 polypeptide=Brdisv1ABR21008923m.p locus=Brdisv1ABR21008923m.g ID=Brdisv1ABR21008923m.v1.ABR2.1 annot-version=v1.ABR2.1	1
miR5181-3p-189	Brdisv1ABR21008923m	0.5	22098	1	21	314	334	ACUUAUUAUGGAUCGGAGGGA	::::::::.::::::::::::	UCCCUCCGGUCCAUAAUAAGU	Cleavage	pacid=33724616 polypeptide=Brdisv1ABR21008923m.p locus=Brdisv1ABR21008923m.g ID=Brdisv1ABR21008923m.v1.ABR2.1 annot-version=v1.ABR2.1	1
miR5181-3p-19	Brdisv1ABR21008923m	0.5	22098	1	21	314	334	ACUUAUUAUGGAUCGGAGGGA	::::::::.::::::::::::	UCCCUCCGGUCCAUAAUAAGU	Cleavage	pacid=33724616 polypeptide=Brdisv1ABR21008923m.p locus=Brdisv1ABR21008923m.g ID=Brdisv1ABR21008923m.v1.ABR2.1 annot-version=v1.ABR2.1	1
miR5181-3p-190	Brdisv1ABR21008923m	0.5	22098	1	21	314	334	ACUUAUUAUGGAUCGGAGGGA	::::::::.::::::::::::	UCCCUCCGGUCCAUAAUAAGU	Cleavage	pacid=33724616 polypeptide=Brdisv1ABR21008923m.p locus=Brdisv1ABR21008923m.g ID=Brdisv1ABR21008923m.v1.ABR2.1 annot-version=v1.ABR2.1	1
miR5181-3p-191	Brdisv1ABR21008923m	0.5	22098	1	21	314	334	ACUUAUUAUGGAUCGGAGGGA	::::::::.::::::::::::	UCCCUCCGGUCCAUAAUAAGU	Cleavage	pacid=33724616 polypeptide=Brdisv1ABR21008923m.p locus=Brdisv1ABR21008923m.g ID=Brdisv1ABR21008923m.v1.ABR2.1 annot-version=v1.ABR2.1	1
miR5181-3p-192	Brdisv1ABR21008923m	0.5	22098	1	21	314	334	ACUUAUUAUGGAUCGGAGGGA	::::::::.::::::::::::	UCCCUCCGGUCCAUAAUAAGU	Cleavage	pacid=33724616 polypeptide=Brdisv1ABR21008923m.p locus=Brdisv1ABR21008923m.g ID=Brdisv1ABR21008923m.v1.ABR2.1 annot-version=v1.ABR2.1	1
miR5181-3p-193	Brdisv1ABR21008923m	0.5	22098	1	21	314	334	ACUUAUUAUGGAUCGGAGGGA	::::::::.::::::::::::	UCCCUCCGGUCCAUAAUAAGU	Cleavage	pacid=33724616 polypeptide=Brdisv1ABR21008923m.p locus=Brdisv1ABR21008923m.g ID=Brdisv1ABR21008923m.v1.ABR2.1 annot-version=v1.ABR2.1	1
miR5181-3p-194	Brdisv1ABR21008923m	0.5	22098	1	21	314	334	ACUUAUUAUGGAUCGGAGGGA	::::::::.::::::::::::	UCCCUCCGGUCCAUAAUAAGU	Cleavage	pacid=33724616 polypeptide=Brdisv1ABR21008923m.p locus=Brdisv1ABR21008923m.g ID=Brdisv1ABR21008923m.v1.ABR2.1 annot-version=v1.ABR2.1	1
miR5181-3p-195	Brdisv1ABR21008923m	0.5	22098	1	21	314	334	ACUUAUUAUGGAUCGGAGGGA	::::::::.::::::::::::	UCCCUCCGGUCCAUAAUAAGU	Cleavage	pacid=33724616 polypeptide=Brdisv1ABR21008923m.p locus=Brdisv1ABR21008923m.g ID=Brdisv1ABR21008923m.v1.ABR2.1 annot-version=v1.ABR2.1	1
miR5181-3p-198	Brdisv1ABR21008923m	0.5	22098	1	21	314	334	ACUUAUUAUGGAUCGGAGGGA	::::::::.::::::::::::	UCCCUCCGGUCCAUAAUAAGU	Cleavage	pacid=33724616 polypeptide=Brdisv1ABR21008923m.p locus=Brdisv1ABR21008923m.g ID=Brdisv1ABR21008923m.v1.ABR2.1 annot-version=v1.ABR2.1	1
miR5181-3p-199	Brdisv1ABR21008923m	0.5	22098	1	21	314	334	ACUUAUUAUGGAUCGGAGGGA	::::::::.::::::::::::	UCCCUCCGGUCCAUAAUAAGU	Cleavage	pacid=33724616 polypeptide=Brdisv1ABR21008923m.p locus=Brdisv1ABR21008923m.g ID=Brdisv1ABR21008923m.v1.ABR2.1 annot-version=v1.ABR2.1	1
miR5181-3p-201	Brdisv1ABR21008923m	0.5	22098	1	21	314	334	ACUUAUUAUGGAUCGGAGGGA	::::::::.::::::::::::	UCCCUCCGGUCCAUAAUAAGU	Cleavage	pacid=33724616 polypeptide=Brdisv1ABR21008923m.p locus=Brdisv1ABR21008923m.g ID=Brdisv1ABR21008923m.v1.ABR2.1 annot-version=v1.ABR2.1	1
miR5181-3p-202	Brdisv1ABR21008923m	0.5	22098	1	21	314	334	ACUUAUUAUGGAUCGGAGGGA	::::::::.::::::::::::	UCCCUCCGGUCCAUAAUAAGU	Cleavage	pacid=33724616 polypeptide=Brdisv1ABR21008923m.p locus=Brdisv1ABR21008923m.g ID=Brdisv1ABR21008923m.v1.ABR2.1 annot-version=v1.ABR2.1	1
miR5181-3p-203	Brdisv1ABR21008923m	0.5	22098	1	21	314	334	ACUUAUUAUGGAUCGGAGGGA	::::::::.::::::::::::	UCCCUCCGGUCCAUAAUAAGU	Cleavage	pacid=33724616 polypeptide=Brdisv1ABR21008923m.p locus=Brdisv1ABR21008923m.g ID=Brdisv1ABR21008923m.v1.ABR2.1 annot-version=v1.ABR2.1	1
miR5181-3p-204	Brdisv1ABR21008923m	0.5	22098	1	21	314	334	ACUUAUUAUGGAUCGGAGGGA	::::::::.::::::::::::	UCCCUCCGGUCCAUAAUAAGU	Cleavage	pacid=33724616 polypeptide=Brdisv1ABR21008923m.p locus=Brdisv1ABR21008923m.g ID=Brdisv1ABR21008923m.v1.ABR2.1 annot-version=v1.ABR2.1	1
miR5181-3p-205	Brdisv1ABR21008923m	0.5	22098	1	21	314	334	ACUUAUUAUGGAUCGGAGGGA	::::::::.::::::::::::	UCCCUCCGGUCCAUAAUAAGU	Cleavage	pacid=33724616 polypeptide=Brdisv1ABR21008923m.p locus=Brdisv1ABR21008923m.g ID=Brdisv1ABR21008923m.v1.ABR2.1 annot-version=v1.ABR2.1	1
miR5181-3p-206	Brdisv1ABR21008923m	0.5	22098	1	21	314	334	ACUUAUUAUGGAUCGGAGGGA	::::::::.::::::::::::	UCCCUCCGGUCCAUAAUAAGU	Cleavage	pacid=33724616 polypeptide=Brdisv1ABR21008923m.p locus=Brdisv1ABR21008923m.g ID=Brdisv1ABR21008923m.v1.ABR2.1 annot-version=v1.ABR2.1	1
miR5181-3p-207	Brdisv1ABR21008923m	0.5	22098	1	21	314	334	ACUUAUUAUGGAUCGGAGGGA	::::::::.::::::::::::	UCCCUCCGGUCCAUAAUAAGU	Cleavage	pacid=33724616 polypeptide=Brdisv1ABR21008923m.p locus=Brdisv1ABR21008923m.g ID=Brdisv1ABR21008923m.v1.ABR2.1 annot-version=v1.ABR2.1	1
miR5181-3p-208	Brdisv1ABR21008923m	0.5	22098	1	21	314	334	ACUUAUUAUGGAUCGGAGGGA	::::::::.::::::::::::	UCCCUCCGGUCCAUAAUAAGU	Cleavage	pacid=33724616 polypeptide=Brdisv1ABR21008923m.p locus=Brdisv1ABR21008923m.g ID=Brdisv1ABR21008923m.v1.ABR2.1 annot-version=v1.ABR2.1	1
miR5181-3p-209	Brdisv1ABR21008923m	0.5	22098	1	21	314	334	ACUUAUUAUGGAUCGGAGGGA	::::::::.::::::::::::	UCCCUCCGGUCCAUAAUAAGU	Cleavage	pacid=33724616 polypeptide=Brdisv1ABR21008923m.p locus=Brdisv1ABR21008923m.g ID=Brdisv1ABR21008923m.v1.ABR2.1 annot-version=v1.ABR2.1	1
miR5181-3p-21	Brdisv1ABR21008923m	0.5	22098	1	21	314	334	ACUUAUUAUGGAUCGGAGGGA	::::::::.::::::::::::	UCCCUCCGGUCCAUAAUAAGU	Cleavage	pacid=33724616 polypeptide=Brdisv1ABR21008923m.p locus=Brdisv1ABR21008923m.g ID=Brdisv1ABR21008923m.v1.ABR2.1 annot-version=v1.ABR2.1	1
miR5181-3p-210	Brdisv1ABR21008923m	0.5	22098	1	21	314	334	ACUUAUUAUGGAUCGGAGGGA	::::::::.::::::::::::	UCCCUCCGGUCCAUAAUAAGU	Cleavage	pacid=33724616 polypeptide=Brdisv1ABR21008923m.p locus=Brdisv1ABR21008923m.g ID=Brdisv1ABR21008923m.v1.ABR2.1 annot-version=v1.ABR2.1	1
miR5181-3p-211	Brdisv1ABR21008923m	0.5	22098	1	21	314	334	ACUUAUUAUGGAUCGGAGGGA	::::::::.::::::::::::	UCCCUCCGGUCCAUAAUAAGU	Cleavage	pacid=33724616 polypeptide=Brdisv1ABR21008923m.p locus=Brdisv1ABR21008923m.g ID=Brdisv1ABR21008923m.v1.ABR2.1 annot-version=v1.ABR2.1	1
miR5181-3p-212	Brdisv1ABR21008923m	0.5	22098	1	21	314	334	ACUUAUUAUGGAUCGGAGGGA	::::::::.::::::::::::	UCCCUCCGGUCCAUAAUAAGU	Cleavage	pacid=33724616 polypeptide=Brdisv1ABR21008923m.p locus=Brdisv1ABR21008923m.g ID=Brdisv1ABR21008923m.v1.ABR2.1 annot-version=v1.ABR2.1	1
miR5181-3p-214	Brdisv1ABR21008923m	0.5	22098	1	21	314	334	ACUUAUUAUGGAUCGGAGGGA	::::::::.::::::::::::	UCCCUCCGGUCCAUAAUAAGU	Cleavage	pacid=33724616 polypeptide=Brdisv1ABR21008923m.p locus=Brdisv1ABR21008923m.g ID=Brdisv1ABR21008923m.v1.ABR2.1 annot-version=v1.ABR2.1	1
miR5181-3p-215	Brdisv1ABR21008923m	0.5	22098	1	21	314	334	ACUUAUUAUGGAUCGGAGGGA	::::::::.::::::::::::	UCCCUCCGGUCCAUAAUAAGU	Cleavage	pacid=33724616 polypeptide=Brdisv1ABR21008923m.p locus=Brdisv1ABR21008923m.g ID=Brdisv1ABR21008923m.v1.ABR2.1 annot-version=v1.ABR2.1	1
miR5181-3p-217	Brdisv1ABR21008923m	0.5	22098	1	21	314	334	ACUUAUUAUGGAUCGGAGGGA	::::::::.::::::::::::	UCCCUCCGGUCCAUAAUAAGU	Cleavage	pacid=33724616 polypeptide=Brdisv1ABR21008923m.p locus=Brdisv1ABR21008923m.g ID=Brdisv1ABR21008923m.v1.ABR2.1 annot-version=v1.ABR2.1	1
miR5181-3p-219	Brdisv1ABR21008923m	0.5	22098	1	21	314	334	ACUUAUUAUGGAUCGGAGGGA	::::::::.::::::::::::	UCCCUCCGGUCCAUAAUAAGU	Cleavage	pacid=33724616 polypeptide=Brdisv1ABR21008923m.p locus=Brdisv1ABR21008923m.g ID=Brdisv1ABR21008923m.v1.ABR2.1 annot-version=v1.ABR2.1	1
miR5181-3p-22	Brdisv1ABR21008923m	0.5	22098	1	21	314	334	ACUUAUUAUGGAUCGGAGGGA	::::::::.::::::::::::	UCCCUCCGGUCCAUAAUAAGU	Cleavage	pacid=33724616 polypeptide=Brdisv1ABR21008923m.p locus=Brdisv1ABR21008923m.g ID=Brdisv1ABR21008923m.v1.ABR2.1 annot-version=v1.ABR2.1	1
miR5181-3p-220	Brdisv1ABR21008923m	0.5	22098	1	21	314	334	ACUUAUUAUGGAUCGGAGGGA	::::::::.::::::::::::	UCCCUCCGGUCCAUAAUAAGU	Cleavage	pacid=33724616 polypeptide=Brdisv1ABR21008923m.p locus=Brdisv1ABR21008923m.g ID=Brdisv1ABR21008923m.v1.ABR2.1 annot-version=v1.ABR2.1	1
miR5181-3p-221	Brdisv1ABR21008923m	0.5	22098	1	21	314	334	ACUUAUUAUGGAUCGGAGGGA	::::::::.::::::::::::	UCCCUCCGGUCCAUAAUAAGU	Cleavage	pacid=33724616 polypeptide=Brdisv1ABR21008923m.p locus=Brdisv1ABR21008923m.g ID=Brdisv1ABR21008923m.v1.ABR2.1 annot-version=v1.ABR2.1	1
miR5181-3p-223	Brdisv1ABR21008923m	0.5	22098	1	21	314	334	ACUUAUUAUGGAUCGGAGGGA	::::::::.::::::::::::	UCCCUCCGGUCCAUAAUAAGU	Cleavage	pacid=33724616 polypeptide=Brdisv1ABR21008923m.p locus=Brdisv1ABR21008923m.g ID=Brdisv1ABR21008923m.v1.ABR2.1 annot-version=v1.ABR2.1	1
miR5181-3p-224	Brdisv1ABR21008923m	0.5	22098	1	21	314	334	ACUUAUUAUGGAUCGGAGGGA	::::::::.::::::::::::	UCCCUCCGGUCCAUAAUAAGU	Cleavage	pacid=33724616 polypeptide=Brdisv1ABR21008923m.p locus=Brdisv1ABR21008923m.g ID=Brdisv1ABR21008923m.v1.ABR2.1 annot-version=v1.ABR2.1	1
miR5181-3p-225	Brdisv1ABR21008923m	0.5	22098	1	21	314	334	ACUUAUUAUGGAUCGGAGGGA	::::::::.::::::::::::	UCCCUCCGGUCCAUAAUAAGU	Cleavage	pacid=33724616 polypeptide=Brdisv1ABR21008923m.p locus=Brdisv1ABR21008923m.g ID=Brdisv1ABR21008923m.v1.ABR2.1 annot-version=v1.ABR2.1	1
miR5181-3p-226	Brdisv1ABR21008923m	0.5	22098	1	21	314	334	ACUUAUUAUGGAUCGGAGGGA	::::::::.::::::::::::	UCCCUCCGGUCCAUAAUAAGU	Cleavage	pacid=33724616 polypeptide=Brdisv1ABR21008923m.p locus=Brdisv1ABR21008923m.g ID=Brdisv1ABR21008923m.v1.ABR2.1 annot-version=v1.ABR2.1	1
miR5181-3p-228	Brdisv1ABR21008923m	0.5	22098	1	21	314	334	ACUUAUUAUGGAUCGGAGGGA	::::::::.::::::::::::	UCCCUCCGGUCCAUAAUAAGU	Cleavage	pacid=33724616 polypeptide=Brdisv1ABR21008923m.p locus=Brdisv1ABR21008923m.g ID=Brdisv1ABR21008923m.v1.ABR2.1 annot-version=v1.ABR2.1	1
miR5181-3p-230	Brdisv1ABR21008923m	0.5	22098	1	21	314	334	ACUUAUUAUGGAUCGGAGGGA	::::::::.::::::::::::	UCCCUCCGGUCCAUAAUAAGU	Cleavage	pacid=33724616 polypeptide=Brdisv1ABR21008923m.p locus=Brdisv1ABR21008923m.g ID=Brdisv1ABR21008923m.v1.ABR2.1 annot-version=v1.ABR2.1	1
miR5181-3p-231	Brdisv1ABR21008923m	0.5	22098	1	21	314	334	ACUUAUUAUGGAUCGGAGGGA	::::::::.::::::::::::	UCCCUCCGGUCCAUAAUAAGU	Cleavage	pacid=33724616 polypeptide=Brdisv1ABR21008923m.p locus=Brdisv1ABR21008923m.g ID=Brdisv1ABR21008923m.v1.ABR2.1 annot-version=v1.ABR2.1	1
miR5181-3p-232	Brdisv1ABR21008923m	0.5	22098	1	21	314	334	ACUUAUUAUGGAUCGGAGGGA	::::::::.::::::::::::	UCCCUCCGGUCCAUAAUAAGU	Cleavage	pacid=33724616 polypeptide=Brdisv1ABR21008923m.p locus=Brdisv1ABR21008923m.g ID=Brdisv1ABR21008923m.v1.ABR2.1 annot-version=v1.ABR2.1	1
miR5181-3p-233	Brdisv1ABR21008923m	0.5	22098	1	21	314	334	ACUUAUUAUGGAUCGGAGGGA	::::::::.::::::::::::	UCCCUCCGGUCCAUAAUAAGU	Cleavage	pacid=33724616 polypeptide=Brdisv1ABR21008923m.p locus=Brdisv1ABR21008923m.g ID=Brdisv1ABR21008923m.v1.ABR2.1 annot-version=v1.ABR2.1	1
miR5181-3p-234	Brdisv1ABR21008923m	0.5	22098	1	21	314	334	ACUUAUUAUGGAUCGGAGGGA	::::::::.::::::::::::	UCCCUCCGGUCCAUAAUAAGU	Cleavage	pacid=33724616 polypeptide=Brdisv1ABR21008923m.p locus=Brdisv1ABR21008923m.g ID=Brdisv1ABR21008923m.v1.ABR2.1 annot-version=v1.ABR2.1	1
miR5181-3p-235	Brdisv1ABR21008923m	0.5	22098	1	21	314	334	ACUUAUUAUGGAUCGGAGGGA	::::::::.::::::::::::	UCCCUCCGGUCCAUAAUAAGU	Cleavage	pacid=33724616 polypeptide=Brdisv1ABR21008923m.p locus=Brdisv1ABR21008923m.g ID=Brdisv1ABR21008923m.v1.ABR2.1 annot-version=v1.ABR2.1	1
miR5181-3p-236	Brdisv1ABR21008923m	0.5	22098	1	21	314	334	ACUUAUUAUGGAUCGGAGGGA	::::::::.::::::::::::	UCCCUCCGGUCCAUAAUAAGU	Cleavage	pacid=33724616 polypeptide=Brdisv1ABR21008923m.p locus=Brdisv1ABR21008923m.g ID=Brdisv1ABR21008923m.v1.ABR2.1 annot-version=v1.ABR2.1	1
miR5181-3p-237	Brdisv1ABR21008923m	0.5	22098	1	21	314	334	ACUUAUUAUGGAUCGGAGGGA	::::::::.::::::::::::	UCCCUCCGGUCCAUAAUAAGU	Cleavage	pacid=33724616 polypeptide=Brdisv1ABR21008923m.p locus=Brdisv1ABR21008923m.g ID=Brdisv1ABR21008923m.v1.ABR2.1 annot-version=v1.ABR2.1	1
miR5181-3p-239	Brdisv1ABR21008923m	0.5	22098	1	21	314	334	ACUUAUUAUGGAUCGGAGGGA	::::::::.::::::::::::	UCCCUCCGGUCCAUAAUAAGU	Cleavage	pacid=33724616 polypeptide=Brdisv1ABR21008923m.p locus=Brdisv1ABR21008923m.g ID=Brdisv1ABR21008923m.v1.ABR2.1 annot-version=v1.ABR2.1	1
miR5181-3p-24	Brdisv1ABR21008923m	0.5	22098	1	21	314	334	ACUUAUUAUGGAUCGGAGGGA	::::::::.::::::::::::	UCCCUCCGGUCCAUAAUAAGU	Cleavage	pacid=33724616 polypeptide=Brdisv1ABR21008923m.p locus=Brdisv1ABR21008923m.g ID=Brdisv1ABR21008923m.v1.ABR2.1 annot-version=v1.ABR2.1	1
miR5181-3p-241	Brdisv1ABR21008923m	0.5	22098	1	21	314	334	ACUUAUUAUGGAUCGGAGGGA	::::::::.::::::::::::	UCCCUCCGGUCCAUAAUAAGU	Cleavage	pacid=33724616 polypeptide=Brdisv1ABR21008923m.p locus=Brdisv1ABR21008923m.g ID=Brdisv1ABR21008923m.v1.ABR2.1 annot-version=v1.ABR2.1	1
miR5181-3p-242	Brdisv1ABR21008923m	0.5	22098	1	21	314	334	ACUUAUUAUGGAUCGGAGGGA	::::::::.::::::::::::	UCCCUCCGGUCCAUAAUAAGU	Cleavage	pacid=33724616 polypeptide=Brdisv1ABR21008923m.p locus=Brdisv1ABR21008923m.g ID=Brdisv1ABR21008923m.v1.ABR2.1 annot-version=v1.ABR2.1	1
miR5181-3p-243	Brdisv1ABR21008923m	0.5	22098	1	21	314	334	ACUUAUUAUGGAUCGGAGGGA	::::::::.::::::::::::	UCCCUCCGGUCCAUAAUAAGU	Cleavage	pacid=33724616 polypeptide=Brdisv1ABR21008923m.p locus=Brdisv1ABR21008923m.g ID=Brdisv1ABR21008923m.v1.ABR2.1 annot-version=v1.ABR2.1	1
miR5181-3p-244	Brdisv1ABR21008923m	0.5	22098	1	21	314	334	ACUUAUUAUGGAUCGGAGGGA	::::::::.::::::::::::	UCCCUCCGGUCCAUAAUAAGU	Cleavage	pacid=33724616 polypeptide=Brdisv1ABR21008923m.p locus=Brdisv1ABR21008923m.g ID=Brdisv1ABR21008923m.v1.ABR2.1 annot-version=v1.ABR2.1	1
miR5181-3p-249	Brdisv1ABR21008923m	0.5	22098	1	21	314	334	ACUUAUUAUGGAUCGGAGGGA	::::::::.::::::::::::	UCCCUCCGGUCCAUAAUAAGU	Cleavage	pacid=33724616 polypeptide=Brdisv1ABR21008923m.p locus=Brdisv1ABR21008923m.g ID=Brdisv1ABR21008923m.v1.ABR2.1 annot-version=v1.ABR2.1	1
miR5181-3p-250	Brdisv1ABR21008923m	0.5	22098	1	21	314	334	ACUUAUUAUGGAUCGGAGGGA	::::::::.::::::::::::	UCCCUCCGGUCCAUAAUAAGU	Cleavage	pacid=33724616 polypeptide=Brdisv1ABR21008923m.p locus=Brdisv1ABR21008923m.g ID=Brdisv1ABR21008923m.v1.ABR2.1 annot-version=v1.ABR2.1	1
miR5181-3p-251	Brdisv1ABR21008923m	0.5	22098	1	21	314	334	ACUUAUUAUGGAUCGGAGGGA	::::::::.::::::::::::	UCCCUCCGGUCCAUAAUAAGU	Cleavage	pacid=33724616 polypeptide=Brdisv1ABR21008923m.p locus=Brdisv1ABR21008923m.g ID=Brdisv1ABR21008923m.v1.ABR2.1 annot-version=v1.ABR2.1	1
miR5181-3p-252	Brdisv1ABR21008923m	0.5	22098	1	21	314	334	ACUUAUUAUGGAUCGGAGGGA	::::::::.::::::::::::	UCCCUCCGGUCCAUAAUAAGU	Cleavage	pacid=33724616 polypeptide=Brdisv1ABR21008923m.p locus=Brdisv1ABR21008923m.g ID=Brdisv1ABR21008923m.v1.ABR2.1 annot-version=v1.ABR2.1	1
miR5181-3p-253	Brdisv1ABR21008923m	0.5	22098	1	21	314	334	ACUUAUUAUGGAUCGGAGGGA	::::::::.::::::::::::	UCCCUCCGGUCCAUAAUAAGU	Cleavage	pacid=33724616 polypeptide=Brdisv1ABR21008923m.p locus=Brdisv1ABR21008923m.g ID=Brdisv1ABR21008923m.v1.ABR2.1 annot-version=v1.ABR2.1	1
miR5181-3p-255	Brdisv1ABR21008923m	0.5	22098	1	21	314	334	ACUUAUUAUGGAUCGGAGGGA	::::::::.::::::::::::	UCCCUCCGGUCCAUAAUAAGU	Cleavage	pacid=33724616 polypeptide=Brdisv1ABR21008923m.p locus=Brdisv1ABR21008923m.g ID=Brdisv1ABR21008923m.v1.ABR2.1 annot-version=v1.ABR2.1	1
miR5181-3p-256	Brdisv1ABR21008923m	0.5	22098	1	21	314	334	ACUUAUUAUGGAUCGGAGGGA	::::::::.::::::::::::	UCCCUCCGGUCCAUAAUAAGU	Cleavage	pacid=33724616 polypeptide=Brdisv1ABR21008923m.p locus=Brdisv1ABR21008923m.g ID=Brdisv1ABR21008923m.v1.ABR2.1 annot-version=v1.ABR2.1	1
miR5181-3p-257	Brdisv1ABR21008923m	0.5	22098	1	21	314	334	ACUUAUUAUGGAUCGGAGGGA	::::::::.::::::::::::	UCCCUCCGGUCCAUAAUAAGU	Cleavage	pacid=33724616 polypeptide=Brdisv1ABR21008923m.p locus=Brdisv1ABR21008923m.g ID=Brdisv1ABR21008923m.v1.ABR2.1 annot-version=v1.ABR2.1	1
miR5181-3p-258	Brdisv1ABR21008923m	0.5	22098	1	21	314	334	ACUUAUUAUGGAUCGGAGGGA	::::::::.::::::::::::	UCCCUCCGGUCCAUAAUAAGU	Cleavage	pacid=33724616 polypeptide=Brdisv1ABR21008923m.p locus=Brdisv1ABR21008923m.g ID=Brdisv1ABR21008923m.v1.ABR2.1 annot-version=v1.ABR2.1	1
miR5181-3p-259	Brdisv1ABR21008923m	0.5	22098	1	21	314	334	ACUUAUUAUGGAUCGGAGGGA	::::::::.::::::::::::	UCCCUCCGGUCCAUAAUAAGU	Cleavage	pacid=33724616 polypeptide=Brdisv1ABR21008923m.p locus=Brdisv1ABR21008923m.g ID=Brdisv1ABR21008923m.v1.ABR2.1 annot-version=v1.ABR2.1	1
miR5181-3p-26	Brdisv1ABR21008923m	0.5	22098	1	21	314	334	ACUUAUUAUGGAUCGGAGGGA	::::::::.::::::::::::	UCCCUCCGGUCCAUAAUAAGU	Cleavage	pacid=33724616 polypeptide=Brdisv1ABR21008923m.p locus=Brdisv1ABR21008923m.g ID=Brdisv1ABR21008923m.v1.ABR2.1 annot-version=v1.ABR2.1	1
miR5181-3p-260	Brdisv1ABR21008923m	0.5	22098	1	21	314	334	ACUUAUUAUGGAUCGGAGGGA	::::::::.::::::::::::	UCCCUCCGGUCCAUAAUAAGU	Cleavage	pacid=33724616 polypeptide=Brdisv1ABR21008923m.p locus=Brdisv1ABR21008923m.g ID=Brdisv1ABR21008923m.v1.ABR2.1 annot-version=v1.ABR2.1	1
miR5181-3p-261	Brdisv1ABR21008923m	0.5	22098	1	21	314	334	ACUUAUUAUGGAUCGGAGGGA	::::::::.::::::::::::	UCCCUCCGGUCCAUAAUAAGU	Cleavage	pacid=33724616 polypeptide=Brdisv1ABR21008923m.p locus=Brdisv1ABR21008923m.g ID=Brdisv1ABR21008923m.v1.ABR2.1 annot-version=v1.ABR2.1	1
miR5181-3p-263	Brdisv1ABR21008923m	0.5	22098	1	21	314	334	ACUUAUUAUGGAUCGGAGGGA	::::::::.::::::::::::	UCCCUCCGGUCCAUAAUAAGU	Cleavage	pacid=33724616 polypeptide=Brdisv1ABR21008923m.p locus=Brdisv1ABR21008923m.g ID=Brdisv1ABR21008923m.v1.ABR2.1 annot-version=v1.ABR2.1	1
miR5181-3p-28	Brdisv1ABR21008923m	0.5	22098	1	21	314	334	ACUUAUUAUGGAUCGGAGGGA	::::::::.::::::::::::	UCCCUCCGGUCCAUAAUAAGU	Cleavage	pacid=33724616 polypeptide=Brdisv1ABR21008923m.p locus=Brdisv1ABR21008923m.g ID=Brdisv1ABR21008923m.v1.ABR2.1 annot-version=v1.ABR2.1	1
miR5181-3p-29	Brdisv1ABR21008923m	0.5	22098	1	21	314	334	ACUUAUUAUGGAUCGGAGGGA	::::::::.::::::::::::	UCCCUCCGGUCCAUAAUAAGU	Cleavage	pacid=33724616 polypeptide=Brdisv1ABR21008923m.p locus=Brdisv1ABR21008923m.g ID=Brdisv1ABR21008923m.v1.ABR2.1 annot-version=v1.ABR2.1	1
miR5181-3p-30	Brdisv1ABR21008923m	0.5	22098	1	21	314	334	ACUUAUUAUGGAUCGGAGGGA	::::::::.::::::::::::	UCCCUCCGGUCCAUAAUAAGU	Cleavage	pacid=33724616 polypeptide=Brdisv1ABR21008923m.p locus=Brdisv1ABR21008923m.g ID=Brdisv1ABR21008923m.v1.ABR2.1 annot-version=v1.ABR2.1	1
miR5181-3p-31	Brdisv1ABR21008923m	0.5	22098	1	21	314	334	ACUUAUUAUGGAUCGGAGGGA	::::::::.::::::::::::	UCCCUCCGGUCCAUAAUAAGU	Cleavage	pacid=33724616 polypeptide=Brdisv1ABR21008923m.p locus=Brdisv1ABR21008923m.g ID=Brdisv1ABR21008923m.v1.ABR2.1 annot-version=v1.ABR2.1	1
miR5181-3p-32	Brdisv1ABR21008923m	0.5	22098	1	21	314	334	ACUUAUUAUGGAUCGGAGGGA	::::::::.::::::::::::	UCCCUCCGGUCCAUAAUAAGU	Cleavage	pacid=33724616 polypeptide=Brdisv1ABR21008923m.p locus=Brdisv1ABR21008923m.g ID=Brdisv1ABR21008923m.v1.ABR2.1 annot-version=v1.ABR2.1	1
miR5181-3p-33	Brdisv1ABR21008923m	0.5	22098	1	21	314	334	ACUUAUUAUGGAUCGGAGGGA	::::::::.::::::::::::	UCCCUCCGGUCCAUAAUAAGU	Cleavage	pacid=33724616 polypeptide=Brdisv1ABR21008923m.p locus=Brdisv1ABR21008923m.g ID=Brdisv1ABR21008923m.v1.ABR2.1 annot-version=v1.ABR2.1	1
miR5181-3p-35	Brdisv1ABR21008923m	0.5	22098	1	21	314	334	ACUUAUUAUGGAUCGGAGGGA	::::::::.::::::::::::	UCCCUCCGGUCCAUAAUAAGU	Cleavage	pacid=33724616 polypeptide=Brdisv1ABR21008923m.p locus=Brdisv1ABR21008923m.g ID=Brdisv1ABR21008923m.v1.ABR2.1 annot-version=v1.ABR2.1	1
miR5181-3p-36	Brdisv1ABR21008923m	0.5	22098	1	21	314	334	ACUUAUUAUGGAUCGGAGGGA	::::::::.::::::::::::	UCCCUCCGGUCCAUAAUAAGU	Cleavage	pacid=33724616 polypeptide=Brdisv1ABR21008923m.p locus=Brdisv1ABR21008923m.g ID=Brdisv1ABR21008923m.v1.ABR2.1 annot-version=v1.ABR2.1	1
miR5181-3p-38	Brdisv1ABR21008923m	0.5	22098	1	21	314	334	ACUUAUUAUGGAUCGGAGGGA	::::::::.::::::::::::	UCCCUCCGGUCCAUAAUAAGU	Cleavage	pacid=33724616 polypeptide=Brdisv1ABR21008923m.p locus=Brdisv1ABR21008923m.g ID=Brdisv1ABR21008923m.v1.ABR2.1 annot-version=v1.ABR2.1	1
miR5181-3p-39	Brdisv1ABR21008923m	0.5	22098	1	21	314	334	ACUUAUUAUGGAUCGGAGGGA	::::::::.::::::::::::	UCCCUCCGGUCCAUAAUAAGU	Cleavage	pacid=33724616 polypeptide=Brdisv1ABR21008923m.p locus=Brdisv1ABR21008923m.g ID=Brdisv1ABR21008923m.v1.ABR2.1 annot-version=v1.ABR2.1	1
miR5181-3p-4	Brdisv1ABR21008923m	0.5	22098	1	21	314	334	ACUUAUUAUGGAUCGGAGGGA	::::::::.::::::::::::	UCCCUCCGGUCCAUAAUAAGU	Cleavage	pacid=33724616 polypeptide=Brdisv1ABR21008923m.p locus=Brdisv1ABR21008923m.g ID=Brdisv1ABR21008923m.v1.ABR2.1 annot-version=v1.ABR2.1	1
miR5181-3p-41	Brdisv1ABR21008923m	0.5	22098	1	21	314	334	ACUUAUUAUGGAUCGGAGGGA	::::::::.::::::::::::	UCCCUCCGGUCCAUAAUAAGU	Cleavage	pacid=33724616 polypeptide=Brdisv1ABR21008923m.p locus=Brdisv1ABR21008923m.g ID=Brdisv1ABR21008923m.v1.ABR2.1 annot-version=v1.ABR2.1	1
miR5181-3p-42	Brdisv1ABR21008923m	0.5	22098	1	21	314	334	ACUUAUUAUGGAUCGGAGGGA	::::::::.::::::::::::	UCCCUCCGGUCCAUAAUAAGU	Cleavage	pacid=33724616 polypeptide=Brdisv1ABR21008923m.p locus=Brdisv1ABR21008923m.g ID=Brdisv1ABR21008923m.v1.ABR2.1 annot-version=v1.ABR2.1	1
miR5181-3p-43	Brdisv1ABR21008923m	0.5	22098	1	21	314	334	ACUUAUUAUGGAUCGGAGGGA	::::::::.::::::::::::	UCCCUCCGGUCCAUAAUAAGU	Cleavage	pacid=33724616 polypeptide=Brdisv1ABR21008923m.p locus=Brdisv1ABR21008923m.g ID=Brdisv1ABR21008923m.v1.ABR2.1 annot-version=v1.ABR2.1	1
miR5181-3p-45	Brdisv1ABR21008923m	0.5	22098	1	21	314	334	ACUUAUUAUGGAUCGGAGGGA	::::::::.::::::::::::	UCCCUCCGGUCCAUAAUAAGU	Cleavage	pacid=33724616 polypeptide=Brdisv1ABR21008923m.p locus=Brdisv1ABR21008923m.g ID=Brdisv1ABR21008923m.v1.ABR2.1 annot-version=v1.ABR2.1	1
miR5181-3p-46	Brdisv1ABR21008923m	0.5	22098	1	21	314	334	ACUUAUUAUGGAUCGGAGGGA	::::::::.::::::::::::	UCCCUCCGGUCCAUAAUAAGU	Cleavage	pacid=33724616 polypeptide=Brdisv1ABR21008923m.p locus=Brdisv1ABR21008923m.g ID=Brdisv1ABR21008923m.v1.ABR2.1 annot-version=v1.ABR2.1	1
miR5181-3p-47	Brdisv1ABR21008923m	0.5	22098	1	21	314	334	ACUUAUUAUGGAUCGGAGGGA	::::::::.::::::::::::	UCCCUCCGGUCCAUAAUAAGU	Cleavage	pacid=33724616 polypeptide=Brdisv1ABR21008923m.p locus=Brdisv1ABR21008923m.g ID=Brdisv1ABR21008923m.v1.ABR2.1 annot-version=v1.ABR2.1	1
miR5181-3p-48	Brdisv1ABR21008923m	0.5	22098	1	21	314	334	ACUUAUUAUGGAUCGGAGGGA	::::::::.::::::::::::	UCCCUCCGGUCCAUAAUAAGU	Cleavage	pacid=33724616 polypeptide=Brdisv1ABR21008923m.p locus=Brdisv1ABR21008923m.g ID=Brdisv1ABR21008923m.v1.ABR2.1 annot-version=v1.ABR2.1	1
miR5181-3p-51	Brdisv1ABR21008923m	0.5	22098	1	21	314	334	ACUUAUUAUGGAUCGGAGGGA	::::::::.::::::::::::	UCCCUCCGGUCCAUAAUAAGU	Cleavage	pacid=33724616 polypeptide=Brdisv1ABR21008923m.p locus=Brdisv1ABR21008923m.g ID=Brdisv1ABR21008923m.v1.ABR2.1 annot-version=v1.ABR2.1	1
miR5181-3p-52	Brdisv1ABR21008923m	0.5	22098	1	21	314	334	ACUUAUUAUGGAUCGGAGGGA	::::::::.::::::::::::	UCCCUCCGGUCCAUAAUAAGU	Cleavage	pacid=33724616 polypeptide=Brdisv1ABR21008923m.p locus=Brdisv1ABR21008923m.g ID=Brdisv1ABR21008923m.v1.ABR2.1 annot-version=v1.ABR2.1	1
miR5181-3p-53	Brdisv1ABR21008923m	0.5	22098	1	21	314	334	ACUUAUUAUGGAUCGGAGGGA	::::::::.::::::::::::	UCCCUCCGGUCCAUAAUAAGU	Cleavage	pacid=33724616 polypeptide=Brdisv1ABR21008923m.p locus=Brdisv1ABR21008923m.g ID=Brdisv1ABR21008923m.v1.ABR2.1 annot-version=v1.ABR2.1	1
miR5181-3p-54	Brdisv1ABR21008923m	0.5	22098	1	21	314	334	ACUUAUUAUGGAUCGGAGGGA	::::::::.::::::::::::	UCCCUCCGGUCCAUAAUAAGU	Cleavage	pacid=33724616 polypeptide=Brdisv1ABR21008923m.p locus=Brdisv1ABR21008923m.g ID=Brdisv1ABR21008923m.v1.ABR2.1 annot-version=v1.ABR2.1	1
miR5181-3p-56	Brdisv1ABR21008923m	0.5	22098	1	21	314	334	ACUUAUUAUGGAUCGGAGGGA	::::::::.::::::::::::	UCCCUCCGGUCCAUAAUAAGU	Cleavage	pacid=33724616 polypeptide=Brdisv1ABR21008923m.p locus=Brdisv1ABR21008923m.g ID=Brdisv1ABR21008923m.v1.ABR2.1 annot-version=v1.ABR2.1	1
miR5181-3p-57	Brdisv1ABR21008923m	0.5	22098	1	21	314	334	ACUUAUUAUGGAUCGGAGGGA	::::::::.::::::::::::	UCCCUCCGGUCCAUAAUAAGU	Cleavage	pacid=33724616 polypeptide=Brdisv1ABR21008923m.p locus=Brdisv1ABR21008923m.g ID=Brdisv1ABR21008923m.v1.ABR2.1 annot-version=v1.ABR2.1	1
miR5181-3p-58	Brdisv1ABR21008923m	0.5	22098	1	21	314	334	ACUUAUUAUGGAUCGGAGGGA	::::::::.::::::::::::	UCCCUCCGGUCCAUAAUAAGU	Cleavage	pacid=33724616 polypeptide=Brdisv1ABR21008923m.p locus=Brdisv1ABR21008923m.g ID=Brdisv1ABR21008923m.v1.ABR2.1 annot-version=v1.ABR2.1	1
miR5181-3p-59	Brdisv1ABR21008923m	0.5	22098	1	21	314	334	ACUUAUUAUGGAUCGGAGGGA	::::::::.::::::::::::	UCCCUCCGGUCCAUAAUAAGU	Cleavage	pacid=33724616 polypeptide=Brdisv1ABR21008923m.p locus=Brdisv1ABR21008923m.g ID=Brdisv1ABR21008923m.v1.ABR2.1 annot-version=v1.ABR2.1	1
miR5181-3p-6	Brdisv1ABR21008923m	0.5	22098	1	21	314	334	ACUUAUUAUGGAUCGGAGGGA	::::::::.::::::::::::	UCCCUCCGGUCCAUAAUAAGU	Cleavage	pacid=33724616 polypeptide=Brdisv1ABR21008923m.p locus=Brdisv1ABR21008923m.g ID=Brdisv1ABR21008923m.v1.ABR2.1 annot-version=v1.ABR2.1	1
miR5181-3p-61	Brdisv1ABR21008923m	0.5	22098	1	21	314	334	ACUUAUUAUGGAUCGGAGGGA	::::::::.::::::::::::	UCCCUCCGGUCCAUAAUAAGU	Cleavage	pacid=33724616 polypeptide=Brdisv1ABR21008923m.p locus=Brdisv1ABR21008923m.g ID=Brdisv1ABR21008923m.v1.ABR2.1 annot-version=v1.ABR2.1	1
miR5181-3p-62	Brdisv1ABR21008923m	0.5	22098	1	21	314	334	ACUUAUUAUGGACUGGAGGGA	:::::::.:::::::::::::	UCCCUCCGGUCCAUAAUAAGU	Cleavage	pacid=33724616 polypeptide=Brdisv1ABR21008923m.p locus=Brdisv1ABR21008923m.g ID=Brdisv1ABR21008923m.v1.ABR2.1 annot-version=v1.ABR2.1	1
miR5181-3p-63	Brdisv1ABR21008923m	0.5	22098	1	21	314	334	ACUUAUUAUGGAUCGGAGGGA	::::::::.::::::::::::	UCCCUCCGGUCCAUAAUAAGU	Cleavage	pacid=33724616 polypeptide=Brdisv1ABR21008923m.p locus=Brdisv1ABR21008923m.g ID=Brdisv1ABR21008923m.v1.ABR2.1 annot-version=v1.ABR2.1	1
miR5181-3p-64	Brdisv1ABR21008923m	0.5	22098	1	21	314	334	ACUUAUUAUGGAUCGGAGGGA	::::::::.::::::::::::	UCCCUCCGGUCCAUAAUAAGU	Cleavage	pacid=33724616 polypeptide=Brdisv1ABR21008923m.p locus=Brdisv1ABR21008923m.g ID=Brdisv1ABR21008923m.v1.ABR2.1 annot-version=v1.ABR2.1	1
miR5181-3p-65	Brdisv1ABR21008923m	0.5	22098	1	21	314	334	ACUUAUUAUGGAUCGGAGGGA	::::::::.::::::::::::	UCCCUCCGGUCCAUAAUAAGU	Cleavage	pacid=33724616 polypeptide=Brdisv1ABR21008923m.p locus=Brdisv1ABR21008923m.g ID=Brdisv1ABR21008923m.v1.ABR2.1 annot-version=v1.ABR2.1	1
miR5181-3p-66	Brdisv1ABR21008923m	0.5	22098	1	21	314	334	ACUUAUUAUGGAUCGGAGGGA	::::::::.::::::::::::	UCCCUCCGGUCCAUAAUAAGU	Cleavage	pacid=33724616 polypeptide=Brdisv1ABR21008923m.p locus=Brdisv1ABR21008923m.g ID=Brdisv1ABR21008923m.v1.ABR2.1 annot-version=v1.ABR2.1	1
miR5181-3p-67	Brdisv1ABR21008923m	0.5	22098	1	21	314	334	ACUUAUUAUGGAUCGGAGGGA	::::::::.::::::::::::	UCCCUCCGGUCCAUAAUAAGU	Cleavage	pacid=33724616 polypeptide=Brdisv1ABR21008923m.p locus=Brdisv1ABR21008923m.g ID=Brdisv1ABR21008923m.v1.ABR2.1 annot-version=v1.ABR2.1	1
miR5181-3p-69	Brdisv1ABR21008923m	0.5	22098	1	21	314	334	ACUUAUUAUGGAUCGGAGGGA	::::::::.::::::::::::	UCCCUCCGGUCCAUAAUAAGU	Cleavage	pacid=33724616 polypeptide=Brdisv1ABR21008923m.p locus=Brdisv1ABR21008923m.g ID=Brdisv1ABR21008923m.v1.ABR2.1 annot-version=v1.ABR2.1	1
miR5181-3p-7	Brdisv1ABR21008923m	0.5	22098	1	21	314	334	ACUUAUUAUGGAUCGGAGGGA	::::::::.::::::::::::	UCCCUCCGGUCCAUAAUAAGU	Cleavage	pacid=33724616 polypeptide=Brdisv1ABR21008923m.p locus=Brdisv1ABR21008923m.g ID=Brdisv1ABR21008923m.v1.ABR2.1 annot-version=v1.ABR2.1	1
miR5181-3p-71	Brdisv1ABR21008923m	0.5	22098	1	21	314	334	ACUUAUUAUGGAUCGGAGGGA	::::::::.::::::::::::	UCCCUCCGGUCCAUAAUAAGU	Cleavage	pacid=33724616 polypeptide=Brdisv1ABR21008923m.p locus=Brdisv1ABR21008923m.g ID=Brdisv1ABR21008923m.v1.ABR2.1 annot-version=v1.ABR2.1	1
miR5181-3p-73	Brdisv1ABR21008923m	0.5	22098	1	21	314	334	ACUUAUUAUGGAUCGGAGGGA	::::::::.::::::::::::	UCCCUCCGGUCCAUAAUAAGU	Cleavage	pacid=33724616 polypeptide=Brdisv1ABR21008923m.p locus=Brdisv1ABR21008923m.g ID=Brdisv1ABR21008923m.v1.ABR2.1 annot-version=v1.ABR2.1	1
miR5181-3p-74	Brdisv1ABR21008923m	0.5	22098	1	21	314	334	ACUUAUUAUGGAUCGGAGGGA	::::::::.::::::::::::	UCCCUCCGGUCCAUAAUAAGU	Cleavage	pacid=33724616 polypeptide=Brdisv1ABR21008923m.p locus=Brdisv1ABR21008923m.g ID=Brdisv1ABR21008923m.v1.ABR2.1 annot-version=v1.ABR2.1	1
miR5181-3p-77	Brdisv1ABR21008923m	0.5	22098	1	21	314	334	ACUUAUUAUGGAUCGGAGGGA	::::::::.::::::::::::	UCCCUCCGGUCCAUAAUAAGU	Cleavage	pacid=33724616 polypeptide=Brdisv1ABR21008923m.p locus=Brdisv1ABR21008923m.g ID=Brdisv1ABR21008923m.v1.ABR2.1 annot-version=v1.ABR2.1	1
miR5181-3p-78	Brdisv1ABR21008923m	0.5	22098	1	21	314	334	ACUUAUUAUGGAUCGGAGGGA	::::::::.::::::::::::	UCCCUCCGGUCCAUAAUAAGU	Cleavage	pacid=33724616 polypeptide=Brdisv1ABR21008923m.p locus=Brdisv1ABR21008923m.g ID=Brdisv1ABR21008923m.v1.ABR2.1 annot-version=v1.ABR2.1	1
miR5181-3p-80	Brdisv1ABR21008923m	0.5	22098	1	21	314	334	ACUUAUUAUGGAUCGGAGGGA	::::::::.::::::::::::	UCCCUCCGGUCCAUAAUAAGU	Cleavage	pacid=33724616 polypeptide=Brdisv1ABR21008923m.p locus=Brdisv1ABR21008923m.g ID=Brdisv1ABR21008923m.v1.ABR2.1 annot-version=v1.ABR2.1	1
miR5181-3p-82	Brdisv1ABR21008923m	0.5	22098	1	21	314	334	ACUUAUUAUGGAUCGGAGGGA	::::::::.::::::::::::	UCCCUCCGGUCCAUAAUAAGU	Cleavage	pacid=33724616 polypeptide=Brdisv1ABR21008923m.p locus=Brdisv1ABR21008923m.g ID=Brdisv1ABR21008923m.v1.ABR2.1 annot-version=v1.ABR2.1	1
miR5181-3p-83	Brdisv1ABR21008923m	0.5	22098	1	21	314	334	ACUUAUUAUGGAUCGGAGGGA	::::::::.::::::::::::	UCCCUCCGGUCCAUAAUAAGU	Cleavage	pacid=33724616 polypeptide=Brdisv1ABR21008923m.p locus=Brdisv1ABR21008923m.g ID=Brdisv1ABR21008923m.v1.ABR2.1 annot-version=v1.ABR2.1	1
miR5181-3p-84	Brdisv1ABR21008923m	0.5	22098	1	21	314	334	ACUUAUUAUGGAUCGGAGGGA	::::::::.::::::::::::	UCCCUCCGGUCCAUAAUAAGU	Cleavage	pacid=33724616 polypeptide=Brdisv1ABR21008923m.p locus=Brdisv1ABR21008923m.g ID=Brdisv1ABR21008923m.v1.ABR2.1 annot-version=v1.ABR2.1	1
miR5181-3p-85	Brdisv1ABR21008923m	0.5	22098	1	21	314	334	ACUUAUUAUGGAUCGGAGGGA	::::::::.::::::::::::	UCCCUCCGGUCCAUAAUAAGU	Cleavage	pacid=33724616 polypeptide=Brdisv1ABR21008923m.p locus=Brdisv1ABR21008923m.g ID=Brdisv1ABR21008923m.v1.ABR2.1 annot-version=v1.ABR2.1	1
miR5181-3p-86	Brdisv1ABR21008923m	0.5	22098	1	21	314	334	ACUUAUUAUGGAUCGGAGGGA	::::::::.::::::::::::	UCCCUCCGGUCCAUAAUAAGU	Cleavage	pacid=33724616 polypeptide=Brdisv1ABR21008923m.p locus=Brdisv1ABR21008923m.g ID=Brdisv1ABR21008923m.v1.ABR2.1 annot-version=v1.ABR2.1	1
miR5181-3p-87	Brdisv1ABR21008923m	0.5	22098	1	21	314	334	ACUUAUUAUGGAUCGGAGGGA	::::::::.::::::::::::	UCCCUCCGGUCCAUAAUAAGU	Cleavage	pacid=33724616 polypeptide=Brdisv1ABR21008923m.p locus=Brdisv1ABR21008923m.g ID=Brdisv1ABR21008923m.v1.ABR2.1 annot-version=v1.ABR2.1	1
miR5181-3p-88	Brdisv1ABR21008923m	0.5	22098	1	21	314	334	ACUUAUUAUGGAUCGGAGGGA	::::::::.::::::::::::	UCCCUCCGGUCCAUAAUAAGU	Cleavage	pacid=33724616 polypeptide=Brdisv1ABR21008923m.p locus=Brdisv1ABR21008923m.g ID=Brdisv1ABR21008923m.v1.ABR2.1 annot-version=v1.ABR2.1	1
miR5181-3p-89	Brdisv1ABR21008923m	0.5	22098	1	21	314	334	ACUUAUUAUGGAUCGGAGGGA	::::::::.::::::::::::	UCCCUCCGGUCCAUAAUAAGU	Cleavage	pacid=33724616 polypeptide=Brdisv1ABR21008923m.p locus=Brdisv1ABR21008923m.g ID=Brdisv1ABR21008923m.v1.ABR2.1 annot-version=v1.ABR2.1	1
miR5181-3p-9	Brdisv1ABR21008923m	0.5	22098	1	21	314	334	ACUUAUUAUGGAUCGGAGGGA	::::::::.::::::::::::	UCCCUCCGGUCCAUAAUAAGU	Cleavage	pacid=33724616 polypeptide=Brdisv1ABR21008923m.p locus=Brdisv1ABR21008923m.g ID=Brdisv1ABR21008923m.v1.ABR2.1 annot-version=v1.ABR2.1	1
miR5181-3p-90	Brdisv1ABR21008923m	0.5	22098	1	21	314	334	ACUUAUUAUGGAUCGGAGGGA	::::::::.::::::::::::	UCCCUCCGGUCCAUAAUAAGU	Cleavage	pacid=33724616 polypeptide=Brdisv1ABR21008923m.p locus=Brdisv1ABR21008923m.g ID=Brdisv1ABR21008923m.v1.ABR2.1 annot-version=v1.ABR2.1	1
miR5181-3p-91	Brdisv1ABR21008923m	0.5	22098	1	21	314	334	ACUUAUUAUGGAUCGGAGGGA	::::::::.::::::::::::	UCCCUCCGGUCCAUAAUAAGU	Cleavage	pacid=33724616 polypeptide=Brdisv1ABR21008923m.p locus=Brdisv1ABR21008923m.g ID=Brdisv1ABR21008923m.v1.ABR2.1 annot-version=v1.ABR2.1	1
miR5181-3p-92	Brdisv1ABR21008923m	0.5	22098	1	21	314	334	ACUUAUUAUGGAUCGGAGGGA	::::::::.::::::::::::	UCCCUCCGGUCCAUAAUAAGU	Cleavage	pacid=33724616 polypeptide=Brdisv1ABR21008923m.p locus=Brdisv1ABR21008923m.g ID=Brdisv1ABR21008923m.v1.ABR2.1 annot-version=v1.ABR2.1	1
miR5181-3p-93	Brdisv1ABR21008923m	0.5	22098	1	21	314	334	ACUUAUUAUGGAUCGGAGGGA	::::::::.::::::::::::	UCCCUCCGGUCCAUAAUAAGU	Cleavage	pacid=33724616 polypeptide=Brdisv1ABR21008923m.p locus=Brdisv1ABR21008923m.g ID=Brdisv1ABR21008923m.v1.ABR2.1 annot-version=v1.ABR2.1	1
miR5181-3p-95	Brdisv1ABR21008923m	0.5	22098	1	21	314	334	ACUUAUUAUGGAUCGGAGGGA	::::::::.::::::::::::	UCCCUCCGGUCCAUAAUAAGU	Cleavage	pacid=33724616 polypeptide=Brdisv1ABR21008923m.p locus=Brdisv1ABR21008923m.g ID=Brdisv1ABR21008923m.v1.ABR2.1 annot-version=v1.ABR2.1	1
miR5181-3p-96	Brdisv1ABR21008923m	0.5	22098	1	21	314	334	ACUUAUUAUGGAUCGGAGGGA	::::::::.::::::::::::	UCCCUCCGGUCCAUAAUAAGU	Cleavage	pacid=33724616 polypeptide=Brdisv1ABR21008923m.p locus=Brdisv1ABR21008923m.g ID=Brdisv1ABR21008923m.v1.ABR2.1 annot-version=v1.ABR2.1	1
miR5181-3p-97	Brdisv1ABR21008923m	0.5	22098	1	21	314	334	ACUUAUUAUGGAUCGGAGGGA	::::::::.::::::::::::	UCCCUCCGGUCCAUAAUAAGU	Cleavage	pacid=33724616 polypeptide=Brdisv1ABR21008923m.p locus=Brdisv1ABR21008923m.g ID=Brdisv1ABR21008923m.v1.ABR2.1 annot-version=v1.ABR2.1	1
miR5181-3p-98	Brdisv1ABR21008923m	0.5	22098	1	21	314	334	ACUUAUUAUGGAUCGGAGGGA	::::::::.::::::::::::	UCCCUCCGGUCCAUAAUAAGU	Cleavage	pacid=33724616 polypeptide=Brdisv1ABR21008923m.p locus=Brdisv1ABR21008923m.g ID=Brdisv1ABR21008923m.v1.ABR2.1 annot-version=v1.ABR2.1	1
miR5181-3p-99	Brdisv1ABR21008923m	0.5	22098	1	21	314	334	ACUUAUUAUGGAUCGGAGGGA	::::::::.::::::::::::	UCCCUCCGGUCCAUAAUAAGU	Cleavage	pacid=33724616 polypeptide=Brdisv1ABR21008923m.p locus=Brdisv1ABR21008923m.g ID=Brdisv1ABR21008923m.v1.ABR2.1 annot-version=v1.ABR2.1	1
miR5181-5p-293	Brdisv1ABR21024413m	0.5	13236	1	21	174	194	UCCGAUCCAUAAGAAGUGUCG	::::::.::::::::::::	GAACACUUUUUAUGGAUCGGA	Cleavage	pacid=33708828 polypeptide=Brdisv1ABR21024413m.p locus=Brdisv1ABR21024413m.g ID=Brdisv1ABR21024413m.v1.ABR2.1 annot-version=v1.ABR2.1	1
miR5181-5p-471	Brdisv1ABR21024413m	0.5	13236	1	21	174	194	UCCGAUCCAUAAGAAGUGUCG	::::::.::::::::::::	GAACACUUUUUAUGGAUCGGA	Cleavage	pacid=33708828 polypeptide=Brdisv1ABR21024413m.p locus=Brdisv1ABR21024413m.g ID=Brdisv1ABR21024413m.v1.ABR2.1 annot-version=v1.ABR2.1	1
miR5183-3p-1	Brdisv1ABR21012915m	0.5	9861	1	21	803	823	UAUUUGGGCAAAUUUGAGUCA	:::::::::::.:::::::	CCACUCAAAUUUGUCCAAAUA	Cleavage	pacid=33732380 polypeptide=Brdisv1ABR21012915m.p locus=Brdisv1ABR21012915m.g ID=Brdisv1ABR21012915m.v1.ABR2.1 annot-version=v1.ABR2.1	1
miR5183-3p-13	Brdisv1ABR21012915m	0.5	9861	1	21	803	823	UAUUUGGGCAAAUUUGAGUCA	:::::::::::.:::::::	CCACUCAAAUUUGUCCAAAUA	Cleavage	pacid=33732380 polypeptide=Brdisv1ABR21012915m.p locus=Brdisv1ABR21012915m.g ID=Brdisv1ABR21012915m.v1.ABR2.1 annot-version=v1.ABR2.1	1
miR5183-3p-15	Brdisv1ABR21012915m	0.5	9861	1	21	803	823	UAUUUGGGCAAAUUUGAGUCA	:::::::::::.:::::::	CCACUCAAAUUUGUCCAAAUA	Cleavage	pacid=33732380 polypeptide=Brdisv1ABR21012915m.p locus=Brdisv1ABR21012915m.g ID=Brdisv1ABR21012915m.v1.ABR2.1 annot-version=v1.ABR2.1	1
miR5183-3p-16	Brdisv1ABR21012915m	0.5	9861	1	21	803	823	UAUUUGGAUAAAUUUGAGUCA	::::::::::.::::::::	CCACUCAAAUUUGUCCAAAUA	Cleavage	pacid=33732380 polypeptide=Brdisv1ABR21012915m.p locus=Brdisv1ABR21012915m.g ID=Brdisv1ABR21012915m.v1.ABR2.1 annot-version=v1.ABR2.1	1
miR5183-3p-17	Brdisv1ABR21012915m	0.5	9861	1	21	803	823	UAUUUGGGCAAAUUUGAGUCA	:::::::::::.:::::::	CCACUCAAAUUUGUCCAAAUA	Cleavage	pacid=33732380 polypeptide=Brdisv1ABR21012915m.p locus=Brdisv1ABR21012915m.g ID=Brdisv1ABR21012915m.v1.ABR2.1 annot-version=v1.ABR2.1	1
miR5183-3p-2	Brdisv1ABR21012915m	0.5	9861	1	21	803	823	UAUUUGGGCAAAUUUGAGUCA	:::::::::::.:::::::	CCACUCAAAUUUGUCCAAAUA	Cleavage	pacid=33732380 polypeptide=Brdisv1ABR21012915m.p locus=Brdisv1ABR21012915m.g ID=Brdisv1ABR21012915m.v1.ABR2.1 annot-version=v1.ABR2.1	1
miR5183-5p-10	Brdisv1ABR21012915m	0.5	9861	1	21	803	823	UAUUUGGGCAAAUUUGAGUCA	:::::::::::.:::::::	CCACUCAAAUUUGUCCAAAUA	Cleavage	pacid=33732380 polypeptide=Brdisv1ABR21012915m.p locus=Brdisv1ABR21012915m.g ID=Brdisv1ABR21012915m.v1.ABR2.1 annot-version=v1.ABR2.1	1
miR5183-5p-2	Brdisv1ABR21012915m	0.5	9861	1	21	803	823	UAUUUGGGCAAAUUUGAGUCA	:::::::::::.:::::::	CCACUCAAAUUUGUCCAAAUA	Cleavage	pacid=33732380 polypeptide=Brdisv1ABR21012915m.p locus=Brdisv1ABR21012915m.g ID=Brdisv1ABR21012915m.v1.ABR2.1 annot-version=v1.ABR2.1	1
miR5183-5p-3	Brdisv1ABR21012915m	0.5	9861	1	21	803	823	UAUUUGGGCAAAUUUGAGUCA	:::::::::::.:::::::	CCACUCAAAUUUGUCCAAAUA	Cleavage	pacid=33732380 polypeptide=Brdisv1ABR21012915m.p locus=Brdisv1ABR21012915m.g ID=Brdisv1ABR21012915m.v1.ABR2.1 annot-version=v1.ABR2.1	1
miR5183-5p-6	Brdisv1ABR21012915m	0.5	9861	1	21	803	823	UAUUUGGGCAAAUUUGAGUCA	:::::::::::.:::::::	CCACUCAAAUUUGUCCAAAUA	Cleavage	pacid=33732380 polypeptide=Brdisv1ABR21012915m.p locus=Brdisv1ABR21012915m.g ID=Brdisv1ABR21012915m.v1.ABR2.1 annot-version=v1.ABR2.1	1
miR5185-5p-40	Brdisv1ABR21039675m	0.5	19716	1	21	1435	1455	UUCUAGUUCAUUUUCCAAAUC	::::::.::::::::::::	UCUUUGGAGAAUGAACUAGAA	Cleavage	pacid=33738945 polypeptide=Brdisv1ABR21039675m.p locus=Brdisv1ABR21039675m.g ID=Brdisv1ABR21039675m.v1.ABR2.1 annot-version=v1.ABR2.1	1
miR5185-5p-9	Brdisv1ABR21039675m	0.5	19716	1	21	1435	1455	UUCUAGUUCAUUUUCCAAAUC	::::::.::::::::::::	UCUUUGGAGAAUGAACUAGAA	Cleavage	pacid=33738945 polypeptide=Brdisv1ABR21039675m.p locus=Brdisv1ABR21039675m.g ID=Brdisv1ABR21039675m.v1.ABR2.1 annot-version=v1.ABR2.1	1
miR529-5p-1	Brdisv1ABR21028745m	0.5	17618	1	21	810	830	AGAAGAGAGAGAGUACAGCCU	:::::.:::::::::::::	CAGCUGUGCUCUCUCUCUUCU	Cleavage	pacid=33711532 polypeptide=Brdisv1ABR21028745m.p locus=Brdisv1ABR21028745m.g ID=Brdisv1ABR21028745m.v1.ABR2.1 annot-version=v1.ABR2.1	1
miR529-5p-1	Brdisv1ABR21028744m	0.5	17618	1	21	807	827	AGAAGAGAGAGAGUACAGCCU	:::::.:::::::::::::	CAGCUGUGCUCUCUCUCUUCU	Cleavage	pacid=33711533 polypeptide=Brdisv1ABR21028744m.p locus=Brdisv1ABR21028745m.g ID=Brdisv1ABR21028744m.v1.ABR2.1 annot-version=v1.ABR2.1	1
miR529-5p-1	Brdisv1ABR21036977m	0.5	19816	1	21	540	560	AGAAGAGAGAGAGUACAGCCU	:::::.:::::::::::::	CAGCUGUGCUCUCUCUCUUCU	Cleavage	pacid=33741302 polypeptide=Brdisv1ABR21036977m.p locus=Brdisv1ABR21036977m.g ID=Brdisv1ABR21036977m.v1.ABR2.1 annot-version=v1.ABR2.1	1
miR9493-3p-1	Brdisv1ABR21021892m	0.5	6936	1	24	224	247	AAGAAUUAUGAAACGGAGGGAGUA	.::.::::::::::::::::::	CCUUCUCUCCGUUUCAUAAUUCUU	Cleavage	pacid=33713982 polypeptide=Brdisv1ABR21021892m.p locus=Brdisv1ABR21021892m.g ID=Brdisv1ABR21021892m.v1.ABR2.1 annot-version=v1.ABR2.1	1
miR9493-3p-10	Brdisv1ABR21021892m	0.5	6936	1	24	224	247	AAGAAUUAUGAAACGGAGGGAGUA	.::.::::::::::::::::::	CCUUCUCUCCGUUUCAUAAUUCUU	Cleavage	pacid=33713982 polypeptide=Brdisv1ABR21021892m.p locus=Brdisv1ABR21021892m.g ID=Brdisv1ABR21021892m.v1.ABR2.1 annot-version=v1.ABR2.1	1
miR9493-3p-11	Brdisv1ABR21021892m	0.5	6936	1	24	224	247	AAGAAUUAUGAAACGGAGGGAGUA	.::.::::::::::::::::::	CCUUCUCUCCGUUUCAUAAUUCUU	Cleavage	pacid=33713982 polypeptide=Brdisv1ABR21021892m.p locus=Brdisv1ABR21021892m.g ID=Brdisv1ABR21021892m.v1.ABR2.1 annot-version=v1.ABR2.1	1
miR9493-3p-13	Brdisv1ABR21021892m	0.5	6936	1	24	224	247	AAGAAUUAUGAAACGGAGGGAGUA	.::.::::::::::::::::::	CCUUCUCUCCGUUUCAUAAUUCUU	Cleavage	pacid=33713982 polypeptide=Brdisv1ABR21021892m.p locus=Brdisv1ABR21021892m.g ID=Brdisv1ABR21021892m.v1.ABR2.1 annot-version=v1.ABR2.1	1
miR9493-3p-15	Brdisv1ABR21021892m	0.5	6936	1	24	224	247	AAGAAUUAUGAAACGGAGGGAGUA	.::.::::::::::::::::::	CCUUCUCUCCGUUUCAUAAUUCUU	Cleavage	pacid=33713982 polypeptide=Brdisv1ABR21021892m.p locus=Brdisv1ABR21021892m.g ID=Brdisv1ABR21021892m.v1.ABR2.1 annot-version=v1.ABR2.1	1
miR9493-3p-17	Brdisv1ABR21021892m	0.5	6936	1	24	224	247	AAGAAUUAUGAAACGGAGGGAGUA	.::.::::::::::::::::::	CCUUCUCUCCGUUUCAUAAUUCUU	Cleavage	pacid=33713982 polypeptide=Brdisv1ABR21021892m.p locus=Brdisv1ABR21021892m.g ID=Brdisv1ABR21021892m.v1.ABR2.1 annot-version=v1.ABR2.1	1
miR9493-3p-18	Brdisv1ABR21021892m	0.5	6936	1	24	224	247	AAGAAUUAUGAAACGGAGGGAGUA	.::.::::::::::::::::::	CCUUCUCUCCGUUUCAUAAUUCUU	Cleavage	pacid=33713982 polypeptide=Brdisv1ABR21021892m.p locus=Brdisv1ABR21021892m.g ID=Brdisv1ABR21021892m.v1.ABR2.1 annot-version=v1.ABR2.1	1
miR9493-3p-19	Brdisv1ABR21021892m	0.5	6936	1	24	224	247	AAGAAUUAUGAAACGGAGGGAGUA	.::.::::::::::::::::::	CCUUCUCUCCGUUUCAUAAUUCUU	Cleavage	pacid=33713982 polypeptide=Brdisv1ABR21021892m.p locus=Brdisv1ABR21021892m.g ID=Brdisv1ABR21021892m.v1.ABR2.1 annot-version=v1.ABR2.1	1
miR9493-3p-2	Brdisv1ABR21021892m	0.5	6936	1	24	224	247	AAGAAUUAUGAAACGGAGGGAGUA	.::.::::::::::::::::::	CCUUCUCUCCGUUUCAUAAUUCUU	Cleavage	pacid=33713982 polypeptide=Brdisv1ABR21021892m.p locus=Brdisv1ABR21021892m.g ID=Brdisv1ABR21021892m.v1.ABR2.1 annot-version=v1.ABR2.1	1
miR9493-3p-20	Brdisv1ABR21021892m	0.5	6936	1	24	224	247	AAGAAUUAUGAAACGGAGGGAGUA	.::.::::::::::::::::::	CCUUCUCUCCGUUUCAUAAUUCUU	Cleavage	pacid=33713982 polypeptide=Brdisv1ABR21021892m.p locus=Brdisv1ABR21021892m.g ID=Brdisv1ABR21021892m.v1.ABR2.1 annot-version=v1.ABR2.1	1
miR9493-3p-21	Brdisv1ABR21021892m	0.5	6936	1	24	224	247	AAGAAUUAUGAAACGGAGGGAGUA	.::.::::::::::::::::::	CCUUCUCUCCGUUUCAUAAUUCUU	Cleavage	pacid=33713982 polypeptide=Brdisv1ABR21021892m.p locus=Brdisv1ABR21021892m.g ID=Brdisv1ABR21021892m.v1.ABR2.1 annot-version=v1.ABR2.1	1
miR9493-3p-22	Brdisv1ABR21021892m	0.5	6936	1	24	224	247	AAGAAUUAUGAAACGGAGGGAGUA	.::.::::::::::::::::::	CCUUCUCUCCGUUUCAUAAUUCUU	Cleavage	pacid=33713982 polypeptide=Brdisv1ABR21021892m.p locus=Brdisv1ABR21021892m.g ID=Brdisv1ABR21021892m.v1.ABR2.1 annot-version=v1.ABR2.1	1
miR9493-3p-23	Brdisv1ABR21021892m	0.5	6936	1	24	224	247	AAGAAUUAUGAAACGGAGGGAGUA	.::.::::::::::::::::::	CCUUCUCUCCGUUUCAUAAUUCUU	Cleavage	pacid=33713982 polypeptide=Brdisv1ABR21021892m.p locus=Brdisv1ABR21021892m.g ID=Brdisv1ABR21021892m.v1.ABR2.1 annot-version=v1.ABR2.1	1
miR9493-3p-24	Brdisv1ABR21021892m	0.5	6936	1	24	224	247	AAGAAUUAUGAAACGGAGGGAGUA	.::.::::::::::::::::::	CCUUCUCUCCGUUUCAUAAUUCUU	Cleavage	pacid=33713982 polypeptide=Brdisv1ABR21021892m.p locus=Brdisv1ABR21021892m.g ID=Brdisv1ABR21021892m.v1.ABR2.1 annot-version=v1.ABR2.1	1
miR9493-3p-26	Brdisv1ABR21021892m	0.5	6936	1	24	224	247	AAGAAUUAUGAAACGGAGGGAGUA	.::.::::::::::::::::::	CCUUCUCUCCGUUUCAUAAUUCUU	Cleavage	pacid=33713982 polypeptide=Brdisv1ABR21021892m.p locus=Brdisv1ABR21021892m.g ID=Brdisv1ABR21021892m.v1.ABR2.1 annot-version=v1.ABR2.1	1
miR9493-3p-3	Brdisv1ABR21021892m	0.5	6936	1	24	224	247	AAGAAUUAUGAAACGGAGGGAGUA	.::.::::::::::::::::::	CCUUCUCUCCGUUUCAUAAUUCUU	Cleavage	pacid=33713982 polypeptide=Brdisv1ABR21021892m.p locus=Brdisv1ABR21021892m.g ID=Brdisv1ABR21021892m.v1.ABR2.1 annot-version=v1.ABR2.1	1
miR9493-3p-31	Brdisv1ABR21021892m	0.5	6936	1	24	224	247	AAGAAUUAUGAAACGGAGGGAGUA	.::.::::::::::::::::::	CCUUCUCUCCGUUUCAUAAUUCUU	Cleavage	pacid=33713982 polypeptide=Brdisv1ABR21021892m.p locus=Brdisv1ABR21021892m.g ID=Brdisv1ABR21021892m.v1.ABR2.1 annot-version=v1.ABR2.1	1
miR9493-3p-32	Brdisv1ABR21021892m	0.5	6936	1	24	224	247	AAGAAUUAUGAAACGGAGGGAGUA	.::.::::::::::::::::::	CCUUCUCUCCGUUUCAUAAUUCUU	Cleavage	pacid=33713982 polypeptide=Brdisv1ABR21021892m.p locus=Brdisv1ABR21021892m.g ID=Brdisv1ABR21021892m.v1.ABR2.1 annot-version=v1.ABR2.1	1
miR9493-3p-33	Brdisv1ABR21021892m	0.5	6936	1	24	224	247	AAGAAUUAUGAAACGGAGGGAGUA	.::.::::::::::::::::::	CCUUCUCUCCGUUUCAUAAUUCUU	Cleavage	pacid=33713982 polypeptide=Brdisv1ABR21021892m.p locus=Brdisv1ABR21021892m.g ID=Brdisv1ABR21021892m.v1.ABR2.1 annot-version=v1.ABR2.1	1
miR9493-3p-34	Brdisv1ABR21021892m	0.5	6936	1	24	224	247	AAGAAUUAUGAAACGGAGGGAGUA	.::.::::::::::::::::::	CCUUCUCUCCGUUUCAUAAUUCUU	Cleavage	pacid=33713982 polypeptide=Brdisv1ABR21021892m.p locus=Brdisv1ABR21021892m.g ID=Brdisv1ABR21021892m.v1.ABR2.1 annot-version=v1.ABR2.1	1
miR9493-3p-37	Brdisv1ABR21021892m	0.5	6936	1	24	224	247	AAGAAUUAUGAAACGGAGGGAGUA	.::.::::::::::::::::::	CCUUCUCUCCGUUUCAUAAUUCUU	Cleavage	pacid=33713982 polypeptide=Brdisv1ABR21021892m.p locus=Brdisv1ABR21021892m.g ID=Brdisv1ABR21021892m.v1.ABR2.1 annot-version=v1.ABR2.1	1
miR9493-3p-38	Brdisv1ABR21021892m	0.5	6936	1	24	224	247	AAGAAUUAUGAAACGGAGGGAGUA	.::.::::::::::::::::::	CCUUCUCUCCGUUUCAUAAUUCUU	Cleavage	pacid=33713982 polypeptide=Brdisv1ABR21021892m.p locus=Brdisv1ABR21021892m.g ID=Brdisv1ABR21021892m.v1.ABR2.1 annot-version=v1.ABR2.1	1
miR9493-3p-4	Brdisv1ABR21021892m	0.5	6936	1	24	224	247	AAGAAUUAUGAAACGGAGGGAGUA	.::.::::::::::::::::::	CCUUCUCUCCGUUUCAUAAUUCUU	Cleavage	pacid=33713982 polypeptide=Brdisv1ABR21021892m.p locus=Brdisv1ABR21021892m.g ID=Brdisv1ABR21021892m.v1.ABR2.1 annot-version=v1.ABR2.1	1
miR9493-3p-40	Brdisv1ABR21021892m	0.5	6936	1	24	224	247	AAGAAUUAUGAAACGGAGGGAGUA	.::.::::::::::::::::::	CCUUCUCUCCGUUUCAUAAUUCUU	Cleavage	pacid=33713982 polypeptide=Brdisv1ABR21021892m.p locus=Brdisv1ABR21021892m.g ID=Brdisv1ABR21021892m.v1.ABR2.1 annot-version=v1.ABR2.1	1
miR9493-3p-41	Brdisv1ABR21021892m	0.5	6936	1	24	224	247	AAGAAUUAUGAAACGGAGGGAGUA	.::.::::::::::::::::::	CCUUCUCUCCGUUUCAUAAUUCUU	Cleavage	pacid=33713982 polypeptide=Brdisv1ABR21021892m.p locus=Brdisv1ABR21021892m.g ID=Brdisv1ABR21021892m.v1.ABR2.1 annot-version=v1.ABR2.1	1
miR9493-3p-42	Brdisv1ABR21021892m	0.5	6936	1	24	224	247	AAGAAUUAUGAAACGGAGGGAGUA	.::.::::::::::::::::::	CCUUCUCUCCGUUUCAUAAUUCUU	Cleavage	pacid=33713982 polypeptide=Brdisv1ABR21021892m.p locus=Brdisv1ABR21021892m.g ID=Brdisv1ABR21021892m.v1.ABR2.1 annot-version=v1.ABR2.1	1
miR9493-3p-44	Brdisv1ABR21021892m	0.5	6936	1	24	224	247	AAGAAUUAUGAAACGGAGGGAGUA	.::.::::::::::::::::::	CCUUCUCUCCGUUUCAUAAUUCUU	Cleavage	pacid=33713982 polypeptide=Brdisv1ABR21021892m.p locus=Brdisv1ABR21021892m.g ID=Brdisv1ABR21021892m.v1.ABR2.1 annot-version=v1.ABR2.1	1
miR9493-3p-45	Brdisv1ABR21021892m	0.5	6936	1	24	224	247	AAGAAUUAUGAAACGGAGGGAGUA	.::.::::::::::::::::::	CCUUCUCUCCGUUUCAUAAUUCUU	Cleavage	pacid=33713982 polypeptide=Brdisv1ABR21021892m.p locus=Brdisv1ABR21021892m.g ID=Brdisv1ABR21021892m.v1.ABR2.1 annot-version=v1.ABR2.1	1
miR9493-3p-47	Brdisv1ABR21021892m	0.5	6936	1	24	224	247	AAGAAUUAUGAAACGGAGGGAGUA	.::.::::::::::::::::::	CCUUCUCUCCGUUUCAUAAUUCUU	Cleavage	pacid=33713982 polypeptide=Brdisv1ABR21021892m.p locus=Brdisv1ABR21021892m.g ID=Brdisv1ABR21021892m.v1.ABR2.1 annot-version=v1.ABR2.1	1
miR9493-3p-48	Brdisv1ABR21021892m	0.5	6936	1	24	224	247	AAGAAUUAUGAAACGGAGGGAGUA	.::.::::::::::::::::::	CCUUCUCUCCGUUUCAUAAUUCUU	Cleavage	pacid=33713982 polypeptide=Brdisv1ABR21021892m.p locus=Brdisv1ABR21021892m.g ID=Brdisv1ABR21021892m.v1.ABR2.1 annot-version=v1.ABR2.1	1
miR9493-3p-49	Brdisv1ABR21021892m	0.5	6936	1	24	224	247	AAGAAUUAUGAAACGGAGGGAGUA	.::.::::::::::::::::::	CCUUCUCUCCGUUUCAUAAUUCUU	Cleavage	pacid=33713982 polypeptide=Brdisv1ABR21021892m.p locus=Brdisv1ABR21021892m.g ID=Brdisv1ABR21021892m.v1.ABR2.1 annot-version=v1.ABR2.1	1
miR9493-3p-50	Brdisv1ABR21021892m	0.5	6936	1	24	224	247	AAGAAUUAUGAAACGGAGGGAGUA	.::.::::::::::::::::::	CCUUCUCUCCGUUUCAUAAUUCUU	Cleavage	pacid=33713982 polypeptide=Brdisv1ABR21021892m.p locus=Brdisv1ABR21021892m.g ID=Brdisv1ABR21021892m.v1.ABR2.1 annot-version=v1.ABR2.1	1
miR9493-3p-6	Brdisv1ABR21021892m	0.5	6936	1	24	224	247	AAGAAUUAUGAAACGGAGGGAGUA	.::.::::::::::::::::::	CCUUCUCUCCGUUUCAUAAUUCUU	Cleavage	pacid=33713982 polypeptide=Brdisv1ABR21021892m.p locus=Brdisv1ABR21021892m.g ID=Brdisv1ABR21021892m.v1.ABR2.1 annot-version=v1.ABR2.1	1
miR9493-3p-7	Brdisv1ABR21021892m	0.5	6936	1	24	224	247	AAGAAUUAUGAAACGGAGGGAGUA	.::.::::::::::::::::::	CCUUCUCUCCGUUUCAUAAUUCUU	Cleavage	pacid=33713982 polypeptide=Brdisv1ABR21021892m.p locus=Brdisv1ABR21021892m.g ID=Brdisv1ABR21021892m.v1.ABR2.1 annot-version=v1.ABR2.1	1
miR9493-5p-1	Brdisv1ABR21021892m	0.5	6936	1	24	224	247	AAGAAUUAUGAAACGGAGGGAGUA	.::.::::::::::::::::::	CCUUCUCUCCGUUUCAUAAUUCUU	Cleavage	pacid=33713982 polypeptide=Brdisv1ABR21021892m.p locus=Brdisv1ABR21021892m.g ID=Brdisv1ABR21021892m.v1.ABR2.1 annot-version=v1.ABR2.1	1
miR1128-5p-10	Brdisv1ABR21000304m	1.0	22.27	1	21	97	117	UAAUACUCCCUCCGUCCCAAA	:: ::::::::::::::::::	UUAGGGACGGAGGGAGUAUUA	Cleavage	pacid=33725500 polypeptide=Brdisv1ABR21000304m.p locus=Brdisv1ABR21000304m.g ID=Brdisv1ABR21000304m.v1.ABR2.1 annot-version=v1.ABR2.1	1
miR1128-5p-14	Brdisv1ABR21000304m	1.0	22.27	1	21	97	117	UAAUACUCCCUCCGUCCCAAA	:: ::::::::::::::::::	UUAGGGACGGAGGGAGUAUUA	Cleavage	pacid=33725500 polypeptide=Brdisv1ABR21000304m.p locus=Brdisv1ABR21000304m.g ID=Brdisv1ABR21000304m.v1.ABR2.1 annot-version=v1.ABR2.1	1
miR1128-5p-17	Brdisv1ABR21000304m	1.0	22.27	1	21	97	117	UAAUACUCCCUCCGUCCCAAA	:: ::::::::::::::::::	UUAGGGACGGAGGGAGUAUUA	Cleavage	pacid=33725500 polypeptide=Brdisv1ABR21000304m.p locus=Brdisv1ABR21000304m.g ID=Brdisv1ABR21000304m.v1.ABR2.1 annot-version=v1.ABR2.1	1
miR1439-3p-3	Brdisv1ABR21032466m	1.0	7686	1	21	198	218	UUUAGGAACGGAGUGAGUAUU	::::::: :::::::::::::	AAUACUCCCUCCGUUCCUAAA	Cleavage	pacid=33742474 polypeptide=Brdisv1ABR21032466m.p locus=Brdisv1ABR21032466m.g ID=Brdisv1ABR21032466m.v1.ABR2.1 annot-version=v1.ABR2.1	1
miR1439-3p-3	Brdisv1ABR21023770m	1.0	17254	1	21	762	782	UUUAGGAACGGAGUGAGUAUU	.::::: :::::::::::::	CGUACUCCCUCCGUUCCUAAA	Cleavage	pacid=33707728 polypeptide=Brdisv1ABR21023770m.p locus=Brdisv1ABR21023770m.g ID=Brdisv1ABR21023770m.v1.ABR2.1 annot-version=v1.ABR2.1	1
miR1439-3p-4	Brdisv1ABR21032466m	1.0	7686	1	21	198	218	UUUAGGAACGGAGUGAGUAUU	::::::: :::::::::::::	AAUACUCCCUCCGUUCCUAAA	Cleavage	pacid=33742474 polypeptide=Brdisv1ABR21032466m.p locus=Brdisv1ABR21032466m.g ID=Brdisv1ABR21032466m.v1.ABR2.1 annot-version=v1.ABR2.1	1
miR1439-3p-4	Brdisv1ABR21023770m	1.0	17254	1	21	762	782	UUUAGGAACGGAGUGAGUAUU	.::::: :::::::::::::	CGUACUCCCUCCGUUCCUAAA	Cleavage	pacid=33707728 polypeptide=Brdisv1ABR21023770m.p locus=Brdisv1ABR21023770m.g ID=Brdisv1ABR21023770m.v1.ABR2.1 annot-version=v1.ABR2.1	1
miR156-5p-1	Brdisv1ABR21028916m	1.0	16424	1	20	923	942	UGACAGAAGAGAGUGAGCAC	:::::: :::::::::::::	GUGCUCUCUCUCUUCUGUCA	Cleavage	pacid=33712049 polypeptide=Brdisv1ABR21028916m.p locus=Brdisv1ABR21028916m.g ID=Brdisv1ABR21028916m.v1.ABR2.1 annot-version=v1.ABR2.1	1
miR156-5p-1	Brdisv1ABR21037084m	1.0	17147	1	20	932	951	UGACAGAAGAGAGUGAGCAC	:::::: :::::::::::::	GUGCUCUCUCUCUUCUGUCA	Cleavage	pacid=33739991 polypeptide=Brdisv1ABR21037084m.p locus=Brdisv1ABR21037084m.g ID=Brdisv1ABR21037084m.v1.ABR2.1 annot-version=v1.ABR2.1	1
miR156-5p-1	Brdisv1ABR21028745m	1.0	22544	1	20	815	834	UGACAGAAGAGAGUGAGCAC	:::::: :::::::::::::	GUGCUCUCUCUCUUCUGUCA	Cleavage	pacid=33711532 polypeptide=Brdisv1ABR21028745m.p locus=Brdisv1ABR21028745m.g ID=Brdisv1ABR21028745m.v1.ABR2.1 annot-version=v1.ABR2.1	1
miR156-5p-1	Brdisv1ABR21028744m	1.0	22544	1	20	812	831	UGACAGAAGAGAGUGAGCAC	:::::: :::::::::::::	GUGCUCUCUCUCUUCUGUCA	Cleavage	pacid=33711533 polypeptide=Brdisv1ABR21028744m.p locus=Brdisv1ABR21028745m.g ID=Brdisv1ABR21028744m.v1.ABR2.1 annot-version=v1.ABR2.1	1
miR156-5p-1	Brdisv1ABR21022713m	1.0	20096	1	20	959	978	UGACAGAAGAGAGUGAGCAC	:::::: :::::::::::::	GUGCUCUCUCUCUUCUGUCA	Cleavage	pacid=33718093 polypeptide=Brdisv1ABR21022713m.p locus=Brdisv1ABR21022713m.g ID=Brdisv1ABR21022713m.v1.ABR2.1 annot-version=v1.ABR2.1	1
miR156-5p-1	Brdisv1ABR21022703m	1.0	21142	1	20	830	849	UGACAGAAGAGAGUGAGCAC	:::::: :::::::::::::	GUGCUCUCUCUCUUCUGUCA	Cleavage	pacid=33718527 polypeptide=Brdisv1ABR21022703m.p locus=Brdisv1ABR21022703m.g ID=Brdisv1ABR21022703m.v1.ABR2.1 annot-version=v1.ABR2.1	1
miR156-5p-1	Brdisv1ABR21042962m	1.0	24149	1	20	671	690	UGACAGAAGAGAGUGAGCAC	:::::: :::::::::::::	GUGCUCUCUCUCUUCUGUCA	Cleavage	pacid=33747654 polypeptide=Brdisv1ABR21042962m.p locus=Brdisv1ABR21042962m.g ID=Brdisv1ABR21042962m.v1.ABR2.1 annot-version=v1.ABR2.1	1
miR156-5p-1	Brdisv1ABR21036977m	1.0	17.96	1	20	545	564	UGACAGAAGAGAGUGAGCAC	:::::: :::::::::::::	GUGCUCUCUCUCUUCUGUCA	Cleavage	pacid=33741302 polypeptide=Brdisv1ABR21036977m.p locus=Brdisv1ABR21036977m.g ID=Brdisv1ABR21036977m.v1.ABR2.1 annot-version=v1.ABR2.1	1
miR156-5p-1	Brdisv1ABR21022705m	1.0	21142	1	20	509	528	UGACAGAAGAGAGUGAGCAC	:::::: :::::::::::::	GUGCUCUCUCUCUUCUGUCA	Cleavage	pacid=33718528 polypeptide=Brdisv1ABR21022705m.p locus=Brdisv1ABR21022703m.g ID=Brdisv1ABR21022705m.v1.ABR2.1 annot-version=v1.ABR2.1	1
miR156-5p-1	Brdisv1ABR21022704m	1.0	21142	1	20	305	324	UGACAGAAGAGAGUGAGCAC	:::::: :::::::::::::	GUGCUCUCUCUCUUCUGUCA	Cleavage	pacid=33718529 polypeptide=Brdisv1ABR21022704m.p locus=Brdisv1ABR21022703m.g ID=Brdisv1ABR21022704m.v1.ABR2.1 annot-version=v1.ABR2.1	1
miR156-5p-1	Brdisv1ABR21031358m	1.0	11518	1	20	1187	1206	UGACAGAAGAGAGUGAGCAC	::::: :::::::::::::	AUGCUCUCUCUCUUCUGUCA	Cleavage	pacid=33738431 polypeptide=Brdisv1ABR21031358m.p locus=Brdisv1ABR21031357m.g ID=Brdisv1ABR21031358m.v1.ABR2.1 annot-version=v1.ABR2.1	1
miR156-5p-1	Brdisv1ABR21031359m	1.0	11518	1	20	1187	1206	UGACAGAAGAGAGUGAGCAC	::::: :::::::::::::	AUGCUCUCUCUCUUCUGUCA	Cleavage	pacid=33738430 polypeptide=Brdisv1ABR21031359m.p locus=Brdisv1ABR21031357m.g ID=Brdisv1ABR21031359m.v1.ABR2.1 annot-version=v1.ABR2.1	1
miR156-5p-1	Brdisv1ABR21031361m	1.0	11518	1	20	1187	1206	UGACAGAAGAGAGUGAGCAC	::::: :::::::::::::	AUGCUCUCUCUCUUCUGUCA	Cleavage	pacid=33738429 polypeptide=Brdisv1ABR21031361m.p locus=Brdisv1ABR21031357m.g ID=Brdisv1ABR21031361m.v1.ABR2.1 annot-version=v1.ABR2.1	1
miR156-5p-1	Brdisv1ABR21031357m	1.0	11518	1	20	1187	1206	UGACAGAAGAGAGUGAGCAC	::::: :::::::::::::	AUGCUCUCUCUCUUCUGUCA	Cleavage	pacid=33738428 polypeptide=Brdisv1ABR21031357m.p locus=Brdisv1ABR21031357m.g ID=Brdisv1ABR21031357m.v1.ABR2.1 annot-version=v1.ABR2.1	1
miR156-5p-1	Brdisv1ABR21031360m	1.0	11518	1	20	1187	1206	UGACAGAAGAGAGUGAGCAC	::::: :::::::::::::	AUGCUCUCUCUCUUCUGUCA	Cleavage	pacid=33738432 polypeptide=Brdisv1ABR21031360m.p locus=Brdisv1ABR21031357m.g ID=Brdisv1ABR21031360m.v1.ABR2.1 annot-version=v1.ABR2.1	1
miR156-5p-1	Brdisv1ABR21031721m	1.0	20607	1	20	737	756	UGACAGAAGAGAGUGAGCAC	::::: :::::::::::::	AUGCUCUCUCUCUUCUGUCA	Cleavage	pacid=33743510 polypeptide=Brdisv1ABR21031721m.p locus=Brdisv1ABR21031721m.g ID=Brdisv1ABR21031721m.v1.ABR2.1 annot-version=v1.ABR2.1	1
miR156-5p-10	Brdisv1ABR21028916m	1.0	16424	1	21	922	942	UGACAGAAGAGAGUGAGCACA	::::::: :::::::::::::	UGUGCUCUCUCUCUUCUGUCA	Cleavage	pacid=33712049 polypeptide=Brdisv1ABR21028916m.p locus=Brdisv1ABR21028916m.g ID=Brdisv1ABR21028916m.v1.ABR2.1 annot-version=v1.ABR2.1	1
miR156-5p-10	Brdisv1ABR21037084m	1.0	17147	1	21	931	951	UGACAGAAGAGAGUGAGCACA	::::::: :::::::::::::	UGUGCUCUCUCUCUUCUGUCA	Cleavage	pacid=33739991 polypeptide=Brdisv1ABR21037084m.p locus=Brdisv1ABR21037084m.g ID=Brdisv1ABR21037084m.v1.ABR2.1 annot-version=v1.ABR2.1	1
miR156-5p-10	Brdisv1ABR21028745m	1.0	22544	1	21	814	834	UGACAGAAGAGAGUGAGCACA	::::::: :::::::::::::	UGUGCUCUCUCUCUUCUGUCA	Cleavage	pacid=33711532 polypeptide=Brdisv1ABR21028745m.p locus=Brdisv1ABR21028745m.g ID=Brdisv1ABR21028745m.v1.ABR2.1 annot-version=v1.ABR2.1	1
miR156-5p-10	Brdisv1ABR21028744m	1.0	22544	1	21	811	831	UGACAGAAGAGAGUGAGCACA	::::::: :::::::::::::	UGUGCUCUCUCUCUUCUGUCA	Cleavage	pacid=33711533 polypeptide=Brdisv1ABR21028744m.p locus=Brdisv1ABR21028745m.g ID=Brdisv1ABR21028744m.v1.ABR2.1 annot-version=v1.ABR2.1	1
miR156-5p-10	Brdisv1ABR21022713m	1.0	20096	1	21	958	978	UGACAGAAGAGAGUGAGCACA	::::::: :::::::::::::	UGUGCUCUCUCUCUUCUGUCA	Cleavage	pacid=33718093 polypeptide=Brdisv1ABR21022713m.p locus=Brdisv1ABR21022713m.g ID=Brdisv1ABR21022713m.v1.ABR2.1 annot-version=v1.ABR2.1	1
miR156-5p-10	Brdisv1ABR21022703m	1.0	21142	1	21	829	849	UGACAGAAGAGAGUGAGCACA	::::::: :::::::::::::	UGUGCUCUCUCUCUUCUGUCA	Cleavage	pacid=33718527 polypeptide=Brdisv1ABR21022703m.p locus=Brdisv1ABR21022703m.g ID=Brdisv1ABR21022703m.v1.ABR2.1 annot-version=v1.ABR2.1	1
miR156-5p-10	Brdisv1ABR21036977m	1.0	17.96	1	21	544	564	UGACAGAAGAGAGUGAGCACA	::::::: :::::::::::::	UGUGCUCUCUCUCUUCUGUCA	Cleavage	pacid=33741302 polypeptide=Brdisv1ABR21036977m.p locus=Brdisv1ABR21036977m.g ID=Brdisv1ABR21036977m.v1.ABR2.1 annot-version=v1.ABR2.1	1
miR156-5p-10	Brdisv1ABR21022705m	1.0	21142	1	21	508	528	UGACAGAAGAGAGUGAGCACA	::::::: :::::::::::::	UGUGCUCUCUCUCUUCUGUCA	Cleavage	pacid=33718528 polypeptide=Brdisv1ABR21022705m.p locus=Brdisv1ABR21022703m.g ID=Brdisv1ABR21022705m.v1.ABR2.1 annot-version=v1.ABR2.1	1
miR156-5p-10	Brdisv1ABR21022704m	1.0	21142	1	21	304	324	UGACAGAAGAGAGUGAGCACA	::::::: :::::::::::::	UGUGCUCUCUCUCUUCUGUCA	Cleavage	pacid=33718529 polypeptide=Brdisv1ABR21022704m.p locus=Brdisv1ABR21022703m.g ID=Brdisv1ABR21022704m.v1.ABR2.1 annot-version=v1.ABR2.1	1
miR156-5p-10	Brdisv1ABR21042962m	1.0	24149	1	21	670	690	UGACAGAAGAGAGUGAGCACA	:::::: :::::::::::::	GGUGCUCUCUCUCUUCUGUCA	Cleavage	pacid=33747654 polypeptide=Brdisv1ABR21042962m.p locus=Brdisv1ABR21042962m.g ID=Brdisv1ABR21042962m.v1.ABR2.1 annot-version=v1.ABR2.1	1
miR156-5p-10	Brdisv1ABR21031358m	1.0	11518	1	21	1186	1206	UGACAGAAGAGAGUGAGCACA	::::: :::::::::::::	CAUGCUCUCUCUCUUCUGUCA	Cleavage	pacid=33738431 polypeptide=Brdisv1ABR21031358m.p locus=Brdisv1ABR21031357m.g ID=Brdisv1ABR21031358m.v1.ABR2.1 annot-version=v1.ABR2.1	1
miR156-5p-10	Brdisv1ABR21031359m	1.0	11518	1	21	1186	1206	UGACAGAAGAGAGUGAGCACA	::::: :::::::::::::	CAUGCUCUCUCUCUUCUGUCA	Cleavage	pacid=33738430 polypeptide=Brdisv1ABR21031359m.p locus=Brdisv1ABR21031357m.g ID=Brdisv1ABR21031359m.v1.ABR2.1 annot-version=v1.ABR2.1	1
miR156-5p-10	Brdisv1ABR21031361m	1.0	11518	1	21	1186	1206	UGACAGAAGAGAGUGAGCACA	::::: :::::::::::::	CAUGCUCUCUCUCUUCUGUCA	Cleavage	pacid=33738429 polypeptide=Brdisv1ABR21031361m.p locus=Brdisv1ABR21031357m.g ID=Brdisv1ABR21031361m.v1.ABR2.1 annot-version=v1.ABR2.1	1
miR156-5p-10	Brdisv1ABR21031357m	1.0	11518	1	21	1186	1206	UGACAGAAGAGAGUGAGCACA	::::: :::::::::::::	CAUGCUCUCUCUCUUCUGUCA	Cleavage	pacid=33738428 polypeptide=Brdisv1ABR21031357m.p locus=Brdisv1ABR21031357m.g ID=Brdisv1ABR21031357m.v1.ABR2.1 annot-version=v1.ABR2.1	1
miR156-5p-10	Brdisv1ABR21031360m	1.0	11518	1	21	1186	1206	UGACAGAAGAGAGUGAGCACA	::::: :::::::::::::	CAUGCUCUCUCUCUUCUGUCA	Cleavage	pacid=33738432 polypeptide=Brdisv1ABR21031360m.p locus=Brdisv1ABR21031357m.g ID=Brdisv1ABR21031360m.v1.ABR2.1 annot-version=v1.ABR2.1	1
[truncated: 21,774 more rows]

## Sheet: ABR3
miRNA_Acc.	Target_Acc.	Expectation	UPE$	miRNA_start	miRNA_end	Target_start	Target_end	miRNA_aligned_fragment	alignment	Target_aligned_fragment	Inhibition	Target_Desc.	Multiplicity
[truncated: 24,890 more rows]

[truncated: 52 more sheets: ABR4, ABR5, ABR6, ABR7, ABR8, ABR9, Adi2, Adi10, Adi12, Arn1, Bd1_1, Bd2_3, Bd3_1, Bd18_1, Bd21_3, Bd29_1, Bd30_1, BdTR1i, BdTR2b, BdTR2g …]
